# Supplementary material for: Mismatch repair-signature mutations activate gene enhancers across human colorectal cancer epigenomes
Source: eLife. 2019 Feb 13;8:e40760. doi: 10.7554/eLife.40760 (PMC6374075; doi:10.7554/eLife.40760)
Supplement: Figure 2—source data 1. [file elife-40760-fig2-data1.xlsx]

## Sheet: Mutation_vs_H3K27ac
chr	start	stop	median_V410_H3K27ac_signal	median_TCGA_MSS_COAD_mutation_total_counts	median_TCGA_MSS_COAD_mutation_density (muts/Mb)	median_HCT116_H3K27ac_signal	median_TCGA_MSI_COAD_mutation_total_counts	median_TCGA_MSI_COAD_mutation_density (muts/Mb)
1	1	500000	0.679196	1.23794	0.0728197	1.44387	48.3165	9.6633
1	500001	1000000	0.675509	1.27178	0.0748106	1.43986	48.6119	9.72238
1	1000001	1500000	0.671022	1.31419	0.0773053	1.43468	48.9624	9.79247
1	1500001	2000000	0.668363	1.3934	0.0819647	1.43386	50.083	10.0166
1	2000001	2500000	0.671201	1.5592	0.0917177	1.4477	53.1082	10.6216
1	2500001	3000000	0.615778	1.77771	0.104571	1.34277	55.1081	11.0216
1	3000001	3500000	0.526452	2.01317	0.118422	1.15722	51.9773	10.3955
1	3500001	4000000	0.439317	2.32626	0.136839	0.953255	50.3115	10.0623
1	4000001	4500000	0.405373	2.65366	0.156098	0.847619	51.9644	10.3929
1	4500001	5000000	0.407583	2.92365	0.17198	0.811792	57.3001	11.46
1	5000001	5500000	0.423245	3.10365	0.182568	0.835999	64.6279	12.9256
1	5500001	6000000	0.433851	3.11252	0.18309	0.892019	71.013	14.2026
1	6000001	6500000	0.488911	2.98388	0.175523	1.13864	76.536	15.3072
1	6500001	7000000	0.560024	2.91461	0.171448	1.41928	83.568	16.7136
1	7000001	7500000	0.62779	2.84337	0.167257	1.63811	92.1573	18.4315
1	7500001	8000000	0.66936	2.70091	0.158877	1.77009	99.515	19.903
1	8000001	8500000	0.679153	2.60215	0.153068	1.78829	106.645	21.3291
1	8500001	9000000	0.690057	2.47829	0.145782	1.76496	116.143	23.2286
1	9000001	9500000	0.703208	2.35324	0.138426	1.71032	124.867	24.9734
1	9500001	10000000	0.696302	2.25107	0.132416	1.60727	127.596	25.5191
1	10000001	10500000	0.667489	2.17835	0.128138	1.45681	125.732	25.1465
1	10500001	11000000	0.631083	2.08985	0.122932	1.30869	123.072	24.6144
1	11000001	11500000	0.595689	1.9595	0.115265	1.25231	116.011	23.2022
1	11500001	12000000	0.539515	1.78135	0.104785	1.15592	100.936	20.1872
1	12000001	12500000	0.490334	1.66075	0.0976913	1.0613	85.3282	17.0656
1	12500001	13000000	0.438183	1.71851	0.101089	0.95563	77.3463	15.4693
1	13000001	13500000	0.400228	2.0658	0.121518	0.859599	73.5766	14.7153
1	13500001	14000000	0.405706	2.44819	0.144011	0.831228	69.4098	13.882
1	14000001	14500000	0.442184	2.69183	0.158343	0.865075	68.405	13.681
1	14500001	15000000	0.485935	2.84548	0.167381	0.987043	75.0873	15.0175
1	15000001	15500000	0.550104	2.89979	0.170576	1.18495	82.6642	16.5328
1	15500001	16000000	0.642729	2.61699	0.15394	1.39583	84.0531	16.8106
1	16000001	16500000	0.698132	2.00443	0.117908	1.52742	81.209	16.2418
1	16500001	17000000	0.717024	1.49986	0.0882269	1.58386	77.6708	15.5342
1	17000001	17500000	0.718859	1.40261	0.0825064	1.59379	73.3697	14.6739
1	17500001	18000000	0.704638	1.51005	0.0888262	1.53878	68.8381	13.7676
1	18000001	18500000	0.697659	1.69446	0.099674	1.43522	67.9089	13.5818
1	18500001	19000000	0.704276	1.87184	0.110108	1.32108	71.0109	14.2022
1	19000001	19500000	0.712319	2.06927	0.121722	1.21417	76.2921	15.2584
1	19500001	20000000	0.718123	2.32804	0.136944	1.18642	85.0277	17.0055
1	20000001	20500000	0.749919	2.43913	0.143478	1.22403	94.7346	18.9469
1	20500001	21000000	0.786037	2.30833	0.135784	1.26465	101.34	20.268
1	21000001	21500000	0.793322	2.05509	0.120888	1.27042	103.28	20.6559
1	21500001	22000000	0.795187	1.77312	0.104301	1.26328	104.941	20.9881
1	22000001	22500000	0.792637	1.51944	0.0893786	1.26636	107.826	21.5652
1	22500001	23000000	0.794456	1.29662	0.0762719	1.26084	107.498	21.4996
1	23000001	23500000	0.798132	1.17261	0.0689773	1.24554	104.303	20.8606
1	23500001	24000000	0.79264	1.29929	0.0764286	1.21753	103.54	20.7079
1	24000001	24500000	0.787831	1.55215	0.091303	1.19328	105.439	21.0878
1	24500001	25000000	0.787461	1.92547	0.113263	1.20525	106.988	21.3975
1	25000001	25500000	0.798687	2.44506	0.143827	1.23254	107.33	21.466
1	25500001	26000000	0.792121	2.91344	0.171379	1.26462	109.61	21.9221
1	26000001	26500000	0.7779	3.12784	0.183991	1.2783	114.819	22.9639
1	26500001	27000000	0.778231	3.14855	0.185209	1.29704	120.831	24.1662
1	27000001	27500000	0.779358	2.99244	0.176026	1.30049	128.792	25.7583
1	27500001	28000000	0.768448	2.77574	0.163279	1.27831	135.515	27.1029
1	28000001	28500000	0.722503	2.51926	0.148192	1.22809	134.683	26.9366
1	28500001	29000000	0.657654	2.23461	0.131448	1.14689	125.735	25.147
1	29000001	29500000	0.60225	2.00117	0.117716	1.07826	112.765	22.5531
1	29500001	30000000	0.566159	2.03981	0.119989	1.01441	100.654	20.1308
1	30000001	30500000	0.567645	2.3034	0.135494	0.995991	90.4037	18.0807
1	30500001	31000000	0.577132	2.52714	0.148655	1.01067	84.0826	16.8165
1	31000001	31500000	0.598276	2.5232	0.148424	1.03252	87.4583	17.4917
1	31500001	32000000	0.638755	2.46263	0.144861	1.08202	99.1474	19.8295
1	32000001	32500000	0.663162	2.45528	0.144428	1.09565	109.428	21.8856
1	32500001	33000000	0.662405	2.54061	0.149448	1.0573	111.825	22.3649
1	33000001	33500000	0.640167	2.47846	0.145792	0.995417	106.343	21.2686
1	33500001	34000000	0.600071	2.35785	0.138697	0.91515	97.651	19.5302
1	34000001	34500000	0.551193	2.34683	0.138049	0.840951	93.1385	18.6277
1	34500001	35000000	0.516954	2.42331	0.142548	0.797228	94.2953	18.8591
1	35000001	35500000	0.48125	2.42023	0.142366	0.768573	98.9791	19.7958
1	35500001	36000000	0.450956	2.46446	0.144968	0.743186	103.473	20.6947
1	36000001	36500000	0.455364	2.74843	0.161672	0.757209	108.05	21.6101
1	36500001	37000000	0.468149	3.19352	0.187854	0.792788	111.6	22.32
1	37000001	37500000	0.463019	3.67702	0.216295	0.810821	108.672	21.7344
1	37500001	38000000	0.463391	4.12898	0.242881	0.82996	99.9816	19.9963
1	38000001	38500000	0.48125	4.46183	0.26246	0.862488	93.9294	18.7859
1	38500001	39000000	0.49398	4.62407	0.272004	0.872377	96.0365	19.2073
1	39000001	39500000	0.500948	4.68801	0.275765	0.903856	102.021	20.4042
1	39500001	40000000	0.507923	4.57374	0.269043	0.966505	105.54	21.1079
1	40000001	40500000	0.497001	4.28841	0.252259	1.01091	104.843	20.9686
1	40500001	41000000	0.494081	3.87018	0.227658	1.0294	102.682	20.5363
1	41000001	41500000	0.517047	3.69366	0.217274	1.04175	100.38	20.0759
1	41500001	42000000	0.549149	3.71405	0.218474	1.0605	99.094	19.8188
1	42000001	42500000	0.575772	3.52205	0.207179	1.08986	97.8878	19.5776
1	42500001	43000000	0.605276	3.23264	0.190155	1.10661	96.9698	19.394
1	43000001	43500000	0.638755	3.10266	0.18251	1.12533	98.0128	19.6026
1	43500001	44000000	0.666751	3.01629	0.177429	1.12814	101.953	20.3906
1	44000001	44500000	0.685278	2.74891	0.161701	1.1438	107.442	21.4884
1	44500001	45000000	0.68669	2.28514	0.13442	1.16051	112.602	22.5204
1	45000001	45500000	0.669151	1.95461	0.114977	1.13867	116.489	23.2979
1	45500001	46000000	0.647589	1.91658	0.11274	1.08292	119.233	23.8467
1	46000001	46500000	0.647589	1.9648	0.115576	1.02418	120.118	24.0237
1	46500001	47000000	0.648023	2.03539	0.119729	0.978093	116.903	23.3807
1	47000001	47500000	0.622538	2.35389	0.138464	0.916152	109.521	21.9042
1	47500001	48000000	0.575542	3.12738	0.183963	0.811941	99.7828	19.9566
1	48000001	48500000	0.51724	4.31606	0.253886	0.706692	92.3395	18.4679
1	48500001	49000000	0.455263	5.64662	0.332154	0.605494	88.5395	17.7079
1	49000001	49500000	0.401683	7.07267	0.416039	0.531013	88.4461	17.6892
1	49500001	50000000	0.368533	8.11698	0.477469	0.496833	92.58	18.516
1	50000001	50500000	0.35756	8.44583	0.496814	0.496474	99.6194	19.9239
1	50500001	51000000	0.363015	8.05277	0.473692	0.534822	106.27	21.2541
1	51000001	51500000	0.392572	7.09131	0.417136	0.613454	113.023	22.6045
1	51500001	52000000	0.436721	5.79436	0.340845	0.722504	119.11	23.8219
1	52000001	52500000	0.475771	4.39716	0.258656	0.834971	121.112	24.2224
1	52500001	53000000	0.522077	3.26657	0.192151	0.925532	118.716	23.7432
1	53000001	53500000	0.558566	2.67819	0.157541	0.982298	113.397	22.6793
1	53500001	54000000	0.565502	2.27261	0.133683	1.01889	106.39	21.2779
1	54000001	54500000	0.555316	2.00729	0.118076	1.04446	98.2892	19.6578
1	54500001	55000000	0.545519	2.15379	0.126694	1.04892	91.5082	18.3016
1	55000001	55500000	0.538612	2.39937	0.141139	1.03112	88.2131	17.6426
1	55500001	56000000	0.522209	2.86359	0.168446	0.967186	88.4658	17.6932
1	56000001	56500000	0.49602	3.63099	0.213588	0.882064	87.9163	17.5833
1	56500001	57000000	0.457001	4.74397	0.279057	0.795207	87.5658	17.5132
1	57000001	57500000	0.435105	5.59396	0.329056	0.739791	88.2587	17.6517
1	57500001	58000000	0.450435	5.77849	0.339911	0.710078	88.8619	17.7724
1	58000001	58500000	0.482435	5.59215	0.32895	0.689914	88.0648	17.613
1	58500001	59000000	0.494042	5.47346	0.321969	0.672177	87.2927	17.4585
1	59000001	59500000	0.493267	5.02176	0.295397	0.672864	86.8293	17.3659
1	59500001	60000000	0.50198	4.28149	0.251853	0.69751	88.0681	17.6136
1	60000001	60500000	0.511794	3.64529	0.214429	0.734103	91.0258	18.2052
1	60500001	61000000	0.512911	3.39784	0.199873	0.756731	96.5539	19.3108
1	61000001	61500000	0.495441	3.24531	0.190901	0.740334	103.934	20.7868
1	61500001	62000000	0.459788	2.99061	0.175918	0.695197	110.819	22.1638
1	62000001	62500000	0.444522	2.78201	0.163648	0.693432	115.478	23.0956
1	62500001	63000000	0.442407	2.72608	0.160358	0.721835	117.976	23.5952
1	63000001	63500000	0.457001	2.75763	0.162213	0.755354	118.143	23.6286
1	63500001	64000000	0.457001	2.79452	0.164384	0.76769	116.342	23.2683
1	64000001	64500000	0.442407	3.00675	0.176868	0.760849	113.501	22.7001
1	64500001	65000000	0.423394	3.29235	0.193667	0.788447	109.556	21.9111
1	65000001	65500000	0.406225	3.46087	0.203581	0.827114	106.146	21.2292
1	65500001	66000000	0.396728	3.71453	0.218502	0.857224	106.052	21.2104
1	66000001	66500000	0.422912	4.04442	0.237907	0.883531	107.715	21.543
1	66500001	67000000	0.449195	4.42746	0.260439	0.925213	107.968	21.5935
1	67000001	67500000	0.450252	5.0836	0.299035	0.959658	105.788	21.1576
1	67500001	68000000	0.434939	6.10428	0.359076	0.961585	103.939	20.7878
1	68000001	68500000	0.425462	7.20076	0.423574	0.93495	103.398	20.6796
1	68500001	69000000	0.425812	8.02183	0.471872	0.89561	103.549	20.7099
1	69000001	69500000	0.408652	8.38615	0.493303	0.831346	104.529	20.9057
1	69500001	70000000	0.375481	8.70563	0.512096	0.778995	106.762	21.3525
1	70000001	70500000	0.328071	8.88616	0.522715	0.709948	110.234	22.0469
1	70500001	71000000	0.281779	8.80158	0.51774	0.627222	114.931	22.9862
1	71000001	71500000	0.273379	8.87633	0.522137	0.566758	118.733	23.7465
1	71500001	72000000	0.27119	9.73493	0.572643	0.548314	119.213	23.8426
1	72000001	72500000	0.274841	10.9869	0.646286	0.536016	117.204	23.4408
1	72500001	73000000	0.272279	11.9998	0.70587	0.529105	114.976	22.9953
1	73000001	73500000	0.272279	12.4849	0.734404	0.529414	114.413	22.8827
1	73500001	74000000	0.274841	12.9169	0.759817	0.542048	114.638	22.9277
1	74000001	74500000	0.281779	13.0722	0.768953	0.550576	114.987	22.9975
1	74500001	75000000	0.294942	12.2384	0.719906	0.576904	114.929	22.9857
1	75000001	75500000	0.299318	10.6883	0.628726	0.607353	114.22	22.8439
1	75500001	76000000	0.305531	9.07386	0.533756	0.623411	112.879	22.5758
1	76000001	76500000	0.31393	7.6152	0.447953	0.635759	112.493	22.4986
1	76500001	77000000	0.324532	6.24729	0.367488	0.646412	114.257	22.8515
1	77000001	77500000	0.331097	5.14103	0.302413	0.652228	115.053	23.0107
1	77500001	78000000	0.323442	5.12332	0.301372	0.652228	114.776	22.9552
1	78000001	78500000	0.31503	6.56351	0.386089	0.646412	115.179	23.0359
1	78500001	79000000	0.301879	8.96139	0.52714	0.635759	115.684	23.1369
1	79000001	79500000	0.29238	11.9268	0.701574	0.613518	114.645	22.929
1	79500001	80000000	0.272279	14.7685	0.868735	0.597101	111.21	22.242
1	80000001	80500000	0.244151	17.18	1.01059	0.580664	109.229	21.8458
1	80500001	81000000	0.222589	18.8565	1.1092	0.568327	112.002	22.4004
1	81000001	81500000	0.212	19.4159	1.14211	0.56798	115.131	23.0263
1	81500001	82000000	0.222589	18.8071	1.1063	0.568327	116.049	23.2098
1	82000001	82500000	0.233562	17.3219	1.01894	0.570721	116.85	23.37
1	82500001	83000000	0.261256	15.3348	0.902048	0.646205	117.347	23.4694
1	83000001	83500000	0.296302	13.0413	0.767134	0.748162	116.574	23.3148
1	83500001	84000000	0.341876	10.5209	0.618877	0.851339	114.023	22.8046
1	84000001	84500000	0.385666	8.2659	0.48623	0.921166	111.34	22.268
1	84500001	85000000	0.421071	6.62275	0.389573	0.957137	109.147	21.8294
1	85000001	85500000	0.457913	5.43192	0.319525	0.968755	107.699	21.5397
1	85500001	86000000	0.483811	4.51465	0.265568	0.964673	106.715	21.343
1	86000001	86500000	0.494414	3.92169	0.230688	0.926484	104.764	20.9529
1	86500001	87000000	0.494081	3.71882	0.218754	0.84094	101.45	20.29
1	87000001	87500000	0.477377	3.64578	0.214458	0.742543	99.0747	19.8149
1	87500001	88000000	0.466085	3.48783	0.205166	0.696388	99.0366	19.8073
1	88000001	88500000	0.452996	3.41725	0.201015	0.672113	99.8561	19.9712
1	88500001	89000000	0.446461	3.74303	0.220178	0.662581	100.846	20.1692
1	89000001	89500000	0.435539	4.56798	0.268705	0.652678	102.758	20.5517
1	89500001	90000000	0.425	5.78066	0.340039	0.638297	106.022	21.2044
1	90000001	90500000	0.435539	6.8149	0.400877	0.633847	107.109	21.4217
1	90500001	91000000	0.446461	7.28347	0.428439	0.637289	107.541	21.5081
1	91000001	91500000	0.452996	7.28558	0.428563	0.641035	108.744	21.7487
1	91500001	92000000	0.455546	6.97794	0.410467	0.64003	111.267	22.2535
1	92000001	92500000	0.466455	6.32775	0.372221	0.672103	113.878	22.7757
1	92500001	93000000	0.477007	5.29071	0.311218	0.774628	115.943	23.1885
1	93000001	93500000	0.50212	4.27265	0.251332	0.932174	116.743	23.3486
1	93500001	94000000	0.520031	3.81936	0.224668	1.03742	116.252	23.2503
1	94000001	94500000	0.51199	3.96484	0.233226	1.07936	112.733	22.5465
1	94500001	95000000	0.484629	4.79811	0.282242	1.07902	108.345	21.669
1	95000001	95500000	0.454694	5.92713	0.348655	1.06117	106.648	21.3296
1	95500001	96000000	0.416727	6.98489	0.410876	1.01393	107.859	21.5719
1	96000001	96500000	0.369632	8.29515	0.48795	0.925755	111.178	22.2355
1	96500001	97000000	0.315303	10.0497	0.591156	0.787323	115.688	23.1375
1	97000001	97500000	0.26528	11.4761	0.675067	0.656408	120.094	24.0187
1	97500001	98000000	0.233178	11.8007	0.694161	0.597	122.207	24.4413
1	98000001	98500000	0.244151	11.3555	0.667969	0.606943	121.29	24.258
1	98500001	99000000	0.272279	10.6172	0.624539	0.627189	119.115	23.823
1	99000001	99500000	0.302969	9.5018	0.558929	0.643658	118.573	23.7146
1	99500001	100000000	0.323442	7.89551	0.464442	0.652228	118.189	23.6378
1	100000001	100500000	0.332569	6.47093	0.380643	0.654982	117.308	23.4616
1	100500001	101000000	0.332569	5.99773	0.352808	0.645089	117.325	23.465
1	101000001	101500000	0.323442	6.26902	0.368766	0.632083	116.424	23.2848
1	101500001	102000000	0.302969	6.87758	0.404564	0.607486	112.329	22.4657
1	102000001	102500000	0.272279	7.52881	0.442871	0.578371	105.012	21.0025
1	102500001	103000000	0.244151	8.13242	0.478378	0.54175	97.4975	19.4995
1	103000001	103500000	0.222589	8.77672	0.516278	0.509617	92.472	18.4944
1	103500001	104000000	0.212	9.12454	0.536737	0.485383	88.4188	17.6838
1	104000001	104500000	0.212	9.02423	0.530837	0.463192	85.7937	17.1587
1	104500001	105000000	0.212	9.09883	0.535226	0.446818	86.9371	17.3874
1	105000001	105500000	0.212	9.54611	0.561536	0.434172	90.3273	18.0655
1	105500001	106000000	0.212	10.2486	0.60286	0.418145	95.2386	19.0477
1	106000001	106500000	0.222589	10.664	0.627293	0.407893	100.624	20.1248
1	106500001	107000000	0.244151	10.5347	0.61969	0.407893	105.098	21.0196
1	107000001	107500000	0.282819	9.97776	0.586927	0.437981	107.26	21.4521
1	107500001	108000000	0.33497	8.78623	0.516837	0.504293	109.575	21.9151
1	108000001	108500000	0.404616	7.04048	0.414146	0.599667	113.275	22.655
1	108500001	109000000	0.476825	5.15138	0.303023	0.700169	115.386	23.0772
1	109000001	109500000	0.531895	3.44918	0.202893	0.775371	112.842	22.5685
1	109500001	110000000	0.565104	2.38505	0.140297	0.831779	107.306	21.4612
1	110000001	110500000	0.576065	2.25848	0.132851	0.874564	102.497	20.4993
1	110500001	111000000	0.566608	2.63099	0.154764	0.887221	97.756	19.5512
1	111000001	111500000	0.554209	3.14214	0.184832	0.879002	90.7383	18.1477
1	111500001	112000000	0.549149	3.58308	0.210769	0.848273	86.8727	17.3745
1	112000001	112500000	0.538609	3.84598	0.226234	0.807983	89.0039	17.8008
1	112500001	113000000	0.522209	3.92532	0.230901	0.77621	93.7609	18.7522
1	113000001	113500000	0.517151	3.89993	0.229408	0.767014	98.6121	19.7224
1	113500001	114000000	0.517523	3.75242	0.22073	0.77285	103.212	20.6423
1	114000001	114500000	0.514231	3.67653	0.216266	0.774216	104.681	20.9363
1	114500001	115000000	0.513124	3.59739	0.211611	0.778037	103.159	20.6319
1	115000001	115500000	0.521153	3.43403	0.202002	0.787969	100.385	20.0771
1	115500001	116000000	0.517148	3.22887	0.189933	0.790734	99.3872	19.8774
1	116000001	116500000	0.51167	3.19036	0.187668	0.803033	99.3448	19.869
1	116500001	117000000	0.506562	3.40953	0.20056	0.795894	97.8333	19.5667
1	117000001	117500000	0.495961	3.76918	0.221716	0.765793	95.7315	19.1463
1	117500001	118000000	0.486103	4.14543	0.243849	0.722648	94.9375	18.9875
1	118000001	118500000	0.482435	4.52319	0.26607	0.692853	93.1207	18.6241
1	118500001	119000000	0.479502	4.77361	0.2808	0.694845	88.8218	17.7644
1	119000001	119500000	0.464896	4.71486	0.277345	0.692749	82.892	16.5784
1	119500001	120000000	0.457005	4.38234	0.257785	0.684367	75.8903	15.1781
1	120000001	120500000	0.471992	3.82068	0.224746	0.689863	66.4196	13.2839
1	120500001	121000000	0.495952	3.09229	0.1819	0.716923	53.6075	10.7215
1	121000001	121500000	0.527182	2.31128	0.135958	0.776224	39.4074	7.88149
1	121500001	122000000	0.540802	1.6183	0.0951943	0.82931	26.0097	5.20194
1	122000001	122500000	0.538075	1.01828	0.0598986	0.846043	14.5112	2.90225
1	122500001	123000000	0.494822	0.476466	0.0280274	0.793949	6.25429	1.25086
1	123000001	123500000	0.425	0.100381	0.00590478	0.597	1.30496	0.260991
1	123500001	124000000	0.425	0	0	0.597	0	0
1	124000001	124500000	NaN	0	0	NaN	0	0
1	124500001	125000000	NaN	0	0	NaN	0	0
1	125000001	125500000	NaN	0	0	NaN	0	0
1	125500001	126000000	NaN	0	0	NaN	0	0
1	126000001	126500000	NaN	0	0	NaN	0	0
1	126500001	127000000	NaN	0	0	NaN	0	0
1	127000001	127500000	NaN	0	0	NaN	0	0
1	127500001	128000000	NaN	0	0	NaN	0	0
1	128000001	128500000	NaN	0	0	NaN	0	0
1	128500001	129000000	NaN	0	0	NaN	0	0
1	129000001	129500000	NaN	0	0	NaN	0	0
1	129500001	130000000	NaN	0	0	NaN	0	0
1	130000001	130500000	NaN	0	0	NaN	0	0
1	130500001	131000000	NaN	0	0	NaN	0	0
1	131000001	131500000	NaN	0	0	NaN	0	0
1	131500001	132000000	NaN	0	0	NaN	0	0
1	132000001	132500000	NaN	0	0	NaN	0	0
1	132500001	133000000	NaN	0	0	NaN	0	0
1	133000001	133500000	NaN	0	0	NaN	0	0
1	133500001	134000000	NaN	0	0	NaN	0	0
1	134000001	134500000	NaN	0	0	NaN	0	0
1	134500001	135000000	NaN	0	0	NaN	0	0
1	135000001	135500000	NaN	0	0	NaN	0	0
1	135500001	136000000	NaN	0	0	NaN	0	0
1	136000001	136500000	NaN	0	0	NaN	0	0
1	136500001	137000000	NaN	0	0	NaN	0	0
1	137000001	137500000	NaN	0	0	NaN	0	0
1	137500001	138000000	NaN	0	0	NaN	0	0
1	138000001	138500000	NaN	0	0	NaN	0	0
1	138500001	139000000	NaN	0	0	NaN	0	0
1	139000001	139500000	NaN	0	0	NaN	0	0
1	139500001	140000000	NaN	0	0	NaN	0	0
1	140000001	140500000	0.425	0	0	0.597	0	0
1	140500001	141000000	0.425	0	0	0.597	0.080305	0.016061
1	141000001	141500000	0.425	0.0200763	0.00118096	0.597	0.533753	0.106751
1	141500001	142000000	0.462241	0.103324	0.00607787	0.66709	1.68019	0.336037
1	142000001	142500000	0.499928	0.244985	0.0144109	0.73802	3.4574	0.691479
1	142500001	143000000	0.529721	0.413624	0.0243308	0.828629	5.69504	1.13901
1	143000001	143500000	0.566048	0.606452	0.0356737	0.932254	9.28471	1.85694
1	143500001	144000000	0.593447	0.878415	0.0516715	0.999315	15.8516	3.17032
1	144000001	144500000	0.603464	1.18476	0.0696915	1.02048	24.395	4.87899
1	144500001	145000000	0.603689	1.36871	0.0805126	1.0196	31.4561	6.29123
1	145000001	145500000	0.608065	1.51185	0.0889321	1.01759	39.3558	7.87115
1	145500001	146000000	0.609148	1.71683	0.10099	1.00425	48.1563	9.63126
1	146000001	146500000	0.603667	1.81656	0.106857	0.963281	53.2492	10.6498
1	146500001	147000000	0.586562	1.71486	0.100874	0.901836	51.054	10.2108
1	147000001	147500000	0.557047	1.47992	0.087054	0.830162	44.8413	8.96825
1	147500001	148000000	0.548675	1.3503	0.0794293	0.809041	40.6045	8.12091
1	148000001	148500000	0.56802	1.46085	0.0859322	0.845667	41.4767	8.29534
1	148500001	149000000	0.603716	1.67028	0.098252	0.905826	48.7631	9.75262
1	149000001	149500000	0.63838	1.96597	0.115645	0.960846	64.2998	12.86
1	149500001	150000000	0.680339	2.43565	0.143274	1.00624	85.6769	17.1354
1	150000001	150500000	0.709535	3.01022	0.177072	1.03356	105.082	21.0164
1	150500001	151000000	0.719002	3.74876	0.220515	1.02634	116.726	23.3452
1	151000001	151500000	0.721553	4.41888	0.259934	0.985965	118.785	23.757
1	151500001	152000000	0.720432	4.82528	0.28384	0.961617	114.058	22.8116
1	152000001	152500000	0.708027	5.19184	0.305402	0.943515	106.925	21.385
1	152500001	153000000	0.691942	5.64739	0.332199	0.951294	101.601	20.3201
1	153000001	153500000	0.683889	5.89324	0.346661	0.972833	100.036	20.0073
1	153500001	154000000	0.693346	5.75796	0.338703	1.01007	105.688	21.1375
1	154000001	154500000	0.734504	5.29811	0.311653	1.08995	117.175	23.4349
1	154500001	155000000	0.797565	4.70814	0.276949	1.20032	125.835	25.167
1	155000001	155500000	0.828916	4.03834	0.237549	1.2598	126.595	25.3189
1	155500001	156000000	0.81871	3.5196	0.207036	1.23306	121.295	24.2591
1	156000001	156500000	0.78448	3.58045	0.210615	1.14901	114.634	22.9267
1	156500001	157000000	0.740452	3.98063	0.234155	1.03622	106.794	21.3588
1	157000001	157500000	0.675962	4.57256	0.268974	0.893337	98.4763	19.6953
1	157500001	158000000	0.618411	5.40765	0.318097	0.770044	93.3753	18.6751
1	158000001	158500000	0.570711	6.03506	0.355003	0.683655	93.3376	18.6675
1	158500001	159000000	0.534253	6.09771	0.358689	0.626655	95.6164	19.1233
1	159000001	159500000	0.539364	5.6877	0.334571	0.661903	98.6468	19.7294
1	159500001	160000000	0.557997	5.31344	0.312555	0.749499	101.678	20.3356
1	160000001	160500000	0.594033	5.10648	0.300381	0.838005	103.377	20.6754
1	160500001	161000000	0.626838	4.84318	0.284893	0.92656	102.308	20.4617
1	161000001	161500000	0.638132	4.74829	0.279311	0.984678	100.242	20.0485
1	161500001	162000000	0.624591	4.98715	0.293362	0.985618	99.0594	19.8119
1	162000001	162500000	0.595108	5.19992	0.305878	0.941774	97.7079	19.5416
1	162500001	163000000	0.602382	5.40224	0.317779	0.905864	95.6874	19.1375
1	163000001	163500000	0.597283	5.54016	0.325892	0.84773	94.3015	18.8603
1	163500001	164000000	0.590679	5.53554	0.32562	0.778685	94.4294	18.8859
1	164000001	164500000	0.580832	5.35142	0.314789	0.727463	94.7296	18.9459
1	164500001	165000000	0.556429	5.23067	0.307686	0.681635	93.6569	18.7314
1	165000001	165500000	0.568455	5.28152	0.310678	0.666622	92.5684	18.5137
1	165500001	166000000	0.593599	5.26455	0.309679	0.67798	92.8567	18.5713
1	166000001	166500000	0.608155	5.08046	0.298851	0.697548	94.4996	18.8999
1	166500001	167000000	0.616484	4.86047	0.28591	0.709885	96.5883	19.3177
1	167000001	167500000	0.631132	4.54771	0.267512	0.721936	99.4508	19.8902
1	167500001	168000000	0.657384	4.07633	0.239784	0.748927	103.142	20.6284
1	168000001	168500000	0.659945	3.50379	0.206105	0.755749	106.015	21.203
1	168500001	169000000	0.649778	2.98686	0.175697	0.769072	105.4	21.08
1	169000001	169500000	0.618798	2.69432	0.158489	0.768051	102.354	20.4708
1	169500001	170000000	0.57436	2.71389	0.159641	0.759163	100.322	20.0645
1	170000001	170500000	0.545226	2.98603	0.175649	0.748911	100.978	20.1956
1	170500001	171000000	0.521153	3.38449	0.199087	0.761558	102.453	20.4906
1	171000001	171500000	0.506125	3.66091	0.215347	0.800526	103.738	20.7475
1	171500001	172000000	0.505003	3.76687	0.22158	0.839514	106.558	21.3116
1	172000001	172500000	0.514457	3.77936	0.222315	0.860739	111.917	22.3834
1	172500001	173000000	0.527546	3.69463	0.217331	0.863466	116.478	23.2956
1	173000001	173500000	0.535919	3.66192	0.215407	0.847011	118.287	23.6573
1	173500001	174000000	0.532999	3.85881	0.226989	0.809332	116.281	23.2561
1	174000001	174500000	0.515542	4.15288	0.244287	0.757658	112.935	22.587
1	174500001	175000000	0.477327	4.63623	0.27272	0.686525	109.908	21.9817
1	175000001	175500000	0.444522	5.32921	0.313483	0.607188	107.147	21.4294
1	175500001	176000000	0.424868	6.20682	0.365107	0.548016	102.972	20.5943
1	176000001	176500000	0.426311	7.07962	0.416448	0.533313	99.7969	19.9594
1	176500001	177000000	0.436478	7.49519	0.440894	0.547026	100.371	20.0741
1	177000001	177500000	0.454307	7.2945	0.429088	0.573369	103.837	20.7675
1	177500001	178000000	0.476875	6.73839	0.396376	0.607282	106.13	21.2261
1	178000001	178500000	0.503434	6.01166	0.353627	0.64526	105.937	21.1875
1	178500001	179000000	0.527879	5.12885	0.301697	0.686343	105.442	21.0884
1	179000001	179500000	0.552993	4.22953	0.248796	0.744128	105.005	21.001
1	179500001	180000000	0.55701	3.71243	0.218378	0.768453	102.449	20.4899
1	180000001	180500000	0.543908	3.84994	0.226467	0.763964	97.4232	19.4846
1	180500001	181000000	0.518092	4.27185	0.251286	0.746571	93.8144	18.7629
1	181000001	181500000	0.526119	4.77619	0.280952	0.758177	93.6354	18.7271
1	181500001	182000000	0.552031	5.11535	0.300903	0.777689	96.744	19.3488
1	182000001	182500000	0.579656	5.32295	0.313115	0.792069	100.033	20.0067
1	182500001	183000000	0.587699	5.26192	0.309525	0.793127	103.569	20.7137
1	183000001	183500000	0.597513	4.86867	0.286393	0.795521	109.648	21.9296
1	183500001	184000000	0.599704	4.36729	0.256899	0.795894	117.652	23.5303
1	184000001	184500000	0.598577	4.19576	0.246809	0.79309	123.762	24.7525
1	184500001	185000000	0.578572	4.36546	0.256792	0.760545	126.444	25.2888
1	185000001	185500000	0.526452	5.05202	0.297178	0.721476	126.32	25.2639
1	185500001	186000000	0.455395	6.35097	0.373586	0.682417	125.741	25.1482
1	186000001	186500000	0.403256	8.43304	0.496061	0.6536	125.074	25.0148
1	186500001	187000000	0.355492	10.9411	0.643594	0.627189	121.705	24.3409
1	187000001	187500000	0.313508	13.1069	0.770996	0.59705	115.354	23.0707
1	187500001	188000000	0.272279	14.6749	0.863227	0.576855	110.901	22.1802
1	188000001	188500000	0.244151	16.0676	0.945154	0.570721	112.668	22.5337
1	188500001	189000000	0.222589	17.3803	1.02237	0.558434	118.42	23.684
1	189000001	189500000	0.212	17.8011	1.04712	0.537942	121.293	24.2586
1	189500001	190000000	0.212	17.1505	1.00886	0.521903	120.541	24.1081
1	190000001	190500000	0.222589	16.498	0.970473	0.515769	120.351	24.0702
1	190500001	191000000	0.244151	16.4359	0.966819	0.529105	121.382	24.2763
1	191000001	191500000	0.282819	15.7059	0.923874	0.559604	120.632	24.1263
1	191500001	192000000	0.32443	13.615	0.80088	0.588706	118.727	23.7453
1	192000001	192500000	0.362027	10.9358	0.643283	0.605803	116.621	23.3242
1	192500001	193000000	0.384677	8.98198	0.528352	0.615051	115.644	23.1288
1	193000001	193500000	0.402202	7.95211	0.467771	0.615051	115.852	23.1705
1	193500001	194000000	0.416829	6.8513	0.403018	0.605803	115.896	23.1792
1	194000001	194500000	0.422306	6.12809	0.360476	0.588706	114.712	22.9424
1	194500001	195000000	0.404811	6.92577	0.407398	0.569497	114.206	22.8411
1	195000001	195500000	0.383287	8.43876	0.496398	0.54925	113.989	22.7977
1	195500001	196000000	0.368744	9.26985	0.545286	0.542048	115.805	23.161
1	196000001	196500000	0.372748	9.08677	0.534516	0.550576	118.137	23.6275
1	196500001	197000000	0.383349	8.51386	0.500815	0.566962	119.99	23.9981
1	197000001	197500000	0.383721	8.47123	0.498308	0.587107	121.474	24.2948
1	197500001	198000000	0.37531	8.48749	0.499264	0.656408	121.495	24.299
1	198000001	198500000	0.385849	8.27658	0.486858	0.747701	120.85	24.17
1	198500001	199000000	0.415722	8.11812	0.477536	0.83518	122.029	24.4057
1	199000001	199500000	0.464524	7.78855	0.45815	0.928162	121.893	24.3786
1	199500001	200000000	0.506415	7.09099	0.417117	1.02053	118.796	23.7592
1	200000001	200500000	0.567586	6.18111	0.363595	1.10939	116.537	23.3073
1	200500001	201000000	0.629154	5.05943	0.297614	1.17333	116.521	23.3041
1	201000001	201500000	0.692185	4.01844	0.236379	1.20591	116.743	23.3486
1	201500001	202000000	0.739948	3.43767	0.202216	1.1909	113.443	22.6885
1	202000001	202500000	0.786951	3.49456	0.205562	1.16221	107.744	21.5489
1	202500001	203000000	0.804534	3.70173	0.217749	1.15031	102.354	20.4708
1	203000001	203500000	0.808154	3.63702	0.213942	1.13354	98.3797	19.6759
1	203500001	204000000	0.796205	3.28645	0.19332	1.10592	93.7738	18.7548
1	204000001	204500000	0.766339	2.88153	0.169502	1.08782	89.3892	17.8778
1	204500001	205000000	0.7288	2.37283	0.139578	1.07314	85.0658	17.0132
1	205000001	205500000	0.746618	1.85801	0.109295	1.0588	81.8397	16.3679
1	205500001	206000000	0.759782	1.54394	0.0908201	1.02879	80.6609	16.1322
1	206000001	206500000	0.767305	1.47205	0.0865914	0.991882	80.7355	16.1471
1	206500001	207000000	0.750971	1.80967	0.106451	0.930099	81.193	16.2386
1	207000001	207500000	0.739676	2.85783	0.168108	0.860676	83.664	16.7328
1	207500001	208000000	0.719242	4.32877	0.254633	0.788908	89.1445	17.8289
1	208000001	208500000	0.700689	5.79283	0.340755	0.733195	96.3239	19.2648
1	208500001	209000000	0.660275	6.77193	0.398349	0.681174	103.138	20.6275
1	209000001	209500000	0.585927	7.19379	0.423164	0.634617	107.362	21.4725
1	209500001	210000000	0.530607	7.14971	0.420571	0.621239	110.01	22.002
1	210000001	210500000	0.540826	6.59061	0.387683	0.639669	112.124	22.4248
1	210500001	211000000	0.573272	5.59794	0.329291	0.696039	114.409	22.8819
1	211000001	211500000	0.606844	4.58273	0.269573	0.761734	116.287	23.2574
1	211500001	212000000	0.625415	3.73498	0.219705	0.793161	116.612	23.3224
1	212000001	212500000	0.630909	3.42234	0.201314	0.796228	114.37	22.874
1	212500001	213000000	0.632333	3.45609	0.203299	0.814365	113.477	22.6955
1	213000001	213500000	0.60534	3.81066	0.224157	0.819522	114.162	22.8324
1	213500001	214000000	0.554629	4.78151	0.281265	0.797559	114.936	22.9871
1	214000001	214500000	0.49157	6.19598	0.364469	0.741487	114.665	22.9329
1	214500001	215000000	0.432846	7.78909	0.458182	0.675123	115.335	23.0669
1	215000001	215500000	0.393837	9.23817	0.543422	0.608114	117.767	23.5534
1	215500001	216000000	0.376722	10.061	0.591826	0.574593	120.364	24.0728
1	216000001	216500000	0.366182	10.3618	0.609516	0.55342	121.45	24.2901
1	216500001	217000000	0.372376	10.4345	0.613794	0.550306	122.272	24.4544
1	217000001	217500000	0.383721	10.5976	0.623387	0.55342	123.122	24.6244
1	217500001	218000000	0.386283	10.7318	0.631285	0.594429	122.982	24.5964
1	218000001	218500000	0.392414	10.4391	0.614063	0.638563	121.075	24.215
1	218500001	219000000	0.418284	9.7542	0.573777	0.687781	118.731	23.7461
1	219000001	219500000	0.443768	9.12947	0.537028	0.722332	115.057	23.0114
1	219500001	220000000	0.45248	8.5138	0.500812	0.74423	110.751	22.1501
1	220000001	220500000	0.455772	7.64466	0.449686	0.753887	107.252	21.4503
1	220500001	221000000	0.458333	6.71093	0.39476	0.755293	105.563	21.1125
1	221000001	221500000	0.461979	6.0418	0.3554	0.751625	104.53	20.9059
1	221500001	222000000	0.474407	5.73049	0.337087	0.75783	103.602	20.7205
1	222000001	222500000	0.489001	5.44901	0.32053	0.760646	101.599	20.3197
1	222500001	223000000	0.484996	4.86949	0.28644	0.776754	101.032	20.2064
1	223000001	223500000	0.483542	4.02851	0.236971	0.777115	101.043	20.2086
1	223500001	224000000	0.497001	3.4202	0.201188	0.786647	100.713	20.1427
1	224000001	224500000	0.529051	3.13147	0.184204	0.81052	100.587	20.1173
1	224500001	225000000	0.565101	3.18181	0.187166	0.844646	102.663	20.5326
1	225000001	225500000	0.593127	3.42744	0.201614	0.86921	105.703	21.1406
1	225500001	226000000	0.609148	3.67884	0.216402	0.880828	107.507	21.5015
1	226000001	226500000	0.618604	3.89652	0.229207	0.90576	106.371	21.2743
1	226500001	227000000	0.667406	4.18377	0.246104	0.949474	103.691	20.7381
1	227000001	227500000	0.761432	4.42282	0.260166	0.981282	99.9774	19.9955
1	227500001	228000000	0.828862	4.51022	0.265307	0.983366	94.676	18.9352
1	228000001	228500000	0.851762	4.5128	0.265459	0.952316	90.4678	18.0936
1	228500001	229000000	0.85251	4.26539	0.250905	0.912335	89.9032	17.9806
1	229000001	229500000	0.85288	3.83844	0.22579	0.886657	91.8042	18.3608
1	229500001	230000000	0.833183	3.43879	0.202282	0.863438	94.9853	18.9971
1	230000001	230500000	0.781834	3.22326	0.189603	0.818317	98.8362	19.7672
1	230500001	231000000	0.705308	3.07704	0.181002	0.767374	100.593	20.1186
1	231000001	231500000	0.620715	2.84366	0.167274	0.741772	100.051	20.0102
1	231500001	232000000	0.575539	2.54165	0.149509	0.741772	98.2749	19.655
1	232000001	232500000	0.564999	2.59708	0.15277	0.747588	96.1603	19.2321
1	232500001	233000000	0.64151	2.98485	0.175579	0.797813	94.3474	18.8695
1	233000001	233500000	0.795027	3.21092	0.188878	0.880849	94.6478	18.9296
1	233500001	234000000	0.928021	3.16373	0.186102	0.952199	98.4813	19.6963
1	234000001	234500000	0.998319	3.16251	0.18603	1.01062	104.743	20.9485
1	234500001	235000000	1.00607	3.25538	0.191493	1.04552	109.521	21.9042
1	235000001	235500000	0.979881	3.41756	0.201033	1.03387	113.22	22.6439
1	235500001	236000000	0.933198	3.4329	0.201935	0.9856	116.876	23.3751
1	236000001	236500000	0.834881	3.66337	0.215493	0.911086	118.569	23.7139
1	236500001	237000000	0.666429	4.31329	0.253723	0.811591	115.265	23.0531
1	237000001	237500000	0.470695	5.03829	0.29637	0.690935	109.296	21.8591
1	237500001	238000000	0.376722	5.32677	0.313339	0.595908	105.003	21.0006
1	238000001	238500000	0.363249	5.19623	0.305661	0.525813	103.842	20.7684
1	238500001	239000000	0.363249	4.7738	0.280812	0.465635	102.95	20.5901
1	239000001	239500000	0.366182	4.47927	0.263487	0.422913	103.056	20.6112
1	239500001	240000000	0.37531	4.39208	0.258358	0.407893	104.568	20.9135
1	240000001	240500000	0.392849	4.54546	0.26738	0.403125	106.445	21.2889
1	240500001	241000000	0.403822	5.15464	0.303214	0.386732	105.444	21.0887
1	241000001	241500000	0.403438	5.95885	0.350521	0.385007	101.978	20.3956
1	241500001	242000000	0.396872	6.52223	0.383661	0.394607	100.252	20.0504
1	242000001	242500000	0.39431	6.84234	0.40249	0.416768	102.038	20.4076
1	242500001	243000000	0.404478	6.7471	0.396888	0.462547	104.7	20.94
1	243000001	243500000	0.426311	6.17904	0.363473	0.521386	107.565	21.513
1	243500001	244000000	0.446329	5.41392	0.318466	0.562079	111.624	22.3248
1	244000001	244500000	0.461979	4.73396	0.278468	0.593208	115.497	23.0995
1	244500001	245000000	0.486412	4.44756	0.261621	0.639106	117.426	23.4852
1	245000001	245500000	0.507923	4.22931	0.248783	0.681495	116.153	23.2305
1	245500001	246000000	0.511537	3.80936	0.22408	0.68767	113.398	22.6795
1	246000001	246500000	0.494414	3.92629	0.230959	0.661709	110.244	22.0487
1	246500001	247000000	0.466354	4.6405	0.272971	0.608709	106.501	21.3002
1	247000001	247500000	0.448496	5.05097	0.297116	0.58063	97.1049	19.421
1	247500001	248000000	0.454864	5.00662	0.294507	0.590448	90.4963	18.0993
1	248000001	248500000	0.456198	4.98617	0.293304	0.59143	87.3199	17.464
1	248500001	249000000	0.4554	5.01303	0.294884	0.588525	85.4294	17.0859
1	249000001	249250621	0.454419	5.04868	0.296981	0.585381	83.843	16.7686
2	1	500000	0.360773	7.38166	0.434215	0.437538	84.8657	16.9731
2	500001	1000000	0.360814	7.40866	0.435804	0.438496	84.5102	16.902
2	1000001	1500000	0.360835	7.41472	0.43616	0.439714	84.023	16.8046
2	1500001	2000000	0.359756	7.4258	0.436812	0.439923	83.2312	16.6462
2	2000001	2500000	0.355221	7.57424	0.445544	0.435651	81.9712	16.3942
2	2500001	3000000	0.340596	8.15515	0.479715	0.420652	81.1194	16.2239
2	3000001	3500000	0.326004	9.10712	0.535713	0.401913	83.0416	16.6083
2	3500001	4000000	0.312468	9.83238	0.578375	0.389616	84.9557	16.9911
2	4000001	4500000	0.29238	10.8083	0.635784	0.378011	87.9173	17.5835
2	4500001	5000000	0.272279	12.4162	0.730366	0.354432	91.9994	18.3999
2	5000001	5500000	0.25474	13.7831	0.810772	0.327781	95.8175	19.1635
2	5500001	6000000	0.25474	13.9274	0.819259	0.298039	98.7635	19.7527
2	6000001	6500000	0.293408	12.9565	0.762147	0.290124	98.9899	19.798
2	6500001	7000000	0.388249	11.4854	0.67561	0.332498	97.5377	19.5075
2	7000001	7500000	0.497331	9.79664	0.576273	0.403623	98.0297	19.6059
2	7500001	8000000	0.602356	7.79564	0.458567	0.494184	101.113	20.2226
2	8000001	8500000	0.708112	5.81922	0.342307	0.602186	104.544	20.9088
2	8500001	9000000	0.813113	4.39934	0.258785	0.725594	105.62	21.124
2	9000001	9500000	0.885951	3.59082	0.211225	0.834264	105.017	21.0034
2	9500001	10000000	0.911386	3.19779	0.188105	0.924514	104.975	20.9949
2	10000001	10500000	0.883666	3.21967	0.189392	0.97409	103.336	20.6672
2	10500001	11000000	0.80962	3.62419	0.213188	0.953534	98.7092	19.7418
2	11000001	11500000	0.715925	4.17509	0.245593	0.881716	94.5603	18.9121
2	11500001	12000000	0.634632	4.81407	0.283181	0.777134	93.5272	18.7054
2	12000001	12500000	0.551566	5.42382	0.319048	0.653397	94.8939	18.9788
2	12500001	13000000	0.485974	5.97449	0.35144	0.520811	97.1811	19.4362
2	13000001	13500000	0.4474	6.28316	0.369598	0.413169	98.6496	19.7299
2	13500001	14000000	0.443385	6.16711	0.362771	0.35365	99.5505	19.9101
2	14000001	14500000	0.459418	5.70371	0.335513	0.33178	99.7051	19.941
2	14500001	15000000	0.483811	5.1992	0.305836	0.340307	97.5784	19.5157
2	15000001	15500000	0.503498	4.68829	0.275782	0.341683	94.3208	18.8642
2	15500001	16000000	0.524997	4.59275	0.270162	0.36045	93.969	18.7938
2	16000001	16500000	0.529384	4.74504	0.27912	0.3905	97.1471	19.4294
2	16500001	17000000	0.522077	5.10247	0.300146	0.411993	100.302	20.0605
2	17000001	17500000	0.505003	5.4559	0.320935	0.417798	101.434	20.2869
2	17500001	18000000	0.487916	5.67322	0.333719	0.418134	102.231	20.4462
2	18000001	18500000	0.497752	5.52403	0.324943	0.450267	104.203	20.8406
2	18500001	19000000	0.538609	4.92231	0.289548	0.530572	105.381	21.0762
2	19000001	19500000	0.573605	4.20061	0.247095	0.596577	104.022	20.8044
2	19500001	20000000	0.572855	4.07799	0.239882	0.618431	101.722	20.3444
2	20000001	20500000	0.546977	4.58396	0.269644	0.598674	100.958	20.1917
2	20500001	21000000	0.518479	5.75751	0.338677	0.570349	101.938	20.3877
2	21000001	21500000	0.489975	7.16563	0.421508	0.536852	102.299	20.4598
2	21500001	22000000	0.45573	7.97598	0.469175	0.509543	100.059	20.0118
2	22000001	22500000	0.40725	8.05276	0.473692	0.482273	97.5146	19.5029
2	22500001	23000000	0.356249	7.4863	0.44037	0.466568	100.349	20.0698
2	23000001	23500000	0.355159	6.3957	0.376218	0.503203	108.252	21.6504
2	23500001	24000000	0.396721	4.87563	0.286802	0.590421	115.885	23.177
2	24000001	24500000	0.463434	3.30702	0.19453	0.690216	122.622	24.5243
2	24500001	25000000	0.526516	2.43374	0.143161	0.815269	130.657	26.1313
2	25000001	25500000	0.574586	2.37347	0.139616	0.932831	136.448	27.2896
2	25500001	26000000	0.618282	2.47204	0.145414	1.01954	136.964	27.3928
2	26000001	26500000	0.668213	2.54804	0.149885	1.06973	134.935	26.987
2	26500001	27000000	0.749097	2.62947	0.154675	1.12163	132.083	26.4167
2	27000001	27500000	0.809993	2.71622	0.159778	1.15986	127.906	25.5813
2	27500001	28000000	0.822022	3.07156	0.18068	1.14547	122.293	24.4585
2	28000001	28500000	0.79981	3.62964	0.213508	1.08836	116.781	23.3562
2	28500001	29000000	0.770316	4.09562	0.240919	1.00089	110.771	22.1542
2	29000001	29500000	0.74008	4.4307	0.26063	0.90455	101.892	20.3784
2	29500001	30000000	0.687937	4.72195	0.277761	0.82725	91.5254	18.3051
2	30000001	30500000	0.622718	5.07124	0.298308	0.760295	84.893	16.9786
2	30500001	31000000	0.551634	5.12224	0.301308	0.700147	85.5034	17.1007
2	31000001	31500000	0.494081	4.72407	0.277886	0.661861	92.4022	18.4804
2	31500001	32000000	0.483542	4.36611	0.25683	0.672524	101.845	20.369
2	32000001	32500000	0.466788	4.44306	0.261357	0.683177	110.343	22.0685
2	32500001	33000000	0.433933	4.87369	0.286688	0.660949	116.341	23.2682
2	33000001	33500000	0.392716	5.76226	0.338957	0.625076	118.822	23.7644
2	33500001	34000000	0.355492	6.96462	0.409684	0.590239	115.334	23.0668
2	34000001	34500000	0.324097	8.15039	0.479435	0.548161	107.197	21.4395
2	34500001	35000000	0.31497	9.00289	0.529582	0.530704	100.185	20.0371
2	35000001	35500000	0.336432	9.14494	0.537937	0.5386	99.2074	19.8415
2	35500001	36000000	0.363015	8.5819	0.504817	0.566926	102.942	20.5883
2	36000001	36500000	0.403112	7.39948	0.435264	0.617225	106.194	21.2388
2	36500001	37000000	0.468772	5.94964	0.349979	0.681892	107.681	21.5362
2	37000001	37500000	0.52533	4.65915	0.274068	0.741427	111.09	22.218
2	37500001	38000000	0.559622	3.79843	0.223437	0.792072	115.508	23.1016
2	38000001	38500000	0.566608	3.21427	0.189074	0.806146	116.826	23.3652
2	38500001	39000000	0.538935	3.15005	0.185297	0.772945	113.331	22.6661
2	39000001	39500000	0.492619	3.76675	0.221573	0.694334	109.34	21.8679
2	39500001	40000000	0.442306	5.06744	0.298084	0.616341	107.831	21.5662
2	40000001	40500000	0.419311	6.25306	0.367827	0.561964	104.487	20.8974
2	40500001	41000000	0.409812	6.83625	0.402132	0.542473	98.3234	19.6647
2	41000001	41500000	0.505197	6.84646	0.402733	0.561911	95.6795	19.1359
2	41500001	42000000	0.628447	6.4057	0.376806	0.599861	98.6363	19.7273
2	42000001	42500000	0.721635	5.36806	0.315768	0.652872	105.638	21.1276
2	42500001	43000000	0.781816	3.92186	0.230698	0.721282	113.186	22.6372
2	43000001	43500000	0.816886	2.81445	0.165556	0.78492	119.507	23.9015
2	43500001	44000000	0.832918	2.52733	0.148667	0.834509	122.289	24.4578
2	44000001	44500000	0.824132	2.67044	0.157085	0.859451	120.792	24.1584
2	44500001	45000000	0.769196	2.76768	0.162805	0.867329	115.346	23.0691
2	45000001	45500000	0.719897	2.7527	0.161924	0.902782	107.886	21.5773
2	45500001	46000000	0.673734	2.80144	0.164791	0.942426	100.902	20.1803
2	46000001	46500000	0.702856	3.10184	0.182461	0.979955	98.7871	19.7574
2	46500001	47000000	0.727614	3.54904	0.208767	0.995662	101.217	20.2435
2	47000001	47500000	0.737089	4.01826	0.236368	0.976869	106.652	21.3304
2	47500001	48000000	0.707898	4.5553	0.267959	0.917014	110.871	22.1742
2	48000001	48500000	0.650282	5.58902	0.328766	0.817871	114.72	22.944
2	48500001	49000000	0.572327	7.16536	0.421492	0.696922	119.725	23.945
2	49000001	49500000	0.484418	8.88257	0.522504	0.583066	124.14	24.828
2	49500001	50000000	0.393655	10.654	0.626704	0.493157	126.765	25.353
2	50000001	50500000	0.345931	12.5818	0.740105	0.456852	128.018	25.6036
2	50500001	51000000	0.317532	14.6215	0.860091	0.447874	128.23	25.6461
2	51000001	51500000	0.310996	16.1259	0.94858	0.465586	128.306	25.6611
2	51500001	52000000	0.324532	16.6978	0.982225	0.520587	126.432	25.2864
2	52000001	52500000	0.34462	16.0402	0.943539	0.587258	123.871	24.7741
2	52500001	53000000	0.385849	14.4351	0.849125	0.643707	123.939	24.7878
2	53000001	53500000	0.457001	12.2711	0.721832	0.69231	125.039	25.0078
2	53500001	54000000	0.513559	9.97299	0.586646	0.731728	127.072	25.4144
2	54000001	54500000	0.53177	7.69144	0.452438	0.756736	130.283	26.0566
2	54500001	55000000	0.516061	6.10957	0.359387	0.765294	132.5	26.5
2	55000001	55500000	0.498522	5.70541	0.335612	0.759477	130.575	26.115
2	55500001	56000000	0.483542	6.70143	0.394202	0.740255	124.203	24.8406
2	56000001	56500000	0.472936	8.27586	0.486815	0.708696	118.744	23.7488
2	56500001	57000000	0.448862	9.59762	0.564566	0.673746	118.15	23.6299
2	57000001	57500000	0.404718	11.1163	0.653898	0.627189	119.028	23.8055
2	57500001	58000000	0.384293	12.4772	0.733956	0.567011	120.225	24.0451
2	58000001	58500000	0.406176	12.6999	0.747053	0.520537	123.073	24.6147
2	58500001	59000000	0.446267	11.7973	0.693958	0.495624	126.614	25.3228
2	59000001	59500000	0.481931	10.5066	0.618038	0.494298	129.595	25.9189
2	59500001	60000000	0.506314	9.11017	0.535892	0.521697	131.853	26.3705
2	60000001	60500000	0.51833	7.59882	0.44699	0.561101	133.294	26.6588
2	60500001	61000000	0.53398	5.68117	0.334186	0.627106	134.069	26.8137
2	61000001	61500000	0.555875	4.27563	0.251508	0.694141	133.844	26.7688
2	61500001	62000000	0.563915	3.65597	0.215057	0.751858	134.983	26.9967
2	62000001	62500000	0.567216	3.22951	0.189971	0.796278	136.662	27.3324
2	62500001	63000000	0.580064	2.89373	0.17022	0.835935	137.203	27.4406
2	63000001	63500000	0.607822	2.71683	0.159814	0.876584	135.978	27.1956
2	63500001	64000000	0.634457	2.51498	0.14794	0.904211	135.635	27.1271
2	64000001	64500000	0.647259	2.38782	0.14046	0.892276	135.104	27.0207
2	64500001	65000000	0.637394	2.66881	0.156989	0.851565	132.613	26.5226
2	65000001	65500000	0.61332	3.40754	0.200443	0.797951	128.36	25.672
2	65500001	66000000	0.588171	4.17212	0.245419	0.765467	123.385	24.677
2	66000001	66500000	0.555671	4.82806	0.284003	0.719967	118.431	23.6861
2	66500001	67000000	0.507548	5.5513	0.326547	0.663534	115.08	23.016
2	67000001	67500000	0.464896	6.12998	0.360587	0.613338	111.419	22.2837
2	67500001	68000000	0.459085	6.17422	0.36319	0.608232	107.531	21.5063
2	68000001	68500000	0.519634	5.638	0.331647	0.666031	106.565	21.3131
2	68500001	69000000	0.597667	4.9984	0.294024	0.7679	108.428	21.6856
2	69000001	69500000	0.64794	4.74661	0.279213	0.861921	109.627	21.9254
2	69500001	70000000	0.658905	4.54014	0.267067	0.935773	107.887	21.5774
2	70000001	70500000	0.651275	4.14464	0.243802	0.987432	105.388	21.0777
2	70500001	71000000	0.63451	3.79829	0.223429	1.00382	104.064	20.8129
2	71000001	71500000	0.621356	3.64014	0.214126	1.00067	102.618	20.5237
2	71500001	72000000	0.581633	3.4255	0.2015	0.979841	98.1077	19.6215
2	72000001	72500000	0.527253	3.03684	0.178638	0.948404	94.0945	18.8189
2	72500001	73000000	0.498085	2.55594	0.150349	0.931321	94.0522	18.8104
2	73000001	73500000	0.505373	2.29913	0.135243	0.910148	96.48	19.296
2	73500001	74000000	0.514087	2.33665	0.13745	0.880341	99.0163	19.8033
2	74000001	74500000	0.514457	2.59556	0.15268	0.822904	100.184	20.0367
2	74500001	75000000	0.497334	3.11786	0.183404	0.748422	99.4929	19.8986
2	75000001	75500000	0.461929	4.25832	0.25049	0.673192	99.9211	19.9842
2	75500001	76000000	0.424767	5.94554	0.349738	0.576469	101.921	20.3842
2	76000001	76500000	0.398183	7.74596	0.455645	0.475632	104.515	20.9029
2	76500001	77000000	0.373788	9.25997	0.544704	0.370036	107.891	21.5783
2	77000001	77500000	0.363249	10.4803	0.616491	0.29799	111.723	22.3446
2	77500001	78000000	0.355593	11.2582	0.662245	0.267604	114.416	22.8833
2	78000001	78500000	0.353747	11.4258	0.672104	0.261451	115.229	23.0459
2	78500001	79000000	0.354132	10.7163	0.630373	0.287749	115.327	23.0655
2	79000001	79500000	0.362159	9.8095	0.57703	0.324269	116.238	23.2477
2	79500001	80000000	0.355221	9.67048	0.568852	0.36898	116.611	23.3222
2	80000001	80500000	0.331469	10.1551	0.597361	0.424279	115.378	23.0756
2	80500001	81000000	0.305531	10.4962	0.617426	0.465945	113.967	22.7933
2	81000001	81500000	0.292368	10.676	0.628003	0.500392	113.7	22.7401
2	81500001	82000000	0.285815	11.0636	0.650801	0.520897	111.23	22.246
2	82000001	82500000	0.289434	11.41	0.671178	0.538289	105.958	21.1917
2	82500001	83000000	0.306943	11.0358	0.649166	0.541701	99.8631	19.9726
2	83000001	83500000	0.35652	9.64117	0.567127	0.569384	96.1152	19.223
2	83500001	84000000	0.425807	7.97019	0.468835	0.641859	94.819	18.9638
2	84000001	84500000	0.491852	6.41678	0.377457	0.717777	95.171	19.0342
2	84500001	85000000	0.545097	4.92496	0.289703	0.782427	96.2011	19.2402
2	85000001	85500000	0.589196	3.54298	0.208411	0.835495	96.9111	19.3822
2	85500001	86000000	0.625616	2.63886	0.155227	0.894698	95.052	19.0104
2	86000001	86500000	0.654363	2.1277	0.125159	0.945677	90.4597	18.0919
2	86500001	87000000	0.645606	2.12343	0.124907	0.958744	85.3097	17.0619
2	87000001	87500000	0.609155	2.9559	0.173877	0.914731	81.3018	16.2604
2	87500001	88000000	0.566131	4.25633	0.250373	0.824492	77.6582	15.5316
2	88000001	88500000	0.535919	5.142	0.302471	0.75132	71.9527	14.3905
2	88500001	89000000	0.515542	5.40962	0.318213	0.729025	64.7173	12.9435
2	89000001	89500000	0.488135	5.33281	0.313695	0.711078	56.179	11.2358
2	89500001	90000000	0.472331	4.99672	0.293925	0.698495	45.7319	9.14638
2	90000001	90500000	0.474012	4.16565	0.245038	0.704097	33.0188	6.60377
2	90500001	91000000	0.486346	2.84766	0.167509	0.739379	20.9186	4.18373
2	91000001	91500000	0.508247	1.70488	0.100287	0.792713	12.2958	2.45916
2	91500001	92000000	0.532279	1.08011	0.0635361	0.873608	7.72601	1.5452
2	92000001	92500000	0.564413	0.758974	0.0446455	0.951007	5.48606	1.09721
2	92500001	93000000	0.604656	0.593622	0.034919	0.996	4.45889	0.891777
2	93000001	93500000	0.562342	0.41148	0.0242047	0.890952	3.67546	0.735092
2	93500001	94000000	0.459575	0.367258	0.0216034	0.762705	5.05057	1.01011
2	94000001	94500000	0.372136	0.804699	0.0473352	0.668369	11.4602	2.29205
2	94500001	95000000	0.377819	1.49031	0.0876656	0.685556	21.9008	4.38015
2	95000001	95500000	0.445121	2.15135	0.12655	0.747869	35.731	7.14619
2	95500001	96000000	0.481248	2.67719	0.157482	0.781568	52.199	10.4398
2	96000001	96500000	0.493949	3.06809	0.180476	0.799663	67.0961	13.4192
2	96500001	97000000	0.499281	3.15746	0.185733	0.815206	77.3439	15.4688
2	97000001	97500000	0.528062	2.94223	0.173072	0.834857	83.5082	16.7016
2	97500001	98000000	0.557255	2.67771	0.157512	0.851952	88.631	17.7262
2	98000001	98500000	0.569248	2.71258	0.159564	0.833482	94.6746	18.9349
2	98500001	99000000	0.56126	3.1073	0.182782	0.806792	99.9852	19.997
2	99000001	99500000	0.546641	3.77375	0.221985	0.780482	105.346	21.0691
2	99500001	100000000	0.55937	4.30587	0.253287	0.778076	112.068	22.4135
2	100000001	100500000	0.583059	4.65563	0.273861	0.787979	119.195	23.8389
2	100500001	101000000	0.585239	4.91161	0.288918	0.794463	123.458	24.6915
2	101000001	101500000	0.576815	4.91396	0.289056	0.789319	123.076	24.6153
2	101500001	102000000	0.549857	4.62276	0.271927	0.765691	119.704	23.9409
2	102000001	102500000	0.520615	4.44092	0.261231	0.719198	116.807	23.3614
2	102500001	103000000	0.48344	4.93342	0.290201	0.651506	114.123	22.8247
2	103000001	103500000	0.450661	6.23973	0.367043	0.571148	112.896	22.5791
2	103500001	104000000	0.414923	7.54817	0.44401	0.514367	114.167	22.8334
2	104000001	104500000	0.422912	8.11927	0.477604	0.487041	116.651	23.3303
2	104500001	105000000	0.473257	7.99173	0.470102	0.483264	118.189	23.6378
2	105000001	105500000	0.512992	7.37592	0.433878	0.483266	117.225	23.4449
2	105500001	106000000	0.540753	6.58097	0.387116	0.483637	114.402	22.8804
2	106000001	106500000	0.56854	5.9051	0.347359	0.492164	109.797	21.9593
2	106500001	107000000	0.589298	5.45081	0.320636	0.501027	102.759	20.5518
2	107000001	107500000	0.602356	5.30375	0.311986	0.510918	96.3958	19.2792
2	107500001	108000000	0.595066	5.56232	0.327195	0.515714	94.9674	18.9935
2	108000001	108500000	0.579361	5.75268	0.338393	0.532119	94.4257	18.8851
2	108500001	109000000	0.571742	5.28561	0.310918	0.591952	92.4711	18.4942
2	109000001	109500000	0.596148	4.10628	0.241546	0.68291	87.4407	17.4881
2	109500001	110000000	0.622362	2.8187	0.165806	0.775565	80.9607	16.1921
2	110000001	110500000	0.646794	2.08707	0.122769	0.85931	74.9623	14.9925
2	110500001	111000000	0.664322	1.89273	0.111337	0.912695	70.7697	14.1539
2	111000001	111500000	0.671939	1.78891	0.10523	0.945817	71.229	14.2458
2	111500001	112000000	0.707642	1.76309	0.103711	0.957087	76.9858	15.3972
2	112000001	112500000	0.744843	1.90769	0.112217	0.9588	83.7471	16.7494
2	112500001	113000000	0.756097	2.07438	0.122022	0.930758	89.1846	17.8369
2	113000001	113500000	0.75318	2.34322	0.137837	0.867169	93.7689	18.7538
2	113500001	114000000	0.729163	3.10879	0.18287	0.786833	97.2761	19.4552
2	114000001	114500000	0.678428	4.59181	0.270106	0.692813	99.4706	19.8941
2	114500001	115000000	0.60112	6.39605	0.376238	0.587534	99.1938	19.8388
2	115000001	115500000	0.517287	8.18028	0.481193	0.481898	99.9171	19.9834
2	115500001	116000000	0.426834	9.5141	0.559653	0.371862	102.883	20.5765
2	116000001	116500000	0.34702	9.95654	0.585679	0.288805	104.904	20.9808
2	116500001	117000000	0.31497	9.47563	0.55739	0.26866	102.949	20.5899
2	117000001	117500000	0.313558	8.47216	0.498362	0.295709	100.291	20.0581
2	117500001	118000000	0.334031	7.32943	0.431143	0.346573	98.8875	19.7775
2	118000001	118500000	0.37526	6.19463	0.36439	0.41048	97.6861	19.5372
2	118500001	119000000	0.424849	5.10811	0.300477	0.486375	95.7042	19.1408
2	119000001	119500000	0.484996	4.53308	0.266652	0.576934	93.6621	18.7324
2	119500001	120000000	0.537105	4.36475	0.25675	0.670263	91.2278	18.2456
2	120000001	120500000	0.574586	4.11337	0.241963	0.742082	89.1451	17.829
2	120500001	121000000	0.597154	3.80881	0.224048	0.775206	89.617	17.9234
2	121000001	121500000	0.604061	3.72691	0.21923	0.774528	91.9485	18.3897
2	121500001	122000000	0.597154	4.36416	0.256715	0.748218	94.5937	18.9187
2	122000001	122500000	0.563997	6.06926	0.357015	0.680179	97.4566	19.4913
2	122500001	123000000	0.504953	8.3434	0.490788	0.587534	102.195	20.439
2	123000001	123500000	0.445895	10.6397	0.625865	0.484639	108.346	21.6691
2	123500001	124000000	0.398183	12.5876	0.740448	0.38039	112.046	22.4092
2	124000001	124500000	0.373788	13.7239	0.807287	0.295298	112.79	22.558
2	124500001	125000000	0.35266	13.7826	0.810744	0.238931	112.965	22.593
2	125000001	125500000	0.34462	12.7696	0.751152	0.218786	110.621	22.1243
2	125500001	126000000	0.357721	10.9178	0.642221	0.248874	106.034	21.2069
2	126000001	126500000	0.404748	8.82628	0.519193	0.315545	100.565	20.113
2	126500001	127000000	0.464908	6.83201	0.401883	0.396908	96.4778	19.2956
2	127000001	127500000	0.502441	5.31279	0.312517	0.483417	94.5783	18.9157
2	127500001	128000000	0.517019	4.49427	0.264369	0.55044	92.316	18.4632
2	128000001	128500000	0.515917	4.05479	0.238517	0.593816	89.4849	17.897
2	128500001	129000000	0.512996	3.73051	0.219442	0.623855	86.6563	17.3313
2	129000001	129500000	0.505003	3.56154	0.209502	0.646738	82.9717	16.5943
2	129500001	130000000	0.475869	3.487	0.205117	0.654914	77.7526	15.5505
2	130000001	130500000	0.436528	3.40176	0.200103	0.642566	73.2138	14.6428
2	130500001	131000000	0.40485	3.11566	0.183274	0.627465	71.6269	14.3254
2	131000001	131500000	0.396872	2.62458	0.154387	0.628443	73.498	14.6996
2	131500001	132000000	0.392849	2.41889	0.142288	0.645191	76.7258	15.3452
2	132000001	132500000	0.38226	2.78678	0.163928	0.678689	81.4206	16.2841
2	132500001	133000000	0.385849	3.37695	0.198644	0.712557	85.6693	17.1339
2	133000001	133500000	0.398183	3.75911	0.221124	0.723158	88.1771	17.6354
2	133500001	134000000	0.412706	4.03816	0.237539	0.727209	89.529	17.9058
2	134000001	134500000	0.42179	4.44093	0.261231	0.730313	93.6422	18.7284
2	134500001	135000000	0.438183	4.62685	0.272167	0.740603	100.714	20.1428
2	135000001	135500000	0.458232	4.44243	0.26132	0.739906	107.035	21.4069
2	135500001	136000000	0.468797	4.53752	0.266913	0.715621	110.696	22.1392
2	136000001	136500000	0.462262	5.39869	0.31757	0.674929	112.383	22.4766
2	136500001	137000000	0.438226	6.74643	0.396849	0.625988	111.005	22.201
2	137000001	137500000	0.407267	7.67275	0.451338	0.610947	106.797	21.3594
2	137500001	138000000	0.380656	8.17343	0.48079	0.616053	100.711	20.1422
2	138000001	138500000	0.352558	8.89942	0.523495	0.612244	94.9085	18.9817
2	138500001	139000000	0.316442	9.69748	0.57044	0.60948	93.1837	18.6367
2	139000001	139500000	0.28434	10.3475	0.608674	0.608762	96.1847	19.2369
2	139500001	140000000	0.270818	10.7478	0.632223	0.614558	101.104	20.2208
2	140000001	140500000	0.26169	11.3939	0.670227	0.619652	105.264	21.0527
2	140500001	141000000	0.244151	12.4089	0.729935	0.611113	107.573	21.5146
2	141000001	141500000	0.222589	13.2755	0.780912	0.588163	109.786	21.9571
2	141500001	142000000	0.222589	13.4775	0.792794	0.56798	111.854	22.3708
2	142000001	142500000	0.233562	13.3627	0.786044	0.568327	113.228	22.6457
2	142500001	143000000	0.250717	13.0775	0.769265	0.570721	116.508	23.3017
2	143000001	143500000	0.274841	12.6821	0.746006	0.576855	123.25	24.65
2	143500001	144000000	0.292752	12.0672	0.709833	0.587107	132.067	26.4134
2	144000001	144500000	0.301507	11.8248	0.695575	0.597	138.916	27.7831
2	144500001	145000000	0.301879	12.3416	0.725976	0.597	143.242	28.6483
2	145000001	145500000	0.295314	13.3908	0.787693	0.597	145.665	29.133
2	145500001	146000000	0.291996	14.3445	0.843793	0.597	145.768	29.1536
2	146000001	146500000	0.304381	14.7411	0.867126	0.597	142.844	28.5688
2	146500001	147000000	0.325892	14.4755	0.851498	0.597	138.713	27.7426
2	147000001	147500000	0.341554	13.3614	0.785964	0.597	135.18	27.0359
2	147500001	148000000	0.364576	11.332	0.666591	0.606943	132.117	26.4235
2	148000001	148500000	0.395636	9.11615	0.536244	0.617246	128.099	25.6198
2	148500001	149000000	0.433933	7.30148	0.429499	0.623411	124.357	24.8715
2	149000001	149500000	0.474407	6.29976	0.370574	0.625817	120.82	24.1641
2	149500001	150000000	0.495918	5.97982	0.351754	0.626166	117.77	23.5541
2	150000001	150500000	0.494081	6.25203	0.367767	0.625817	115.052	23.0103
2	150500001	151000000	0.486461	6.78778	0.399281	0.633354	114.266	22.8533
2	151000001	151500000	0.497001	7.22471	0.424983	0.647436	116.018	23.2036
2	151500001	152000000	0.505003	7.28878	0.428752	0.6536	119.099	23.8198
2	152000001	152500000	0.491864	7.47513	0.439714	0.652228	120.468	24.0937
2	152500001	153000000	0.455395	7.91971	0.465865	0.645089	119.765	23.953
2	153000001	153500000	0.416765	8.32284	0.489579	0.634837	117.243	23.4486
2	153500001	154000000	0.396728	8.58864	0.505214	0.625949	115.144	23.0288
2	154000001	154500000	0.380656	8.94112	0.525948	0.614985	111.707	22.3413
2	154500001	155000000	0.363147	9.50161	0.558918	0.598169	107.791	21.5583
2	155000001	155500000	0.359133	9.52173	0.560102	0.588213	105.254	21.0508
2	155500001	156000000	0.366081	8.82111	0.518889	0.60091	106.886	21.3772
2	156000001	156500000	0.400322	7.93587	0.466816	0.623512	109.944	21.9888
2	156500001	157000000	0.435728	7.28805	0.428709	0.652278	111.929	22.3859
2	157000001	157500000	0.455784	6.44082	0.378872	0.675229	113.447	22.6895
2	157500001	158000000	0.475068	5.42774	0.319279	0.691336	116.192	23.2384
2	158000001	158500000	0.505323	4.62377	0.271986	0.711234	118.305	23.661
2	158500001	159000000	0.537003	4.40521	0.25913	0.719481	119.855	23.9711
2	159000001	159500000	0.554077	4.29273	0.252513	0.721176	121.26	24.2519
2	159500001	160000000	0.55738	4.1219	0.242465	0.711583	123.354	24.6709
2	160000001	160500000	0.555542	4.11042	0.24179	0.70164	124.674	24.9349
2	160500001	161000000	0.545003	4.53981	0.267048	0.690987	124.918	24.9835
2	161000001	161500000	0.535919	5.12604	0.301532	0.672824	123.318	24.6636
2	161500001	162000000	0.515542	5.65415	0.332597	0.656006	120.4	24.08
2	162000001	162500000	0.474407	6.3174	0.371612	0.633354	116.826	23.3651
2	162500001	163000000	0.424849	7.44933	0.438196	0.617246	116.091	23.2181
2	163000001	163500000	0.385849	8.80617	0.51801	0.606943	117.192	23.4385
2	163500001	164000000	0.376722	9.6984	0.570494	0.597	117.605	23.521
2	164000001	164500000	0.38471	9.96923	0.586425	0.587107	117.506	23.5011
2	164500001	165000000	0.391245	10.0792	0.592897	0.576855	119.215	23.8429
2	165000001	165500000	0.386139	9.97648	0.586852	0.560828	121.586	24.3172
2	165500001	166000000	0.384663	9.50791	0.559289	0.538289	120.901	24.1802
2	166000001	166500000	0.395266	8.7726	0.516035	0.511662	116.941	23.3882
2	166500001	167000000	0.411717	8.00889	0.471111	0.483338	114.277	22.8554
2	167000001	167500000	0.447067	7.34536	0.43208	0.476546	113.646	22.7292
2	167500001	168000000	0.490463	6.57085	0.386521	0.484457	112.008	22.4015
2	168000001	168500000	0.524016	5.56766	0.327509	0.500874	108.729	21.7459
2	168500001	169000000	0.561882	4.63802	0.272825	0.531642	107.506	21.5012
2	169000001	169500000	0.590001	3.65995	0.215291	0.571365	109.93	21.9861
2	169500001	170000000	0.606754	3.00808	0.176946	0.6261	112.745	22.5491
2	170000001	170500000	0.600901	3.02337	0.177845	0.67879	115.146	23.0293
2	170500001	171000000	0.576525	3.33415	0.196127	0.721936	120.382	24.0763
2	171000001	171500000	0.572493	3.51037	0.206493	0.770128	127.249	25.4499
2	171500001	172000000	0.5813	3.67456	0.216151	0.807101	131.388	26.2776
2	172000001	172500000	0.612272	4.0546	0.238506	0.839616	130.522	26.1043
2	172500001	173000000	0.646134	4.33566	0.255039	0.854345	127.256	25.4512
2	173000001	173500000	0.659648	4.20595	0.247409	0.85504	124.052	24.8105
2	173500001	174000000	0.66799	3.82199	0.224823	0.854345	120.647	24.1293
2	174000001	174500000	0.659945	3.57172	0.210101	0.839616	116.326	23.2652
2	174500001	175000000	0.628633	3.44443	0.202614	0.807101	112.407	22.4814
2	175000001	175500000	0.568822	3.41259	0.200741	0.760186	109.372	21.8744
2	175500001	176000000	0.495585	3.42816	0.201656	0.711583	106.524	21.3048
2	176000001	176500000	0.46754	3.70645	0.218026	0.702253	102.319	20.4638
2	176500001	177000000	0.457001	3.95346	0.232556	0.693992	98.3161	19.6632
2	177000001	177500000	0.452996	4.20531	0.247371	0.689822	96.2511	19.2502
2	177500001	178000000	0.455546	4.3391	0.255241	0.684678	97.8596	19.5719
2	178000001	178500000	0.455916	4.32461	0.254389	0.681597	101.433	20.2867
2	178500001	179000000	0.455546	4.49017	0.264127	0.683306	106.013	21.2026
2	179000001	179500000	0.442407	5.12666	0.301568	0.678856	109.217	21.8433
2	179500001	180000000	0.424899	5.88125	0.345956	0.666208	110.925	22.185
2	180000001	180500000	0.407411	6.5801	0.387065	0.643247	112.123	22.4246
2	180500001	181000000	0.415439	7.10247	0.417792	0.676654	112.779	22.5559
2	181000001	181500000	0.436962	7.43832	0.437548	0.727915	112.259	22.4518
2	181500001	182000000	0.450434	7.48482	0.440284	0.754807	111.172	22.2343
2	182000001	182500000	0.458107	6.97943	0.410555	0.769179	111.478	22.2956
2	182500001	183000000	0.454826	6.25848	0.368146	0.771266	111.139	22.2277
2	183000001	183500000	0.454084	5.89194	0.346585	0.759286	107.479	21.4959
2	183500001	184000000	0.442407	6.20747	0.365145	0.724769	102.583	20.5165
2	184000001	184500000	0.415772	6.99642	0.411554	0.661655	101.062	20.2124
2	184500001	185000000	0.386939	7.7257	0.454453	0.581311	101.578	20.3156
2	185000001	185500000	0.37416	7.99572	0.470336	0.513028	101.643	20.3286
2	185500001	186000000	0.387272	8.08157	0.475386	0.510635	102.633	20.5266
2	186000001	186500000	0.400744	8.16094	0.480055	0.513028	106.399	21.2797
2	186500001	187000000	0.416829	8.27523	0.486778	0.521903	110.718	22.1436
2	187000001	187500000	0.434353	8.18911	0.481712	0.540683	111.446	22.2893
2	187500001	188000000	0.434368	8.49771	0.499865	0.566962	111.853	22.3705
2	188000001	188500000	0.431433	9.44534	0.555608	0.59705	112.994	22.5988
2	188500001	189000000	0.418333	10.2517	0.603043	0.617246	114.785	22.957
2	189000001	189500000	0.436517	10.2166	0.600979	0.643247	116.7	23.3401
2	189500001	190000000	0.479552	9.22387	0.54258	0.676151	120.855	24.171
2	190000001	190500000	0.542582	7.82021	0.460013	0.709046	125.685	25.137
2	190500001	191000000	0.587801	6.59362	0.38786	0.739906	129.146	25.8291
2	191000001	191500000	0.61369	5.57521	0.327954	0.757072	129.752	25.9503
2	191500001	192000000	0.629405	5.35513	0.315008	0.749236	130.11	26.0221
2	192000001	192500000	0.632333	6.34155	0.373032	0.716394	129.599	25.9198
2	192500001	193000000	0.596255	7.96401	0.468471	0.675361	127.171	25.4343
2	193000001	193500000	0.523664	9.78312	0.575478	0.627465	123.776	24.7551
2	193500001	194000000	0.439462	11.3913	0.670074	0.56587	121.077	24.2155
2	194000001	194500000	0.39785	12.7143	0.7479	0.523072	118.694	23.7389
2	194500001	195000000	0.38471	13.0533	0.767841	0.497039	115.072	23.0145
2	195000001	195500000	0.391245	12.1583	0.715192	0.502826	111.538	22.3077
2	195500001	196000000	0.396728	10.7882	0.634601	0.539458	111.102	22.2205
2	196000001	196500000	0.406225	9.31012	0.547654	0.588756	114.995	22.999
2	196500001	197000000	0.423394	7.67236	0.451315	0.62605	120.923	24.1846
2	197000001	197500000	0.442407	6.47231	0.380724	0.651356	126.256	25.2512
2	197500001	198000000	0.446461	5.89621	0.346836	0.673906	129.469	25.8938
2	198000001	198500000	0.435539	5.77022	0.339425	0.681394	129.874	25.9747
2	198500001	199000000	0.425	5.60177	0.329516	0.672474	128.501	25.7003
2	199000001	199500000	0.435539	5.18888	0.305228	0.663543	124.976	24.9952
2	199500001	200000000	0.478129	4.85096	0.285351	0.667271	120.732	24.1464
2	200000001	200500000	0.52802	4.34647	0.255675	0.683688	118.837	23.7673
2	200500001	201000000	0.571666	3.62455	0.213209	0.708696	118.694	23.7389
2	201000001	201500000	0.597154	3.17922	0.187013	0.740255	120.327	24.0654
2	201500001	202000000	0.61752	3.04785	0.179285	0.76942	125.272	25.0543
2	202000001	202500000	0.638239	2.9449	0.173229	0.795483	130.959	26.1919
2	202500001	203000000	0.652039	2.96675	0.174515	0.803394	137.268	27.4536
2	203000001	203500000	0.638569	2.96826	0.174604	0.777063	140.927	28.1855
2	203500001	204000000	0.595582	2.96231	0.174253	0.710361	140.416	28.0831
2	204000001	204500000	0.549008	3.01039	0.177082	0.63512	137.682	27.5363
2	204500001	205000000	0.546125	3.18525	0.187367	0.590984	132.208	26.4416
2	205000001	205500000	0.548027	3.4905	0.205323	0.571145	124.437	24.8874
2	205500001	206000000	0.54112	4.03714	0.237479	0.558462	118.37	23.674
2	206000001	206500000	0.518236	4.57442	0.269083	0.569362	114.472	22.8944
2	206500001	207000000	0.529184	5.02018	0.295305	0.613834	116.363	23.2725
2	207000001	207500000	0.55072	5.07455	0.298503	0.671602	122.321	24.4642
2	207500001	208000000	0.565244	4.94699	0.291	0.722476	126.588	25.3176
2	208000001	208500000	0.559805	4.78499	0.28147	0.74944	126.282	25.2564
2	208500001	209000000	0.539022	4.7741	0.280829	0.742864	123.197	24.6395
2	209000001	209500000	0.516781	4.91973	0.289396	0.717122	119.675	23.935
2	209500001	210000000	0.50912	5.17491	0.304407	0.690082	117.389	23.4779
2	210000001	210500000	0.478896	5.65991	0.332936	0.657227	114.273	22.8546
2	210500001	211000000	0.424516	6.528	0.384	0.616836	112.031	22.4063
2	211000001	211500000	0.364721	7.71469	0.453805	0.597	113.094	22.6187
2	211500001	212000000	0.34462	8.79123	0.517131	0.597	116.626	23.3252
2	212000001	212500000	0.335121	9.67686	0.569227	0.597	118.984	23.7968
2	212500001	213000000	0.32197	10.8195	0.636443	0.597	118.82	23.764
2	213000001	213500000	0.302969	12.4054	0.729727	0.597	117.013	23.4026
2	213500001	214000000	0.294929	13.7083	0.806371	0.597	115.459	23.0918
2	214000001	214500000	0.305903	14.2255	0.836796	0.597	114.227	22.8454
2	214500001	215000000	0.331097	13.8894	0.817022	0.606943	113.71	22.742
2	215000001	215500000	0.35266	12.934	0.760825	0.627189	113.532	22.7063
2	215500001	216000000	0.366182	11.511	0.677118	0.6536	111.909	22.3817
2	216000001	216500000	0.37531	9.84898	0.579352	0.682417	107.503	21.5006
2	216500001	217000000	0.392849	8.4059	0.494465	0.721476	100.852	20.1704
2	217000001	217500000	0.446079	7.24519	0.426188	0.770438	93.8836	18.7767
2	217500001	218000000	0.510613	6.43237	0.378374	0.823128	88.7051	17.741
2	218000001	218500000	0.562683	6.00017	0.352951	0.891833	84.6688	16.9338
2	218500001	219000000	0.594366	5.88369	0.3461	0.941408	82.1069	16.4214
2	219000001	219500000	0.596536	5.80108	0.34124	0.95226	82.2497	16.4499
2	219500001	220000000	0.577153	5.64512	0.332066	0.926907	85.9212	17.1842
2	220000001	220500000	0.540992	5.74287	0.337816	0.872518	91.8615	18.3723
2	220500001	221000000	0.485185	6.22686	0.366286	0.797601	98.2858	19.6572
2	221000001	221500000	0.416245	6.7524	0.3972	0.706303	103.267	20.6535
2	221500001	222000000	0.35756	7.13833	0.419902	0.629755	108.606	21.7212
2	222000001	222500000	0.336432	7.16339	0.421376	0.594199	112.787	22.5574
2	222500001	223000000	0.352093	6.99422	0.411425	0.620868	114.033	22.8067
2	223000001	223500000	0.396577	6.72476	0.395574	0.691294	112.857	22.5714
2	223500001	224000000	0.445094	6.3366	0.372741	0.762776	110.879	22.1759
2	224000001	224500000	0.481936	5.8834	0.346082	0.818197	108.525	21.705
2	224500001	225000000	0.503868	5.76881	0.339341	0.880717	107.495	21.4991
2	225000001	225500000	0.518462	5.92123	0.348307	0.979084	107.734	21.5469
2	225500001	226000000	0.526081	6.00491	0.35323	1.08017	108.339	21.6678
2	226000001	226500000	0.534454	5.63212	0.331301	1.11738	108.04	21.6081
2	226500001	227000000	0.558132	5.14721	0.302777	1.10438	106.778	21.3556
2	227000001	227500000	0.56802	4.8189	0.283465	1.06789	104.97	20.994
2	227500001	228000000	0.573131	4.75302	0.27959	1.02853	102.72	20.544
2	228000001	228500000	0.575693	4.61174	0.271279	0.970409	100.669	20.1338
2	228500001	229000000	0.56698	4.46331	0.262548	0.892203	100.808	20.1616
2	229000001	229500000	0.546232	4.54986	0.267639	0.78496	103.047	20.6094
2	229500001	230000000	0.534253	4.83197	0.284234	0.701973	105.398	21.0796
2	230000001	230500000	0.542715	4.79913	0.282302	0.687693	108.601	21.7202
2	230500001	231000000	0.566404	4.3019	0.253053	0.731419	111.814	22.3627
2	231000001	231500000	0.595922	3.7022	0.217777	0.795351	112.077	22.4153
2	231500001	232000000	0.636337	3.40196	0.200116	0.880821	108.992	21.7984
2	232000001	232500000	0.680034	3.24185	0.190697	0.949885	106.032	21.2064
2	232500001	233000000	0.716441	2.90902	0.171119	0.972405	104.237	20.8474
2	233000001	233500000	0.734969	2.56169	0.150688	0.974388	103.131	20.6262
2	233500001	234000000	0.738558	2.35902	0.138766	0.992116	101.78	20.3561
2	234000001	234500000	0.721776	2.19922	0.129366	0.997581	102.115	20.423
2	234500001	235000000	0.716996	1.96318	0.115481	0.976671	103.631	20.7261
2	235000001	235500000	0.706841	2.05068	0.120628	0.929495	104.386	20.8772
2	235500001	236000000	0.696291	2.60216	0.153068	0.869652	102.659	20.5319
2	236000001	236500000	0.670433	3.21933	0.189372	0.823469	99.5468	19.9094
2	236500001	237000000	0.644183	3.61138	0.212434	0.811539	97.3239	19.4648
2	237000001	237500000	0.63034	3.89961	0.229389	0.820461	96.476	19.2952
2	237500001	238000000	0.604087	4.14874	0.244043	0.798912	95.3291	19.0658
2	238000001	238500000	0.578189	4.19019	0.246482	0.772567	92.2833	18.4567
2	238500001	239000000	0.557047	3.92054	0.23062	0.760271	88.4269	17.6854
2	239000001	239500000	0.535919	3.77937	0.222316	0.747961	85.1192	17.0238
2	239500001	240000000	0.535166	3.85012	0.226478	0.739762	81.2333	16.2467
2	240000001	240500000	0.537374	3.68459	0.216741	0.727821	76.9974	15.3995
2	240500001	241000000	0.547543	3.22523	0.189719	0.714846	76.638	15.3276
2	241000001	241500000	0.554077	2.5873	0.152194	0.703618	76.7999	15.36
2	241500001	242000000	0.564339	2.256	0.132706	0.721014	74.18	14.836
2	242000001	242500000	0.568306	2.08736	0.122786	0.727396	72.8614	14.5723
2	242500001	243000000	0.570954	1.96622	0.11566	0.731858	72.4431	14.4886
2	243000001	243199373	0.573282	1.85814	0.109302	0.736154	72.2602	14.452
3	1	500000	0.248233	13.5331	0.796062	0.221391	120.302	24.0604
3	500001	1000000	0.251155	13.428	0.789883	0.223081	120.37	24.074
3	1000001	1500000	0.254931	13.2837	0.781392	0.225242	120.363	24.0725
3	1500001	2000000	0.260574	13.1126	0.77133	0.228457	120.396	24.0792
3	2000001	2500000	0.272279	12.8583	0.756372	0.235172	120.725	24.145
3	2500001	3000000	0.324097	12.1783	0.71637	0.287439	121.483	24.2967
3	3000001	3500000	0.398183	10.4992	0.6176	0.374603	119.267	23.8534
3	3500001	4000000	0.463868	8.81541	0.518554	0.452169	115.693	23.1387
3	4000001	4500000	0.499619	7.45772	0.43869	0.494528	110.624	22.1247
3	4500001	5000000	0.516061	6.77629	0.398606	0.51505	106.392	21.2784
3	5000001	5500000	0.509496	6.82561	0.401507	0.534836	103.465	20.6931
3	5500001	6000000	0.479518	7.30028	0.429428	0.57444	102.267	20.4534
3	6000001	6500000	0.443396	7.95357	0.467857	0.615138	101.502	20.3003
3	6500001	7000000	0.410184	8.30815	0.488715	0.637356	99.8505	19.9701
3	7000001	7500000	0.388249	8.04751	0.473383	0.649694	97.6334	19.5267
3	7500001	8000000	0.401683	7.21915	0.424656	0.700313	97.7839	19.5568
3	8000001	8500000	0.446135	6.23873	0.366984	0.787852	100.231	20.0462
3	8500001	9000000	0.486228	5.24385	0.308462	0.848699	101.054	20.2108
3	9000001	9500000	0.523391	4.34603	0.255649	0.87058	97.9686	19.5937
3	9500001	10000000	0.566415	3.82593	0.225055	0.864454	95.4846	19.0969
3	10000001	10500000	0.617043	3.73825	0.219897	0.855914	95.0228	19.0046
3	10500001	11000000	0.649108	3.87939	0.228199	0.862717	94.7951	18.959
3	11000001	11500000	0.652039	3.84978	0.226457	0.870925	92.3804	18.4761
3	11500001	12000000	0.638239	3.54196	0.20835	0.89551	87.7331	17.5466
3	12000001	12500000	0.659776	3.19694	0.188055	0.920802	83.6293	16.7259
3	12500001	13000000	0.683201	2.98174	0.175396	0.956019	81.273	16.2546
3	13000001	13500000	0.683914	2.89948	0.170558	0.984741	79.6579	15.9316
3	13500001	14000000	0.650491	2.8205	0.165912	0.994982	81.0512	16.2102
3	14000001	14500000	0.602084	2.87713	0.169243	0.998393	86.1794	17.2359
3	14500001	15000000	0.547421	3.4493	0.2029	0.963878	92.4984	18.4997
3	15000001	15500000	0.505096	4.1091	0.241712	0.906753	99.3719	19.8744
3	15500001	16000000	0.461357	4.41953	0.259972	0.838023	106.92	21.3841
3	16000001	16500000	0.39785	4.42628	0.26037	0.780584	113.261	22.6523
3	16500001	17000000	0.331097	4.44798	0.261646	0.728595	116.309	23.2619
3	17000001	17500000	0.313558	4.34884	0.255814	0.657832	114.921	22.9843
3	17500001	18000000	0.307365	4.05708	0.238652	0.583302	112.805	22.5609
3	18000001	18500000	0.313558	4.03788	0.237522	0.52448	113.399	22.6799
3	18500001	19000000	0.331097	4.84504	0.285002	0.483493	114.506	22.9012
3	19000001	19500000	0.355593	6.25685	0.36805	0.44795	112.553	22.5107
3	19500001	20000000	0.364721	7.98092	0.469466	0.391967	108.821	21.7642
3	20000001	20500000	0.360697	9.8147	0.577335	0.335587	106.016	21.2032
3	20500001	21000000	0.354132	11.2718	0.663048	0.30241	104.272	20.8544
3	21000001	21500000	0.334031	12.0597	0.709391	0.321578	102.187	20.4374
3	21500001	22000000	0.313558	12.1155	0.712676	0.395407	102.019	20.4038
3	22000001	22500000	0.304431	11.5399	0.67882	0.47713	106.043	21.2085
3	22500001	23000000	0.304431	10.3543	0.609074	0.552312	111.775	22.3549
3	23000001	23500000	0.313558	9.15232	0.538372	0.616211	116.105	23.2209
3	23500001	24000000	0.334031	8.30047	0.488263	0.664358	119.244	23.8488
3	24000001	24500000	0.354132	7.8373	0.461018	0.681415	122.39	24.4779
3	24500001	25000000	0.360697	7.49159	0.440682	0.65267	121.54	24.3081
3	25000001	25500000	0.364721	7.28629	0.428605	0.592167	115.168	23.0337
3	25500001	26000000	0.366182	7.33531	0.431489	0.528235	108.573	21.7145
3	26000001	26500000	0.363249	7.33068	0.431217	0.485525	106.077	21.2155
3	26500001	27000000	0.35266	7.0589	0.41523	0.487881	105.218	21.0436
3	27000001	27500000	0.334031	6.83253	0.401914	0.496127	103.933	20.7866
3	27500001	28000000	0.31503	6.98141	0.410671	0.513172	103.438	20.6877
3	28000001	28500000	0.312468	7.41247	0.436028	0.549404	105.244	21.0489
3	28500001	29000000	0.335071	7.66634	0.450961	0.605142	106.836	21.3673
3	29000001	29500000	0.364559	7.5008	0.441223	0.644827	107.351	21.4701
3	29500001	30000000	0.384578	7.11499	0.418529	0.663687	106.945	21.3891
3	30000001	30500000	0.403161	6.54523	0.385013	0.695197	106.139	21.2278
3	30500001	31000000	0.426182	5.63198	0.331293	0.7404	105.352	21.0704
3	31000001	31500000	0.45431	4.62256	0.271915	0.783197	106.65	21.3299
3	31500001	32000000	0.472953	3.89556	0.229151	0.805787	108.796	21.7593
3	32000001	32500000	0.474457	3.67457	0.216151	0.785938	110.183	22.0367
3	32500001	33000000	0.446412	3.75404	0.220826	0.729141	109.286	21.8572
3	33000001	33500000	0.403388	4.11204	0.241885	0.651506	108.745	21.749
3	33500001	34000000	0.364721	4.8105	0.282971	0.571148	108.812	21.7623
3	34000001	34500000	0.334031	5.84368	0.343746	0.494532	107.055	21.411
3	34500001	35000000	0.313558	6.91907	0.407004	0.436707	102.26	20.452
3	35000001	35500000	0.31497	7.76798	0.45694	0.420269	99.0753	19.8151
3	35500001	36000000	0.34702	8.03931	0.472901	0.439448	100.206	20.0412
3	36000001	36500000	0.395117	7.74871	0.455806	0.503059	102.529	20.5058
3	36500001	37000000	0.442162	7.03705	0.413944	0.577591	102.45	20.49
3	37000001	37500000	0.484868	6.20678	0.365105	0.651405	99.8765	19.9753
3	37500001	38000000	0.505328	5.24041	0.30826	0.70268	97.3907	19.4781
3	38000001	38500000	0.512996	4.39585	0.25858	0.736875	95.138	19.0276
3	38500001	39000000	0.505003	3.86082	0.227107	0.75021	91.9119	18.3824
3	39000001	39500000	0.486409	3.58225	0.21072	0.735457	89.1358	17.8272
3	39500001	40000000	0.457989	3.29453	0.193796	0.704968	89.564	17.9128
3	40000001	40500000	0.453974	3.01364	0.177273	0.692249	92.1223	18.4245
3	40500001	41000000	0.480981	2.79583	0.16446	0.706291	94.9962	18.9992
3	41000001	41500000	0.511939	2.73234	0.160726	0.736379	96.7277	19.3455
3	41500001	42000000	0.534188	2.89815	0.170479	0.757615	97.8701	19.574
3	42000001	42500000	0.53493	3.28019	0.192952	0.769276	98.6035	19.7207
3	42500001	43000000	0.51705	3.66683	0.215696	0.767903	99.8185	19.9637
3	43000001	43500000	0.515209	3.7463	0.22037	0.784998	101.833	20.3667
3	43500001	44000000	0.518893	3.59705	0.211591	0.798399	104.467	20.8934
3	44000001	44500000	0.524652	3.48225	0.204838	0.795335	107.282	21.4564
3	44500001	45000000	0.526081	3.54903	0.208766	0.797369	107.932	21.5864
3	45000001	45500000	0.549392	3.60727	0.212192	0.820976	107.012	21.4023
3	45500001	46000000	0.575591	3.63148	0.213616	0.851718	109.137	21.8274
3	46000001	46500000	0.590538	3.78611	0.222712	0.8965	115.232	23.0463
3	46500001	47000000	0.598566	3.95704	0.232767	0.953992	121.866	24.3732
3	47000001	47500000	0.589047	3.89979	0.2294	1.00589	128.825	25.765
3	47500001	48000000	0.575539	3.50543	0.206202	1.0581	135.606	27.1212
3	48000001	48500000	0.586128	2.89007	0.170004	1.13152	139.759	27.9517
3	48500001	49000000	0.589482	2.33371	0.137277	1.17897	136.363	27.2727
3	49000001	49500000	0.58367	2.13572	0.125631	1.17617	126.049	25.2098
3	49500001	50000000	0.575693	2.07866	0.122274	1.15498	115.261	23.0521
3	50000001	50500000	0.588109	2.0209	0.118876	1.15357	107.054	21.4107
3	50500001	51000000	0.589256	1.9893	0.117018	1.13139	100.295	20.059
3	51000001	51500000	0.579788	2.00474	0.117926	1.09685	97.1951	19.439
3	51500001	52000000	0.56126	1.90823	0.112249	1.03956	97.945	19.589
3	52000001	52500000	0.525513	1.78462	0.104978	0.95283	99.6236	19.9247
3	52500001	53000000	0.484629	1.96648	0.115675	0.869782	100.79	20.1581
3	53000001	53500000	0.45176	2.93305	0.172532	0.798383	99.911	19.9822
3	53500001	54000000	0.4076	4.27756	0.251621	0.715701	97.9135	19.5827
3	54000001	54500000	0.352093	5.41164	0.318332	0.607979	95.5247	19.1049
3	54500001	55000000	0.30433	6.2303	0.366488	0.522226	93.4152	18.683
3	55000001	55500000	0.297382	6.61811	0.389301	0.509221	93.7324	18.7465
3	55500001	56000000	0.325458	6.41493	0.377349	0.532119	96.3012	19.2602
3	56000001	56500000	0.395117	5.62058	0.330622	0.598445	101.278	20.2557
3	56500001	57000000	0.474263	4.53061	0.266507	0.681545	108.206	21.6412
3	57000001	57500000	0.534457	3.61273	0.212513	0.748218	113.325	22.665
3	57500001	58000000	0.564014	3.08688	0.181581	0.792948	114.437	22.8874
3	58000001	58500000	0.564014	3.02881	0.178165	0.794643	111.901	22.3802
3	58500001	59000000	0.534457	3.44689	0.202758	0.766535	106.737	21.3474
3	59000001	59500000	0.484852	4.28134	0.251844	0.712455	100.471	20.0941
3	59500001	60000000	0.437808	5.30767	0.312216	0.664909	94.3276	18.8655
3	60000001	60500000	0.39661	6.22095	0.365939	0.628309	92.8045	18.5609
3	60500001	61000000	0.384195	6.83084	0.401814	0.594788	97.52	19.504
3	61000001	61500000	0.407166	6.98911	0.411124	0.569499	103.459	20.6919
3	61500001	62000000	0.455633	6.63689	0.390405	0.559596	107.574	21.5149
3	62000001	62500000	0.503397	5.89469	0.346746	0.551079	110.841	22.1683
3	62500001	63000000	0.521275	4.93929	0.290546	0.525787	112.979	22.5957
3	63000001	63500000	0.516906	4.09166	0.240686	0.483091	111.801	22.3603
3	63500001	64000000	0.507408	3.51876	0.206986	0.460558	108.871	21.7742
3	64000001	64500000	0.495774	3.28481	0.193224	0.46812	107.316	21.4632
3	64500001	65000000	0.481931	3.35341	0.197259	0.498234	106.925	21.3849
3	65000001	65500000	0.456856	3.46792	0.203996	0.519798	105.907	21.1815
3	65500001	66000000	0.438327	3.56531	0.209724	0.523568	104.618	20.9235
3	66000001	66500000	0.423394	3.95068	0.232393	0.512309	104.887	20.9774
3	66500001	67000000	0.410255	4.81965	0.283509	0.507161	105.128	21.0256
3	67000001	67500000	0.40731	5.54511	0.326183	0.513311	104.824	20.9648
3	67500001	68000000	0.398183	6.01825	0.354015	0.496226	105.534	21.1068
3	68000001	68500000	0.391245	6.71735	0.395138	0.451758	106.894	21.3788
3	68500001	69000000	0.383205	7.89584	0.464461	0.416564	107.969	21.5939
3	69000001	69500000	0.407203	8.9439	0.526112	0.403628	109.549	21.9098
3	69500001	70000000	0.452751	9.18143	0.540084	0.416564	112.874	22.5749
3	70000001	70500000	0.506275	8.74629	0.514488	0.451758	116.314	23.2628
3	70500001	71000000	0.556588	8.19445	0.482026	0.496226	117.671	23.5342
3	71000001	71500000	0.588285	7.39041	0.43473	0.523204	118.098	23.6196
3	71500001	72000000	0.599572	6.16701	0.362765	0.527307	118.215	23.643
3	72000001	72500000	0.596971	4.87859	0.286976	0.528696	116.577	23.3155
3	72500001	73000000	0.566748	4.15749	0.244558	0.512309	114.363	22.8726
3	73000001	73500000	0.517896	4.20039	0.247082	0.482248	111.644	22.3288
3	73500001	74000000	0.456724	4.51944	0.265849	0.455569	108.481	21.6963
3	74000001	74500000	0.412656	5.15042	0.302966	0.408394	104.667	20.9334
3	74500001	75000000	0.373687	6.37621	0.375071	0.35025	103.968	20.7937
3	75000001	75500000	0.338005	7.43555	0.437385	0.305151	106.828	21.3656
3	75500001	76000000	0.312468	8.06072	0.47416	0.285713	110.944	22.1889
3	76000001	76500000	0.301507	8.96344	0.527261	0.282624	115.608	23.1216
3	76500001	77000000	0.292752	10.4182	0.612838	0.281597	123.591	24.7182
3	77000001	77500000	0.274841	11.8076	0.694563	0.269329	133.921	26.7842
3	77500001	78000000	0.250717	12.8059	0.753291	0.254958	141.801	28.3603
3	78000001	78500000	0.233562	13.7991	0.811714	0.257711	143.173	28.6347
3	78500001	79000000	0.233178	14.9962	0.882129	0.284338	140.864	28.1728
3	79000001	79500000	0.244151	15.1414	0.890673	0.312662	136.129	27.2258
3	79500001	80000000	0.272279	14.0168	0.824515	0.349182	130.38	26.0761
3	80000001	80500000	0.29238	12.7483	0.7499	0.391866	125.411	25.0821
3	80500001	81000000	0.301879	12.2553	0.720897	0.424279	121.231	24.2461
3	81000001	81500000	0.304441	12.8358	0.755047	0.443059	118.543	23.7086
3	81500001	82000000	0.301879	14.15	0.832352	0.455693	119.636	23.9272
3	82000001	82500000	0.29238	16.2635	0.956679	0.455693	124.987	24.9975
3	82500001	83000000	0.272279	18.4519	1.08541	0.452952	129.719	25.9437
3	83000001	83500000	0.25474	19.7905	1.16415	0.444424	131.355	26.2709
3	83500001	84000000	0.244151	20.1227	1.18369	0.428038	133.769	26.7537
3	84000001	84500000	0.240128	19.402	1.1413	0.407893	137.176	27.4352
3	84500001	85000000	0.24269	17.919	1.05406	0.407893	138.424	27.6848
3	85000001	85500000	0.253651	16.2782	0.95754	0.428038	136.231	27.2461
3	85500001	86000000	0.274841	14.6013	0.858902	0.454317	132.844	26.5689
3	86000001	86500000	0.300407	13.1009	0.77064	0.48299	129.319	25.8638
3	86500001	87000000	0.313943	11.4969	0.676286	0.502117	123.014	24.6028
3	87000001	87500000	0.312468	10.1226	0.595449	0.520537	114.751	22.9503
3	87500001	88000000	0.31503	9.72094	0.57182	0.53079	110.116	22.0233
3	88000001	88500000	0.334031	9.58004	0.563532	0.538289	106.693	21.3385
3	88500001	89000000	0.35266	9.27454	0.545561	0.541701	99.9089	19.9818
3	89000001	89500000	0.360018	8.69476	0.511457	0.536655	87.7252	17.545
3	89500001	90000000	0.355726	7.87774	0.463396	0.53187	72.1719	14.4344
3	90000001	90500000	0.355696	6.47729	0.381017	0.528914	55.02	11.004
3	90500001	91000000	0.368881	4.33676	0.255103	0.533863	36.6886	7.33771
3	91000001	91500000	0.400206	2.19604	0.129179	0.549831	19.1769	3.83538
3	91500001	92000000	0.425	1.01022	0.0594246	0.567266	10.0771	2.01542
3	92000001	92500000	0.425	0.984258	0.0578975	0.56423	16.3364	3.26728
3	92500001	93000000	0.393174	2.26872	0.133454	0.506718	33.0219	6.60439
3	93000001	93500000	0.374512	4.53835	0.266961	0.465135	51.2565	10.2513
3	93500001	94000000	0.357421	7.14397	0.420234	0.448653	67.435	13.487
3	94000001	94500000	0.337355	9.62747	0.566322	0.43799	82.4729	16.4946
3	94500001	95000000	0.31742	11.7662	0.69213	0.428951	94.2972	18.8594
3	95000001	95500000	0.30812	13.3892	0.787598	0.419199	99.9159	19.9832
3	95500001	96000000	0.306993	13.7409	0.808287	0.417786	100.09	20.018
3	96000001	96500000	0.310996	12.9029	0.758993	0.457767	101.252	20.2504
3	96500001	97000000	0.324532	11.5607	0.680042	0.544583	103.769	20.7538
3	97000001	97500000	0.334031	10.3858	0.61093	0.622497	105.53	21.1061
3	97500001	98000000	0.364286	9.21474	0.542043	0.687084	106.373	21.2746
3	98000001	98500000	0.418284	7.90292	0.464878	0.744239	106.886	21.3771
3	98500001	99000000	0.461307	6.9974	0.411612	0.786987	106.049	21.2097
3	99000001	99500000	0.48317	6.81654	0.400973	0.817409	104.4	20.8801
3	99500001	100000000	0.507962	6.54838	0.385199	0.824678	104.665	20.933
3	100000001	100500000	0.521458	6.00018	0.352952	0.791906	106.602	21.3204
3	100500001	101000000	0.524668	5.75811	0.338712	0.727291	108.258	21.6517
3	101000001	101500000	0.507949	6.21153	0.365384	0.671602	108.554	21.7108
3	101500001	102000000	0.466726	7.4621	0.438947	0.628854	109.102	21.8204
3	102000001	102500000	0.416022	8.62871	0.507571	0.587074	110.093	22.0186
3	102500001	103000000	0.381028	9.72686	0.572168	0.559686	111.329	22.2658
3	103000001	103500000	0.356582	10.7316	0.631271	0.540824	111.295	22.2591
3	103500001	104000000	0.334686	11.0681	0.651062	0.522971	112.22	22.4441
3	104000001	104500000	0.324904	10.3933	0.611368	0.521903	112.917	22.5833
3	104500001	105000000	0.333659	9.11312	0.536066	0.540683	112.584	22.5168
3	105000001	105500000	0.340596	7.70474	0.45322	0.566962	111.391	22.2782
3	105500001	106000000	0.368694	6.73199	0.395999	0.59705	110.614	22.1229
3	106000001	106500000	0.394209	5.86427	0.344957	0.627189	109.395	21.879
3	106500001	107000000	0.411345	5.33912	0.314066	0.643658	108.812	21.7625
3	107000001	107500000	0.424856	5.47876	0.32228	0.652228	108.442	21.6884
3	107500001	108000000	0.417199	5.9038	0.347282	0.654982	109.256	21.8512
3	108000001	108500000	0.412421	6.40667	0.376863	0.654982	110.04	22.008
3	108500001	109000000	0.414279	6.7261	0.395653	0.652228	108.462	21.6925
3	109000001	109500000	0.415772	7.15758	0.421034	0.673386	104.655	20.9311
3	109500001	110000000	0.415017	7.60282	0.447225	0.737241	99.9671	19.9934
3	110000001	110500000	0.426311	7.55244	0.444261	0.796683	97.6377	19.5275
3	110500001	111000000	0.446329	6.74947	0.397027	0.844879	98.0141	19.6028
3	111000001	111500000	0.472518	5.66527	0.333251	0.884313	98.1686	19.6337
3	111500001	112000000	0.497334	4.68962	0.27586	0.913825	98.6205	19.7241
3	112000001	112500000	0.514457	4.26931	0.251136	0.983524	101.741	20.3482
3	112500001	113000000	0.514087	3.98192	0.234231	1.04308	106.72	21.3439
3	113000001	113500000	0.494784	3.94129	0.231841	1.03897	110.544	22.1087
3	113500001	114000000	0.465984	4.59529	0.270311	0.966132	112.432	22.4864
3	114000001	114500000	0.424818	5.92412	0.348478	0.874241	113.99	22.798
3	114500001	115000000	0.394209	7.18856	0.422857	0.79761	116.041	23.2083
3	115000001	115500000	0.37635	8.0153	0.471488	0.701178	116.839	23.3678
3	115500001	116000000	0.353032	8.81553	0.518561	0.591499	115.349	23.0697
3	116000001	116500000	0.344248	9.75649	0.573911	0.470145	111.714	22.3429
3	116500001	117000000	0.34462	10.2187	0.601099	0.371402	106.811	21.3622
3	117000001	117500000	0.355593	9.9032	0.582541	0.363902	102.31	20.4619
3	117500001	118000000	0.372376	9.09476	0.534986	0.40941	99.3953	19.8791
3	118000001	118500000	0.383721	8.1471	0.479241	0.483273	97.7551	19.551
3	118500001	119000000	0.396872	7.05545	0.415026	0.557446	96.3588	19.2718
3	119000001	119500000	0.403438	6.02763	0.354566	0.615183	96.5838	19.3168
3	119500001	120000000	0.414411	5.326	0.313294	0.653761	99.2657	19.8531
3	120000001	120500000	0.435539	4.97827	0.292839	0.681443	104.185	20.8369
3	120500001	121000000	0.457001	4.81342	0.283142	0.702664	109.143	21.8286
3	121000001	121500000	0.484996	4.79137	0.281845	0.720094	112.603	22.5205
3	121500001	122000000	0.505003	4.71441	0.277318	0.722809	114.098	22.8197
3	122000001	122500000	0.524997	4.60954	0.271149	0.727558	114.374	22.8748
3	122500001	123000000	0.559597	4.48112	0.263595	0.752554	114.229	22.8458
3	123000001	123500000	0.596016	4.42366	0.260215	0.78716	112.908	22.5817
3	123500001	124000000	0.623673	4.34863	0.255802	0.822736	110.388	22.0776
3	124000001	124500000	0.626605	4.36606	0.256827	0.853173	105.292	21.0584
3	124500001	125000000	0.618604	4.41151	0.259501	0.866178	97.8814	19.5763
3	125000001	125500000	0.618232	4.26239	0.250729	0.890057	90.4067	18.0813
3	125500001	126000000	0.624043	3.8888	0.228753	0.921213	84.1935	16.8387
3	126000001	126500000	0.627647	3.77675	0.222162	0.957434	78.9132	15.7826
3	126500001	127000000	0.617043	4.06514	0.239126	0.9854	76.9058	15.3812
3	127000001	127500000	0.609004	4.35374	0.256102	1.0066	80.0809	16.0162
3	127500001	128000000	0.604999	4.41856	0.259915	1.01478	87.2841	17.4568
3	128000001	128500000	0.59446	4.44505	0.261474	0.980933	94.5064	18.9013
3	128500001	129000000	0.577004	4.67702	0.275119	0.92862	99.3994	19.8799
3	129000001	129500000	0.546458	4.97782	0.292813	0.866696	102.921	20.5843
3	129500001	130000000	0.515542	5.22801	0.30753	0.784287	103.671	20.7341
3	130000001	130500000	0.484996	5.46612	0.321536	0.709714	101.872	20.3745
3	130500001	131000000	0.446412	5.83844	0.343438	0.628687	101.146	20.2291
3	131000001	131500000	0.424516	6.15776	0.362221	0.571928	100.551	20.1101
3	131500001	132000000	0.428873	6.05459	0.356152	0.561687	98.8421	19.7684
3	132000001	132500000	0.454307	5.48307	0.322534	0.586362	96.4379	19.2876
3	132500001	133000000	0.473941	4.95574	0.291514	0.607282	93.8326	18.7665
3	133000001	133500000	0.473179	4.77542	0.280907	0.602538	90.2769	18.0554
3	133500001	134000000	0.467317	4.87565	0.286803	0.611145	85.2798	17.056
3	134000001	134500000	0.464767	4.97382	0.292578	0.636486	82.341	16.4682
3	134500001	135000000	0.463724	5.02009	0.295299	0.651546	85.0528	17.0106
3	135000001	135500000	0.453935	5.57323	0.327837	0.641243	88.4578	17.6916
3	135500001	136000000	0.426311	6.45866	0.379921	0.610075	90.9633	18.1927
3	136000001	136500000	0.407411	6.75077	0.397104	0.602164	96.2539	19.2508
3	136500001	137000000	0.413977	6.43334	0.378432	0.643492	103.569	20.7138
3	137000001	137500000	0.435872	5.97019	0.351188	0.711529	108.181	21.6362
3	137500001	138000000	0.452996	5.64284	0.331932	0.736802	107.023	21.4046
3	138000001	138500000	0.455546	5.36343	0.315496	0.718643	103.562	20.7124
3	138500001	139000000	0.455916	4.7606	0.280035	0.713885	100.218	20.0435
3	139000001	139500000	0.476674	4.04709	0.238064	0.733103	95.8805	19.1761
3	139500001	140000000	0.506559	3.66304	0.215473	0.752613	91.6787	18.3357
3	140000001	140500000	0.534586	3.51247	0.206616	0.737952	91.1775	18.2355
3	140500001	141000000	0.546232	3.37748	0.198675	0.706505	94.3508	18.8702
3	141000001	141500000	0.545519	3.32229	0.195429	0.6874	98.3822	19.6764
3	141500001	142000000	0.547697	3.56207	0.209534	0.698013	101.769	20.3537
3	142000001	142500000	0.531996	4.49738	0.264552	0.717809	105.958	21.1916
3	142500001	143000000	0.494414	5.89605	0.346826	0.70169	109.609	21.9217
3	143000001	143500000	0.435306	7.60381	0.447283	0.655133	110.31	22.0619
3	143500001	144000000	0.37662	9.4098	0.553518	0.615746	108.742	21.7484
3	144000001	144500000	0.34566	10.5775	0.622204	0.588706	108.058	21.6116
3	144500001	145000000	0.32197	10.9801	0.645889	0.569497	107.858	21.5715
3	145000001	145500000	0.302969	11.6015	0.68244	0.54925	107.495	21.4991
3	145500001	146000000	0.294929	12.6325	0.743086	0.542048	107.991	21.5983
3	146000001	146500000	0.305903	13.1956	0.776214	0.550576	109.477	21.8954
3	146500001	147000000	0.331097	12.9927	0.764278	0.576904	110.603	22.1205
3	147000001	147500000	0.384327	12.7275	0.748675	0.646975	113.074	22.6148
3	147500001	148000000	0.430667	12.2762	0.722132	0.714036	115.041	23.0082
3	148000001	148500000	0.480558	10.7741	0.633769	0.771148	114.257	22.8514
3	148500001	149000000	0.527653	8.52041	0.501201	0.817746	110.313	22.0626
3	149000001	149500000	0.563428	6.86939	0.404082	0.853739	104.93	20.986
3	149500001	150000000	0.588555	6.02177	0.354222	0.891394	101.66	20.3319
3	150000001	150500000	0.603098	5.33775	0.313985	0.91506	99.7041	19.9408
3	150500001	151000000	0.610717	4.73398	0.278469	0.912387	98.6573	19.7315
3	151000001	151500000	0.592794	4.66881	0.274636	0.871688	100.898	20.1795
3	151500001	152000000	0.557481	4.88862	0.287566	0.815976	104.098	20.8195
3	152000001	152500000	0.538135	5.12408	0.301416	0.778965	106.218	21.2436
3	152500001	153000000	0.514457	5.60678	0.329811	0.737862	108.309	21.6617
3	153000001	153500000	0.505003	6.29252	0.370148	0.712505	109.844	21.9689
3	153500001	154000000	0.484996	6.77969	0.398805	0.693683	110.206	22.0413
3	154000001	154500000	0.457001	7.01627	0.412722	0.68379	110.448	22.0896
3	154500001	155000000	0.446079	7.07713	0.416302	0.702253	111.019	22.2039
3	155000001	155500000	0.446461	6.79273	0.399573	0.721785	110.528	22.1056
3	155500001	156000000	0.452996	6.26142	0.368319	0.73649	107.364	21.4729
3	156000001	156500000	0.455546	5.81114	0.341832	0.738883	103.908	20.7815
3	156500001	157000000	0.455916	5.93652	0.349207	0.740603	101.42	20.284
3	157000001	157500000	0.455546	6.56647	0.386263	0.731336	99.0579	19.8116
3	157500001	158000000	0.452996	7.17224	0.421897	0.726127	97.0903	19.4181
3	158000001	158500000	0.446461	7.51252	0.441913	0.726485	98.5457	19.7091
3	158500001	159000000	0.435539	7.70696	0.45335	0.728881	105.488	21.0976
3	159000001	159500000	0.425	7.88647	0.46391	0.729963	113.579	22.7159
3	159500001	160000000	0.425	8.06646	0.474498	0.736825	118.089	23.6178
3	160000001	160500000	0.414411	7.98307	0.469593	0.732718	118.944	23.7887
3	160500001	161000000	0.392849	7.89998	0.464705	0.707723	117.782	23.5563
3	161000001	161500000	0.364721	8.44047	0.496498	0.662581	114.482	22.8965
3	161500001	162000000	0.334031	9.60001	0.564707	0.617069	108.425	21.6851
3	162000001	162500000	0.313558	10.4911	0.617125	0.572237	100.194	20.0388
3	162500001	163000000	0.304431	10.7104	0.630022	0.54925	94.3003	18.8601
3	163000001	163500000	0.304431	10.5181	0.618712	0.539307	92.1442	18.4288
3	163500001	164000000	0.302969	10.383	0.610765	0.532155	92.2652	18.453
3	164000001	164500000	0.301879	10.2101	0.600595	0.520537	94.2018	18.8404
3	164500001	165000000	0.304441	9.81144	0.577143	0.520537	97.3859	19.4772
3	165000001	165500000	0.312468	9.31067	0.547687	0.532155	100.976	20.1951
3	165500001	166000000	0.335071	9.07102	0.533589	0.54925	105.453	21.0907
3	166000001	166500000	0.343431	8.79008	0.517063	0.549661	109.071	21.8142
3	166500001	167000000	0.341554	8.28494	0.487349	0.548314	111.466	22.2932
3	167000001	167500000	0.368166	7.39569	0.43504	0.553113	112.701	22.5401
3	167500001	168000000	0.41851	6.37794	0.375173	0.577398	114.624	22.9249
3	168000001	168500000	0.469918	5.64382	0.331989	0.617093	119.153	23.8305
3	168500001	169000000	0.511488	5.26472	0.309689	0.661232	124.252	24.8504
3	169000001	169500000	0.553446	5.03422	0.296131	0.706423	127.438	25.4877
3	169500001	170000000	0.608815	4.67917	0.275245	0.747805	128.491	25.6983
3	170000001	170500000	0.673363	4.16124	0.244779	0.795351	128.615	25.7231
3	170500001	171000000	0.715314	3.88155	0.228327	0.834706	126.633	25.3265
3	171000001	171500000	0.697428	4.0367	0.237453	0.84084	121.333	24.2665
3	171500001	172000000	0.646748	4.49905	0.26465	0.824024	115.754	23.1507
3	172000001	172500000	0.596064	5.14903	0.302884	0.787027	114.011	22.8022
3	172500001	173000000	0.543538	5.75866	0.338745	0.741128	114.982	22.9965
3	173000001	173500000	0.466269	6.27012	0.36883	0.689773	116.972	23.3944
3	173500001	174000000	0.385688	6.3993	0.376429	0.647334	120.366	24.0732
3	174000001	174500000	0.317532	6.20747	0.365145	0.616836	124.627	24.9254
3	174500001	175000000	0.302907	5.91478	0.347928	0.606943	127.466	25.4931
3	175000001	175500000	0.35866	5.56285	0.327226	0.637082	127.092	25.4184
3	175500001	176000000	0.42395	5.34457	0.314386	0.663803	126.246	25.2492
3	176000001	176500000	0.469887	5.55261	0.326624	0.678507	126.234	25.2469
3	176500001	177000000	0.495445	5.79584	0.340932	0.683655	125.327	25.0654
3	177000001	177500000	0.509722	5.83037	0.342963	0.693945	123.454	24.6908
3	177500001	178000000	0.512625	5.61449	0.330264	0.691254	123.128	24.6256
3	178000001	178500000	0.487841	5.43751	0.319853	0.66631	122.134	24.4268
3	178500001	179000000	0.450334	5.57832	0.328136	0.619834	120.66	24.1321
3	179000001	179500000	0.387261	5.92961	0.348801	0.561012	120.485	24.097
3	179500001	180000000	0.341686	6.76391	0.397877	0.531642	122.539	24.5079
3	180000001	180500000	0.335121	8.06499	0.474411	0.531013	125.986	25.1972
3	180500001	181000000	0.346032	9.13537	0.537374	0.540956	130.132	26.0265
3	181000001	181500000	0.376248	9.42316	0.554303	0.561831	134.856	26.9712
3	181500001	182000000	0.422155	9.00255	0.529562	0.607669	137.861	27.5721
3	182000001	182500000	0.476825	7.88979	0.464105	0.694847	135.521	27.1042
3	182500001	183000000	0.514356	6.26964	0.368802	0.764583	128.189	25.6379
3	183000001	183500000	0.566082	4.35211	0.256006	0.82163	119.543	23.9085
3	183500001	184000000	0.620027	2.83485	0.166756	0.866746	112.764	22.5528
3	184000001	184500000	0.652039	2.17229	0.127781	0.891378	107.695	21.539
3	184500001	185000000	0.65678	2.15055	0.126503	0.90641	103.062	20.6124
3	185000001	185500000	0.636431	2.42253	0.142502	0.888637	100.073	20.0146
3	185500001	186000000	0.631371	2.94981	0.173518	0.858218	99.4052	19.881
3	186000001	186500000	0.634684	3.53305	0.207826	0.82508	100.858	20.1717
3	186500001	187000000	0.625612	3.84798	0.226352	0.814558	102.861	20.5722
3	187000001	187500000	0.605895	3.85553	0.226796	0.818018	102.601	20.5201
3	187500001	188000000	0.581524	3.79268	0.223099	0.804356	101.425	20.285
3	188000001	188500000	0.587687	3.80061	0.223566	0.799261	101.555	20.311
3	188500001	189000000	0.591672	3.85013	0.226478	0.795831	102.484	20.4969
3	189000001	189500000	0.585477	4.05281	0.2384	0.785541	102.812	20.5623
3	189500001	190000000	0.549008	4.71985	0.277638	0.766679	102.774	20.5549
3	190000001	190500000	0.492845	6.06779	0.356929	0.721835	103.859	20.7719
3	190500001	191000000	0.465852	7.50522	0.441484	0.682108	106.713	21.3426
3	191000001	191500000	0.44764	8.20845	0.48285	0.647568	108.964	21.7927
3	191500001	192000000	0.518297	8.10212	0.476596	0.674443	110.028	22.0056
3	192000001	192500000	0.629557	7.43399	0.437293	0.737295	110.055	22.011
3	192500001	193000000	0.735203	6.41773	0.377514	0.809394	108.583	21.7166
3	193000001	193500000	0.850742	4.93223	0.290131	0.882241	105.745	21.149
3	193500001	194000000	0.986419	3.19547	0.187969	0.957485	103.891	20.7781
3	194000001	194500000	1.09578	2.04628	0.120369	1.02862	104.701	20.9402
3	194500001	195000000	1.14709	1.83185	0.107756	1.06961	109.243	21.8487
3	195000001	195500000	1.17529	1.99344	0.117261	1.10109	115.822	23.1644
3	195500001	196000000	1.14428	2.19133	0.128902	1.109	121.436	24.2872
3	196000001	196500000	1.07948	2.31807	0.136357	1.08937	117.051	23.4101
3	196500001	197000000	1.06943	2.28838	0.134611	1.09303	111.198	22.2395
3	197000001	197500000	1.06489	2.283	0.134294	1.09426	108.868	21.7737
3	197500001	198000000	1.06315	2.29708	0.135122	1.09624	107.857	21.5713
3	198000001	198022430	1.06154	2.31358	0.136093	1.09821	107.005	21.401
4	1	500000	0.541638	2.62459	0.154387	0.972943	84.6359	16.9272
4	500001	1000000	0.539889	2.61119	0.153599	0.976391	85.1849	17.037
4	1000001	1500000	0.53799	2.59284	0.15252	0.981033	85.6619	17.1324
4	1500001	2000000	0.536592	2.54768	0.149864	0.993448	86.1651	17.233
4	2000001	2500000	0.535548	2.45965	0.144685	1.03422	87.4231	17.4846
4	2500001	3000000	0.515912	2.48718	0.146305	1.05434	90.477	18.0954
4	3000001	3500000	0.476957	2.86409	0.168476	1.00656	88.4472	17.6894
4	3500001	4000000	0.431384	3.19713	0.188067	0.929627	83.5498	16.71
4	4000001	4500000	0.386182	3.6492	0.214659	0.856146	76.3575	15.2715
4	4500001	5000000	0.376287	4.10777	0.241633	0.824716	70.4437	14.0887
4	5000001	5500000	0.378144	4.36969	0.25704	0.818892	70.1201	14.024
4	5500001	6000000	0.399222	4.3455	0.255618	0.812728	72.1023	14.4205
4	6000001	6500000	0.428356	4.18441	0.246142	0.830521	72.9362	14.5872
4	6500001	7000000	0.456055	3.91924	0.230544	0.874245	71.6042	14.3208
4	7000001	7500000	0.484497	3.54687	0.208639	0.915987	69.0407	13.8081
4	7500001	8000000	0.510434	3.06845	0.180497	0.954653	64.7998	12.96
4	8000001	8500000	0.518896	2.72853	0.160502	0.95881	59.6067	11.9213
4	8500001	9000000	0.50467	2.52552	0.14856	0.939683	55.1324	11.0265
4	9000001	9500000	0.474457	2.39601	0.140942	0.908269	55.293	11.0586
4	9500001	10000000	0.46754	2.38782	0.14046	0.922928	59.279	11.8558
4	10000001	10500000	0.446412	2.62717	0.15454	0.927715	66.3223	13.2645
4	10500001	11000000	0.420844	3.05333	0.179607	0.9081	74.2616	14.8523
4	11000001	11500000	0.395266	3.68344	0.216673	0.883762	81.0292	16.2058
4	11500001	12000000	0.375536	4.46695	0.262762	0.856683	86.145	17.229
4	12000001	12500000	0.355077	5.39831	0.317547	0.805994	89.9833	17.9967
4	12500001	13000000	0.328403	6.20927	0.365251	0.744706	90.9222	18.1844
4	13000001	13500000	0.306891	6.74613	0.396831	0.675357	90.79	18.158
4	13500001	14000000	0.306881	7.03123	0.413602	0.618898	93.2335	18.6467
4	14000001	14500000	0.32443	6.9401	0.408241	0.579352	98.0672	19.6134
4	14500001	15000000	0.348504	6.67083	0.392402	0.582452	102.301	20.4602
4	15000001	15500000	0.364576	6.70165	0.394215	0.571892	105.149	21.0299
4	15500001	16000000	0.378097	6.67756	0.392798	0.578414	107.8	21.56
4	16000001	16500000	0.392704	6.49492	0.382054	0.590105	112.704	22.5409
4	16500001	17000000	0.400756	6.61121	0.388894	0.598264	114.519	22.9038
4	17000001	17500000	0.38362	7.42975	0.437044	0.582237	111.682	22.3365
4	17500001	18000000	0.347132	8.56241	0.503671	0.562377	108.387	21.6774
4	18000001	18500000	0.312468	9.459	0.556412	0.550372	107.885	21.5771
4	18500001	19000000	0.302969	10.2696	0.604096	0.5647	107.772	21.5544
4	19000001	19500000	0.293842	11.1018	0.653049	0.571181	106.641	21.3283
4	19500001	20000000	0.272279	11.394	0.670237	0.556759	104.792	20.9583
4	20000001	20500000	0.263868	11.0045	0.647325	0.540683	105.401	21.0802
4	20500001	21000000	0.275213	10.0659	0.592109	0.532155	106.721	21.3443
4	21000001	21500000	0.29238	8.97665	0.528038	0.499376	106.897	21.3793
4	21500001	22000000	0.298946	7.90356	0.464915	0.452952	105.758	21.1516
4	22000001	22500000	0.295314	6.99837	0.411669	0.410634	104.301	20.8601
4	22500001	23000000	0.294929	6.28532	0.369725	0.391507	102.949	20.5898
4	23000001	23500000	0.302969	5.52612	0.325066	0.406568	102.383	20.4766
4	23500001	24000000	0.32197	4.86563	0.286213	0.456852	103.23	20.6461
4	24000001	24500000	0.335121	4.64839	0.273435	0.52457	104.845	20.9689
4	24500001	25000000	0.34462	4.49903	0.264649	0.597427	105.702	21.1405
4	25000001	25500000	0.354132	4.42645	0.26038	0.670236	105.659	21.1317
4	25500001	26000000	0.360697	4.61452	0.271443	0.727972	105.824	21.1648
4	26000001	26500000	0.354132	5.2799	0.310582	0.75801	107.501	21.5001
4	26500001	27000000	0.334031	6.69812	0.394007	0.746699	109.576	21.9153
4	27000001	27500000	0.302969	8.6831	0.510771	0.698803	111.08	22.216
4	27500001	28000000	0.272279	10.5471	0.620417	0.627321	112.646	22.5291
4	28000001	28500000	0.244151	12.1023	0.711899	0.561985	114.907	22.9813
4	28500001	29000000	0.233178	13.2768	0.780991	0.592321	118.361	23.6721
4	29000001	29500000	0.233562	13.9094	0.818198	0.661797	121.908	24.3815
4	29500001	30000000	0.240128	14.0169	0.824525	0.717493	124.274	24.8548
4	30000001	30500000	0.24269	13.9721	0.821885	0.74931	124.78	24.956
4	30500001	31000000	0.243062	14.5575	0.856322	0.763038	125.01	25.002
4	31000001	31500000	0.24269	15.8941	0.934945	0.767085	126.597	25.3194
4	31500001	32000000	0.240128	17.3247	1.0191	0.743825	128.22	25.644
4	32000001	32500000	0.233562	18.4653	1.08619	0.689533	127.282	25.4565
4	32500001	33000000	0.222589	19.3296	1.13704	0.592732	124.568	24.9136
4	33000001	33500000	0.212	19.4632	1.14489	0.490539	122.291	24.4582
4	33500001	34000000	0.212	18.6893	1.09937	0.466604	120.013	24.0026
4	34000001	34500000	0.222589	16.8748	0.992636	0.466951	115.566	23.1132
4	34500001	35000000	0.233562	14.6266	0.860391	0.473097	109.416	21.8833
4	35000001	35500000	0.250717	12.4497	0.732335	0.489124	102.5	20.5
4	35500001	36000000	0.28538	10.4236	0.613154	0.515819	96.5704	19.3141
4	36000001	36500000	0.377598	8.14829	0.479311	0.552092	93.1272	18.6254
4	36500001	37000000	0.479703	6.00607	0.353298	0.604435	92.1506	18.4301
4	37000001	37500000	0.554409	4.40591	0.259171	0.663997	92.5701	18.514
4	37500001	38000000	0.60875	3.38532	0.199137	0.721476	94.4163	18.8833
4	38000001	38500000	0.6514	2.55746	0.150439	0.798751	99.8296	19.9659
4	38500001	39000000	0.686335	1.93071	0.113571	0.882546	108.523	21.7046
4	39000001	39500000	0.697253	1.68597	0.099175	0.943385	115.644	23.1288
4	39500001	40000000	0.660501	2.08785	0.122815	0.964596	119.619	23.9237
4	40000001	40500000	0.591264	2.77246	0.163086	0.951608	123.264	24.6528
4	40500001	41000000	0.524997	3.41444	0.20085	0.918021	126.512	25.3024
4	41000001	41500000	0.494414	4.144	0.243765	0.848269	125.211	25.0423
4	41500001	42000000	0.452845	5.40636	0.318021	0.748114	119.457	23.8914
4	42000001	42500000	0.396721	7.32963	0.431154	0.619606	114.701	22.9403
4	42500001	43000000	0.34457	9.61757	0.56574	0.503407	112.749	22.5497
4	43000001	43500000	0.302969	11.4183	0.671663	0.419314	109.989	21.9978
4	43500001	44000000	0.272279	12.8413	0.75537	0.347857	106.728	21.3455
4	44000001	44500000	0.25474	13.5619	0.797757	0.287749	105.557	21.1115
4	44500001	45000000	0.25474	13.2701	0.780593	0.247806	107.359	21.4717
4	45000001	45500000	0.272279	11.7517	0.691279	0.237566	109.349	21.8698
4	45500001	46000000	0.29238	9.72423	0.572014	0.26521	110.593	22.1186
4	46000001	46500000	0.323008	8.03855	0.472856	0.315444	113.329	22.6657
4	46500001	47000000	0.368593	6.85108	0.403005	0.38039	118.437	23.6874
4	47000001	47500000	0.422155	5.66555	0.333268	0.464493	121.022	24.2044
4	47500001	48000000	0.473891	4.57369	0.269041	0.551312	114.69	22.9379
4	48000001	48500000	0.509426	3.59081	0.211224	0.622589	99.7395	19.9479
4	48500001	49000000	0.533209	2.70766	0.159274	0.68597	80.0377	16.0075
4	49000001	49500000	0.562295	1.80353	0.10609	0.741381	58.5257	11.7051
4	49500001	50000000	0.600121	0.875489	0.0514993	0.778784	35.8641	7.17282
4	50000001	50500000	0.637	0.309971	0.0182336	0.791059	15.8925	3.1785
4	50500001	51000000	0.605323	0.0602288	0.00354287	0.748284	5.21498	1.043
4	51000001	51500000	0.495925	0.080305	0.00472382	0.662705	7.84672	1.56934
4	51500001	52000000	0.391869	0.413295	0.0243115	0.626884	18.5446	3.70892
4	52000001	52500000	0.35914	0.97994	0.0576435	0.644406	33.5019	6.70039
4	52500001	53000000	0.371432	1.6545	0.0973233	0.6431	50.6674	10.1335
4	53000001	53500000	0.381678	2.36558	0.139152	0.637191	67.5758	13.5152
4	53500001	54000000	0.376383	3.14346	0.184909	0.619699	81.9238	16.3848
4	54000001	54500000	0.37271	3.87478	0.227929	0.616588	92.4004	18.4801
4	54500001	55000000	0.37531	4.26833	0.251078	0.627321	98.7558	19.7512
4	55000001	55500000	0.394261	4.24497	0.249704	0.645174	102.668	20.5337
4	55500001	56000000	0.4154	4.05742	0.238672	0.66334	105.63	21.1259
4	56000001	56500000	0.411717	3.9977	0.235159	0.663075	109.226	21.8453
4	56500001	57000000	0.395266	4.13953	0.243502	0.644	113.905	22.781
4	57000001	57500000	0.374074	4.63512	0.272654	0.603709	117.07	23.414
4	57500001	58000000	0.353987	5.92483	0.348519	0.55044	116.942	23.3883
4	58000001	58500000	0.330965	7.93074	0.466514	0.483417	113.807	22.7615
4	58500001	59000000	0.293741	10.0866	0.593327	0.396908	109.039	21.8077
4	59000001	59500000	0.254691	12.0686	0.709916	0.315545	103.651	20.7303
4	59500001	60000000	0.222589	13.7591	0.809359	0.248874	99.1496	19.8299
4	60000001	60500000	0.222589	14.9144	0.877319	0.218786	97.3548	19.471
4	60500001	61000000	0.233562	15.1071	0.888652	0.219145	100.615	20.1231
4	61000001	61500000	0.240128	14.5337	0.854925	0.225279	107.675	21.5349
4	61500001	62000000	0.253279	14.0301	0.825301	0.227673	114.322	22.8644
4	62000001	62500000	0.264624	13.7749	0.81029	0.22802	117.706	23.5413
4	62500001	63000000	0.270818	13.5413	0.79655	0.227673	117.49	23.4981
4	63000001	63500000	0.270818	13.6084	0.800494	0.235172	115.531	23.1063
4	63500001	64000000	0.264624	14.0749	0.827935	0.249183	112.577	22.5153
4	64000001	64500000	0.253279	15.0117	0.883041	0.255317	109.312	21.8624
4	64500001	65000000	0.240128	16.2107	0.953573	0.253952	108.38	21.6759
4	65000001	65500000	0.233562	17.2739	1.01611	0.256693	109.917	21.9835
4	65500001	66000000	0.222589	17.9327	1.05487	0.266586	113.635	22.727
4	66000001	66500000	0.212	17.9806	1.05768	0.28399	117.306	23.4612
4	66500001	67000000	0.212	17.0507	1.00298	0.311635	118.663	23.7326
4	67000001	67500000	0.222589	15.4065	0.906264	0.344066	118.27	23.654
4	67500001	68000000	0.254691	13.0016	0.764802	0.37922	116.93	23.3861
4	68000001	68500000	0.293741	10.3444	0.608494	0.426673	114.688	22.9377
4	68500001	69000000	0.330965	8.17672	0.480984	0.481972	112.7	22.54
4	69000001	69500000	0.353987	6.5395	0.384676	0.53079	110.223	22.0446
4	69500001	70000000	0.374074	5.41959	0.318799	0.576904	108.255	21.6509
4	70000001	70500000	0.395266	4.85257	0.285445	0.59746	108.654	21.7307
4	70500001	71000000	0.401128	4.52648	0.266264	0.593373	109.136	21.8271
4	71000001	71500000	0.383248	4.40759	0.25927	0.569499	108.239	21.6478
4	71500001	72000000	0.34457	4.65708	0.273946	0.541176	106.685	21.337
4	72000001	72500000	0.316492	5.08708	0.29924	0.5217	106.154	21.2307
4	72500001	73000000	0.324097	5.49471	0.323218	0.52071	105.975	21.1949
4	73000001	73500000	0.364559	5.49687	0.323346	0.56447	103.83	20.7659
4	73500001	74000000	0.41668	5.29166	0.311274	0.629755	100.509	20.1017
4	74000001	74500000	0.452751	4.96169	0.291864	0.686467	100.847	20.1695
4	74500001	75000000	0.495407	4.44931	0.261724	0.747316	103.562	20.7125
4	75000001	75500000	0.547918	3.72772	0.219278	0.799683	104.437	20.8874
4	75500001	76000000	0.615683	3.25076	0.191221	0.862925	103.768	20.7535
4	76000001	76500000	0.656157	3.30011	0.194124	0.905692	104.232	20.8464
4	76500001	77000000	0.65214	3.64559	0.214446	0.907457	104.731	20.9463
4	77000001	77500000	0.631371	3.89687	0.229227	0.877758	104.28	20.8559
4	77500001	78000000	0.608435	4.1191	0.2423	0.844687	102.465	20.4929
4	78000001	78500000	0.594234	4.45906	0.262298	0.83446	101.909	20.3819
4	78500001	79000000	0.561077	5.11582	0.300931	0.819369	103.093	20.6186
4	79000001	79500000	0.498789	5.86922	0.345248	0.78069	105.845	21.169
4	79500001	80000000	0.437523	6.75502	0.397354	0.721476	108.133	21.6266
4	80000001	80500000	0.394178	7.90291	0.464877	0.662272	110.447	22.0895
4	80500001	81000000	0.38471	8.84681	0.520401	0.617428	110.824	22.1649
4	81000001	81500000	0.373788	9.23132	0.543019	0.578371	110.179	22.0358
4	81500001	82000000	0.366182	9.22798	0.542822	0.561586	109.758	21.9515
4	82000001	82500000	0.385849	8.78824	0.516956	0.58963	111.132	22.2264
4	82500001	83000000	0.41431	7.82332	0.460195	0.628649	112.592	22.5184
4	83000001	83500000	0.431818	6.47182	0.380695	0.655969	112.929	22.5858
4	83500001	84000000	0.433983	5.20012	0.305889	0.676155	112.971	22.5943
4	84000001	84500000	0.417199	4.59594	0.27035	0.70282	114.979	22.9959
4	84500001	85000000	0.392704	4.47449	0.263205	0.729869	115.393	23.0786
4	85000001	85500000	0.372244	4.57522	0.269131	0.742874	112.89	22.578
4	85500001	86000000	0.367493	4.99078	0.293576	0.73265	110.683	22.1366
4	86000001	86500000	0.367121	5.49142	0.323024	0.7149	111.425	22.285
4	86500001	87000000	0.369682	5.71997	0.336469	0.70164	111.517	22.3035
4	87000001	87500000	0.386139	5.63112	0.331243	0.717398	108.702	21.7404
4	87500001	88000000	0.416765	5.2614	0.309494	0.731829	106.238	21.2476
4	88000001	88500000	0.455395	4.76148	0.280087	0.731829	106.843	21.3687
4	88500001	89000000	0.491864	4.41624	0.259779	0.717398	107.459	21.4918
4	89000001	89500000	0.505003	4.18774	0.246338	0.70164	106.536	21.3072
4	89500001	90000000	0.497001	4.26491	0.250877	0.685172	105.517	21.1035
4	90000001	90500000	0.486461	4.6405	0.272971	0.662171	105.603	21.1207
4	90500001	91000000	0.483542	5.13246	0.30191	0.643658	105.26	21.0521
4	91000001	91500000	0.463868	5.72868	0.336981	0.627189	103.045	20.6089
4	91500001	92000000	0.424849	6.33384	0.372579	0.59705	101.738	20.3477
4	92000001	92500000	0.37526	7.05856	0.415209	0.576855	103.452	20.6905
4	92500001	93000000	0.34462	7.84699	0.461587	0.570721	105.994	21.1988
4	93000001	93500000	0.34566	8.30599	0.488588	0.57827	108.497	21.6993
4	93500001	94000000	0.35402	8.259	0.485823	0.588226	111.66	22.332
4	94000001	94500000	0.363117	8.30418	0.488481	0.594739	115.299	23.0598
4	94500001	95000000	0.364576	8.78138	0.516552	0.599537	117.323	23.4645
4	95000001	95500000	0.363485	9.578	0.563412	0.596128	117.325	23.465
4	95500001	96000000	0.363115	10.4174	0.61279	0.595778	117.354	23.4707
4	96000001	96500000	0.351438	11.3751	0.669122	0.597132	117.657	23.5314
4	96500001	97000000	0.32443	12.1861	0.716829	0.588574	115.64	23.1281
4	97000001	97500000	0.293408	12.4107	0.730044	0.587865	111.9	22.38
4	97500001	98000000	0.286842	11.6505	0.685326	0.60841	110.533	22.1066
4	98000001	98500000	0.30433	10.3968	0.611578	0.637524	110.668	22.1337
4	98500001	99000000	0.330965	9.06683	0.533343	0.668305	109.696	21.9392
4	99000001	99500000	0.353987	8.03392	0.472584	0.694008	109.493	21.8986
4	99500001	100000000	0.374074	7.72675	0.454515	0.710414	111.944	22.3888
4	100000001	100500000	0.395266	7.92956	0.466444	0.729553	115.207	23.0414
4	100500001	101000000	0.401128	7.93948	0.467028	0.739495	117.362	23.4724
4	101000001	101500000	0.393837	7.61264	0.447802	0.728841	117.004	23.4009
4	101500001	102000000	0.376722	6.92695	0.407468	0.710679	116.054	23.2108
4	102000001	102500000	0.366182	6.19877	0.364633	0.695679	114.845	22.9689
4	102500001	103000000	0.361787	5.57998	0.328234	0.690843	112.206	22.4412
4	103000001	103500000	0.362159	5.39952	0.317619	0.678507	109.729	21.9458
4	103500001	104000000	0.368744	5.94176	0.349515	0.666558	108.396	21.6792
4	104000001	104500000	0.372748	6.57386	0.386698	0.645652	107.482	21.4965
4	104500001	105000000	0.383349	6.74545	0.396791	0.623411	108.76	21.7521
4	105000001	105500000	0.39431	6.45932	0.37996	0.617246	112.351	22.4702
4	105500001	106000000	0.386283	5.94162	0.349507	0.606943	115.983	23.1965
4	106000001	106500000	0.371286	5.50756	0.323974	0.597	116.583	23.3167
4	106500001	107000000	0.364721	5.02997	0.29588	0.606943	114.609	22.9219
4	107000001	107500000	0.366182	4.73645	0.278614	0.617246	114.578	22.9155
4	107500001	108000000	0.363249	4.9253	0.289723	0.623411	116.542	23.3084
4	108000001	108500000	0.363249	5.33594	0.313879	0.625817	116.769	23.3538
4	108500001	109000000	0.366182	5.54627	0.326251	0.636109	115.109	23.0217
4	109000001	109500000	0.37531	5.46474	0.321455	0.656006	115.481	23.0961
4	109500001	110000000	0.392849	5.23155	0.307738	0.670069	117.662	23.5324
4	110000001	110500000	0.403822	5.40981	0.318224	0.672474	118.087	23.6175
4	110500001	111000000	0.403438	5.78087	0.340051	0.664925	114.454	22.8908
4	111000001	111500000	0.396872	6.12781	0.360459	0.664925	111.809	22.3619
4	111500001	112000000	0.39431	6.36645	0.374497	0.682417	112.635	22.5271
4	112000001	112500000	0.393938	6.78079	0.39887	0.700258	116.225	23.2449
4	112500001	113000000	0.39431	7.11668	0.418628	0.712606	120.395	24.079
4	113000001	113500000	0.396872	7.22852	0.425207	0.711583	122.639	24.5277
4	113500001	114000000	0.403438	7.19792	0.423407	0.71021	122.357	24.4714
4	114000001	114500000	0.403822	7.31902	0.43053	0.71021	120.782	24.1564
4	114500001	115000000	0.392849	7.70801	0.453413	0.691747	117.718	23.5436
4	115000001	115500000	0.364721	8.46725	0.498073	0.652379	113.848	22.7697
4	115500001	116000000	0.334031	9.60187	0.564816	0.597283	109.318	21.8636
4	116000001	116500000	0.313558	11.0285	0.648732	0.552092	106.625	21.3249
4	116500001	117000000	0.293842	12.0118	0.706577	0.522971	106.1	21.22
4	117000001	117500000	0.282868	12.1168	0.712751	0.510635	104.543	20.9086
4	117500001	118000000	0.28543	11.3636	0.668445	0.522971	101.408	20.2816
4	118000001	118500000	0.303341	9.83727	0.578663	0.552092	99.3356	19.8671
4	118500001	119000000	0.333659	7.8855	0.463853	0.58734	98.4549	19.691
4	119000001	119500000	0.35157	6.12771	0.360453	0.62219	98.4536	19.6907
4	119500001	120000000	0.364721	5.04955	0.297032	0.645089	98.9844	19.7969
4	120000001	120500000	0.37531	4.56567	0.268569	0.654982	100.382	20.0764
4	120500001	121000000	0.383721	4.5627	0.268394	0.662171	102.444	20.4888
4	121000001	121500000	0.383349	5.00408	0.294357	0.663904	104.453	20.8907
4	121500001	122000000	0.372748	5.2626	0.309564	0.663543	106.294	21.2587
4	122000001	122500000	0.368744	5.08342	0.299025	0.656006	107.415	21.4831
4	122500001	123000000	0.372748	4.89831	0.288136	0.652577	107.951	21.5902
4	123000001	123500000	0.37276	5.14892	0.302877	0.654633	108.306	21.6612
4	123500001	124000000	0.362159	5.72478	0.336752	0.652577	108.206	21.6412
4	124000001	124500000	0.336593	6.45772	0.379866	0.646063	106.972	21.3945
4	124500001	125000000	0.312468	7.82677	0.460398	0.633354	105.445	21.0889
4	125000001	125500000	0.29238	9.88895	0.581703	0.607353	105.336	21.0672
4	125500001	126000000	0.272279	11.6569	0.685702	0.586797	106.471	21.2942
4	126000001	126500000	0.244151	12.4327	0.731334	0.570721	107.021	21.4042
4	126500001	127000000	0.233178	12.3774	0.72808	0.57827	107	21.4001
4	127000001	127500000	0.244151	11.5979	0.682229	0.598169	108.632	21.7264
4	127500001	128000000	0.272279	9.97347	0.586675	0.624928	110.374	22.0748
4	128000001	128500000	0.29238	7.94792	0.467525	0.646195	110.928	22.1855
4	128500001	129000000	0.301879	6.81738	0.401022	0.661249	110.248	22.0497
4	129000001	129500000	0.304441	6.93395	0.407879	0.664013	110.767	22.1533
4	129500001	130000000	0.301879	8.18068	0.481217	0.651356	111.328	22.2656
4	130000001	130500000	0.29238	10.2629	0.603701	0.616157	110.84	22.168
4	130500001	131000000	0.272279	12.6957	0.746808	0.578503	109.672	21.9343
4	131000001	131500000	0.244151	14.6362	0.860956	0.533324	109.501	21.9002
4	131500001	132000000	0.222589	15.8691	0.933478	0.490539	110.016	22.0033
4	132000001	132500000	0.212	16.5212	0.971835	0.466604	110.368	22.0737
4	132500001	133000000	0.222589	16.6904	0.981787	0.457058	111.377	22.2754
4	133000001	133500000	0.233562	16.329	0.960531	0.452952	114.347	22.8693
4	133500001	134000000	0.240128	15.6655	0.9215	0.452952	118.909	23.7817
4	134000001	134500000	0.24269	15.2351	0.896185	0.447165	122.948	24.5897
4	134500001	135000000	0.243062	15.0594	0.885845	0.436566	125.757	25.1514
4	135000001	135500000	0.24269	14.7258	0.866221	0.424279	126.004	25.2009
4	135500001	136000000	0.240128	14.3879	0.846349	0.428038	124.646	24.9292
4	136000001	136500000	0.233562	14.0343	0.825545	0.437931	120.52	24.1039
4	136500001	137000000	0.222589	13.832	0.813646	0.454317	116.151	23.2302
4	137000001	137500000	0.222589	13.5837	0.799043	0.48299	113.625	22.7249
4	137500001	138000000	0.244151	12.6623	0.744844	0.521953	112.87	22.5739
4	138000001	138500000	0.272279	10.9189	0.642289	0.570872	113.515	22.703
4	138500001	139000000	0.302969	8.9907	0.528865	0.623562	115.527	23.1054
4	139000001	139500000	0.34457	7.03117	0.413598	0.682417	117.528	23.5056
4	139500001	140000000	0.386182	5.37185	0.315991	0.721785	118.23	23.646
4	140000001	140500000	0.420844	4.15843	0.244614	0.73649	116.369	23.2737
4	140500001	141000000	0.444957	3.55945	0.209379	0.738883	113.684	22.7367
4	141000001	141500000	0.455916	3.51712	0.20689	0.73066	112.704	22.5407
4	141500001	142000000	0.455546	3.69675	0.217456	0.71109	112.04	22.4079
4	142000001	142500000	0.452996	3.96463	0.233213	0.67988	110.63	22.1259
4	142500001	143000000	0.435872	4.23186	0.248933	0.647334	109.369	21.8738
4	143000001	143500000	0.403388	4.44764	0.261626	0.616836	107.149	21.4297
4	143500001	144000000	0.37531	4.69597	0.276234	0.597	105.706	21.1412
4	144000001	144500000	0.366182	5.07059	0.29827	0.597	105.358	21.0715
4	144500001	145000000	0.363249	5.36342	0.315495	0.606943	104.906	20.9812
4	145000001	145500000	0.363249	5.48501	0.322647	0.627189	104.464	20.8927
4	145500001	146000000	0.355593	5.4612	0.321247	0.633765	106.044	21.2088
4	146000001	146500000	0.353747	5.35322	0.314895	0.632083	108.302	21.6604
4	146500001	147000000	0.364721	5.14133	0.302431	0.638646	110.952	22.1903
4	147000001	147500000	0.383721	5.00709	0.294535	0.646556	113.052	22.6103
4	147500001	148000000	0.393938	4.948	0.291059	0.649619	114.335	22.8669
4	148000001	148500000	0.383721	4.84912	0.285243	0.643802	114.002	22.8004
4	148500001	149000000	0.364721	4.72622	0.278013	0.630076	112.508	22.5016
4	149000001	149500000	0.353747	4.37166	0.257156	0.625557	110.772	22.1545
4	149500001	150000000	0.355593	3.75897	0.221116	0.643707	110.171	22.0342
4	150000001	150500000	0.373788	3.24185	0.190697	0.68374	112.308	22.4615
4	150500001	151000000	0.38471	2.93963	0.17292	0.712505	116.632	23.3264
4	151000001	151500000	0.394178	2.80719	0.165129	0.737862	121.583	24.3165
4	151500001	152000000	0.416394	2.81096	0.16535	0.769072	126.013	25.2026
4	152000001	152500000	0.455765	2.98388	0.175523	0.805724	128.334	25.6669
4	152500001	153000000	0.483825	3.41694	0.200996	0.825932	127.446	25.4892
4	153000001	153500000	0.479386	4.11284	0.241932	0.819369	122.178	24.4355
4	153500001	154000000	0.458232	4.90511	0.288536	0.789217	114.921	22.9842
4	154000001	154500000	0.427594	5.74823	0.338131	0.750496	110.54	22.1081
4	154500001	155000000	0.389639	6.29535	0.370314	0.71109	108.838	21.7676
4	155000001	155500000	0.352426	6.73016	0.395892	0.67988	107.889	21.5779
4	155500001	156000000	0.307214	7.28381	0.428459	0.657277	108.475	21.6951
4	156000001	156500000	0.263818	7.80469	0.4591	0.637082	110.755	22.151
4	156500001	157000000	0.240128	8.10583	0.476813	0.623411	112.458	22.4916
4	157000001	157500000	0.244151	8.30366	0.488451	0.635759	111.698	22.3396
4	157500001	158000000	0.26528	8.20649	0.482735	0.656355	111.066	22.2133
4	158000001	158500000	0.293741	7.77985	0.457638	0.682417	113.805	22.761
4	158500001	159000000	0.320376	6.97463	0.410272	0.698886	117.284	23.4568
4	159000001	159500000	0.343014	6.05613	0.356243	0.70164	117.489	23.4978
4	159500001	160000000	0.356919	5.40329	0.31784	0.683849	115.189	23.0378
4	160000001	160500000	0.360553	5.14102	0.302413	0.651356	113.255	22.651
4	160500001	161000000	0.351066	5.45741	0.321024	0.62605	111.269	22.2538
4	161000001	161500000	0.324802	6.39686	0.376286	0.598649	106.928	21.3855
4	161500001	162000000	0.28538	7.57614	0.445656	0.569497	100.469	20.0939
4	162000001	162500000	0.261306	8.39617	0.493893	0.54925	96.076	19.2152
4	162500001	163000000	0.255125	8.62567	0.507392	0.542048	95.7228	19.1446
4	163000001	163500000	0.250717	8.34484	0.490873	0.550576	96.5067	19.3013
4	163500001	164000000	0.253279	7.87214	0.463067	0.566962	96.333	19.2666
4	164000001	164500000	0.275213	7.28152	0.428325	0.59705	96.8816	19.3763
4	164500001	165000000	0.29238	6.76361	0.397859	0.617246	99.5159	19.9032
4	165000001	165500000	0.298946	6.77015	0.398244	0.623411	103.586	20.7173
4	165500001	166000000	0.295314	7.19828	0.423428	0.625817	105.679	21.1357
4	166000001	166500000	0.28434	7.72395	0.45435	0.626166	105.693	21.1386
4	166500001	167000000	0.270818	8.32622	0.489777	0.625817	105.286	21.0571
4	167000001	167500000	0.26169	8.76108	0.515357	0.663033	104.323	20.8646
4	167500001	168000000	0.25474	8.57258	0.504269	0.727657	103.269	20.6538
4	168000001	168500000	0.26528	7.67829	0.451664	0.792564	103.443	20.6886
4	168500001	169000000	0.293741	6.54807	0.38518	0.841138	105.414	21.0827
4	169000001	169500000	0.330965	5.8373	0.343371	0.872325	108.789	21.7577
4	169500001	170000000	0.353987	5.22392	0.30729	0.873048	110.544	22.1089
4	170000001	170500000	0.363485	4.87784	0.286932	0.845375	110.235	22.0471
4	170500001	171000000	0.363115	5.82789	0.342817	0.796882	107.401	21.4803
4	171000001	171500000	0.351438	7.58131	0.445959	0.723714	102.53	20.506
4	171500001	172000000	0.335019	8.98582	0.528578	0.635839	97.79	19.558
4	172000001	172500000	0.31497	9.53138	0.560669	0.589332	94.5324	18.9065
4	172500001	173000000	0.293842	9.6148	0.565576	0.562344	93.7717	18.7543
4	173000001	173500000	0.291996	9.41018	0.55354	0.556842	95.5512	19.1102
4	173500001	174000000	0.305903	8.57781	0.504577	0.569499	99.2581	19.8516
4	174000001	174500000	0.323442	7.5782	0.445776	0.5876	102.7	20.54
4	174500001	175000000	0.329635	7.46366	0.439039	0.596797	104.446	20.8891
4	175000001	175500000	0.323442	8.15831	0.4799	0.594739	104.47	20.8939
4	175500001	176000000	0.305903	9.15218	0.538364	0.590967	104.384	20.8768
4	176000001	176500000	0.291996	9.96243	0.586025	0.586797	104.24	20.8479
4	176500001	177000000	0.293842	10.2963	0.605667	0.587107	104.957	20.9914
4	177000001	177500000	0.293842	10.279	0.604647	0.597	105.588	21.1176
4	177500001	178000000	0.281407	10.1242	0.595544	0.587107	107.524	21.5049
4	178000001	178500000	0.273751	10.4321	0.613652	0.566962	109.745	21.9489
4	178500001	179000000	0.273751	11.3753	0.669137	0.540683	111.142	22.2284
4	179000001	179500000	0.270818	12.8656	0.756798	0.521903	112.774	22.5549
4	179500001	180000000	0.26169	14.7175	0.865737	0.513028	114.739	22.9479
4	180000001	180500000	0.25474	16.4698	0.968812	0.510635	114.871	22.9741
4	180500001	181000000	0.244151	17.1145	1.00674	0.503135	112.888	22.5776
4	181000001	181500000	0.240128	16.6722	0.980718	0.501758	110.529	22.1058
4	181500001	182000000	0.253279	15.5658	0.915634	0.514403	109.515	21.903
4	182000001	182500000	0.275213	13.7611	0.809477	0.548232	108.033	21.6067
4	182500001	183000000	0.302969	11.3077	0.665159	0.578333	105.283	21.0565
4	183000001	183500000	0.341636	8.87853	0.522266	0.594739	103.013	20.6025
4	183500001	184000000	0.377055	6.96501	0.409707	0.60948	102.381	20.4763
4	184000001	184500000	0.403305	5.69795	0.335174	0.646103	102.649	20.5297
4	184500001	185000000	0.423394	4.66978	0.274693	0.682727	103.446	20.6892
4	185000001	185500000	0.434738	3.93851	0.231677	0.704918	102.516	20.5032
4	185500001	186000000	0.455111	3.73018	0.219422	0.73363	99.4607	19.8921
4	186000001	186500000	0.467892	3.75403	0.220825	0.754482	96.6839	19.3368
4	186500001	187000000	0.471896	4.066	0.239177	0.75987	95.879	19.1758
4	187000001	187500000	0.465713	4.88615	0.28742	0.775934	96.0007	19.2001
4	187500001	188000000	0.445699	5.94475	0.349691	0.774932	95.9296	19.1859
4	188000001	188500000	0.425956	7.08389	0.4167	0.745795	96.6679	19.3336
4	188500001	189000000	0.409871	8.00178	0.470693	0.723256	97.7888	19.5578
4	189000001	189500000	0.398617	7.36602	0.433295	0.739419	88.0994	17.6199
4	189500001	190000000	0.393566	6.84124	0.402426	0.763749	80.7968	16.1594
4	190000001	190500000	0.389559	6.65729	0.391605	0.771027	77.5788	15.5158
4	190500001	191000000	0.385847	6.56479	0.386164	0.772568	75.7456	15.1491
4	191000001	191154276	0.382903	6.45914	0.379949	0.773368	74.1094	14.8219
5	1	500000	0.628533	5.17679	0.304517	0.752129	66.3733	13.2747
5	500001	1000000	0.618082	5.52302	0.324884	0.734271	67.03	13.406
5	1000001	1500000	0.606528	5.9349	0.349112	0.712726	67.7656	13.5531
5	1500001	2000000	0.589679	6.5211	0.383594	0.67922	68.6084	13.7217
5	2000001	2500000	0.545559	7.64802	0.449883	0.598445	70.2367	14.0473
5	2500001	3000000	0.450001	9.86274	0.580161	0.463118	75.5392	15.1078
5	3000001	3500000	0.365748	11.6574	0.685731	0.355476	82.8481	16.5696
5	3500001	4000000	0.335121	12.2492	0.720543	0.288805	87.9098	17.582
5	4000001	4500000	0.332559	11.8688	0.698164	0.26521	91.3338	18.2668
5	4500001	5000000	0.335121	11.0061	0.64742	0.293883	93.322	18.6644
5	5000001	5500000	0.34462	9.9804	0.587083	0.333155	93.2466	18.6493
5	5500001	6000000	0.364721	8.84111	0.520065	0.367962	91.1629	18.2326
5	6000001	6500000	0.392849	8.20055	0.482385	0.386741	90.6569	18.1314
5	6500001	7000000	0.414411	8.03739	0.472788	0.387089	91.8987	18.3797
5	7000001	7500000	0.435539	7.87786	0.463403	0.370355	92.9224	18.5845
5	7500001	8000000	0.457001	7.28333	0.428431	0.349182	94.2119	18.8424
5	8000001	8500000	0.484996	6.45934	0.379961	0.363902	96.8725	19.3745
5	8500001	9000000	0.505003	5.55663	0.32686	0.411794	99.3502	19.87
5	9000001	9500000	0.514457	4.9217	0.289512	0.443642	99.5361	19.9072
5	9500001	10000000	0.506418	4.85393	0.285525	0.457996	98.3071	19.6614
5	10000001	10500000	0.482306	5.41481	0.318518	0.458733	98.7388	19.7478
5	10500001	11000000	0.444723	6.60366	0.38845	0.456339	99.1356	19.8271
5	11000001	11500000	0.394027	8.2797	0.487041	0.439228	97.4379	19.4876
5	11500001	12000000	0.345559	9.8481	0.5793	0.404717	95.1803	19.0361
5	12000001	12500000	0.32551	10.5647	0.62145	0.369178	94.6127	18.9225
5	12500001	13000000	0.34702	10.3059	0.606232	0.355167	96.8399	19.368
5	13000001	13500000	0.384578	9.43569	0.555041	0.377072	100.399	20.0799
5	13500001	14000000	0.4207	8.62092	0.507113	0.413297	103.372	20.6744
5	14000001	14500000	0.456872	7.87119	0.463011	0.437212	107.318	21.4636
5	14500001	15000000	0.5065	7.00675	0.412162	0.477193	111.001	22.2003
5	15000001	15500000	0.557205	6.12376	0.360221	0.519899	114.429	22.8858
5	15500001	16000000	0.59071	5.84797	0.343998	0.534898	115.984	23.1969
5	16000001	16500000	0.578667	6.28808	0.369887	0.513323	114.327	22.8654
5	16500001	17000000	0.545085	6.80475	0.40028	0.478415	112.976	22.5951
5	17000001	17500000	0.50898	7.27197	0.427763	0.464364	114.978	22.9955
5	17500001	18000000	0.479744	8.36908	0.492299	0.46947	117.75	23.5499
5	18000001	18500000	0.435224	10.632	0.62541	0.464671	119.823	23.9645
5	18500001	19000000	0.373927	13.4587	0.79169	0.437981	120.636	24.1273
5	19000001	19500000	0.317431	16.1455	0.949738	0.417786	120.982	24.1964
5	19500001	20000000	0.282819	18.2492	1.07349	0.418145	121.178	24.2356
5	20000001	20500000	0.26169	19.5919	1.15247	0.424279	119.083	23.8166
5	20500001	21000000	0.253279	20.2073	1.18866	0.426673	115.875	23.1749
5	21000001	21500000	0.243062	20.5057	1.20622	0.42702	113.626	22.7253
5	21500001	22000000	0.24269	20.5762	1.21036	0.426673	112.885	22.577
5	22000001	22500000	0.240128	20.1319	1.18423	0.414386	114.276	22.8551
5	22500001	23000000	0.233562	19.2456	1.1321	0.388107	118.985	23.797
5	23000001	23500000	0.222589	18.5629	1.09193	0.351576	123.899	24.7797
5	23500001	24000000	0.212	18.2909	1.07593	0.31301	126.604	25.3207
5	24000001	24500000	0.212	17.8857	1.0521	0.293883	127.103	25.4206
5	24500001	25000000	0.212	17.1292	1.0076	0.285356	126.125	25.2249
5	25000001	25500000	0.222589	16.4897	0.96998	0.285356	124.251	24.8502
5	25500001	26000000	0.244151	16.3766	0.963328	0.293883	121.217	24.2434
5	26000001	26500000	0.26169	16.3602	0.962363	0.31301	118.198	23.6396
5	26500001	27000000	0.270818	15.9595	0.938793	0.341683	118.011	23.6023
5	27000001	27500000	0.28434	15.0367	0.884513	0.367962	119.119	23.8238
5	27500001	28000000	0.295314	14.2249	0.836759	0.378214	119.412	23.8823
5	28000001	28500000	0.298946	13.8161	0.812711	0.377855	118.685	23.7371
5	28500001	29000000	0.302969	13.7527	0.808982	0.361828	118.276	23.6553
5	29000001	29500000	0.307365	13.6385	0.802267	0.349182	118.962	23.7925
5	29500001	30000000	0.313558	13.1334	0.772553	0.362536	119.984	23.9968
5	30000001	30500000	0.341636	12.2053	0.717959	0.400882	120.254	24.0508
5	30500001	31000000	0.377055	10.8721	0.639536	0.445676	121.427	24.2855
5	31000001	31500000	0.403305	9.02109	0.530652	0.4894	121.146	24.2292
5	31500001	32000000	0.423394	7.14529	0.420311	0.523927	118.176	23.6353
5	32000001	32500000	0.455866	5.61435	0.330256	0.558375	112.125	22.425
5	32500001	33000000	0.487546	4.54779	0.267517	0.59596	106.249	21.2498
5	33000001	33500000	0.512992	4.09359	0.240799	0.615446	104.164	20.8328
5	33500001	34000000	0.526464	4.16373	0.244926	0.604435	104.143	20.8286
5	34000001	34500000	0.524997	4.84816	0.285186	0.59075	103.066	20.6132
5	34500001	35000000	0.517007	5.71799	0.336352	0.601403	103.37	20.6739
5	35000001	35500000	0.514457	6.27079	0.36887	0.623309	106.958	21.3916
5	35500001	36000000	0.505003	6.68744	0.393379	0.640074	112.196	22.4391
5	36000001	36500000	0.484996	7.45108	0.438299	0.658892	114.47	22.8941
5	36500001	37000000	0.457001	8.29684	0.48805	0.674969	113.427	22.6854
5	37000001	37500000	0.446079	8.89813	0.523419	0.698935	113.162	22.6325
5	37500001	38000000	0.457001	8.86426	0.521427	0.719132	113.366	22.6731
5	38000001	38500000	0.474457	8.50244	0.500144	0.711583	110.751	22.1502
5	38500001	39000000	0.494081	8.11352	0.477266	0.703685	106.6	21.32
5	39000001	39500000	0.507923	7.48683	0.440402	0.70164	105.239	21.0479
5	39500001	40000000	0.514457	6.67426	0.392603	0.698886	107.021	21.4042
5	40000001	40500000	0.503498	6.1211	0.360065	0.682417	108.964	21.7928
5	40500001	41000000	0.483811	5.89521	0.346777	0.656355	109.791	21.9582
5	41000001	41500000	0.480546	5.76587	0.339169	0.645702	111.047	22.2094
5	41500001	42000000	0.475869	5.42857	0.319327	0.643658	111.397	22.2793
5	42000001	42500000	0.460935	5.05663	0.297449	0.643658	109.205	21.8411
5	42500001	43000000	0.433933	5.01645	0.295085	0.645702	106.347	21.2695
5	43000001	43500000	0.39857	5.24156	0.308327	0.646412	105.624	21.1249
5	43500001	44000000	0.373704	5.85607	0.344475	0.642335	106.009	21.2018
5	44000001	44500000	0.348504	6.80482	0.400284	0.62219	102.991	20.5981
5	44500001	45000000	0.320707	7.43122	0.437131	0.600144	92.6684	18.5337
5	45000001	45500000	0.274752	7.29955	0.429385	0.577929	77.5874	15.5175
5	45500001	46000000	0.226769	6.2999	0.370582	0.553372	60.5557	12.1111
5	46000001	46500000	0.212	4.70533	0.276784	0.531639	42.2218	8.44436
5	46500001	47000000	0.212	2.89491	0.170289	0.491614	24.3229	4.86458
5	47000001	47500000	0.307328	1.28298	0.0754694	0.54682	9.82407	1.96481
5	47500001	48000000	0.461014	0.401525	0.0236191	0.698025	3.53342	0.706684
5	48000001	48500000	0.561858	0.803571	0.0472689	0.77488	9.68595	1.93719
5	48500001	49000000	0.56838	2.22857	0.131092	0.72841	25.4131	5.08261
5	49000001	49500000	0.533179	4.27147	0.251263	0.650915	45.5913	9.11826
5	49500001	50000000	0.510405	6.34403	0.373178	0.598634	65.7315	13.1463
5	50000001	50500000	0.503515	8.00504	0.470885	0.579092	83.7051	16.741
5	50500001	51000000	0.492859	9.02254	0.530737	0.563472	99.1083	19.8217
5	51000001	51500000	0.474124	9.46242	0.556613	0.540496	108.927	21.7854
5	51500001	52000000	0.466085	9.04624	0.532132	0.531642	110.675	22.1351
5	52000001	52500000	0.477377	8.01236	0.471315	0.561422	107.583	21.5167
5	52500001	53000000	0.494081	7.09493	0.417349	0.605853	105.241	21.0482
5	53000001	53500000	0.505003	6.57536	0.386786	0.652379	108.182	21.6364
5	53500001	54000000	0.515912	6.19202	0.364237	0.69312	112.917	22.5834
5	54000001	54500000	0.53922	5.67996	0.334115	0.721176	116.286	23.2572
5	54500001	55000000	0.554931	5.05776	0.297515	0.75778	120.541	24.1083
5	55000001	55500000	0.553087	4.76345	0.280203	0.81083	125.396	25.0792
5	55500001	56000000	0.523535	4.81241	0.283083	0.839514	127.513	25.5026
5	56000001	56500000	0.489294	4.94179	0.290694	0.840492	124.878	24.9757
5	56500001	57000000	0.476492	5.21799	0.306941	0.817219	119.375	23.8749
5	57000001	57500000	0.462295	5.48205	0.322473	0.76791	114.919	22.9838
5	57500001	58000000	0.444808	5.68707	0.334534	0.707331	110.279	22.0558
5	58000001	58500000	0.417856	5.70283	0.335461	0.655016	105.831	21.1663
5	58500001	59000000	0.406225	5.22525	0.307368	0.613338	104.564	20.9127
5	59000001	59500000	0.412805	4.6731	0.274888	0.567235	106.087	21.2173
5	59500001	60000000	0.420844	4.57205	0.268944	0.558054	108.359	21.6719
5	60000001	60500000	0.407744	4.73612	0.278595	0.56396	111.571	22.3143
5	60500001	61000000	0.372698	5.08642	0.299201	0.566366	113.279	22.6559
5	61000001	61500000	0.333659	5.94961	0.349977	0.555776	113.094	22.6189
5	61500001	62000000	0.303341	7.08197	0.416586	0.529123	111.128	22.2256
5	62000001	62500000	0.28543	7.94421	0.467306	0.49933	109.18	21.836
5	62500001	63000000	0.282868	8.13487	0.478522	0.471892	108.341	21.6681
5	63000001	63500000	0.293842	7.91441	0.465553	0.475632	108.413	21.6826
5	63500001	64000000	0.302969	7.42716	0.436892	0.484507	109.967	21.9935
5	64000001	64500000	0.323008	6.64029	0.390605	0.482104	114.142	22.8284
5	64500001	65000000	0.358054	5.65486	0.332639	0.493036	117.352	23.4705
5	65000001	65500000	0.390155	4.98536	0.293257	0.511138	116.468	23.2936
5	65500001	66000000	0.435023	4.59396	0.270233	0.561681	112.861	22.5722
5	66000001	66500000	0.46825	4.36391	0.256701	0.607526	108.529	21.7058
5	66500001	67000000	0.494081	4.19532	0.246783	0.652327	106.391	21.2783
5	67000001	67500000	0.51413	3.90948	0.229969	0.68481	103.632	20.7263
5	67500001	68000000	0.525846	3.26721	0.192189	0.719338	95.333	19.0666
5	68000001	68500000	0.52732	2.5612	0.150659	0.760025	82.7075	16.5415
5	68500001	69000000	0.51204	2.04822	0.120484	0.789433	70.1218	14.0244
5	69000001	69500000	0.498569	2.07984	0.122343	0.800443	61.1125	12.2225
5	69500001	70000000	0.474124	2.77228	0.163075	0.785432	55.9452	11.189
5	70000001	70500000	0.446461	3.48949	0.205264	0.761568	56.714	11.3428
5	70500001	71000000	0.446079	3.91181	0.230106	0.767723	66.0439	13.2088
5	71000001	71500000	0.446461	4.18602	0.246237	0.780791	82.1976	16.4395
5	71500001	72000000	0.484663	4.2254	0.248553	0.803033	96.1759	19.2352
5	72000001	72500000	0.520031	3.84684	0.226285	0.81573	103.531	20.7062
5	72500001	73000000	0.550575	3.09046	0.181792	0.82602	105.927	21.1854
5	73000001	73500000	0.558199	2.39228	0.140722	0.805837	106.791	21.3581
5	73500001	74000000	0.562862	2.30736	0.135727	0.782887	105.305	21.0609
5	74000001	74500000	0.562121	2.64641	0.155671	0.774348	103.725	20.7451
5	74500001	75000000	0.547881	3.20174	0.188337	0.759606	104.22	20.844
5	75000001	75500000	0.519515	3.92265	0.230744	0.734904	105.995	21.199
5	75500001	76000000	0.495429	4.34468	0.255569	0.721526	106.901	21.3803
5	76000001	76500000	0.47034	4.39963	0.258802	0.718102	106.568	21.3136
5	76500001	77000000	0.469969	4.31356	0.253739	0.727298	106.9	21.3799
5	77000001	77500000	0.466418	4.12358	0.242563	0.745461	109.757	21.9515
5	77500001	78000000	0.476994	3.93353	0.231384	0.761917	112.714	22.5427
5	78000001	78500000	0.477007	3.70369	0.217864	0.750293	116.015	23.203
5	78500001	79000000	0.480992	3.53276	0.207809	0.746564	119.413	23.8826
5	79000001	79500000	0.477007	3.66109	0.215358	0.760646	123.003	24.6006
5	79500001	80000000	0.466455	4.06562	0.239154	0.797862	125.754	25.1507
5	80000001	80500000	0.455546	4.45166	0.261862	0.838163	125.99	25.198
5	80500001	81000000	0.442407	4.76948	0.280558	0.867166	123.558	24.7115
5	81000001	81500000	0.424899	5.08639	0.299199	0.872943	120.48	24.096
5	81500001	82000000	0.396822	5.81907	0.342298	0.862297	117.203	23.4406
5	82000001	82500000	0.362159	7.23626	0.425662	0.835601	115.024	23.0048
5	82500001	83000000	0.333659	8.90195	0.523644	0.789055	112.912	22.5824
5	83000001	83500000	0.303341	10.4125	0.612499	0.712815	111.495	22.2991
5	83500001	84000000	0.28543	11.6614	0.685963	0.628328	111.798	22.3597
5	84000001	84500000	0.282868	12.4076	0.729862	0.55311	112.402	22.4803
5	84500001	85000000	0.293842	12.3939	0.729052	0.520578	111.882	22.3764
5	85000001	85500000	0.302969	11.7084	0.68873	0.513028	111.261	22.2522
5	85500001	86000000	0.312468	10.6382	0.625777	0.521903	112.968	22.5935
5	86000001	86500000	0.336593	9.62492	0.566172	0.550625	118.804	23.7607
5	86500001	87000000	0.35157	8.89881	0.523459	0.587208	125.961	25.1923
5	87000001	87500000	0.361787	8.40374	0.494338	0.613518	131.587	26.3174
5	87500001	88000000	0.366182	7.92696	0.466292	0.625817	136.549	27.3097
5	88000001	88500000	0.376722	7.25138	0.426552	0.626166	139.551	27.9101
5	88500001	89000000	0.393837	6.34516	0.373245	0.635759	138.777	27.7554
5	89000001	89500000	0.401128	5.72186	0.33658	0.643658	135.707	27.1415
5	89500001	90000000	0.395266	5.90455	0.347326	0.643658	131.804	26.3608
5	90000001	90500000	0.374074	6.36759	0.374564	0.645702	128.108	25.6217
5	90500001	91000000	0.353987	6.87036	0.404139	0.656355	126.499	25.2998
5	91000001	91500000	0.330965	7.3369	0.431582	0.672474	127.032	25.4064
5	91500001	92000000	0.293741	7.49224	0.44072	0.678639	129.174	25.8349
5	92000001	92500000	0.254691	7.27414	0.42789	0.685172	130.332	26.0665
5	92500001	93000000	0.233178	6.72566	0.395627	0.685172	130.16	26.032
5	93000001	93500000	0.254691	5.8538	0.344341	0.698475	129.804	25.9608
5	93500001	94000000	0.293741	5.24548	0.308557	0.712866	127.354	25.4707
5	94000001	94500000	0.341504	4.89682	0.288048	0.718988	121.458	24.2917
5	94500001	95000000	0.386038	4.65861	0.274036	0.713495	115.659	23.1318
5	95000001	95500000	0.413043	4.50759	0.265152	0.708008	110.044	22.0088
5	95500001	96000000	0.432377	4.29331	0.252547	0.703552	104.572	20.9143
5	96000001	96500000	0.445195	3.93918	0.231716	0.688799	99.6592	19.9318
5	96500001	97000000	0.435728	3.84008	0.225887	0.666208	96.4449	19.289
5	97000001	97500000	0.400322	4.06597	0.239174	0.643247	94.3667	18.8733
5	97500001	98000000	0.355492	4.66276	0.27428	0.617246	91.9412	18.3882
5	98000001	98500000	0.316442	5.64331	0.331959	0.606943	90.8736	18.1747
5	98500001	99000000	0.281407	6.6413	0.390665	0.597	93.1738	18.6348
5	99000001	99500000	0.272279	7.35096	0.432409	0.597	97.2219	19.4444
5	99500001	100000000	0.265714	7.82162	0.460095	0.597	101.996	20.3992
5	100000001	100500000	0.261306	7.98597	0.469763	0.616836	107.535	21.507
5	100500001	101000000	0.274841	7.78762	0.458095	0.637392	113.372	22.6744
5	101000001	101500000	0.303341	7.39142	0.434789	0.64969	117.415	23.4831
5	101500001	102000000	0.333659	7.1206	0.418859	0.654489	117.879	23.5757
5	102000001	102500000	0.362159	7.22296	0.42488	0.655186	116.013	23.2026
5	102500001	103000000	0.375694	7.47237	0.439551	0.644596	112.013	22.4025
5	103000001	103500000	0.371286	7.79089	0.458288	0.619652	106.824	21.3649
5	103500001	104000000	0.364721	8.55872	0.503454	0.581074	103.984	20.7968
5	104000001	104500000	0.366182	9.56172	0.562454	0.531846	103.185	20.6369
5	104500001	105000000	0.384377	10.1645	0.597912	0.492883	103.138	20.6275
5	105000001	105500000	0.406272	10.1752	0.598542	0.484356	103.807	20.7615
5	105500001	106000000	0.422306	9.99074	0.58769	0.484356	105.916	21.1833
5	106000001	106500000	0.436545	9.47846	0.557557	0.492883	109.559	21.9117
5	106500001	107000000	0.454826	8.41374	0.494926	0.51201	111.482	22.2964
5	107000001	107500000	0.475646	6.96928	0.409957	0.540683	109.42	21.884
5	107500001	108000000	0.481124	5.90146	0.347145	0.566962	107.304	21.4609
5	108000001	108500000	0.468024	5.61573	0.330337	0.587107	105.579	21.1159
5	108500001	109000000	0.446128	6.08025	0.357662	0.597	103.841	20.7682
5	109000001	109500000	0.425	6.69585	0.393873	0.597	102.08	20.4161
5	109500001	110000000	0.425	7.49421	0.440836	0.606943	100.862	20.1725
5	110000001	110500000	0.425	8.54147	0.50244	0.637082	100.873	20.1745
5	110500001	111000000	0.425	9.70646	0.570968	0.683639	102.779	20.5558
5	111000001	111500000	0.425	10.4831	0.616653	0.709006	103.398	20.6797
5	111500001	112000000	0.425	10.9354	0.64326	0.696414	102.162	20.4325
5	112000001	112500000	0.425	11.0747	0.651454	0.665029	97.9032	19.5806
5	112500001	113000000	0.456668	10.8502	0.638249	0.657546	92.6377	18.5275
5	113000001	113500000	0.489485	9.87052	0.580619	0.694795	89.6873	17.9375
5	113500001	114000000	0.519659	8.46377	0.497869	0.718012	89.8024	17.9605
5	114000001	114500000	0.538242	7.18666	0.422745	0.707321	91.1687	18.2337
5	114500001	115000000	0.545889	6.46721	0.380424	0.68848	93.9471	18.7894
5	115000001	115500000	0.536737	6.0078	0.3534	0.68436	98.2545	19.6509
5	115500001	116000000	0.507884	5.96494	0.350879	0.704448	103.336	20.6672
5	116000001	116500000	0.47034	6.13523	0.360896	0.716411	107.918	21.5835
[truncated: 4,089 more rows]

## Sheet: Sheet1
14	17000001	17500000	0.425	0.0602288	0.00354287	0.33008	0.542059	0.108412	30.6
14	17500001	18000000	0.425	0.3702	0.0217765	0.446416	2.4886	0.49772	22.8558
14	18000001	18500000	0.387583	1.08508	0.0638282	0.486971	5.62687	1.12537	17.6313
14	18500001	19000000	0.39919	2.12225	0.124838	0.523985	12.0123	2.40246	19.2447
14	19000001	19500000	0.431759	3.13985	0.184697	0.576462	23.8327	4.76654	25.8074
14	19500001	20000000	0.465874	3.88974	0.228808	0.626068	39.2311	7.84623	34.2917
14	20000001	20500000	0.482642	4.41412	0.259654	0.651054	57.216	11.4432	44.071
14	20500001	21000000	0.486842	4.80795	0.282821	0.657981	73.8519	14.7704	52.2253
14	21000001	21500000	0.520547	4.83205	0.284238	0.699984	86.2412	17.2482	60.6824
14	21500001	22000000	0.567919	4.68179	0.275399	0.755323	94.8379	18.9676	68.873
14	22000001	22500000	0.610534	4.58967	0.269981	0.806896	97.87	19.574	72.5015
14	22500001	23000000	0.647363	4.54507	0.267357	0.869725	95.4852	19.097	71.4289
14	23000001	23500000	0.672587	4.40542	0.259142	0.891612	91.2529	18.2506	70.4269
14	23500001	24000000	0.687929	4.3254	0.254435	0.886731	87.7784	17.5557	68.9986
14	24000001	24500000	0.677352	4.51833	0.265784	0.862441	88.1951	17.639	66.366
14	24500001	25000000	0.649677	5.18608	0.305063	0.815339	91.7604	18.3521	60.1582
14	25000001	25500000	0.590621	6.26298	0.36841	0.727135	96.5673	19.3135	52.4238
14	25500001	26000000	0.511519	8.07911	0.475242	0.609542	104.936	20.9872	44.161
14	26000001	26500000	0.443346	10.1883	0.599309	0.515922	113.27	22.6539	37.8001
14	26500001	27000000	0.367493	12.1138	0.712578	0.44888	118.166	23.6331	33.1657
14	27000001	27500000	0.295969	13.6253	0.801491	0.401759	120.454	24.0909	30.0576
14	27500001	28000000	0.250717	14.6736	0.863151	0.394241	121.798	24.3596	28.2217
14	28000001	28500000	0.233562	15.1964	0.893908	0.386741	122.104	24.4207	27.3191
14	28500001	29000000	0.222589	15.1686	0.892271	0.380596	120.687	24.1373	27.0516
14	29000001	29500000	0.222589	14.6393	0.861137	0.391557	117.885	23.5771	27.379
14	29500001	30000000	0.254691	13.6089	0.800525	0.436707	117.986	23.5971	29.4771
14	30000001	30500000	0.30428	11.945	0.702646	0.493516	120.85	24.1701	34.3986
14	30500001	31000000	0.362966	9.90067	0.582392	0.549628	121.254	24.2508	41.6399
14	31000001	31500000	0.403445	8.13621	0.478601	0.589005	118.536	23.7072	49.5343
14	31500001	32000000	0.422026	6.82568	0.40151	0.612943	115.036	23.0071	57.3014
14	32000001	32500000	0.435165	6.1571	0.362182	0.632382	112.334	22.4668	62.0317
14	32500001	33000000	0.466179	5.81216	0.341891	0.656631	110.636	22.1271	64.7198
14	33000001	33500000	0.486275	5.63619	0.33154	0.676425	109.213	21.8427	65.8824
14	33500001	34000000	0.500497	5.39751	0.317501	0.689699	111.498	22.2997	70.2351
14	34000001	34500000	0.502442	5.09588	0.299758	0.694136	117.891	23.5781	78.6572
14	34500001	35000000	0.50395	4.52867	0.266392	0.702605	124.201	24.8403	93.247
14	35000001	35500000	0.515319	3.8575	0.226912	0.729923	127.774	25.5547	112.62
14	35500001	36000000	0.532512	3.37073	0.198278	0.775769	128.659	25.7318	129.776
14	36000001	36500000	0.529259	3.53653	0.208031	0.794229	126.789	25.3577	121.894
14	36500001	37000000	0.502252	4.17507	0.245592	0.765146	121.471	24.2942	98.921
14	37000001	37500000	0.468024	4.79499	0.282058	0.71521	112.469	22.4939	79.749
14	37500001	38000000	0.456668	5.14792	0.302819	0.684761	104.795	20.9591	69.2133
14	38000001	38500000	0.435872	5.59116	0.328892	0.672474	102.993	20.5987	62.6305
14	38500001	39000000	0.420844	6.50344	0.382556	0.670069	102.907	20.5814	53.7996
14	39000001	39500000	0.395266	7.65025	0.450015	0.646113	100.69	20.138	44.7497
14	39500001	40000000	0.364947	8.85949	0.521146	0.60607	97.9395	19.5879	37.5862
14	40000001	40500000	0.333515	10.1268	0.595696	0.579392	99.9131	19.9826	33.545
14	40500001	41000000	0.300275	11.449	0.673472	0.56846	104.694	20.9389	31.0909
14	41000001	41500000	0.265613	12.7782	0.751657	0.549661	107.169	21.4337	28.5153
14	41500001	42000000	0.243717	13.5469	0.796874	0.519212	107.213	21.4426	26.9084
14	42000001	42500000	0.244151	13.5189	0.79523	0.495624	108.79	21.758	27.3606
14	42500001	43000000	0.272279	12.9689	0.762876	0.495624	110.45	22.0899	28.9561
14	43000001	43500000	0.302969	12.1424	0.714261	0.509269	110.405	22.081	30.9144
14	43500001	44000000	0.334031	11.0877	0.65222	0.539357	109.744	21.9487	33.6524
14	44000001	44500000	0.354132	9.73227	0.572486	0.562295	109.813	21.9627	38.3637
14	44500001	45000000	0.360697	8.21295	0.483115	0.567094	109.638	21.9277	45.3882
14	45000001	45500000	0.364721	7.27639	0.428023	0.56574	109.126	21.8253	50.9908
14	45500001	46000000	0.355593	6.9652	0.409718	0.559955	110.242	22.0484	53.8137
14	46000001	46500000	0.331097	7.29381	0.429048	0.540827	113.291	22.6581	52.8102
14	46500001	47000000	0.302969	7.86628	0.462722	0.509401	115.016	23.0031	49.7126
14	47000001	47500000	0.285802	8.60775	0.506338	0.474564	114.25	22.8501	45.1281
14	47500001	48000000	0.28543	9.29235	0.546609	0.437981	113.171	22.6343	41.4086
14	48000001	48500000	0.353203	9.53268	0.560746	0.447515	113.885	22.777	40.619
14	48500001	49000000	0.453169	8.94424	0.526132	0.498518	116.282	23.2564	44.2026
14	49000001	49500000	0.527887	7.63897	0.449351	0.563476	117.48	23.496	52.2888
14	49500001	50000000	0.573861	6.04528	0.355605	0.625752	116.969	23.3939	65.7861
14	50000001	50500000	0.608955	4.89225	0.287779	0.684633	117.144	23.4289	81.4127
14	50500001	51000000	0.629405	4.2274	0.248671	0.741427	118.864	23.7727	95.5992
14	51000001	51500000	0.626479	3.9686	0.233447	0.799224	120.474	24.0949	103.213
14	51500001	52000000	0.588633	4.08721	0.240424	0.867279	120.931	24.1862	100.598
14	52000001	52500000	0.531359	4.52436	0.266139	0.93318	118.405	23.6811	88.9803
14	52500001	53000000	0.478129	5.1464	0.30273	1.03425	115.963	23.1926	76.6117
14	53000001	53500000	0.474457	5.48452	0.322619	1.14189	115.52	23.104	71.6139
14	53500001	54000000	0.515209	5.18787	0.305169	1.22277	117.469	23.4937	76.986
14	54000001	54500000	0.572075	4.42991	0.260583	1.26378	119.93	23.986	92.0474
14	54500001	55000000	0.613605	3.73165	0.219509	1.24668	120.127	24.0254	109.451
14	55000001	55500000	0.631446	3.35953	0.197619	1.17316	119.113	23.8226	120.548
14	55500001	56000000	0.628586	3.33367	0.196098	1.05489	120.466	24.0933	122.864
14	56000001	56500000	0.610759	3.6152	0.212659	0.901159	120.982	24.1965	113.781
14	56500001	57000000	0.580894	4.33909	0.255241	0.756526	118.935	23.787	93.1944
14	57000001	57500000	0.556148	5.25352	0.309031	0.650001	117.266	23.4533	75.8931
14	57500001	58000000	0.531692	5.84366	0.343745	0.619951	116.588	23.3175	67.8338
14	58000001	58500000	0.495585	5.93141	0.348906	0.606973	116.416	23.2832	66.7319
14	58500001	59000000	0.483542	5.83246	0.343086	0.622683	114.778	22.9557	66.9094
14	59000001	59500000	0.486461	5.45462	0.32086	0.65757	113.319	22.6638	70.6345
14	59500001	60000000	0.486461	4.80173	0.282455	0.711224	114.073	22.8145	80.7723
14	60000001	60500000	0.483542	4.09577	0.240927	0.769365	114.166	22.8332	94.7722
14	60500001	61000000	0.463868	3.85554	0.226797	0.781992	111.913	22.3826	98.6902
14	61000001	61500000	0.435438	4.13512	0.243242	0.735131	109.321	21.8642	89.8865
14	61500001	62000000	0.407411	4.47018	0.262952	0.687606	106.996	21.3992	81.3807
14	62000001	62500000	0.40485	4.55566	0.26798	0.677691	106.044	21.2087	79.143
14	62500001	63000000	0.425939	4.86899	0.286411	0.688655	107.378	21.4756	74.9816
14	63000001	63500000	0.475435	5.18164	0.304802	0.697558	110.004	22.0008	72.1806
14	63500001	64000000	0.551566	5.0964	0.299788	0.711238	114.614	22.9228	76.4634
14	64000001	64500000	0.613504	4.52533	0.266196	0.724217	120.718	24.1435	90.6984
14	64500001	65000000	0.651773	3.91808	0.230476	0.760037	125.144	25.0289	108.597
14	65000001	65500000	0.668216	3.7287	0.219335	0.793176	125.899	25.1799	114.801
14	65500001	66000000	0.669671	3.65911	0.215242	0.808189	124.295	24.8591	115.494
14	66000001	66500000	0.675491	3.47433	0.204372	0.809883	122.353	24.4706	119.735
14	66500001	67000000	0.69742	3.38418	0.199069	0.860064	121.526	24.3052	122.094
14	67000001	67500000	0.725537	3.4261	0.201535	0.988888	120.9	24.18	119.979
14	67500001	68000000	0.736091	3.29914	0.194067	1.0993	119.749	23.9497	123.41
14	68000001	68500000	0.756114	2.98714	0.175714	1.1745	119.916	23.9832	136.49
14	68500001	69000000	0.779424	2.71095	0.159467	1.22174	118.394	23.6789	148.487
14	69000001	69500000	0.78703	2.70385	0.15905	1.2365	113.988	22.7977	143.337
14	69500001	70000000	0.776054	2.76408	0.162593	1.21698	110.815	22.163	136.31
14	70000001	70500000	0.727214	2.94061	0.172977	1.13809	112.354	22.4709	129.907
14	70500001	71000000	0.648825	3.52964	0.207626	1.00484	115.166	23.0331	110.936
14	71000001	71500000	0.578125	4.61633	0.271549	0.857169	115.462	23.0924	85.0397
14	71500001	72000000	0.550463	5.69182	0.334813	0.774216	113.607	22.7214	67.863
14	72000001	72500000	0.564666	6.2537	0.367865	0.784109	115.652	23.1304	62.8775
14	72500001	73000000	0.576022	6.4098	0.377047	0.816602	119.963	23.9927	63.6332
14	73000001	73500000	0.585125	6.22027	0.365898	0.853521	121.004	24.2009	66.141
14	73500001	74000000	0.621954	5.52551	0.32503	0.884251	120.451	24.0902	74.1169
14	74000001	74500000	0.680691	4.35602	0.256237	0.897207	123.161	24.6322	96.1305
14	74500001	75000000	0.72151	3.10417	0.182598	0.8996	124.877	24.9753	136.778
14	75000001	75500000	0.733174	2.33204	0.137179	0.922805	120.675	24.135	175.938
14	75500001	76000000	0.7263	2.05348	0.120793	0.942629	111.88	22.3759	185.242
14	76000001	76500000	0.718569	2.0316	0.119506	0.951807	103.992	20.7984	174.037
14	76500001	77000000	0.689358	2.27609	0.133888	0.916962	98.6557	19.7311	147.371
14	77000001	77500000	0.635017	2.92254	0.171914	0.846239	94.3898	18.878	109.81
14	77500001	78000000	0.552597	4.14379	0.243752	0.758728	92.9206	18.5841	76.2418
14	78000001	78500000	0.487307	5.56284	0.327226	0.667843	96.7584	19.3517	59.1386
14	78500001	79000000	0.464713	6.5454	0.385024	0.589918	102.967	20.5934	53.486
14	79000001	79500000	0.451241	6.9223	0.407194	0.506809	108.117	21.6234	53.1034
14	79500001	80000000	0.439268	6.76124	0.39772	0.448015	112.32	22.464	56.4821
14	80000001	80500000	0.438226	6.31264	0.371331	0.429207	115.94	23.1879	62.4453
14	80500001	81000000	0.440801	6.00643	0.353319	0.423393	118.173	23.6345	66.8927
14	81000001	81500000	0.440801	6.3189	0.3717	0.426826	118.624	23.7248	63.8278
14	81500001	82000000	0.417098	7.66262	0.450742	0.424782	119.103	23.8206	52.8476
14	82000001	82500000	0.375116	9.83382	0.57846	0.407031	121.378	24.2757	41.966
14	82500001	83000000	0.330965	12.4291	0.731124	0.366719	125.535	25.107	34.3402
14	83000001	83500000	0.293741	15.0873	0.887487	0.305602	129.828	25.9657	29.2575
14	83500001	84000000	0.254691	16.8481	0.991068	0.248874	132.713	26.5425	26.7817
14	84000001	84500000	0.222589	17.4292	1.02525	0.208893	133.066	26.6133	25.958
14	84500001	85000000	0.212	16.933	0.99606	0.199	130.455	26.091	26.1942
14	85000001	85500000	0.212	15.9673	0.939251	0.199	125.71	25.1419	26.7681
14	85500001	86000000	0.212	15.0797	0.887039	0.199	120.907	24.1814	27.2608
14	86000001	86500000	0.222589	14.304	0.841412	0.199	118.068	23.6137	28.0644
14	86500001	87000000	0.254691	13.2612	0.780069	0.208893	115.571	23.1142	29.6309
14	87000001	87500000	0.293741	11.9907	0.705336	0.238931	113.098	22.6197	32.0694
14	87500001	88000000	0.330965	10.3861	0.610949	0.295298	111.405	22.2809	36.4694
14	88000001	88500000	0.364576	8.64594	0.508585	0.370497	111.105	22.2211	43.692
14	88500001	89000000	0.406176	6.72887	0.395816	0.4546	109.861	21.9722	55.5112
14	89000001	89500000	0.444855	4.81409	0.283182	0.551003	107.41	21.482	75.8595
14	89500001	90000000	0.480942	3.3946	0.199682	0.655266	105.686	21.1371	105.854
14	90000001	90500000	0.509007	2.69842	0.15873	0.746893	107.125	21.4251	134.978
14	90500001	91000000	0.526452	2.45904	0.14465	0.821763	108.304	21.6609	149.747
14	91000001	91500000	0.556677	2.52599	0.148588	0.874788	105.676	21.1351	142.24
14	91500001	92000000	0.606605	2.6879	0.158112	0.901117	100.555	20.1109	127.194
14	92000001	92500000	0.637616	2.89915	0.170538	0.916796	96.7037	19.3407	113.41
14	92500001	93000000	0.642356	3.24284	0.190755	0.921262	93.5595	18.7119	98.0938
14	93000001	93500000	0.628216	3.62686	0.213345	0.91101	89.9313	17.9863	84.3061
14	93500001	94000000	0.639877	3.94371	0.231983	0.90041	86.8635	17.3727	74.8878
14	94000001	94500000	0.638845	4.06266	0.23898	0.882647	86.2669	17.2534	72.1959
14	94500001	95000000	0.650474	3.83037	0.225316	0.861743	87.6967	17.5393	77.8434
14	95000001	95500000	0.645418	3.38782	0.199283	0.835433	91.0762	18.2152	91.4037
14	95500001	96000000	0.623142	3.2932	0.193717	0.827242	94.8739	18.9748	97.9509
14	96000001	96500000	0.608562	4.01272	0.236043	0.826545	98.7982	19.7596	83.7122
14	96500001	97000000	0.591424	5.34894	0.314644	0.800906	101.678	20.3356	64.6306
14	97000001	97500000	0.559703	6.51187	0.383051	0.769072	102.597	20.5194	53.5682
14	97500001	98000000	0.523199	7.5447	0.443806	0.752623	102.622	20.5245	46.2465
14	98000001	98500000	0.490796	8.34546	0.49091	0.761868	103.037	20.6073	41.9779
14	98500001	99000000	0.496191	8.29778	0.488105	0.81238	102.217	20.4434	41.8833
14	99000001	99500000	0.495876	7.21124	0.424191	0.875557	101.054	20.2108	47.6456
14	99500001	100000000	0.524997	5.71797	0.336351	0.932245	99.077	19.8154	58.9128
14	100000001	100500000	0.568724	4.46303	0.262531	0.982783	96.5401	19.308	73.5456
14	100500001	101000000	0.616489	3.51119	0.206541	1.05116	96.0088	19.2018	92.9685
14	101000001	101500000	0.664952	2.63492	0.154995	1.11169	97.4077	19.4815	125.691
14	101500001	102000000	0.697424	2.15155	0.126562	1.13218	99.5931	19.9186	157.383
14	102000001	102500000	0.721908	2.09049	0.12297	1.11752	102.981	20.5963	167.49
14	102500001	103000000	0.737198	2.09231	0.123077	1.0851	107.869	21.5739	175.288
14	103000001	103500000	0.744468	2.13227	0.125428	1.06424	110.376	22.0751	175.999
14	103500001	104000000	0.751004	2.22705	0.131003	1.08236	107.752	21.5504	164.503
14	104000001	104500000	0.726929	2.29237	0.134845	1.0991	99.3591	19.8718	147.368
14	104500001	105000000	0.68538	2.26701	0.133354	1.05603	87.3335	17.4667	130.98
14	105000001	105500000	0.637283	2.33557	0.137386	0.964802	75.6376	15.1275	110.109
14	105500001	106000000	0.606355	2.4707	0.145335	0.886217	69.4158	13.8832	95.5251
14	106000001	106500000	0.593608	2.52631	0.148606	0.861039	66.1718	13.2344	89.0564
14	106500001	107000000	0.585445	2.54607	0.149769	0.848172	63.9225	12.7845	85.3616
14	107000001	107349540	0.57875	2.55919	0.15054	0.836769	62.08	12.416	82.4762	69.2133
					0.286411			22.2997	77.859
