# Supplementary material for: Mismatch repair-signature mutations activate gene enhancers across human colorectal cancer epigenomes
Source: eLife. 2019 Feb 13;8:e40760. doi: 10.7554/eLife.40760 (PMC6374075; doi:10.7554/eLife.40760)
Supplement: Figure 3—source data 2. [file elife-40760-fig3-data2.xlsx]

## Sheet: tcga_samp_mut_rates
tcga_samp	num_snvs	num_indels	tot_muts	snv_rate (per Mbp)	indel_rate (per Mbp)	mut_rate (per Mbp)
'A6-A565-01A'	30	147	177	0.0209989	0.102895	0.123893
'AA-3685-01A'	704	53	757	0.492774	0.037098	0.529872
'A6-3807-01A'	1222	104	1326	0.855354	0.0727961	0.92815
'A6-A567-01A'	2050	256	2306	1.43492	0.17919	1.61411
'AA-3956-01A'	2260	362	2622	1.58192	0.253386	1.8353
'A6-A566-01A'	2383	286	2669	1.66801	0.200189	1.8682
'AA-A01X-01A'	2458	262	2720	1.72051	0.18339	1.9039
'AA-A01S-01A'	2422	417	2839	1.69531	0.291884	1.98719
'AA-A01T-01A'	2793	245	3038	1.955	0.171491	2.12649
'AA-3529-01A'	2858	369	3227	2.00049	0.258286	2.25878
'AA-3534-01A'	2982	251	3233	2.08729	0.175691	2.26298
'QG-A5Z1-01A'	2990	344	3334	2.09289	0.240787	2.33368
'A6-2680-01A'	3062	338	3400	2.14329	0.236587	2.37987
'NH-A50T-01A'	3371	392	3763	2.35957	0.274385	2.63396
'A6-A56B-01A'	3232	542	3774	2.26228	0.37938	2.64166
'AA-3994-01A'	3314	462	3776	2.31968	0.323383	2.64306
'AA-A03F-01A'	3519	389	3908	2.46317	0.272285	2.73545
'A6-2681-01A'	3705	311	4016	2.59336	0.217688	2.81105
'QG-A5YX-01A'	3526	620	4146	2.46807	0.433977	2.90205
'AA-3664-01A'	3666	517	4183	2.56606	0.361881	2.92794
'QG-A5YV-01A'	3838	395	4233	2.68646	0.276485	2.96294
'AY-A54L-01A'	3937	516	4453	2.75575	0.361181	3.11693
'AA-A02Y-01A'	3892	579	4471	2.72425	0.405278	3.12953
'AA-3514-01A'	4281	411	4692	2.99654	0.287685	3.28422
'AD-A5EK-01A'	4449	484	4933	3.11413	0.338782	3.45292
'LP6005203-DNA_B01'	4573	718	5291	3.20093	0.502573	3.7035
'AA-3666-01A'	5657	261	5918	3.95969	0.18269	4.14238
'AA-A01V-01A'	5378	577	5955	3.7644	0.403878	4.16828
'LP6005203-DNA_C01'	5600	618	6218	3.91979	0.432577	4.35237
'A6-2683-01A'	5488	768	6256	3.8414	0.537571	4.37897
'QG-A5YW-01A'	5580	773	6353	3.90579	0.541071	4.44686
'AA-A02O-01A'	6096	777	6873	4.26697	0.543871	4.81084
'NH-A50V-01A'	6316	1231	7547	4.42096	0.861654	5.28262
'LP6005203-DNA_A01'	9794	921	10715	6.85543	0.644666	7.5001
'QG-A5Z2-01A'	10358	16408	26766	7.25021	11.485	18.7352
'AA-A00R-01A'	12810	21340	34150	8.96652	14.9372	23.9037
'AZ-6601-01A'	24693	9526	34219	17.2842	6.66784	23.952
'AA-3518-01A'	18413	24486	42899	12.8884	17.1393	30.0277
'AD-6964-01A'	19237	28390	47627	13.4652	19.8719	33.3371
'AA-A00N-01A'	59330	655	59985	41.5288	0.458476	41.9873
'A6-6781-01A'	23458	42313	65771	16.4197	29.6175	46.0372
'A6-6141-01A'	65421	810	66231	45.7923	0.56697	46.3592
'AA-A01R-01A'	46490	22953	69443	32.5413	16.0662	48.6075
'AA-3555-01A'	88256	1303	89559	61.7759	0.912051	62.688
'D5-6540-01A'	31772	60301	92073	22.2392	42.2084	64.4477
'AA-3516-01A'	38025	58730	96755	26.6161	41.1088	67.7249
'AD-A5EJ-01A'	37554	66640	104194	26.2864	46.6455	72.9319
'AA-3977-01A'	132166	2369	134535	92.5113	1.65821	94.1695
'CA-6717-01A'	151356	1120	152476	105.944	0.783958	106.728
'CA-6718-01A'	224774	1819	226593	157.333	1.27323	158.607

## Sheet: recur_indels
indel_coors
chr	start	stop	ref_allele	alt_allele	tcga_samp_with_recur_indel
1	12193383	12193384	'CT'	'C'	[]
1	15650761	15650762	'T'	'TC'	[]
1	15666333	15666335	'ATT'	'A'	[]
1	20540099	20540100	'AT'	'A'	[]
1	20915424	20915426	'TAC'	'T'	[]
1	27977868	27977869	'A'	'AG'	[]
1	43939541	43939545	'CAAAA'	'C'	[]
1	48156042	48156044	'G'	'GGT'	[]
1	51983443	51983444	'CA'	'C'	[]
1	56247037	56247038	'A'	'AT'	[]
1	60386606	60386607	'TA'	'T'	[]
1	66602475	66602476	'G'	'GA'	[]
1	67009573	67009574	'GT'	'G'	[]
1	76720715	76720719	'CTTTT'	'C'	[]
1	84611831	84611832	'T'	'TG'	[]
1	84640491	84640492	'GA'	'G'	[]
1	88253028	88253029	'TA'	'T'	[]
1	88344992	88344993	'AT'	'A'	[]
1	88346441	88346442	'CT'	'C'	[]
1	88347796	88347797	'GA'	'G'	[]
1	113615919	113615920	'CG'	'C'	[]
1	113850900	113850901	'T'	'TC'	[]
1	147322931	147322932	'GA'	'G'	[]
1	160419635	160419636	'GT'	'G'	[]
1	170676286	170676287	'GA'	'G'	[]
1	172886803	172886805	'ATT'	'A'	'D5-6540-01A'
1	183429688	183429691	'CAAA'	'C'	[]
1	186587031	186587032	'GA'	'G'	[]
1	186798856	186798857	'CA'	'C'	[]
1	199653727	199653728	'AT'	'A'	[]
1	199744180	199744182	'GTT'	'G'	[]
1	199758273	199758274	'GT'	'G'	[]
1	203662611	203662612	'CA'	'C'	'A6-6781-01A'
1	204419324	204419325	'AC'	'A'	[]
1	207067245	207067246	'AG'	'A'	'AA-A00R-01A'
1	219593944	219593945	'AT'	'A'	[]
2	9376921	9376922	'AT'	'A'	[]
2	17683184	17683185	'TA'	'T'	'A6-6781-01A'
2	43683699	43683700	'C'	'CT'	[]
2	65612109	65612111	'CTT'	'C'	[]
2	100909332	100909333	'TC'	'T'	[]
2	108895198	108895199	'TA'	'T'	[]
2	134598887	134598888	'GT'	'G'	[]
2	134601134	134601135	'TA'	'T'	[]
2	164203997	164203998	'CA'	'C'	'AA-3516-01A,AA-A00R-01A,A6-6781-01A'
2	182815387	182815392	'TAAAAA'	'T'	[]
2	208586797	208586799	'ATT'	'A'	[]
2	224441289	224441290	'TA'	'T'	[]
2	237072206	237072207	'TG'	'T'	[]
3	12742836	12742838	'ATT'	'A'	[]
3	31402166	31402167	'G'	'GT'	[]
3	71304560	71304561	'TA'	'T'	[]
3	82036285	82036286	'GT'	'G'	[]
3	87383607	87383608	'C'	'CT'	[]
3	98271754	98271756	'ATC'	'A'	[]
3	98687623	98687624	'AT'	'A'	'AD-6964-01A'
3	108873467	108873468	'CA'	'C'	[]
3	111634285	111634286	'CT'	'C'	[]
3	111665248	111665249	'CA'	'C'	'AD-6964-01A'
3	122296897	122296900	'GGTT'	'G'	[]
3	139024084	139024085	'TA'	'T'	'AD-6964-01A,AZ-6601-01A,D5-6540-01A'
3	148321349	148321351	'CTT'	'C'	[]
3	152048825	152048826	'AT'	'A'	[]
3	159467150	159467152	'TAA'	'T'	[]
3	175053916	175053917	'CT'	'C'	[]
3	177535550	177535552	'CGT'	'C'	[]
3	177912048	177912049	'CT'	'C'	[]
3	189484499	189484500	'T'	'TA'	[]
3	189491512	189491513	'C'	'CT'	[]
4	11498727	11498728	'GT'	'G'	[]
4	11544847	11544848	'AT'	'A'	[]
4	26578432	26578433	'C'	'CA'	[]
4	30761683	30761685	'GAA'	'G'	[]
4	30767735	30767737	'GAA'	'G'	[]
4	30791225	30791226	'GT'	'G'	'AA-3518-01A,D5-6540-01A'
4	30839936	30839937	'AT'	'A'	[]
4	40282765	40282766	'AT'	'A'	[]
4	40284430	40284432	'CTT'	'C'	[]
4	70761256	70761257	'TC'	'T'	[]
4	71370469	71370474	'ATTTTT'	'A'	[]
4	90218018	90218019	'TG'	'T'	[]
4	90603393	90603394	'CT'	'C'	[]
4	124670919	124670920	'AT'	'A'	'QG-A5Z2-01A'
4	125127967	125127969	'CAA'	'C'	[]
4	128801724	128801725	'G'	'GT'	[]
4	153456506	153456507	'CG'	'C'	[]
4	169019271	169019273	'TAA'	'T'	[]
4	169407234	169407235	'AT'	'A'	[]
4	169407288	169407289	'C'	'CT'	[]
4	169506060	169506062	'G'	'GCA'	[]
4	169507497	169507498	'GT'	'G'	'D5-6540-01A'
4	169509562	169509563	'AT'	'A'	[]
4	177116989	177116990	'CT'	'C'	[]
4	177460149	177460150	'TA'	'T'	[]
4	183065355	183065357	'GCA'	'G'	[]
5	1933528	1933529	'CA'	'C'	[]
5	2266160	2266162	'CAA'	'C'	[]
5	10552150	10552151	'C'	'CA'	[]
5	10596268	10596269	'TG'	'T'	[]
5	36238572	36238573	'TA'	'T'	[]
5	37275737	37275741	'CTTTT'	'C'	[]
5	40688864	40688865	'A'	'AT'	[]
5	53581947	53581948	'GT'	'G'	[]
5	59973953	59973954	'TA'	'T'	[]
5	65111609	65111610	'CA'	'C'	'AZ-6601-01A'
5	74265455	74265456	'AT'	'A'	[]
5	76785924	76785925	'AT'	'A'	[]
5	81658042	81658046	'CTTTT'	'C'	[]
5	81661542	81661543	'GA'	'G'	[]
5	89843783	89843784	'TC'	'T'	[]
5	91201955	91201957	'CTT'	'C'	[]
5	95413809	95413811	'GGA'	'G'	[]
5	96211908	96211909	'TA'	'T'	[]
5	112498936	112498937	'CA'	'C'	[]
5	115367236	115367237	'GA'	'G'	[]
5	115373790	115373791	'GA'	'G'	'AA-3516-01A'
5	115402286	115402287	'AT'	'A'	[]
5	115822791	115822793	'CAA'	'C'	[]
5	116432644	116432645	'GA'	'G'	'AA-A02O-01A'
5	127286415	127286417	'CTT'	'C'	[]
5	127287258	127287259	'T'	'TG'	[]
5	132166232	132166233	'CG'	'C'	[]
5	139682100	139682101	'AG'	'A'	[]
5	141037394	141037395	'CT'	'C'	'AA-3516-01A'
5	141853183	141853186	'CTTT'	'C'	[]
5	147618745	147618746	'GT'	'G'	'AD-6964-01A'
5	153665945	153665949	'GTTTT'	'G'	[]
5	153956968	153956969	'TA'	'T'	[]
5	167512611	167512612	'TC'	'T'	[]
6	12602347	12602348	'AT'	'A'	[]
6	15134067	15134069	'GTT'	'G'	'AD-A5EJ-01A'
6	17313296	17313297	'AT'	'A'	[]
6	19536517	19536518	'TA'	'T'	[]
6	20517244	20517245	'AT'	'A'	[]
6	21111209	21111210	'AT'	'A'	[]
6	26536970	26536973	'GAAA'	'G'	[]
6	31671997	31672000	'GAAA'	'G'	[]
6	56555010	56555011	'AT'	'A'	[]
6	80714836	80714837	'C'	'CT'	[]
6	110832938	110832940	'G'	'GTC'	[]
6	113962413	113962415	'GAA'	'G'	[]
6	119452826	119452827	'AT'	'A'	[]
6	121757886	121757887	'TC'	'T'	[]
6	130837582	130837583	'CT'	'C'	[]
6	149658058	149658061	'TAAA'	'T'	[]
6	151560872	151560873	'CG'	'C'	[]
6	151561921	151561922	'TG'	'T'	[]
6	151643893	151643895	'GGT'	'G'	[]
6	157341925	157341926	'AT'	'A'	[]
7	27297060	27297065	'CTTTTT'	'C'	[]
7	42238528	42238529	'CT'	'C'	[]
7	47448639	47448640	'TA'	'T'	'AA-3518-01A,QG-A5Z2-01A'
7	75704070	75704071	'CA'	'C'	[]
7	80172364	80172366	'CTT'	'C'	[]
7	89540302	89540303	'GA'	'G'	[]
7	89541448	89541450	'CAA'	'C'	[]
7	107849998	107849999	'G'	'GT'	[]
7	120938817	120938818	'GT'	'G'	'D5-6540-01A'
7	121174585	121174586	'A'	'AT'	[]
7	130506167	130506168	'C'	'CT'	[]
7	130516490	130516492	'GTT'	'G'	[]
7	130522895	130522896	'AT'	'A'	'A6-6781-01A,AD-6964-01A,AD-A5EJ-01A,D5-6540-01A'
7	130523059	130523060	'AT'	'A'	[]
7	130531079	130531081	'GTA'	'G'	[]
8	22508689	22508690	'C'	'CT'	[]
8	32579404	32579405	'AT'	'A'	'AA-A01R-01A'
8	32579966	32579967	'GA'	'G'	[]
8	37684089	37684090	'T'	'TA'	[]
8	49174759	49174760	'GT'	'G'	'AA-A01R-01A,AD-6964-01A,AD-A5EJ-01A'
8	94836066	94836069	'CTTT'	'C'	[]
8	94984992	94984993	'CA'	'C'	[]
8	95005511	95005513	'CTG'	'C'	[]
8	118398850	118398851	'TA'	'T'	[]
8	118532491	118532492	'A'	'AT'	[]
8	132868229	132868231	'CAA'	'C'	[]
8	135814171	135814172	'TG'	'T'	[]
8	136786324	136786325	'AT'	'A'	[]
8	144301071	144301072	'A'	'AG'	[]
8	144537087	144537088	'TA'	'T'	[]
9	3898112	3898113	'A'	'AT'	[]
9	3933181	3933184	'CTTT'	'C'	[]
9	6008036	6008037	'TC'	'T'	[]
9	16571912	16571913	'CT'	'C'	'AA-3516-01A,D5-6540-01A'
9	18824178	18824179	'AT'	'A'	[]
9	29333356	29333358	'CAA'	'C'	[]
9	33940081	33940082	'GA'	'G'	[]
9	81481562	81481563	'TA'	'T'	[]
9	102574054	102574057	'TGAA'	'T'	[]
9	110009220	110009221	'AG'	'A'	[]
9	110400715	110400716	'GC'	'G'	[]
9	126684191	126684195	'CTTTT'	'C'	[]
9	130763466	130763468	'GTT'	'G'	[]
9	132524640	132524642	'GTT'	'G'	[]
9	136115135	136115136	'TC'	'T'	[]
9	138358928	138358929	'C'	'CT'	[]
9	138852854	138852855	'AG'	'A'	[]
10	4806738	4806739	'GA'	'G'	'AD-A5EJ-01A,D5-6540-01A'
10	4808779	4808780	'TA'	'T'	[]
10	5130559	5130560	'GT'	'G'	'AA-3518-01A,AA-A01R-01A'
10	21622710	21622711	'CT'	'C'	[]
10	21662074	21662076	'CCT'	'C'	[]
10	22905624	22905625	'TA'	'T'	[]
10	54078049	54078050	'C'	'CA'	[]
10	54211884	54211887	'CTTT'	'C'	[]
10	54212944	54212947	'CTTT'	'C'	[]
10	69576159	69576160	'TA'	'T'	'D5-6540-01A'
10	70565858	70565860	'GTT'	'G'	[]
10	79657558	79657559	'GA'	'G'	'AD-A5EJ-01A'
10	91907754	91907755	'TA'	'T'	[]
10	91911259	91911260	'AT'	'A'	[]
10	92066434	92066435	'TA'	'T'	'A6-2683-01A,AA-3516-01A,AA-3977-01A,AD-6964-01A'
10	92345831	92345832	'TA'	'T'	'A6-2683-01A,AD-A5EJ-01A'
10	101534691	101534692	'CA'	'C'	[]
10	103442595	103442598	'GAAA'	'G'	[]
10	103600296	103600297	'GC'	'G'	[]
10	105854384	105854385	'AT'	'A'	[]
10	114323876	114323881	'GTTTTT'	'G'	[]
11	12210840	12210841	'G'	'GT'	[]
11	33083844	33083845	'T'	'TC'	[]
11	35297998	35298000	'TAA'	'T'	[]
11	35325209	35325210	'TA'	'T'	[]
11	56313113	56313116	'CAAA'	'C'	[]
11	59473356	59473360	'CTTTT'	'C'	[]
11	60331743	60331744	'G'	'GA'	[]
11	64774102	64774103	'TG'	'T'	[]
11	68043607	68043608	'CA'	'C'	[]
11	97847777	97847779	'ACT'	'A'	[]
11	111175503	111175504	'GA'	'G'	'AD-A5EJ-01A'
11	122011835	122011836	'AT'	'A'	[]
11	122017968	122017970	'ATT'	'A'	[]
11	122050879	122050880	'C'	'CA'	[]
11	131294496	131294499	'T'	'TTTC'	[]
12	14367146	14367147	'TA'	'T'	[]
12	15751438	15751441	'GTAT'	'G'	[]
12	46825798	46825801	'ATTT'	'A'	[]
12	46844671	46844672	'G'	'GT'	[]
12	50137027	50137028	'GT'	'G'	[]
12	54222437	54222438	'TA'	'T'	[]
12	54370637	54370641	'CTTTT'	'C'	[]
12	54373100	54373101	'TA'	'T'	[]
12	65707313	65707314	'A'	'AT'	[]
12	71533863	71533864	'GT'	'G'	[]
12	72083942	72083944	'ATT'	'A'	[]
12	78236799	78236800	'CT'	'C'	'AA-3516-01A,AA-A01R-01A'
12	79810026	79810028	'TCA'	'T'	[]
12	89319262	89319263	'AT'	'A'	'AA-3516-01A'
12	98972103	98972104	'G'	'GA'	[]
12	109750006	109750007	'GT'	'G'	[]
12	115555633	115555634	'CT'	'C'	[]
13	75473987	75473988	'C'	'CT'	[]
13	80444047	80444048	'GT'	'G'	[]
13	92376697	92376698	'CT'	'C'	'AA-3518-01A'
13	103636508	103636509	'TA'	'T'	'AA-A02Y-01A'
13	115060586	115060590	'CAAAA'	'C'	[]
14	53859474	53859475	'G'	'GT'	[]
14	53927435	53927436	'CT'	'C'	[]
14	54392225	54392226	'AT'	'A'	[]
14	54794773	54794775	'C'	'CGT'	'AD-A5EJ-01A'
14	54810407	54810412	'TAAAGA'	'T'	[]
14	69033373	69033374	'AC'	'A'	'A6-6781-01A'
14	70114838	70114839	'AT'	'A'	[]
14	77371708	77371713	'GAAAAA'	'G'	[]
14	77421067	77421069	'CAA'	'C'	[]
14	78065263	78065265	'GAA'	'G'	[]
14	94346762	94346763	'G'	'GT'	[]
14	95806629	95806630	'AG'	'A'	[]
14	102653746	102653747	'T'	'TG'	[]
15	33165139	33165141	'GAA'	'G'	[]
15	33169625	33169626	'TA'	'T'	[]
15	33171867	33171868	'AT'	'A'	[]
15	37094878	37094880	'TAA'	'T'	[]
15	37106266	37106267	'TA'	'T'	[]
15	37203490	37203492	'GTA'	'G'	[]
15	45491036	45491039	'TTTC'	'T'	[]
15	51626115	51626116	'CT'	'C'	'AA-3518-01A,A6-6781-01A,AD-A5EJ-01A,LP6005203-DNA_A01'
15	54121957	54121958	'CT'	'C'	[]
15	55699235	55699236	'AC'	'A'	[]
15	57852572	57852573	'TA'	'T'	[]
15	59949541	59949542	'C'	'CG'	[]
15	60298567	60298568	'TC'	'T'	'AD-A5EJ-01A'
15	60304810	60304811	'CA'	'C'	[]
15	62832098	62832102	'CAAAA'	'C'	[]
15	63775646	63775651	'CAAAAA'	'C'	[]
15	70086937	70086938	'T'	'TA'	[]
15	71056617	71056618	'CA'	'C'	[]
15	74495932	74495933	'C'	'CT'	[]
15	97861852	97861857	'GAAAAA'	'G'	[]
16	16922861	16922862	'CT'	'C'	[]
16	48191878	48191879	'CA'	'C'	[]
16	50069117	50069118	'GA'	'G'	[]
16	75599963	75599964	'AC'	'A'	[]
16	80870503	80870505	'CTT'	'C'	[]
16	83131559	83131560	'GA'	'G'	[]
17	619425	619426	'G'	'GA'	[]
17	1902974	1902975	'C'	'CA'	[]
17	4045014	4045016	'GAA'	'G'	[]
17	8311961	8311962	'TC'	'T'	[]
17	8446798	8446803	'GTTTTT'	'G'	[]
17	8534772	8534773	'AG'	'A'	[]
17	30677857	30677862	'CTTTTT'	'C'	[]
17	41917506	41917507	'GT'	'G'	[]
17	43971252	43971253	'CT'	'C'	[]
17	47592736	47592738	'GAC'	'G'	[]
17	65496969	65496973	'ATTTT'	'A'	[]
17	70518581	70518582	'GT'	'G'	'AA-A01R-01A'
17	74526379	74526380	'TG'	'T'	[]
18	3793002	3793003	'CT'	'C'	[]
18	10799661	10799662	'CA'	'C'	'AA-A01R-01A,D5-6540-01A'
18	56271043	56271045	'GAA'	'G'	[]
18	56274720	56274724	'GAAAA'	'G'	[]
18	61111766	61111767	'C'	'CT'	[]
18	63520718	63520719	'AT'	'A'	'AA-3516-01A,D5-6540-01A'
18	64178924	64178925	'TA'	'T'	'AD-A5EJ-01A'
18	71960080	71960081	'G'	'GA'	[]
19	13301673	13301678	'ATTTTT'	'A'	[]
19	14684671	14684676	'ATTTTT'	'A'	[]
19	15321114	15321117	'TAAA'	'T'	'AA-3516-01A'
19	16831373	16831375	'CTT'	'C'	[]
19	18544744	18544745	'TG'	'T'	[]
19	18570331	18570336	'ATTTTT'	'A'	[]
19	46662931	46662932	'TA'	'T'	[]
19	51942112	51942113	'GA'	'G'	[]
19	51979529	51979530	'GA'	'G'	[]
20	2505298	2505299	'C'	'CG'	[]
20	9574453	9574455	'ATC'	'A'	[]
20	13049398	13049400	'TAA'	'T'	[]
20	17879173	17879174	'CA'	'C'	[]
20	52129628	52129632	'CAAAA'	'C'	[]
20	52764726	52764728	'CTT'	'C'	[]
20	62129922	62129923	'TC'	'T'	[]
21	16252207	16252208	'CT'	'C'	[]
21	16582211	16582212	'GA'	'G'	[]
21	17126972	17126973	'AG'	'A'	[]
21	20421470	20421471	'CT'	'C'	'A6-6781-01A'
21	20422263	20422264	'GA'	'G'	'AZ-6601-01A,D5-6540-01A'
21	46849887	46849889	'CCT'	'C'	[]
22	30831708	30831709	'C'	'CT'	[]
22	37724908	37724910	'CCT'	'C'	[]
22	37852039	37852043	'TGCGC'	'T'	[]
22	43094446	43094447	'AC'	'A'	[]
23	9384574	9384577	'GAAA'	'G'	[]
23	10597244	10597248	'ATTTT'	'A'	[]
23	34398471	34398473	'TAA'	'T'	[]
23	39168584	39168586	'GCA'	'G'	[]
23	39170071	39170073	'CTT'	'C'	[]
23	48327811	48327814	'CTTT'	'C'	[]
23	49020178	49020180	'ACG'	'A'	[]
23	107550279	107550280	'GA'	'G'	'AD-6964-01A'
23	107640873	107640877	'GAAAA'	'G'	[]
23	123087618	123087623	'CTTTTT'	'C'	[]
23	130761515	130761516	'GA'	'G'	[]
23	134068444	134068445	'C'	'CT'	[]
23	135547429	135547430	'CT'	'C'	[]

## Sheet: V457_enhancers
'coor'			'DE_fc'	'p_val'	'H3K27ac_signal'	'signed_log_p'	'enh_l'	'is_VEL'	num_recurIndels'	'indelRate'
1	13188	14269	0.473535	0.454151	1.158	-0.342799	1082	0	0	0
1	25030	26400	0.302748	0.352348	0.579	-0.453028	1371	0	0	0
1	27532	31816	0.76408	0.803858	4.0545	-0.0948207	4285	0	0	0
1	37237	39757	4.14864	0.000112704	2.751	3.94806	2521	1	0	0
1	78162	80276	0.118594	0.104286	0.9415	-0.981776	2115	0	0	0
1	111944	112671	0.392495	0.557567	0.579	-0.253703	728	0	0	0
1	228126	230709	3.24038	0.00503405	1.9545	2.29808	2584	1	0	0
1	458544	460810	6.43022	0.000681998	2.027	3.16622	2267	1	0	0
1	468759	470550	3.67111	0.00610513	2.462	2.21431	1792	1	0	0
1	522621	524653	9.99165	4.41986e-05	2.462	4.35459	2033	1	0	0
1	711386	711986	0.151382	0.198428	0.2175	-0.702397	601	0	0	0
1	712386	716229	0.692181	0.333666	12.598	-0.476688	3844	0	0	0
1	741363	742232	0.184206	0.120972	0.362	-0.917316	870	0	0	0
1	749785	751582	1.05709	0.704956	3.186	0.151838	1798	0	0	0
1	761495	763920	0.543277	0.125244	12.8875	-0.902243	2426	0	0	0
1	796198	796755	0.778461	1	1.6655	0	558	0	0	0
1	838929	841208	5.13945	2.15208e-06	5.213	5.66714	2280	1	0	0
1	841388	842959	1.83416	0.333614	2.027	0.476755	1572	0	0	0
1	855610	857343	3.5326	0.0275989	2.462	1.55911	1734	1	0	0
1	858238	860627	3.43394	0.00948904	2.751	2.02278	2390	1	0	0
1	866823	869654	7.77961	1.34477e-07	3.475	6.87135	2832	1	0	0
1	875574	877072	2.04737	0.369781	1.738	0.432055	1499	0	0	0
1	892948	897273	2.64553	0.00575733	5.068	2.23978	4326	1	0	0
1	900907	904164	5.91962	1.00476e-05	18.245	4.99794	3258	1	0	0
1	910473	912394	5.11364	0.00135725	3.041	2.86734	1922	1	0	0
1	930906	932256	2.62404	0.206571	1.6655	0.684931	1351	0	0	0
1	933819	938028	1.39728	0.637256	14.625	0.195686	4210	0	0	0
1	939395	943357	1.67277	0.0606399	5.937	1.21724	3963	0	0	0
1	947594	951062	3.60628	2.25999e-07	10.571	6.64589	3469	1	0	0
1	952358	962161	4.34011	1.14552e-09	6.7335	8.941	9804	1	0	0
1	975513	976289	1.48442	0.625833	2.534	0.203542	777	0	0	0
1	983870	984459	0.120912	0.0730012	0.145	-1.13667	590	0	0	0
1	984703	985302	0.351647	0.679737	0.29	-0.167659	600	0	0	0
1	985784	986693	0.133655	0.303538	0.145	-0.517787	910	0	0	0
1	993727	996866	1.22694	0.678127	1.882	0.168689	3140	0	0	0
1	997554	1000405	3.58656	0.000379858	3.186	3.42038	2852	1	0	0
1	1002492	1006740	0.823916	0.422182	5.358	-0.3745	4249	0	0	0
1	1007489	1013156	0.926775	0.734939	7.964	-0.133749	5668	0	0	0
1	1013254	1017023	1.72723	0.0636973	5.647	1.19588	3770	0	0	0
1	1050184	1052851	1.73303	0.048302	4.7785	1.31603	2668	1	0	0
1	1056338	1076583	0.702607	0.0983384	6.661	-1.00728	20246	0	0	0
1	1076866	1083504	1.12191	0.643	9.4845	0.191789	6639	0	0	0
1	1083507	1088745	1.12981	0.619353	3.62	0.208062	5239	0	0	0
1	1090812	1108214	0.938063	0.730536	10.86	-0.136359	17403	0	0	0
1	1143353	1144470	2.50458	0.18422	1.81	0.734664	1118	0	0	0
1	1157175	1158634	0.400039	0.069022	1.158	-1.16101	1460	0	0	0
1	1165037	1168988	1.81666	0.0241737	11.005	1.61666	3952	1	0	0
1	1172651	1173134	0.95079	1	1.593	0	484	0	0	0
1	1173251	1173605	0.654154	0.688684	1.5205	-0.16198	355	0	0	0
1	1178824	1180482	2.53388	0.00398129	4.779	2.39998	1659	1	0	0
1	1184295	1184869	0.788411	0.929488	1.014	-0.0317562	575	0	0	0
1	1185229	1187083	2.41961	0.0484297	3.186	1.31489	1855	1	0	0
1	1207239	1210652	1.36289	0.358444	8.543	0.445579	3414	0	0	0
1	1216255	1218877	1.25702	0.456883	3.475	0.340195	2623	0	0	0
1	1220796	1221174	0.930321	1	2.317	0	379	0	0	0
1	1221188	1221568	0.522899	0.672592	1.014	-0.172249	381	0	0	0
1	1225553	1227510	3.43092	0.0136978	3.331	1.86335	1958	1	0	0
1	1228502	1230123	1.95716	0.264127	1.738	0.578187	1622	0	0	0
1	1239410	1246188	1.79539	0.0182867	12.5255	1.73786	6779	1	0	0
1	1253031	1253890	0.467885	0.336181	1.086	-0.473427	860	0	0	0
1	1258277	1259002	0.262634	0.072381	0.579	-1.14038	726	0	0	0
1	1265847	1267176	2.00914	0.459584	1.593	0.337635	1330	0	0	0
1	1267959	1268998	0.421162	0.340686	0.7965	-0.467645	1040	0	0	0
1	1272542	1273613	0.274892	0.0536319	0.579	-1.27058	1072	0	0	0
1	1278857	1285757	1.0526	1	8.833	0	6901	0	0	0
1	1308867	1312068	0.624243	0.0720126	5.2855	-1.14259	3202	0	0	0
1	1333192	1336303	1.46114	0.305433	11.44	0.515083	3112	0	0	0
1	1341262	1343999	1.5159	0.145943	9.557	0.835818	2738	0	0	0
1	1356501	1358900	6.21208	0.000773198	1.738	3.11171	2400	1	0	0
1	1365422	1374525	1.35159	0.219146	7.385	0.659267	9104	0	0	0
1	1376417	1376938	0.806255	0.770052	1.81	-0.11348	522	0	0	0
1	1396285	1398111	2.78007	0.00971304	3.8375	2.01264	1827	1	0	0
1	1405461	1408875	0.64911	0.0624992	5.792	-1.20413	3415	0	0	0
1	1409928	1410721	1.06514	0.90827	2.027	0.0417848	794	0	0	0
1	1439612	1441919	0.81241	0.567923	2.751	-0.24571	2308	0	0	0
1	1446031	1449104	0.959436	0.800987	9.3395	-0.0963745	3074	0	0	0
1	1508541	1511748	0.519011	0.0642583	8.978	-1.19207	3208	0	0	0
1	1534417	1535561	1.27669	0.885783	2.606	0.0526728	1145	0	0	0
1	1542281	1542621	0.181958	0.295004	0.29	-0.530172	341	0	0	0
1	1559668	1560069	0.260992	0.307741	0.434	-0.511815	402	0	0	0
1	1573272	1574888	0.0548077	0.113874	0.145	-0.943575	1617	0	0	0
1	1588662	1592049	0.651185	0.419677	17.666	-0.377085	3388	0	0	0
1	1608803	1611523	0.651826	0.183391	4.634	-0.736621	2721	0	0	0
1	1616663	1619109	4.96767	1.17565e-05	3.5475	4.92972	2447	1	0	0
1	1622185	1625875	1.09348	0.485257	20.273	0.314028	3691	0	0	0
1	1636429	1638580	0.0314339	0.129155	0.29	-0.88889	2152	0	0	0
1	1653900	1657416	0.641379	0.420197	12.3085	-0.376547	3517	0	0	0
1	1675423	1679089	0.988161	0.815161	17.1595	-0.0887565	3667	0	0	0
1	1684643	1685242	0.0993879	0.204589	0.145	-0.689118	600	0	0	0
1	1688577	1692657	1.04322	1	15.0595	0	4081	0	0	0
1	1706828	1716666	1.11083	0.871289	12.164	0.0598378	9839	0	0	0
1	1786951	1787916	0.284186	0.164166	0.579	-0.784717	966	0	0	0
1	1788104	1792494	0.619813	0.104445	2.606	-0.981114	4391	0	0	0
1	1794671	1795162	0.651856	0.673986	1.014	-0.171349	492	0	0	0
1	1820065	1829650	0.73682	0.221428	5.068	-0.654768	9586	0	0	0
1	1837189	1841997	1.20287	0.426857	6.371	0.369717	4809	0	0	0
1	1849192	1852468	1.10493	0.965915	6.082	0.0150611	3277	0	0	0
1	1873799	1875228	0.417055	0.150951	1.014	-0.821164	1430	0	0	0
1	1899435	1902182	5.12851	0.00456717	2.896	2.34035	2748	1	0	0
1	1932684	1933877	11.8484	0.000929606	2.2445	3.0317	1194	1	0	0
1	1977648	1983515	0.920428	0.547065	5.213	-0.261961	5868	0	0	0
1	1984364	1985585	0.901192	0.822847	1.448	-0.084681	1222	0	0	0
1	2029578	2030127	0.868838	1	1.448	0	550	0	0	0
1	2037766	2038357	0.0984564	0.108226	0.145	-0.965668	592	0	0	0
1	2042395	2043468	0.505151	0.484432	0.724	-0.314767	1074	0	0	0
1	2063863	2065917	0.395177	0.0635054	2.172	-1.19719	2055	0	0	0
1	2071629	2072541	3.6322	0.0532925	2.027	1.27333	913	0	0	0
1	2118786	2119900	0.517325	0.224987	1.014	-0.647842	1115	0	0	0
1	2120289	2122227	1.30773	0.946448	3.62	0.0239032	1939	0	0	0
1	2124753	2132162	1.4451	0.282241	6.9505	0.54938	7410	0	0	0
1	2135246	2136461	1.56162	0.64555	4.199	0.19007	1216	0	0	0
1	2136591	2137718	0.701774	0.245201	3.837	-0.610479	1128	0	0	0
1	2138287	2141550	2.73343	0.00328863	2.896	2.48299	3264	1	0	0
1	2143014	2146684	0.805156	0.719584	3.6925	-0.142919	3671	0	0	0
1	2178922	2183756	1.14635	0.889956	3.041	0.0506315	4835	0	0	0
1	2185945	2188663	3.25374	0.000455476	5.2855	3.34153	2719	1	0	0
1	2203222	2204185	0.69689	0.57233	1.303	-0.242354	964	0	0	0
1	2209490	2210112	0.186592	0.153327	0.2175	-0.814381	623	0	0	0
1	2210496	2211171	0.235659	0.167801	0.29	-0.775206	676	0	0	0
1	2243060	2243933	0.48397	0.288513	1.014	-0.539834	874	0	0	0
1	2245741	2246936	0.768818	0.535884	1.303	-0.270929	1196	0	0	0
1	2321105	2327040	1.80017	0.0113662	12.96	1.94439	5936	1	0	0
1	2342568	2349388	1.54704	0.142577	18.101	0.84595	6821	0	0	0
1	2424629	2428644	9.18873	5.81843e-11	3.6925	10.2352	4016	1	0	0
1	2430766	2432270	6.87531	0.00329801	2.679	2.48175	1505	1	0	0
1	2456289	2459110	1.78808	0.0330433	5.503	1.48092	2822	1	0	0
1	2464102	2469858	1.69201	0.107327	3.041	0.969292	5757	0	0	0
1	2472343	2483765	1.76722	0.00870811	6.9505	2.06008	11423	1	0	0
1	2491005	2491622	0.771136	0.622036	1.158	-0.206185	618	0	0	0
1	2491881	2492587	0.534703	0.386042	1.303	-0.413366	707	0	0	0
1	2492920	2494489	0.849009	0.714135	1.81	-0.14622	1570	0	0	0
1	2499254	2500705	1.82887	0.333393	1.738	0.477044	1452	0	0	0
1	2505153	2513183	1.23008	0.315022	13.105	0.501659	8031	0	0	0
1	2514204	2520785	1.48918	0.129211	7.675	0.888701	6582	0	0	0
1	2523052	2526310	1.24126	0.561875	3.186	0.25036	3259	0	0	0
1	2542730	2543978	1.90945	0.400975	2.317	0.396882	1249	0	0	0
1	2562153	2566101	4.89844	7.3904e-10	9.3395	9.13133	3949	1	0	0
1	2572897	2575492	2.40496	0.000562494	6.516	3.24988	2596	1	0	0
1	2783215	2783555	0.0723423	0.0775753	0.2175	-1.11028	341	0	0	0
1	3048504	3051482	2.71816	0.00255422	2.751	2.59274	2979	1	0	0
1	3081937	3082504	0.630819	0.852276	1.158	-0.0694196	568	0	0	0
1	3103055	3104145	1.90868	0.299908	1.882	0.523012	1091	0	0	0
1	3109119	3109467	0.926761	1	1.738	0	349	0	0	0
1	3135307	3136953	1.01818	1	2.3895	0	1647	0	0	0
1	3205923	3211544	15.4289	1.19656e-16	3.62	15.9221	5622	1	0	0
1	3227597	3231818	15.6103	1.02227e-21	5.575	20.9904	4222	1	0	0
1	3231933	3234599	2.88474	0.00302215	2.9685	2.51968	2667	1	0	0
1	3234942	3241568	1.42823	0.0554457	7.819	1.25613	6627	0	0	0
1	3269321	3269873	0.414741	0.293474	0.869	-0.532431	553	0	0	0
1	3269885	3270659	0.30698	0.238729	0.579	-0.622094	775	0	0	0
1	3335657	3336649	0.45604	0.284361	1.2305	-0.54613	993	0	0	0
1	3337091	3337574	0.179145	0.26408	0.29	-0.578265	484	0	0	0
1	3341049	3341572	0.469236	0.688098	0.724	-0.16235	524	0	0	0
1	3368640	3380874	1.38476	0.416132	14.77	0.380769	12235	0	0	0
1	3381050	3382043	0.286835	0.275787	0.579	-0.559426	994	0	0	0
1	3382803	3384826	0.332344	0.39414	0.579	-0.40435	2024	0	0	0
1	3386710	3388533	0.970525	0.834062	1.448	-0.0788017	1824	0	0	0
1	3395669	3400953	2.5311	0.0908837	5.647	1.04151	5285	0	0	0
1	3445790	3446435	0.378144	0.258089	0.869	-0.58823	646	0	0	0
1	3446438	3449288	1.62248	0.117154	6.8785	0.931243	2851	0	0	0
1	3470928	3472393	2.74095	0.137301	2.027	0.862327	1466	0	0	0
1	3526612	3532789	26.318	4.03807e-46	11.512	45.3938	6178	1	0	0
1	3543134	3543661	0.235359	0.149358	0.434	-0.825773	528	0	0	0
1	3565343	3566955	3.26673	0.000565139	4.9235	3.24784	1613	1	0	0
1	3584934	3585481	0.551369	0.608582	0.9415	-0.215681	548	0	0	0
1	3585584	3586431	0.481614	0.199658	1.2305	-0.699712	848	0	0	0
1	3590434	3592704	2.33939	0.214592	3.041	0.668387	2271	0	0	0
1	3597082	3598618	8.02949	0.0011117	2.317	2.95401	1537	1	0	0
1	3688156	3690146	2.79256	0.0311412	3.2585	1.50666	1991	1	0	0
1	3692395	3693518	1.33609	0.407176	1.9545	0.390218	1124	0	0	0
1	3711572	3714171	2.22691	0.00440767	9.123	2.35579	2600	1	0	0
1	3772473	3775288	1.13729	0.825078	7.4575	0.083505	2816	0	0	0
1	3807550	3808169	0.243675	0.195544	0.434	-0.708755	620	0	0	0
1	3815549	3818774	1.12205	0.833831	17.666	0.0789217	3226	0	0	0
1	4014477	4016171	0.135543	0.174603	0.434	-0.757949	1695	0	0	0
1	4324758	4330047	17.2913	4.36702e-29	7.3125	28.3598	5290	1	0	0
1	4482559	4493313	31.1165	2.70116e-50	5.937	49.5684	10755	1	0	0
1	4493557	4494614	8.65293	0.026913	1.882	1.57004	1058	1	0	0
1	4712590	4713661	5.58564	0.0218637	2.027	1.66028	1072	1	0	0
1	5573389	5574004	0.174394	0.0669704	0.29	-1.17412	616	0	0	0
1	5574016	5574669	0.308873	0.17556	0.579	-0.755574	654	0	0	0
1	6034961	6035235	0.176533	0.340918	0.29	-0.467351	275	0	0	0
1	6051088	6054522	1.0271	0.689914	4.9955	0.161205	3435	0	0	0
1	6084381	6087590	6.37422	1.97952e-12	7.095	11.7034	3210	1	0	0
1	6118468	6119561	2.80958	0.0986237	1.593	1.00602	1094	0	0	0
1	6187168	6188004	3.93007	0.0663467	2.2445	1.17818	837	0	0	0
1	6208156	6209617	2.95143	0.110476	1.6655	0.956732	1462	0	0	0
1	6217103	6218808	0.926375	1	1.738	0	1706	0	0	0
1	6230307	6231787	9.43037	0.00747952	1.882	2.12613	1481	1	0	0
1	6257679	6261109	2.55813	3.24785e-05	10.498	4.4884	3431	1	0	0
1	6264115	6268047	3.96704	3.44758e-08	15.349	7.46249	3933	1	0	0
1	6268530	6268910	0.114001	0.158554	0.145	-0.799824	381	0	0	0
1	6278710	6283632	7.52073	1.0335e-13	3.475	12.9857	4923	1	0	0
1	6294372	6297158	1.83236	0.0411662	11.295	1.38546	2787	1	0	0
1	6306241	6307418	0.294145	0.111977	0.434	-0.95087	1178	0	0	0
1	6308689	6310283	0.175996	0.130118	0.434	-0.885662	1595	0	0	0
1	6319153	6322547	0.594411	0.243279	2.027	-0.613896	3395	0	0	0
1	6327206	6328009	0.212514	0.128977	0.29	-0.889488	804	0	0	0
1	6340311	6343606	0.60064	0.0913586	2.027	-1.03925	3296	0	0	0
1	6358629	6362078	0.687677	0.336727	3.62	-0.472722	3450	0	0	0
1	6381226	6383775	2.72834	0.00347952	3.765	2.45848	2550	1	0	0
1	6402953	6405981	1.08056	0.923005	1.882	0.034796	3029	0	0	0
1	6406504	6407447	0.505585	0.378639	0.724	-0.421775	944	0	0	0
1	6445036	6447420	3.47749	0.000143358	4.7065	3.84358	2385	1	0	0
1	6451633	6455783	0.644684	0.128263	6.516	-0.891899	4151	0	0	0
1	6456965	6457309	0.557894	0.655282	1.2305	-0.183572	345	0	0	0
1	6472460	6476706	1.68151	0.0865583	4.4165	1.06269	4247	0	0	0
1	6484164	6485674	0.520115	0.0978392	1.593	-1.00949	1511	0	0	0
1	6486111	6489169	0.698641	0.209776	2.896	-0.678244	3059	0	0	0
1	6499371	6501448	1.4972	0.456109	2.751	0.340931	2078	0	0	0
1	6506414	6513100	0.866971	0.612966	3.62	-0.212564	6687	0	0	0
1	6525450	6526592	0.168795	0.572097	0.434	-0.24253	1143	0	0	0
1	6530339	6539593	1.8212	0.0101051	9.557	1.99546	9255	1	0	0
1	6541772	6544417	2.00399	0.0820641	3.4755	1.08585	2646	0	0	0
1	6544641	6547476	0.983287	1	3.186	0	2836	0	0	0
1	6547827	6552291	2.52704	0.0172959	7.819	1.76206	4465	1	0	0
1	6556819	6558267	2.22096	0.278536	1.5205	0.555119	1449	0	0	0
1	6612972	6615437	1.80565	0.0522355	4.344	1.28203	2466	0	0	0
1	6648445	6648882	0.0908027	0.156661	0.145	-0.80504	438	0	0	0
1	6654963	6655580	0.227087	0.0816893	0.579	-1.08783	618	0	0	0
1	6660244	6664379	0.969311	0.806804	11.512	-0.0932322	4136	0	0	0
1	6672356	6675747	1.39567	0.653438	5.647	0.184795	3392	0	0	0
1	6684394	6686570	1.02819	0.828142	7.9645	0.0818952	2177	0	0	0
1	6736934	6737253	0.644457	0.84216	1.593	-0.0746052	320	0	0	0
1	6758706	6762989	0.720388	0.233163	4.2715	-0.63234	4284	0	0	0
1	6843428	6846905	0.713167	0.201899	6.299	-0.694865	3478	0	0	0
1	6856091	6856561	0.729051	0.726772	1.448	-0.138602	471	0	0	0
1	6860644	6861320	0.488158	0.366421	1.158	-0.436019	677	0	0	0
1	6866383	6869760	0.644487	0.193603	2.027	-0.713088	3378	0	0	0
1	6887372	6887910	0.153441	0.075291	0.579	-1.12326	539	0	0	0
1	6919154	6921496	2.35929	0.0737807	2.317	1.13206	2343	0	0	0
1	7021693	7022569	0.417442	0.104742	1.738	-0.979881	877	0	0	0
1	7321710	7329032	2.66004	3.20353e-06	7.819	5.49437	7323	1	0	0
1	7337556	7339927	0.51181	0.512378	1.448	-0.29041	2372	0	0	0
1	7359207	7362456	1.81449	0.118626	2.751	0.925818	3250	0	0	0
1	7377876	7378789	0.571652	0.511737	1.158	-0.290953	914	0	0	0
1	7399714	7400142	0.382685	0.354061	0.579	-0.450922	429	0	0	0
1	7460928	7464192	7.23358	7.32331e-07	2.751	6.13529	3265	1	0	0
1	7468770	7470243	3.08167	0.0832687	2.0995	1.07952	1474	0	0	0
1	7477220	7478139	0.80867	0.813011	1.014	-0.0899037	920	0	0	0
1	7530385	7532528	5.52548	1.84115e-05	3.186	4.73491	2144	1	0	0
1	7538118	7540069	4.75873	0.00616642	2.317	2.20997	1952	1	0	0
1	7549198	7553175	4.96961	1.42227e-09	7.0955	8.84702	3978	1	0	0
1	7569331	7570748	0.75565	0.877657	1.738	-0.0566751	1418	0	0	0
1	7607897	7613037	6.98976	1.48572e-17	7.819	16.8281	5141	1	0	0
1	7630456	7630971	0.295763	0.194545	0.724	-0.71098	516	0	0	0
1	7705550	7706147	0.381934	0.426146	0.724	-0.370442	598	0	0	0
1	7714820	7715239	0.050814	0.155405	0.145	-0.808534	420	0	0	0
1	7945097	7946693	0.444192	0.0989327	1.086	-1.00466	1597	0	0	0
1	8013411	8015267	0.980987	0.915557	6.951	-0.0383144	1857	0	0	0
1	8020365	8023164	1.56376	0.0963721	9.557	1.01605	2800	0	0	0
1	8044044	8044334	0.931717	1	1.014	0	291	0	0	0
1	8063144	8063732	0.62059	0.588224	1.158	-0.230457	589	0	0	0
1	8063973	8067241	2.61311	0.0148603	2.751	1.82797	3269	1	0	0
1	8074878	8104383	3.02106	7.72231e-05	4.779	4.11225	29506	1	0	0
1	8104402	8109336	12.0743	2.12091e-16	3.765	15.6735	4935	1	0	0
1	8110065	8112185	4.5423	0.0108367	1.882	1.9651	2121	1	0	0
1	8113125	8124396	10.7228	2.35911e-29	4.634	28.6273	11272	1	0	0
1	8124554	8127579	5.13002	6.0896e-05	2.317	4.21541	3026	1	0	0
1	8127631	8139769	6.55768	5.09512e-21	6.7335	20.2928	12139	1	0	0
1	8139930	8141542	3.99578	0.0278759	1.882	1.55477	1613	1	0	0
1	8141623	8147855	6.42459	4.16404e-13	3.186	12.3805	6233	1	0	0
1	8148616	8160203	2.62888	9.0307e-08	8.688	7.04428	11588	1	0	0
1	8177611	8179087	4.89607	0.0105297	2.317	1.97758	1477	1	0	0
1	8180314	8182351	2.48872	0.0161849	4.344	1.79089	2038	1	0	0
1	8207085	8209127	2.49535	0.031221	3.331	1.50555	2043	1	0	0
1	8215395	8216462	3.61178	0.074792	2.172	1.12614	1068	0	0	0
1	8221839	8223618	3.45766	0.0476822	1.738	1.32164	1780	1	0	0
1	8224438	8238070	4.49746	4.90039e-15	7.095	14.3098	13633	1	0	0
1	8238304	8239594	9.82563	0.00170919	2.6785	2.76721	1291	1	0	0
1	8240144	8248367	11.1563	9.48528e-32	8.254	31.0229	8224	1	0	0
1	8248713	8267900	13.8917	2.37929e-47	8.543	46.6236	19188	1	0	0
1	8267989	8276413	9.85194	1.12887e-19	3.041	18.9474	8425	1	0	0
1	8284317	8286052	3.05655	0.0297378	2.027	1.52669	1736	1	0	0
1	8296292	8302820	2.89481	2.49666e-05	7.023	4.60264	6529	1	0	0
1	8315396	8322142	2.06692	0.00229387	4.634	2.63943	6747	1	0	0
1	8327013	8327775	0.559491	0.687881	0.869	-0.162487	763	0	0	0
1	8334322	8335503	0.567429	0.473629	1.303	-0.324562	1182	0	0	0
1	8343053	8347280	2.40188	0.00627265	2.751	2.20255	4228	1	0	0
1	8352141	8354681	1.46301	0.136271	3.91	0.865595	2541	0	0	0
1	8370658	8376555	6.38498	5.36441e-12	3.186	11.2705	5898	1	0	0
1	8377462	8379051	2.30291	0.0858446	2.317	1.06629	1590	0	0	0
1	8402866	8404433	3.22599	0.0503767	1.738	1.29777	1568	0	0	0
1	8431295	8431925	0.266114	0.148182	0.579	-0.829205	631	0	0	0
1	8435181	8439579	2.4959	0.0181426	2.606	1.7413	4399	1	0	0
1	8455355	8456586	0.443099	0.219978	1.158	-0.657621	1232	0	0	0
1	8463923	8465386	0.426488	0.117367	1.448	-0.930456	1464	0	0	0
1	8466723	8474234	0.74022	0.341253	2.896	-0.466923	7512	0	0	0
1	8475173	8476559	1.55318	0.297142	2.462	0.527036	1387	0	0	0
1	8477986	8485940	0.834202	0.44291	2.606	-0.353684	7955	0	0	0
1	8498836	8499849	0.525779	0.438331	1.014	-0.358198	1014	0	0	0
1	8517685	8518437	0.947888	0.947149	2.317	-0.0235815	753	0	0	0
1	8543150	8543501	0.537505	1	0.579	0	352	0	0	0
1	8580157	8581903	1.96868	0.0723991	2.462	1.14027	1747	0	0	0
1	8584989	8586596	0.68414	0.288099	3.62	-0.540459	1608	0	0	0
1	8587706	8588095	0.323523	0.39414	0.434	-0.40435	390	0	0	0
1	8612154	8612676	0.270909	0.74442	0.362	-0.128182	523	0	0	0
1	8721335	8723097	0.622805	0.443362	1.448	-0.353241	1763	0	0	0
1	8744621	8745377	0.181934	0.0541618	0.434	-1.26631	757	0	0	0
1	8746428	8747686	0.361008	0.0715021	1.014	-1.14568	1259	0	0	0
1	8760196	8766060	2.79524	1.21828e-05	5.792	4.91425	5865	1	0	0
1	8771267	8774134	0.807775	0.73711	3.186	-0.132468	2868	0	0	0
1	8815084	8815509	0.177294	0.112058	0.362	-0.950558	426	0	0	0
1	8847526	8848000	0.317698	0.630004	0.434	-0.200657	475	0	0	0
1	8876302	8879324	1.425	0.234668	7.675	0.629546	3023	0	0	0
1	8882232	8884031	1.2917	0.497924	2.462	0.302837	1800	0	0	0
1	8929106	8936049	0.857432	0.565205	1.738	-0.247794	6944	0	0	0
1	8936276	8941864	1.23667	0.239195	14.915	0.621248	5589	0	0	0
1	8959217	8961188	2.24791	0.0727872	2.317	1.13794	1972	0	0	0
1	8962382	8965084	8.25413	1.54622e-05	2.751	4.81073	2703	1	0	0
1	9037118	9037707	0.233105	0.0833922	0.434	-1.07887	590	0	0	0
1	9045432	9047682	0.907069	0.973711	2.606	-0.0115701	2251	0	0	0
1	9060707	9063079	0.616039	0.117052	3.62	-0.931623	2373	0	0	0
1	9085858	9086942	2.85424	0.105512	2.0995	0.976699	1085	0	0	0
1	9123626	9124195	0.377686	0.887178	0.434	-0.0519894	570	0	0	0
1	9131733	9132103	0.124076	0.259258	0.145	-0.586267	371	0	0	0
1	9138879	9139391	0.456849	0.413642	0.869	-0.383375	513	0	0	0
1	9172726	9173958	0.426645	0.0760651	1.5205	-1.11881	1233	0	0	0
1	9174381	9174826	0.17266	0.11466	0.579	-0.940588	446	0	0	0
1	9174937	9175672	0.224381	0.0659285	0.434	-1.18093	736	0	0	0
1	9187600	9190567	0.994759	0.813451	5.792	-0.0896687	2968	0	0	0
1	9204750	9206267	4.96875	0.0127227	2.317	1.89542	1518	1	0	0
1	9220923	9226441	8.57308	9.57545e-22	9.847	21.0188	5519	1	0	0
1	9239430	9244187	10.4736	4.16347e-29	14.046	28.3805	4758	1	0	0
1	9293039	9296584	0.751551	0.432144	5.503	-0.364371	3546	0	0	0
1	9319967	9320520	0.476375	0.919868	0.579	-0.0362744	554	0	0	0
1	9334822	9336698	1.20343	0.673234	2.2445	0.171834	1877	0	0	0
1	9351332	9356551	1.08272	0.738893	8.399	0.131418	5220	0	0	0
1	9356611	9366480	4.36581	1.65654e-14	9.3395	13.7808	9870	1	0	0
1	9374961	9376792	2.87128	0.0690931	2.027	1.16057	1832	0	0	0
1	9379750	9380255	0.798063	1	1.303	0	506	0	0	0
1	9388252	9394029	1.20768	0.37388	2.751	0.427268	5778	0	0	0
1	9397868	9399940	0.362116	0.30327	1.882	-0.51817	2073	0	0	0
1	9432567	9434177	0.461231	0.250662	0.869	-0.600912	1611	0	0	0
1	9444752	9447018	0.752776	0.421412	3.041	-0.375293	2267	0	0	0
1	9459667	9461613	1.00724	0.90665	2.751	0.0425605	1947	0	0	0
1	9470985	9471547	0.678338	0.686968	1.448	-0.163064	563	0	0	0
1	9472971	9473387	0.815989	0.840831	1.448	-0.0752912	417	0	0	0
1	9473431	9473935	0.763138	0.801665	1.448	-0.0960069	505	0	0	0
1	9488071	9490175	1.47513	0.205052	4.344	0.688136	2105	0	0	0
1	9494499	9497908	0.273001	0.0604917	0.869	-1.2183	3410	0	0	0
1	9502626	9503436	0.276144	0.244951	0.579	-0.610921	811	0	0	0
1	9519272	9520578	0.177297	0.214051	0.434	-0.669482	1307	0	0	0
1	9525684	9529051	0.0800944	0.337296	0.29	-0.471989	3368	0	0	0
1	9533036	9533928	0.297658	0.275587	0.724	-0.559741	893	0	0	0
1	9555553	9555764	2.93001	0.370408	3.186	0.43132	212	0	0	0
1	9556019	9557685	5.76232	2.13036e-05	5.213	4.67155	1667	1	0	0
1	9585791	9587342	0.701682	0.558857	1.593	-0.2527	1552	0	0	0
1	9596901	9601050	0.736965	0.20913	7.023	-0.679583	4150	0	0	0
1	9647860	9650731	1.14295	0.669533	5.068	0.174228	2872	0	0	0
1	9652952	9653940	0.687835	0.567674	1.158	-0.245901	989	0	0	0
1	9655189	9655743	0.307259	0.573111	0.434	-0.241761	555	0	0	0
1	9747241	9748583	2.39458	0.254966	2.172	0.593519	1343	0	0	0
1	9748673	9750371	0.97721	0.967305	1.882	-0.0144368	1699	0	0	0
1	9777886	9780380	7.13716	0.000388191	2.3895	3.41095	2495	1	0	0
1	9826826	9827420	1.03365	0.894913	1.738	0.048219	595	0	0	0
1	9827634	9832124	1.00084	0.689551	5.358	0.161433	4491	0	0	0
1	9834089	9835256	0.242644	0.0540326	0.579	-1.26734	1168	0	0	0
1	9842507	9843542	0.620136	0.381477	1.158	-0.418531	1036	0	0	0
1	9862114	9862531	0.309053	0.258263	0.6515	-0.587937	418	0	0	0
1	9869376	9870570	0.355655	0.0665572	0.724	-1.17681	1195	0	0	0
1	9871483	9872016	0.290434	0.201793	0.724	-0.695094	534	0	0	0
1	9873698	9877357	1.31292	0.449876	2.896	0.346908	3660	0	0	0
1	9882252	9887766	1.17918	0.84777	12.598	0.0717218	5515	0	0	0
1	9901973	9905048	0.718784	0.183738	3.331	-0.735802	3076	0	0	0
1	9923977	9924399	0.449514	0.495352	0.579	-0.305086	423	0	0	0
1	9929979	9930519	0.459116	0.427326	0.724	-0.369241	541	0	0	0
1	9932400	9936018	1.94444	0.314321	3.765	0.502627	3619	0	0	0
1	9936740	9939343	1.95531	0.127064	2.606	0.895978	2604	0	0	0
1	9950511	9951822	1.72243	0.505924	2.317	0.295915	1312	0	0	0
1	9951981	9954177	1.08264	0.785396	2.0995	0.104912	2197	0	0	0
1	9959911	9962111	0.5633	0.0990128	1.593	-1.00431	2201	0	0	0
1	9966777	9968328	0.499226	0.22067	0.869	-0.656258	1552	0	0	0
1	9968788	9973329	0.852434	0.589007	5.503	-0.22988	4542	0	0	0
1	9993413	9994425	0.494803	0.417168	0.9415	-0.379689	1013	0	0	0
1	9997087	9997433	0.364343	0.500836	0.362	-0.300304	347	0	0	0
1	10001595	10004851	0.989151	1	9.123	0	3257	0	0	0
1	10009906	10011485	0.510054	0.182793	1.158	-0.738041	1580	0	0	0
1	10020842	10021351	0.806611	0.729867	1.158	-0.136756	510	0	0	0
1	10057209	10058005	0.317637	0.291738	0.6515	-0.535007	797	0	0	0
1	10091825	10095054	1.37634	0.350887	5.1405	0.454832	3230	0	0	0
1	10163535	10167206	0.620028	0.0649317	2.462	-1.18754	3672	0	0	0
1	10254896	10256805	6.03416	0.000174263	3.186	3.75879	1910	1	0	0
1	10297137	10297441	0.187855	0.292355	0.2175	-0.53409	305	0	0	0
1	10304758	10305801	0.327896	0.100653	0.724	-0.997172	1044	0	0	0
1	10306063	10306627	0.651586	0.665628	1.303	-0.176769	565	0	0	0
1	10312483	10314483	0.443635	0.165594	1.158	-0.780956	2001	0	0	0
1	10316763	10319036	1.00581	0.88184	2.172	0.0546104	2274	0	0	0
1	10323011	10324811	0.60229	0.127791	2.3895	-0.893501	1801	0	0	0
1	10399498	10400438	0.478534	0.358737	1.158	-0.445223	941	0	0	0
1	10437377	10438612	2.68581	0.13483	2.172	0.870212	1236	0	0	0
1	10446318	10450049	2.01239	0.00142244	13.177	2.84697	3732	1	0	0
1	10457809	10460825	2.33091	0.00370603	7.53	2.43109	3017	1	0	0
1	10474139	10477531	2.55685	0.00318723	7.819	2.49659	3393	1	0	0
1	10486074	10487485	2.30637	0.0905491	2.462	1.04312	1412	0	0	0
1	10487714	10489031	3.22193	0.135728	1.593	0.867331	1318	0	0	0
1	10489370	10492085	2.85049	0.000321128	10.4985	3.49332	2716	1	0	0
1	10492401	10493520	0.343495	0.296542	0.579	-0.527914	1120	0	0	0
1	10531393	10533627	2.13669	0.0111941	6.371	1.95101	2235	1	0	0
1	10534123	10536748	2.17425	0.0119191	7.53	1.92376	2626	1	0	0
1	10554533	10556359	0.820592	0.765081	2.317	-0.116292	1827	0	0	0
1	10561584	10562199	0.19687	0.0743027	0.29	-1.129	616	0	0	0
1	10569779	10571954	1.29337	0.608582	2.172	0.215681	2176	0	0	0
1	10587639	10589633	3.00563	0.0254254	2.172	1.59473	1995	1	0	0
1	10656193	10662086	7.06658	7.20362e-14	3.6925	13.1424	5894	1	0	0
1	10718622	10719031	0.0958346	0.125808	0.145	-0.900291	410	0	0	0
1	10725688	10726252	0.582078	0.73124	0.579	-0.13594	565	0	0	0
1	10728011	10729015	0.177194	0.0739901	0.29	-1.13083	1005	0	0	0
1	10738937	10741690	1.08439	0.907033	2.606	0.0423768	2754	0	0	0
1	10742043	10742628	0.522462	0.485255	1.158	-0.31403	586	0	0	0
1	10757289	10757915	0.215997	0.311591	0.29	-0.506415	627	0	0	0
1	10758691	10760952	1.65079	0.212003	3.331	0.673658	2262	0	0	0
1	10777843	10778284	0.161548	0.068914	0.434	-1.16169	442	0	0	0
1	10782083	10787377	4.83354	4.05266e-11	5.503	10.3923	5295	1	0	0
1	10790675	10792165	1.46265	0.407682	2.027	0.389679	1491	0	0	0
1	10793210	10794609	2.12822	0.2358	2.896	0.627456	1400	0	0	0
1	10796546	10800748	1.48831	0.178986	3.475	0.74718	4203	0	0	0
1	10802323	10806530	2.40118	0.00151194	3.331	2.82047	4208	1	0	0
1	10806583	10807164	0.858537	0.948646	0.869	-0.022896	582	0	0	0
1	10814823	10827711	1.04365	0.709951	6.227	0.148771	12889	0	0	0
1	10831845	10834121	0.660758	0.28928	1.448	-0.538682	2277	0	0	0
1	10835416	10843725	0.922694	0.9173	5.213	-0.0374884	8310	0	0	0
1	10845195	10845959	0.582244	0.507321	1.448	-0.294717	765	0	0	0
1	10848291	10849566	0.510879	0.275514	1.303	-0.559856	1276	0	0	0
1	10849804	10850265	0.547506	0.603671	1.5205	-0.2192	462	0	0	0
1	10850793	10857664	0.938948	0.935335	10.716	-0.029033	6872	0	0	0
1	10862672	10866056	0.823532	0.555741	4.779	-0.255127	3385	0	0	0
1	10895418	10896421	2.30507	0.245383	2.027	0.610155	1004	0	0	0
1	10918635	10918958	0.277095	0.461212	0.434	-0.3361	324	0	0	0
1	10926437	10928814	2.10668	0.0946539	1.882	1.02386	2378	0	0	0
1	10959595	10963092	1.69072	0.0521714	3.765	1.28257	3498	0	0	0
1	10994148	10994617	0.732367	0.725056	1.448	-0.139629	470	0	0	0
1	10994712	10995810	0.445331	0.189033	1.303	-0.723463	1099	0	0	0
1	10996771	11002595	1.98062	0.0145023	2.896	1.83856	5825	1	0	0
1	11035415	11036799	0.714796	0.965108	1.882	-0.015424	1385	0	0	0
1	11038954	11041238	0.440446	0.0958953	1.3755	-1.0182	2285	0	0	0
1	11071586	11074483	0.72425	0.290284	5.937	-0.537178	2898	0	0	0
1	11118273	11121739	3.70251	1.88124e-07	12.019	6.72556	3467	1	0	0
1	11158508	11160919	0.904692	0.818428	7.964	-0.0870193	2412	0	0	0
1	11194128	11194752	0.0640733	0.255115	0.145	-0.593263	625	0	0	0
1	11321485	11323872	2.94446	0.000630335	6.661	3.20043	2388	1	0	0
1	11332368	11334967	0.995715	0.826422	3.5475	-0.0827982	2600	0	0	0
1	11538523	11539897	3.65701	0.000159167	7.095	3.79815	1375	1	0	0
1	11713927	11715894	1.78397	0.165841	2.896	0.780309	1968	0	0	0
1	11740212	11741943	1.73767	0.190647	4.489	0.71977	1732	0	0	0
1	11779070	11780292	0.821871	0.996972	2.027	-0.00131714	1223	0	0	0
1	11789296	11791521	0.488151	0.277966	1.593	-0.556008	2226	0	0	0
1	11795339	11798133	3.08137	3.93228e-05	4.344	4.40536	2795	1	0	0
1	11844983	11845338	1.08508	0.865988	1.5205	0.0624883	356	0	0	0
1	11847022	11848691	1.64911	0.293445	2.462	0.532474	1670	0	0	0
1	11849633	11852263	0.703932	0.290729	2.317	-0.536511	2631	0	0	0
1	11862826	11868127	0.866823	0.49639	6.516	-0.304177	5302	0	0	0
1	11967045	11970869	1.13302	0.620831	11.946	0.207027	3825	0	0	0
1	11984364	11987690	1.14606	0.973199	5.068	0.0117983	3327	0	0	0
1	11989214	11991314	3.52017	0.0118998	2.3895	1.92446	2101	1	0	0
1	11993514	11995895	2.08886	0.0161784	9.557	1.79107	2382	1	1	0.000419815
1	12020728	12021958	0.410898	0.088132	1.3755	-1.05487	1231	0	0	0
1	12027325	12027750	0.210375	0.21204	0.579	-0.673582	426	0	0	0
1	12078505	12080921	1.02362	0.842444	3.9825	0.0744592	2417	0	0	0
1	12141371	12142365	3.88943	0.0750065	1.9545	1.1249	995	0	0	0
1	12184923	12187905	4.36207	0.000155261	3.1135	3.80894	2983	1	0	0
1	12192783	12193933	0.410239	0.190179	1.158	-0.720838	1151	0	0	0
1	12199040	12214489	3.07557	7.24719e-09	7.964	8.13983	15450	1	0	0
1	12214606	12216285	2.75876	0.0226108	1.882	1.64568	1680	1	0	0
1	12217105	12228900	6.37232	9.72553e-22	8.254	21.0121	11796	1	1	8.47745e-05
1	12229935	12230441	0.492812	0.395215	0.724	-0.403167	507	0	0	0
1	12243784	12245192	3.51803	0.0417093	2.172	1.37977	1409	1	0	0
1	12245549	12247360	1.24465	0.690648	1.882	0.160743	1812	0	0	0
1	12266170	12269782	7.15496	7.60263e-09	2.896	8.11904	3613	1	0	0
1	12289703	12292214	0.740824	0.260363	9.412	-0.58442	2512	0	0	0
1	12386375	12386964	0.362628	0.46678	0.362	-0.330888	590	0	0	0
1	12404663	12408255	1.18647	0.544988	3.331	0.263613	3593	0	0	0
1	12439519	12442831	1.08129	1	4.199	0	3313	0	0	0
1	12445589	12447352	2.89019	0.0857436	1.9545	1.0668	1764	0	0	0
1	12457713	12458589	0.367531	0.261689	0.869	-0.582214	877	0	0	0
1	12464926	12468981	1.08203	0.904725	2.3895	0.0434835	4056	0	0	0
1	12469883	12470374	0.284518	0.173188	0.724	-0.761482	492	0	0	0
1	12492481	12495386	4.26441	5.67574e-05	4.344	4.24598	2906	1	0	0
1	12508937	12509306	0.300186	0.414906	0.579	-0.382051	370	0	0	0
1	12513098	12514382	0.53062	0.273339	1.303	-0.563298	1285	0	0	0
1	12520863	12521518	0.210024	0.0523181	0.434	-1.28135	656	0	0	0
1	12528430	12531659	2.95005	0.00596427	2.751	2.22444	3230	1	0	0
1	12531980	12543595	2.75408	1.02518e-06	12.453	5.9892	11616	1	0	0
1	12543706	12547287	7.11392	8.47353e-08	3.765	7.07194	3582	1	0	0
1	12584648	12592185	2.17147	0.00185663	5.358	2.73128	7538	1	0	0
1	12607729	12611392	5.27555	9.81456e-08	3.9825	7.00813	3664	1	0	0
1	12611511	12614104	2.37349	0.0532525	2.0995	1.27366	2594	0	0	0
1	12632401	12635861	6.12711	2.41444e-08	5.647	7.61718	3461	1	0	0
1	12652532	12665597	4.04097	8.30531e-10	3.91	9.08064	13066	1	0	0
1	12672967	12681259	1.73039	0.0237589	16.508	1.62417	8293	1	0	0
1	12713637	12714109	0.254413	0.322062	0.5065	-0.492061	473	0	0	0
1	12778655	12778821	0.755525	0.974791	2.172	-0.0110886	167	0	0	0
1	13976892	13979827	10.5948	5.53445e-07	2.896	6.25693	2936	1	0	0
1	14025713	14028003	0.972289	1	12.308	0	2291	0	0	0
1	14031980	14033382	0.452125	0.177045	1.448	-0.751917	1403	0	0	0
1	14034175	14037331	0.871718	0.942804	4.2715	-0.0255784	3157	0	0	0
1	14074815	14077337	0.9838	0.775428	7.747	-0.110458	2523	0	0	0
1	14083095	14088007	6.31586	1.83894e-13	5.068	12.7354	4913	1	0	0
1	14124485	14130145	1.16351	0.841499	2.462	0.0749463	5661	0	0	0
1	14137191	14141838	14.1732	1.29291e-24	8.0365	23.8884	4648	1	0	0
1	14145295	14147772	5.8756	0.000369364	3.62	3.43255	2478	1	0	0
1	14154799	14157749	1.33319	0.390653	3.186	0.408209	2951	0	0	0
1	14158462	14160149	0.460268	0.0729872	2.462	-1.13675	1688	0	0	0
1	14186276	14187640	0.559329	0.328591	1.448	-0.483344	1365	0	0	0
1	14234417	14235550	0.0847162	0.143787	0.145	-0.842281	1134	0	0	0
1	14248319	14249486	2.24706	0.153228	2.2445	0.814662	1168	0	0	0
1	14365818	14367540	4.99716	0.000946945	2.462	3.02368	1723	1	0	0
1	14378188	14385144	25.0373	2.21337e-40	5.358	39.6549	6957	1	0	0
1	14424951	14426670	4.78965	0.0174918	1.8825	1.75716	1720	1	0	0
1	14659838	14661984	2.37335	0.0257158	3.4755	1.5898	2147	1	0	0
1	14686986	14688450	1.90359	0.211395	2.6785	0.674906	1465	0	0	0
1	15059055	15060497	5.39816	0.0222219	2.027	1.65322	1443	1	0	0
1	15177777	15179393	5.55272	0.0162828	2.027	1.78827	1617	1	0	0
1	15221247	15222446	1.27892	0.71129	2.172	0.147954	1200	0	0	0
1	15232826	15235374	9.90741	7.02e-08	3.041	7.15366	2549	1	0	0
1	15249822	15251988	1.34829	0.730536	3.403	0.136359	2167	0	0	0
1	15271682	15272761	0.499147	0.40796	1.158	-0.389383	1080	0	0	0
1	15272775	15274512	2.24433	0.0995255	2.027	1.00207	1738	0	0	0
1	15372103	15374010	6.14082	0.000279685	2.462	3.55333	1908	1	0	0
1	15389928	15391649	7.18871	0.00197718	2.606	2.70395	1722	1	0	0
1	15413690	15419637	4.35593	6.51877e-12	8.9055	11.1858	5948	1	0	0
1	15477514	15481762	1.10077	0.908729	12.743	0.0415656	4249	0	0	0
1	15497501	15501377	0.724769	0.259803	2.751	-0.585356	3877	0	0	0
1	15505121	15506369	1.00472	0.989225	2.0995	0.00470499	1249	0	0	0
1	15506709	15508640	0.583157	0.203544	1.448	-0.691341	1932	0	0	0
1	15510360	15511849	0.391099	0.0623017	1.158	-1.2055	1490	0	0	0
1	15512232	15518575	2.01407	0.00723503	7.53	2.14056	6344	1	0	0
1	15521773	15531267	2.6744	1.66257e-05	9.992	4.77922	9495	1	0	0
1	15532508	15533460	1.66211	0.651726	1.81	0.185935	953	0	0	0
1	15572983	15574701	1.35851	0.346446	3.041	0.460365	1719	0	0	0
1	15578875	15579745	0.307314	0.215387	0.579	-0.666781	871	0	0	0
1	15586608	15588983	0.686914	0.713465	2.9685	-0.146627	2376	0	0	0
1	15598488	15600722	0.79298	0.68704	1.448	-0.163018	2235	0	0	0
1	15628975	15630087	3.05973	0.126527	1.9545	0.897817	1113	0	0	0
1	15633506	15636106	0.544911	0.286026	2.462	-0.543594	2601	0	0	0
1	15636167	15636689	0.620431	0.721762	0.7965	-0.141606	523	0	0	0
1	15648722	15651603	0.459582	0.404763	1.593	-0.392799	2882	0	0	0
1	15664949	15683764	1.7648	0.00585073	4.055	2.23279	18816	1	0	0
1	15684959	15685466	0.187288	0.091077	0.579	-1.04059	508	0	0	0
1	15692150	15693660	1.16984	0.863128	2.8235	0.063925	1511	0	0	0
1	15697199	15698637	0.341874	0.0535348	0.7965	-1.27136	1439	0	0	0
1	15805663	15806112	0.358248	0.328732	1.2305	-0.483159	450	0	0	0
1	15849359	15854898	0.66032	0.0599114	10.716	-1.22249	5540	0	0	0
1	15887885	15888408	0.153729	0.112859	0.2175	-0.947466	524	0	0	0
1	15900910	15901347	0.21798	0.261457	0.434	-0.582599	438	0	0	0
1	15910130	15912461	2.01152	0.0132206	8.399	1.87875	2332	1	0	0
1	15927679	15928001	0.350303	0.385905	0.6515	-0.413519	323	0	0	0
1	15942562	15946960	0.986395	0.810227	5.647	-0.0913935	4399	0	0	0
1	15956841	15957389	0.188001	0.343807	0.29	-0.463685	549	0	0	0
1	15994213	15994920	0.500456	0.690526	0.869	-0.16082	708	0	0	0
1	16003930	16006070	5.60695	0.000330784	2.606	3.48046	2141	1	0	0
1	16009254	16012150	0.987222	0.9033	6.3715	-0.044168	2897	0	0	0
1	16055702	16057438	1.23097	0.899597	2.172	0.0459521	1737	0	0	0
1	16065457	16066123	0.460676	0.340463	0.724	-0.46793	667	0	0	0
1	16066204	16070146	0.742154	0.295828	4.055	-0.52896	3943	0	0	0
1	16075448	16076921	2.37766	0.0921366	2.462	1.03557	1474	0	0	0
1	16081402	16086665	0.748319	0.1784	4.199	-0.748605	5264	0	0	0
1	16089097	16092534	0.777423	0.356546	2.606	-0.447884	3438	0	0	0
1	16092608	16093055	0.383325	0.359835	0.579	-0.443896	448	0	0	0
1	16098610	16099209	0.741314	0.640918	1.303	-0.193198	600	0	0	0
1	16100310	16102588	0.494753	0.125447	0.869	-0.901539	2279	0	0	0
1	16103720	16116824	3.30859	1.49085e-08	5.503	7.82657	13105	1	0	0
1	16116831	16129941	2.5512	3.37062e-06	7.6025	5.47229	13111	1	0	0
1	16134035	16134212	0.748319	0.957907	2.8235	-0.0186769	178	0	0	0
1	16134651	16136022	2.61424	0.0805106	1.738	1.09415	1372	0	0	0
1	16152976	16153774	0.576744	0.689431	1.448	-0.16151	799	0	0	0
1	16155770	16157176	0.501468	0.21728	1.5205	-0.662981	1407	0	0	0
1	16158989	16164427	1.01302	0.905049	14.987	0.0433279	5439	0	0	0
1	16172743	16177828	1.19551	0.434071	17.232	0.362439	5086	0	0	0
1	16211903	16214085	0.533464	0.137026	2.3895	-0.863196	2183	0	0	0
1	16278903	16280312	2.42684	0.189795	1.882	0.721715	1410	0	0	0
1	16282343	16282769	0.278149	0.288422	0.434	-0.539972	427	0	0	0
1	16282788	16283181	0.25789	0.569485	0.579	-0.244517	394	0	0	0
1	16289925	16290744	0.402619	0.314099	0.869	-0.502933	820	0	0	0
1	16301104	16303627	1.77575	0.0970396	6.082	1.01305	2524	0	0	0
1	16310595	16313867	9.71887	1.25547e-09	3.6925	8.90119	3273	1	0	0
1	16358961	16359408	1.4573	0.767987	2.027	0.114646	448	0	0	0
1	16363627	16366894	8.57653	4.58669e-09	3.186	8.3385	3268	1	0	0
1	16369748	16370983	0.407791	0.156947	0.724	-0.804248	1236	0	0	0
1	16374702	16375988	0.788459	0.977454	2.027	-0.00990368	1287	0	0	0
1	16381813	16383075	1.24298	0.589876	1.8825	0.229239	1263	0	0	0
1	16387803	16388846	3.47718	0.177436	1.593	0.750959	1044	0	0	0
1	16392081	16395758	3.27739	1.69787e-05	4.851	4.77009	3678	1	0	0
1	16399243	16401036	3.22081	0.00418677	4.344	2.37812	1794	1	0	0
1	16402671	16404100	2.27739	0.114037	1.738	0.942953	1430	0	0	0
1	16404330	16411464	2.7582	0.0376841	4.344	1.42384	7135	1	0	0
1	16411732	16412743	1.93104	0.361329	1.882	0.442097	1012	0	0	0
1	16439063	16440410	2.9273	0.0703576	2.172	1.15269	1348	0	0	0
1	16447945	16449831	3.27052	0.0763521	1.9545	1.11718	1887	0	0	0
1	16464896	16475366	3.23858	4.91848e-09	7.964	8.30817	10471	1	0	0
1	16476408	16519171	2.43091	5.63082e-06	14.6975	5.24943	42764	1	0	0
1	16525253	16526621	1.13865	0.690513	2.6785	0.160828	1369	0	0	0
1	16526814	16527412	0.464368	0.809315	0.724	-0.0918822	599	0	0	0
1	16531634	16535704	1.18615	0.478494	4.127	0.320123	4071	0	0	0
1	16538070	16540259	3.4738	0.000929257	4.5615	3.03186	2190	1	0	0
1	16561830	16565322	1.04815	0.723784	9.2675	0.140391	3493	0	0	0
1	16577823	16578274	0.143981	0.165594	0.29	-0.780956	452	0	0	0
1	16578600	16579026	0.19262	0.121528	0.362	-0.915325	427	0	0	0
1	16624986	16625852	0.196319	0.0571055	0.434	-1.24332	867	0	0	0
1	16660577	16662425	1.2997	0.441249	2.8235	0.355316	1849	0	0	0
1	16677395	16680324	1.51243	0.364423	11.367	0.438394	2930	0	0	0
1	16692382	16695527	1.50525	0.122389	9.267	0.912257	3146	0	0	0
1	16713126	16714352	0.691781	0.466674	1.448	-0.330987	1227	0	0	0
1	16766345	16768725	1.71406	0.427366	6.806	0.3692	2381	0	0	0
1	16824338	16827148	2.92226	0.00486536	6.082	2.31288	2811	1	0	0
1	16827519	16828422	0.460132	0.876692	0.869	-0.0571532	904	0	0	0
1	16847076	16847907	0.301439	0.0609862	0.6515	-1.21477	832	0	0	0
1	16859948	16862501	1.54794	0.236217	2.606	0.626689	2554	0	0	0
1	16925427	16933129	0.478673	0.234634	5.503	-0.629609	7703	0	0	0
1	16938539	16941552	1.29668	0.72471	6.5165	0.139836	3014	0	0	0
1	16946070	16948556	1.78873	0.0543875	3.186	1.2645	2487	0	0	0
1	16954618	16955588	0.333099	0.103434	1.158	-0.985335	971	0	0	0
1	16967235	16976982	0.92835	0.781875	3.62	-0.106863	9748	0	0	0
1	16977363	16982416	2.28315	0.00476658	3.2585	2.32179	5054	1	0	0
1	16982432	16986812	1.9066	0.091065	3.331	1.04065	4381	0	0	0
1	16989427	16995825	0.827065	1	5.503	0	6399	0	0	0
1	16997770	16998425	0.588146	0.98219	1.2305	-0.0078043	656	0	0	0
1	17007332	17007710	0.870918	0.866826	2.6065	-0.0620682	379	0	0	0
1	17012111	17013132	0.435394	0.329193	1.086	-0.482549	1022	0	0	0
1	17022715	17025272	0.923625	0.958553	2.896	-0.0183839	2558	0	0	0
1	17026375	17029622	0.357511	0.263807	1.158	-0.578713	3248	0	0	0
1	17033276	17035725	1.28132	0.320241	3.186	0.494523	2450	0	0	0
1	17046372	17047345	0.357899	0.51891	0.724	-0.284908	974	0	0	0
1	17062028	17062683	0.780047	1	1.5205	0	656	0	0	0
1	17064057	17071637	0.8474	1	4.055	0	7581	0	0	0
1	17073044	17077898	1.84113	0.108807	3.475	0.963345	4855	0	0	0
1	17078071	17103953	3.23651	5.2057e-08	5.937	7.28352	25883	1	0	0
1	17105940	17110021	3.57956	0.000333626	2.172	3.47674	4082	1	0	0
1	17111906	17119261	2.83558	3.20158e-05	5.647	4.49464	7356	1	0	0
1	17185536	17186117	0.737268	1	1.303	0	582	0	0	0
1	17199039	17200745	1.39299	0.466357	3.186	0.331282	1707	0	0	0
1	17220560	17224759	0.569262	0.530139	7.8195	-0.27561	4200	0	0	0
1	17229340	17233283	0.403972	0.155583	4.4165	-0.808037	3944	0	0	0
1	17239573	17242208	1.72331	0.0274778	6.806	1.56102	2636	1	0	0
1	17255664	17256674	1.50937	0.494553	2.462	0.305787	1011	0	0	0
1	17286506	17288267	1.91763	0.0457353	3.765	1.33975	1762	1	0	0
1	17303856	17305532	1.89177	0.223323	2.606	0.651066	1677	0	0	0
1	17335189	17339708	1.42445	0.365338	4.199	0.437305	4520	0	0	0
1	17378403	17381749	0.739557	0.334627	5.792	-0.475439	3347	0	0	0
1	17400860	17403163	8.15517	3.53027e-07	5.8645	6.45219	2304	1	0	0
1	17422767	17426066	2.39	0.00233147	4.634	2.63237	3300	1	0	0
1	17429616	17429950	0.545141	0.705205	0.724	-0.151685	335	0	0	0
1	17431697	17432757	0.35996	0.158291	0.579	-0.800542	1061	0	0	0
1	17441771	17442334	0.497822	0.421975	0.869	-0.374713	564	0	0	0
1	17442545	17443596	0.311645	0.0913051	0.579	-1.03951	1052	0	0	0
1	17447788	17450018	0.782355	0.45645	2.606	-0.340606	2231	0	0	0
1	17451776	17456068	4.60533	8.48608e-06	2.751	5.07129	4293	1	0	0
1	17460681	17461390	0.317284	0.428617	0.434	-0.367931	710	0	0	0
1	17481447	17482823	1.52375	0.564843	2.027	0.248072	1377	0	0	0
1	17502524	17503751	6.03809	0.00832211	2.027	2.07977	1228	1	0	0
1	17510626	17514573	8.79441	8.88614e-10	3.62	9.05129	3948	1	0	0
1	17514804	17522836	14.7599	3.31257e-30	4.923	29.4798	8033	1	0	0
1	17524797	17536501	9.27559	1.17394e-22	3.765	21.9304	11705	1	0	0
1	17536667	17537790	3.28206	0.100747	1.81	0.996767	1124	0	0	0
1	17537894	17539299	3.88042	0.0328985	1.81	1.48282	1406	1	0	0
1	17540908	17542252	6.52878	0.00592794	2.606	2.2271	1345	1	0	0
1	17549621	17566864	3.03347	2.21892e-09	10.426	8.65386	17244	1	0	0
1	17571628	17572985	2.3574	0.153134	1.738	0.814929	1358	0	0	0
1	17575184	17579522	2.91449	0.000278942	4.344	3.55449	4339	1	0	0
1	17581246	17582441	2.02364	0.298404	2.0995	0.525196	1196	0	0	0
1	17598389	17600319	0.725935	0.40073	2.462	-0.397148	1931	0	0	0
1	17635694	17637122	7.69373	0.00269101	2.172	2.57009	1429	1	0	0
1	17673545	17676573	17.9632	3.8749e-20	8.254	19.4117	3029	1	0	0
1	17763330	17770883	3.09896	6.99988e-08	16.218	7.15491	7554	1	1	0.00013238
1	17813189	17816099	6.1172	4.94888e-06	2.606	5.30549	2911	1	0	0
1	17824196	17824868	0.405723	0.290093	1.0135	-0.537462	673	0	0	0
1	17828566	17830002	0.615686	0.289168	1.448	-0.53885	1437	0	0	0
1	17850823	17852204	0.40795	0.0708503	1.014	-1.14966	1382	0	0	0
1	17852449	17863514	0.547185	0.0551561	2.462	-1.25841	11066	0	0	0
1	17864244	17874010	0.789937	0.288369	2.751	-0.540051	9767	0	0	0
1	17875677	17876199	0.612578	0.593312	1.303	-0.226717	523	0	0	0
1	17876312	17882665	2.6384	3.94105e-05	7.24	4.40439	6354	1	0	0
1	17884578	17889825	2.32735	0.0004852	7.095	3.31408	5248	1	0	0
1	17890185	17892829	0.792071	0.593312	2.606	-0.226717	2645	0	0	0
1	17934373	17934897	0.188972	0.279803	0.29	-0.553148	525	0	0	0
1	17939981	17940578	0.216259	0.127357	0.434	-0.894978	598	0	0	0
1	17940663	17941937	0.298266	0.210229	0.579	-0.677308	1275	0	0	0
1	17944988	17945608	0.294384	0.535192	0.5065	-0.27149	621	0	0	0
1	17950506	17951678	0.579061	0.568351	0.724	-0.245383	1173	0	0	0
1	17987029	17987503	0.0861917	0.111187	0.29	-0.953947	475	0	0	0
1	18009441	18010301	0.122143	0.204334	0.29	-0.689659	861	0	0	0
1	18012800	18013299	0.126075	0.0685005	0.145	-1.16431	500	0	0	0
1	18259982	18263334	4.09681	3.10803e-05	4.779	4.50752	3353	1	0	0
1	18470634	18473354	0.0640849	0.074698	0.29	-1.12669	2721	0	0	0
1	18565352	18568858	2.3271	0.0494204	2.462	1.30609	3507	1	0	0
1	18606209	18606902	0.0768699	0.084145	0.145	-1.07497	694	0	0	0
1	18608720	18610326	0.696468	0.444905	1.6655	-0.351733	1607	0	0	0
1	18644867	18645936	6.88725	0.0347617	2.027	1.4589	1070	1	0	0
1	18665304	18666515	4.71688	0.0498853	2.172	1.30203	1212	1	0	0
1	18726268	18728052	0.496364	0.103516	1.738	-0.984993	1785	0	0	0
1	18738517	18744793	2.6972	9.53539e-05	4.344	4.02066	6277	1	0	0
1	18765775	18769767	3.67048	6.12298e-05	3.186	4.21304	3993	1	0	0
1	18805379	18809091	3.44781	7.35148e-06	8.254	5.13363	3713	1	0	0
1	18923492	18929009	14.1874	2.4746e-20	4.489	19.6065	5518	1	0	0
1	18932786	18934749	28.5823	1.74309e-11	4.2715	10.7587	1964	1	0	0
1	18942132	18947678	17.0161	1.33579e-24	3.91	23.8743	5547	1	0	0
1	18969451	18971002	13.1444	9.87952e-06	3.331	5.00526	1552	1	0	0
1	18971100	18972614	9.5532	0.000153412	2.751	3.81414	1515	1	0	0
1	18972808	18974703	3.80036	0.0580812	1.738	1.23596	1896	0	0	0
1	18975904	18977320	9.13703	0.00415409	1.81	2.38152	1417	1	0	0
1	18985519	19009938	12.691	7.60682e-45	7.095	44.1188	24420	1	0	0
1	19028941	19031005	17.5884	1.68443e-09	3.91	8.77355	2065	1	0	0
1	19037173	19038224	6.99492	0.0290523	1.8825	1.53682	1052	1	0	0
1	19228067	19230510	1.30193	0.373814	7.4575	0.427344	2444	0	0	0
1	19240519	19242087	1.24016	0.66561	2.534	0.17678	1569	0	0	0
1	19247970	19250695	2.88468	0.0187011	2.462	1.72813	2726	1	0	0
1	19252376	19254520	8.79567	1.65237e-06	4.7065	5.78189	2145	1	0	0
1	19273370	19274015	0.95432	1	1.882	0	646	0	0	0
1	19274740	19276393	2.66818	0.12286	2.172	0.910591	1654	0	0	0
1	19281025	19284360	2.08626	0.277647	8.471	0.556507	3336	0	0	0
1	19288819	19289317	0.785686	0.79089	1.7375	-0.101884	499	0	0	0
1	19320124	19322281	3.14765	0.0347651	1.738	1.45886	2158	1	0	0
1	19322612	19326417	3.37398	0.00361684	2.027	2.44167	3806	1	0	0
1	19331590	19343209	4.88192	6.366e-16	15.784	15.1961	11620	1	0	0
1	19348564	19349052	0.902972	0.920368	1.9545	-0.0360387	489	0	0	0
1	19354202	19357040	1.70045	0.0924502	2.462	1.03409	2839	0	0	0
1	19358322	19363532	6.22989	1.5625e-10	3.62	9.80618	5211	1	0	0
1	19363561	19365597	10.9004	1.42257e-07	5.358	6.84693	2037	1	0	0
1	19371552	19373023	2.09664	0.177308	2.027	0.751272	1472	0	0	0
1	19379549	19381743	4.4089	0.00117638	3.186	2.92945	2195	1	0	0
1	19384733	19385672	6.82559	0.0410519	2.027	1.38667	940	1	0	0
1	19387853	19390109	1.33836	0.465347	2.606	0.332223	2257	0	0	0
1	19390257	19395879	1.43529	0.223106	2.751	0.651488	5623	0	0	0
1	19396712	19397044	1.02079	0.886229	2.027	0.0524543	333	0	0	0
1	19397979	19399282	0.37211	0.0760277	0.869	-1.11903	1304	0	0	0
1	19404736	19410804	6.95523	2.74908e-20	13.1045	19.5608	6069	1	0	0
1	19412088	19415300	4.64673	5.8783e-06	5.503	5.23075	3213	1	0	0
1	19421498	19423284	1.45801	0.514336	2.172	0.288753	1787	0	0	0
1	19452489	19453042	0.124564	0.312353	0.145	-0.505355	554	0	0	0
1	19480173	19484927	0.92195	1	4.055	0	4755	0	0	0
1	19505394	19506017	0.173944	0.166463	0.29	-0.778683	624	0	0	0
1	19533696	19534462	0.230131	0.0559615	0.579	-1.25211	767	0	0	0
1	19535241	19538497	1.34029	0.278794	13.322	0.554716	3257	0	0	0
1	19558913	19560225	0.228669	0.0654371	0.579	-1.18418	1313	0	0	0
1	19576877	19580366	2.47296	0.000463	13.2495	3.33442	3490	1	0	0
1	19586120	19587901	0.573898	0.125947	1.882	-0.899811	1782	0	0	0
1	19594912	19601271	1.14453	0.633901	4.199	0.197979	6360	0	0	0
1	19610500	19616359	1.11549	0.71841	6.661	0.143628	5860	0	0	0
1	19637073	19640102	1.38914	0.338622	9.702	0.470285	3030	0	0	0
1	19671140	19671663	0.228891	0.35185	0.29	-0.453642	524	0	0	0
1	19692768	19693891	0.102928	0.071854	0.434	-1.14355	1124	0	0	0
1	19694357	19695120	0.253417	0.439815	0.434	-0.35673	764	0	0	0
1	19709913	19714850	1.58738	0.235971	6.516	0.627142	4938	0	0	0
1	19716940	19717513	0.27494	0.197411	0.5065	-0.704629	574	0	0	0
1	19717960	19718784	0.302045	0.0799223	0.724	-1.09733	825	0	0	0
1	19719132	19719633	0.333993	0.294203	0.579	-0.531354	502	0	0	0
1	19728562	19729350	0.286567	0.285518	0.434	-0.544367	789	0	0	0
1	19729446	19730218	0.22599	0.13389	0.29	-0.873251	773	0	0	0
1	19737965	19738605	0.202398	0.0751828	0.434	-1.12388	641	0	0	0
1	19743420	19743981	0.376322	0.466131	0.579	-0.331492	562	0	0	0
1	19746283	19746776	0.359844	0.536019	0.434	-0.27082	494	0	0	0
1	19750760	19754142	0.750585	0.266929	2.317	-0.573604	3383	0	0	0
1	19754424	19758022	0.739586	0.829692	2.462	-0.0810831	3599	0	0	0
1	19769982	19770629	0.413655	0.481477	0.579	-0.317425	648	0	0	0
1	19772133	19772818	0.704579	0.809015	1.158	-0.0920432	686	0	0	0
1	19777432	19778049	0.304206	0.173445	0.724	-0.760839	618	0	0	0
1	19779730	19780079	0.424316	0.689784	0.434	-0.161287	350	0	0	0
1	19802328	19802883	0.350166	0.421366	0.579	-0.375341	556	0	0	0
1	19809644	19814828	0.669734	0.090271	7.53	-1.04445	5185	0	0	0
1	19873631	19875352	6.63624	0.00157948	2.027	2.80149	1722	1	0	0
1	19875890	19876991	7.42878	0.0120817	2.172	1.91787	1102	1	0	0
1	19889287	19892355	2.79974	0.0133541	3.91	1.87439	3069	1	0	0
1	19908196	19909776	1.03097	0.856947	2.027	0.0670459	1581	0	0	0
1	19912645	19913601	0.214541	0.155211	0.362	-0.809079	957	0	0	0
1	19921009	19925973	0.547416	0.175349	6.951	-0.756095	4965	0	0	0
1	19932881	19933391	0.305866	0.19291	0.724	-0.714645	511	0	0	0
1	19950495	19951164	0.270993	0.316889	0.434	-0.499093	670	0	0	0
1	19978493	19984386	5.37784	3.5136e-12	6.3715	11.4542	5894	1	0	0
1	19984786	19986487	2.63123	0.156892	2.172	0.8044	1702	0	0	0
1	20069760	20070792	0.251094	0.466922	0.579	-0.330756	1033	0	0	0
1	20080203	20082515	1.4097	0.525035	2.896	0.279812	2313	0	0	0
1	20085558	20087085	2.2162	0.188894	1.882	0.723783	1528	0	0	0
1	20088737	20093786	3.51507	6.23435e-05	2.606	4.20521	5050	1	0	0
1	20099097	20099496	0.46358	0.445002	0.579	-0.351638	400	0	0	0
1	20113258	20114415	1.05565	0.985231	2.027	0.0064621	1158	0	0	0
1	20123545	20124161	0.482169	0.379755	0.7965	-0.420496	617	0	0	0
1	20124363	20128199	0.706293	0.553511	7.53	-0.256874	3837	0	0	0
1	20136044	20137484	0.657841	0.408244	1.593	-0.38908	1441	0	0	0
1	20151622	20152213	1.06962	0.891716	1.738	0.0497736	592	0	0	0
1	20170986	20175414	0.586203	0.0628553	3.62	-1.20166	4429	0	0	0
1	20184456	20194909	1.34777	0.226567	4.634	0.644803	10454	0	0	0
1	20195016	20200618	1.38097	0.176322	2.896	0.753693	5603	0	0	0
1	20203932	20206613	1.35977	0.176912	4.199	0.752242	2682	0	0	0
1	20207588	20210391	1.42685	0.278618	5.937	0.554991	2804	0	0	0
1	20246460	20254212	9.39947	1.48182e-22	6.516	21.8292	7753	1	0	0
1	20300563	20302536	1.20538	0.419469	2.317	0.3773	1974	0	0	0
1	20303133	20303771	0.54883	0.595823	1.2305	-0.224883	639	0	0	0
1	20304555	20310216	0.942908	1	7.24	0	5662	0	0	0
1	20409040	20410834	6.90996	4.7943e-05	4.344	4.31927	1795	1	0	0
1	20427002	20428982	5.71674	0.00114343	2.751	2.94179	1981	1	0	0
1	20431062	20434670	5.97079	3.24924e-06	2.896	5.48822	3609	1	0	0
1	20434949	20437708	6.03632	0.000256287	1.882	3.59127	2760	1	0	0
1	20438445	20439727	3.91409	0.0236059	2.027	1.62698	1283	1	0	0
1	20449713	20452130	4.49704	0.000378703	3.331	3.4217	2418	1	0	0
1	20453009	20454536	3.15026	0.056561	2.027	1.24748	1528	0	0	0
1	20459487	20461515	11.6515	2.14652e-06	2.896	5.66827	2029	1	0	0
1	20461895	20467386	18.0556	2.66105e-32	8.688	31.5749	5492	1	0	0
1	20474152	20476254	3.50298	0.0191887	2.027	1.71696	2103	1	0	0
1	20477503	20481672	2.87562	2.13294e-05	4.489	4.67102	4170	1	0	0
1	20497202	20498500	2.84077	0.0667933	2.751	1.17527	1299	0	0	0
1	20498975	20499722	0.646437	0.895594	1.158	-0.0478889	748	0	0	0
1	20520302	20522227	0.216679	0.0673666	0.579	-1.17156	1926	0	0	0
1	20526247	20526735	0.420319	0.663896	1.158	-0.1779	489	0	0	0
1	20535755	20547236	2.45142	2.92123e-05	4.779	4.53443	11482	1	0	0
1	20547303	20553000	3.86844	2.49869e-05	2.317	4.60229	5698	1	0	0
1	20553271	20567715	4.00939	2.9068e-13	5.068	12.5366	14445	1	0	0
1	20571405	20583911	1.32432	0.144206	7.53	0.841015	12507	0	0	0
1	20584258	20586093	2.4548	0.0973767	2.2445	1.01154	1836	0	0	0
1	20587368	20588839	3.29227	0.0878422	1.738	1.0563	1472	0	0	0
1	20589007	20595048	2.79812	0.000481579	2.8235	3.31733	6042	1	0	0
1	20596814	20599682	3.20757	0.00925641	2.172	2.03356	2869	1	0	0
1	20602945	20609813	5.1605	3.67507e-12	5.647	11.4347	6869	1	0	0
1	20616998	20618730	0.676656	0.640524	1.448	-0.193465	1733	0	0	0
1	20627957	20629194	3.15501	0.0973767	2.027	1.01154	1238	0	0	0
1	20651492	20652841	0.749316	0.676116	2.027	-0.169979	1350	0	0	0
1	20655773	20657633	3.27557	0.0244504	1.738	1.61171	1861	1	0	0
1	20681032	20689468	1.97371	0.0166943	3.765	1.77743	8437	1	0	0
1	20702623	20704193	7.59285	0.000967785	2.317	3.01422	1571	1	0	0
1	20752721	20754538	11.5102	1.70802e-07	5.068	6.76751	1818	1	0	0
1	20755034	20758379	4.20875	0.000206472	2.606	3.68514	3346	1	0	0
1	20759551	20761387	3.04744	0.0130996	2.027	1.88274	1837	1	0	0
1	20796349	20797763	0.789699	0.922835	1.738	-0.0348759	1415	0	0	0
1	20798098	20817050	1.87284	0.00298801	15.0595	2.52462	18953	1	0	0
1	20817484	20823824	6.00179	3.58698e-11	3.475	10.4453	6341	1	0	0
1	20833339	20835538	0.910887	1	6.227	0	2200	0	0	0
1	20901699	20903005	6.08932	0.00419533	2.172	2.37723	1307	1	0	0
1	20912834	20918302	5.13071	1.02969e-06	6.951	5.98729	5469	1	0	0
1	20927011	20927473	0.738106	0.858131	1.448	-0.0664463	463	0	0	0
1	20929026	20932253	2.24335	0.00731823	5.5025	2.13559	3228	1	0	0
1	20936876	20942781	2.11444	0.000339352	11.874	3.46935	5906	1	0	0
1	20958509	20961743	1.14007	0.961661	4.1995	0.0169781	3235	0	0	0
1	20986299	20989474	3.46995	1.68516e-07	11.44	6.77336	3176	1	0	0
1	21022423	21026209	5.83845	3.42443e-10	4.5615	9.46541	3787	1	0	0
1	21043516	21045409	1.84631	0.117627	4.055	0.929494	1894	0	0	0
1	21057551	21061327	4.47306	2.1552e-07	9.267	6.66651	3777	1	0	0
1	21111255	21115240	1.21518	0.619727	9.267	0.2078	3986	0	0	0
1	21222971	21223584	1.12786	0.912183	1.5205	0.0399178	614	0	0	0
1	21239767	21240122	0.0450029	0.107533	0.145	-0.968457	356	0	0	0
1	21347247	21350411	2.58552	3.60601e-05	7.964	4.44297	3165	1	0	0
1	21353673	21354500	0.594615	0.377656	1.303	-0.422904	828	0	0	0
1	21361614	21362164	0.897484	0.859981	1.0135	-0.065511	551	0	0	0
1	21391866	21392202	0.240023	0.438422	0.434	-0.358107	337	0	0	0
1	21436817	21437450	0.156792	0.0549754	0.434	-1.25983	634	0	0	0
1	21447248	21447730	0.356648	0.332687	0.7965	-0.477964	483	0	0	0
1	21452544	21453378	0.30669	0.192916	0.434	-0.714631	835	0	0	0
1	21456053	21456706	0.205059	0.0933689	0.434	-1.0298	654	0	0	0
1	21474143	21477657	0.663933	0.560833	3.62	-0.251166	3515	0	0	0
1	21478258	21478757	0.402501	0.323261	1.014	-0.490447	500	0	0	0
1	21483873	21484385	0.27552	0.368262	0.434	-0.433843	513	0	0	0
1	21500490	21504397	0.815274	0.492008	6.371	-0.308028	3908	0	0	0
1	21574505	21575081	0.5576	0.542546	1.448	-0.265564	577	0	0	0
1	21576904	21581653	0.615228	0.0778537	2.317	-1.10872	4750	0	0	0
1	21585767	21590851	17.7365	6.25429e-35	10.571	34.2038	5085	1	0	0
1	21605498	21607863	0.982131	0.940457	4.0545	-0.0266608	2366	0	0	0
1	21614304	21617683	0.821977	0.533468	3.765	-0.272892	3380	0	0	0
1	21620183	21622098	0.567239	0.2175	2.027	-0.662541	1916	0	0	0
1	21623087	21623896	0.63425	0.594935	1.303	-0.22553	810	0	0	0
1	21624413	21627044	0.653698	0.406637	2.896	-0.390793	2632	0	0	0
1	21628937	21630042	0.821386	0.669974	1.738	-0.173942	1106	0	0	0
1	21650141	21653389	1.2369	0.45572	5.503	0.341302	3249	0	0	0
1	21654589	21658070	0.704188	0.218518	3.041	-0.660513	3482	0	0	0
1	21658254	21659127	0.567587	0.362583	1.9545	-0.440592	874	0	0	0
1	21660255	21661771	0.462735	0.13204	1.158	-0.879295	1517	0	0	0
1	21662016	21662804	0.516011	0.327534	1.014	-0.484744	789	0	0	0
1	21664126	21668047	0.535185	0.155817	2.027	-0.807384	3922	0	0	0
1	21668811	21673431	1.2137	0.854235	2.462	0.0684228	4621	0	0	0
1	21694561	21695235	0.373736	0.278961	1.014	-0.554457	675	0	0	0
1	21705520	21706314	0.608814	0.840382	1.158	-0.0755234	795	0	0	0
1	21762826	21764252	0.242229	0.141706	0.434	-0.848611	1427	0	0	0
1	21765825	21767608	1.22345	0.427158	4.9955	0.369411	1784	0	0	0
1	21779661	21782569	0.457807	0.404116	2.606	-0.393494	2909	0	0	0
1	21821577	21821905	0.302552	0.413815	0.6515	-0.383194	329	0	0	0
1	21843023	21844894	0.287526	0.133681	1.158	-0.873931	1872	0	0	0
1	21900757	21901892	1.5008	0.350532	1.593	0.455273	1136	0	0	0
1	21911218	21915823	7.11549	3.6894e-12	4.5615	11.433	4606	1	0	0
1	21932666	21935357	2.27025	0.0217614	3.6925	1.66231	2692	1	0	0
1	21939696	21943924	2.06461	0.0108267	3.2585	1.9655	4229	1	0	0
1	21945342	21945867	0.723111	0.657481	1.303	-0.182117	526	0	0	0
1	21946531	21967789	3.5944	6.20302e-11	7.53	10.2074	21259	1	0	0
1	21976087	21980885	2.95383	8.85815e-06	6.951	5.05266	4799	1	0	0
1	21981020	21983794	3.76911	0.000814498	2.462	3.08911	2775	1	0	0
1	21995395	21997027	0.541471	0.363376	1.303	-0.439644	1633	0	0	0
1	22021874	22022275	0.153544	0.083743	0.434	-1.07705	402	0	0	0
1	22107414	22111184	0.869661	0.759436	11.2225	-0.119509	3771	0	0	0
1	22113588	22115892	2.76533	0.00713887	2.9685	2.14637	2305	1	0	0
1	22193004	22193545	0.1576	0.0759639	0.5065	-1.11939	542	0	0	0
1	22195790	22197353	0.972937	0.947975	1.882	-0.0232033	1564	0	0	0
1	22220668	22221408	0.342417	0.155256	0.6515	-0.808951	741	0	0	0
1	22245109	22267241	1.18242	0.507302	4.634	0.294734	22133	0	0	0
1	22281614	22284719	2.36239	0.043775	6.4435	1.35877	3106	1	0	0
1	22296439	22303080	1.28495	0.226563	3.91	0.644811	6642	0	0	0
1	22310959	22311372	0.827995	1	1.6655	0	414	0	0	0
1	22312728	22313597	0.831254	0.883886	1.593	-0.0536037	870	0	0	0
1	22320357	22321283	1.31268	0.60017	1.448	0.221726	927	0	0	0
1	22322194	22327330	0.593905	0.0805704	2.751	-1.09382	5137	0	0	0
1	22333771	22336762	1.57039	0.430093	2.751	0.366438	2992	0	0	0
1	22339755	22340386	0.163281	0.136802	0.434	-0.863907	632	0	0	0
1	22350458	22353918	0.863298	0.720154	8.978	-0.142575	3461	0	0	0
1	22356942	22357545	0.288959	0.172772	0.579	-0.762526	604	0	0	0
1	22365470	22367776	1.64672	0.111463	3.8375	0.95287	2307	0	0	0
1	22367875	22370629	4.21883	0.000240556	2.606	3.61878	2755	1	0	0
1	22395523	22397728	2.75462	0.00931315	2.534	2.0309	2206	1	0	0
1	22402054	22403281	0.586371	0.294711	1.303	-0.530604	1228	0	0	0
1	22468553	22470653	0.848643	0.58837	2.172	-0.230349	2101	0	0	0
1	22479906	22481366	2.5414	0.0721591	2.027	1.14171	1461	0	0	0
1	22488903	22491094	0.782543	0.538522	2.751	-0.268797	2192	0	0	0
1	22555053	22557234	5.66631	0.0012212	2.172	2.91321	2182	1	0	0
1	22617907	22619562	2.29362	0.14169	2.027	0.848661	1656	0	0	0
1	22658417	22662428	9.07184	3.46544e-10	3.765	9.46024	4012	1	0	0
1	22738230	22741887	3.07083	0.000539947	3.1135	3.26765	3658	1	0	0
1	22776633	22780105	1.68683	0.0313331	8.9055	1.504	3473	1	0	0
1	22835509	22835988	0.226574	0.279007	0.434	-0.554385	480	0	0	0
1	22879304	22884107	1.03936	0.953308	2.462	0.0207667	4804	0	0	0
1	22919034	22920076	4.22146	0.0589429	1.448	1.22957	1043	0	0	0
1	22926646	22927889	2.85687	0.12931	1.593	0.888368	1244	0	0	0
1	22999997	23009625	2.03157	0.00276979	5.7195	2.55755	9629	1	0	0
1	23010336	23012671	3.09246	0.0324039	2.172	1.4894	2336	1	0	0
1	23013028	23014404	3.723	0.0552663	2.317	1.25754	1377	0	0	0
1	23014723	23017295	5.21984	8.35733e-07	4.779	6.07793	2573	1	0	0
1	23021023	23022327	2.51142	0.109977	1.882	0.958697	1305	0	0	0
1	23022635	23032294	1.74783	0.0181523	7.964	1.74107	9660	1	0	0
1	23032935	23041315	1.03072	1	3.186	0	8381	0	0	0
1	23041581	23045888	0.646668	0.295075	2.462	-0.530068	4308	0	0	0
1	23047166	23047759	0.358144	0.264375	0.724	-0.577779	594	0	0	0
1	23053673	23054153	0.43946	0.371224	1.014	-0.430364	481	0	0	0
1	23054954	23055542	0.214947	0.090115	0.434	-1.0452	589	0	0	0
1	23055785	23056201	0.532387	0.565197	0.7965	-0.2478	417	0	0	0
1	23056924	23057538	0.298849	0.142917	0.6515	-0.844917	615	0	0	0
1	23060370	23061125	0.320899	0.234036	0.434	-0.630718	756	0	0	0
1	23071713	23075022	0.884405	0.81831	2.896	-0.0870823	3310	0	0	0
1	23075315	23078783	1.89088	0.00574111	6.951	2.241	3469	1	0	0
1	23080308	23081808	0.352318	0.0730899	0.7965	-1.13614	1501	0	0	0
1	23082271	23083260	0.28618	0.125321	0.434	-0.901976	990	0	0	0
1	23088473	23089191	0.225533	0.0603257	0.434	-1.2195	719	0	0	0
1	23099165	23099760	0.290068	0.234431	0.579	-0.629984	596	0	0	0
1	23100362	23101358	0.312716	0.0582157	0.724	-1.23496	997	0	0	0
1	23102136	23102906	0.286235	0.104267	0.724	-0.981852	771	0	0	0
1	23104809	23105687	0.290178	0.0687419	0.6515	-1.16278	879	0	0	0
1	23106406	23107090	0.699188	0.62691	0.869	-0.202795	685	0	0	0
1	23113915	23115277	0.456172	0.0992378	1.158	-1.00332	1363	0	0	0
1	23115319	23118062	0.722637	0.282476	2.9685	-0.549019	2744	0	0	0
1	23118444	23119139	0.444583	0.294631	1.014	-0.530721	696	0	0	0
1	23125888	23126424	0.216403	0.538778	0.29	-0.26859	537	0	0	0
1	23130663	23132123	1.56988	0.60317	2.027	0.21956	1461	0	0	0
1	23137188	23137682	0.104068	0.0804114	0.362	-1.09468	495	0	0	0
1	23142380	23145631	3.40427	0.000327493	4.199	3.4848	3252	1	0	0
1	23151441	23160885	3.14597	1.04579e-07	6.371	6.98055	9445	1	0	0
1	23161422	23162078	0.412592	0.354586	0.869	-0.450279	657	0	0	0
1	23172061	23172598	0.398793	0.303311	0.869	-0.518112	538	0	0	0
1	23181042	23181652	0.389586	0.3362	0.434	-0.473402	611	0	0	0
1	23181695	23182156	0.658199	0.683358	1.158	-0.165352	462	0	0	0
1	23206415	23207055	0.279051	0.265026	0.434	-0.576711	641	0	0	0
1	23229096	23229568	0.0784592	0.0825787	0.145	-1.08313	473	0	0	0
1	23290419	23291043	0.555042	0.809079	0.869	-0.0920092	625	0	0	0
1	23296007	23296572	0.238575	0.12534	0.434	-0.901909	566	0	0	0
1	23344587	23348167	1.17369	0.414473	6.661	0.382504	3581	0	1	0.000279252
1	23410228	23410709	0.224529	0.202693	0.362	-0.693162	482	0	0	0
1	23426307	23431483	2.05018	0.00165425	5.503	2.7814	5177	1	0	0
1	23466899	23467904	0.313457	0.0687595	0.869	-1.16267	1006	0	0	0
1	23474903	23476663	0.924748	1	1.9545	0	1761	0	0	0
1	23490869	23491698	0.317318	0.206461	0.724	-0.685161	830	0	0	0
1	23503551	23504965	1.26017	0.799505	3.475	0.097179	1415	0	0	0
1	23510605	23511758	1.40993	0.462459	2.027	0.334927	1154	0	0	0
1	23513257	23516933	3.79195	1.42707e-06	5.1405	5.84555	3677	1	0	0
1	23522352	23524588	8.78052	1.17554e-06	3.62	5.92976	2237	1	0	0
1	23542506	23544871	6.70611	2.17868e-10	4.489	9.66181	2366	1	0	0
1	23548484	23554461	3.57858	3.54904e-09	3.91	8.44989	5978	1	0	0
1	23610297	23610724	0.896285	1	2.027	0	428	0	0	0
1	23654910	23655305	0.451618	0.478919	1.303	-0.319738	396	0	0	0
1	23667791	23668187	0.302745	0.426861	0.434	-0.369714	397	0	0	0
1	23669125	23672604	1.59707	0.032294	14.046	1.49088	3480	1	0	0
1	23693578	23698238	1.31532	0.686983	10.86	0.163054	4661	0	0	0
1	23702905	23705360	3.25227	0.000300339	4.199	3.52239	2456	1	0	0
1	23709795	23712519	1.92647	0.11025	3.331	0.95762	2725	0	0	0
1	23727143	23733209	0.946971	0.594706	3.186	-0.225697	6067	0	0	0
1	23738727	23739319	0.394718	0.697237	0.434	-0.156619	593	0	0	0
1	23776203	23780930	0.913508	0.907676	4.344	-0.0420691	4728	0	0	0
1	23783046	23787460	9.3897	3.55338e-16	4.489	15.4494	4415	1	0	0
1	23805028	23805995	1.65255	0.481807	1.738	0.317127	968	0	0	0
1	23809663	23812095	1.43151	0.794934	4.7065	0.099669	2433	0	0	0
1	23822967	23824754	4.23134	0.00113017	2.751	2.94686	1788	1	0	0
1	23848487	23849057	0.418551	0.2819	0.7965	-0.549906	571	0	0	0
1	23849161	23867142	0.832312	0.410514	5.358	-0.386672	17982	0	0	0
1	23870431	23893326	1.19456	0.273954	9.847	0.562322	22896	0	0	0
1	23893500	23896245	0.428289	0.0933426	1.882	-1.02992	2746	0	0	0
1	23900582	23905441	7.25459	1.53133e-10	3.186	9.81493	4860	1	0	0
1	23917342	23922053	5.60236	1.4645e-09	3.8375	8.83431	4712	1	1	0.000212224
1	23942404	23947917	1.17526	0.320587	2.751	0.494054	5514	0	0	0
1	23953173	23954482	0.672819	0.566652	1.593	-0.246683	1310	0	0	0
1	23960330	23962720	2.58714	0.00449619	3.6925	2.34716	2391	1	0	0
1	23963377	23965015	3.53656	0.0391041	2.317	1.40778	1639	1	0	0
1	23967777	23968365	0.41313	1	0.29	0	589	0	0	0
1	24017607	24020168	1.48714	0.0735612	6.4435	1.13335	2562	0	0	0
1	24031188	24031727	0.381298	0.311557	0.6515	-0.506462	540	0	0	0
1	24068736	24071864	1.75389	0.0569595	6.371	1.24443	3129	0	0	0
1	24103403	24106226	0.898179	0.80075	8.833	-0.0965029	2824	0	0	0
1	24116482	24121653	2.02915	0.00205487	5.937	2.68722	5172	1	0	0
1	24121921	24129113	1.0102	0.824727	3.8375	0.0836896	7193	0	0	0
1	24135844	24138346	0.854569	0.556424	3.186	-0.254594	2503	0	0	0
1	24138401	24139050	0.23043	0.0978392	0.434	-1.00949	650	0	0	0
1	24150541	24153012	1.00884	0.875957	7.24	0.0575171	2472	0	0	0
1	24156530	24158224	0.701047	0.521433	2.317	-0.282801	1695	0	0	0
1	24161192	24161937	0.347667	0.117689	0.869	-0.929265	746	0	0	0
1	24164256	24166148	1.06338	0.980559	2.027	0.00852633	1893	0	0	0
1	24192231	24192619	0.470632	0.434703	1.2305	-0.361808	389	0	0	0
1	24193311	24195868	0.842813	0.474766	3.186	-0.323521	2558	0	0	0
1	24238032	24252494	2.23307	9.35371e-06	6.227	5.02902	14463	1	0	0
1	24275449	24280156	5.92225	6.0844e-07	2.606	6.21578	4708	1	0	0
1	24280506	24288473	1.76398	0.00224955	12.5255	2.6479	7968	1	0	0
1	24290607	24291846	0.729302	0.760941	1.303	-0.118649	1240	0	0	0
1	24303535	24312335	2.98532	2.76464e-07	6.661	6.55836	8801	1	0	0
1	24327102	24327376	0.589404	0.966514	1.158	-0.014792	275	0	0	0
1	24328807	24330652	3.21471	0.0469898	1.882	1.328	1846	1	0	0
1	24334271	24355634	4.08391	1.03447e-15	15.494	14.9853	21364	1	0	0
1	24361131	24361465	0.458317	0.640361	1.158	-0.193575	335	0	0	0
1	24371895	24374886	2.55231	0.0190922	2.896	1.71914	2992	1	0	0
1	24393087	24395346	3.77045	0.00315314	2.751	2.50126	2260	1	0	0
1	24397345	24398333	2.74357	0.173297	2.027	0.761209	989	0	0	0
1	24427949	24429386	1.61293	0.328298	1.738	0.483732	1438	0	0	0
1	24431634	24432901	0.97907	0.82413	1.882	-0.0840045	1268	0	0	0
1	24433312	24437860	4.97714	3.64766e-14	5.8645	13.438	4549	1	0	0
1	24438078	24439798	2.92712	0.0175332	2.172	1.75614	1721	1	0	0
1	24442719	24448273	1.43283	0.0814388	14.4805	1.08917	5555	0	0	0
1	24467286	24482477	4.09498	2.44752e-12	7.3125	11.6113	15192	1	0	0
1	24487179	24489264	1.00079	0.901077	1.81	0.0452383	2086	0	0	0
1	24499767	24504296	6.45728	2.67044e-12	3.8375	11.5734	4530	1	0	0
1	24511943	24520458	3.40173	5.65835e-09	3.475	8.24731	8516	1	0	0
1	24526558	24531605	6.43436	5.71064e-13	3.475	12.2433	5048	1	0	0
1	24531634	24533801	1.74195	0.21633	2.751	0.664883	2168	0	0	0
1	24542732	24543659	3.86374	0.124479	1.882	0.904902	928	0	0	0
1	24548855	24550235	1.4429	0.357761	2.172	0.446407	1381	0	0	0
1	24561792	24565081	8.71643	5.14891e-14	4.0545	13.2883	3290	1	0	0
1	24578099	24580386	3.18775	0.000707595	2.606	3.15022	2288	1	0	0
1	24588370	24595111	11.8311	2.08014e-23	5.647	22.6819	6742	1	0	0
1	24600133	24602679	18.8091	2.00347e-16	4.779	15.6982	2547	1	0	0
1	24602845	24614923	14.5797	1.53117e-38	4.055	37.815	12079	1	0	0
1	24615263	24625149	12.7901	4.02042e-34	5.358	33.3957	9887	1	0	0
1	24627187	24628288	3.93718	0.10152	2.027	0.99345	1102	0	0	0
1	24633374	24640725	8.79237	1.03789e-14	3.331	13.9838	7352	1	0	0
1	24642876	24647618	9.18372	2.38591e-13	4.199	12.6223	4743	1	0	0
1	24647737	24656525	4.40474	9.45298e-11	3.331	10.0244	8789	1	0	0
1	24671027	24673408	6.13052	9.91682e-06	2.9685	5.00363	2382	1	0	0
1	24689105	24693927	2.58028	0.000224661	3.91	3.64847	4823	1	0	0
1	24698423	24704659	12.2373	4.08161e-23	5.647	22.3892	6237	1	0	0
1	24705575	24709535	1.30983	0.366482	3.041	0.435948	3961	0	0	0
1	24710144	24713157	3.54866	0.00436356	2.462	2.36016	3014	1	0	0
1	24713371	24719856	2.58717	4.72553e-05	5.7195	4.32555	6486	1	0	0
1	24735367	24746728	0.82008	0.517764	2.896	-0.285868	11362	0	0	0
1	24826940	24830889	1.14181	0.548745	8.471	0.26063	3950	0	0	0
1	24861743	24864846	1.44947	0.228152	3.186	0.641776	3104	0	0	0
1	24864930	24869814	3.72859	1.27654e-09	7.8915	8.89397	4885	1	0	0
1	24869938	24871672	4.41037	0.0169936	1.882	1.76972	1735	1	0	0
1	24873817	24874790	0.385795	0.149753	1.303	-0.824623	974	0	0	0
1	24881554	24883698	2.16356	0.0261546	4.779	1.58245	2145	1	0	0
1	24883844	24887284	5.02103	7.21902e-05	2.462	4.14152	3441	1	0	0
1	24888403	24889761	2.40362	0.0976412	2.317	1.01037	1359	0	0	0
1	24891459	24892101	0.565846	0.78618	0.9415	-0.104478	643	0	0	0
1	24967491	24971440	1.35074	0.184555	14.3355	0.733875	3950	0	0	0
1	25009353	25011182	6.20024	0.000589122	2.462	3.22979	1830	1	0	0
1	25030670	25033723	2.28191	0.00777992	5.503	2.10902	3054	1	0	0
1	25044151	25047450	5.12929	1.89971e-05	3.186	4.72131	3300	1	0	0
1	25049984	25054511	5.76403	6.99628e-12	4.344	11.1551	4528	1	0	0
1	25055223	25055732	0.40633	0.323944	1.014	-0.489531	510	0	0	0
1	25056863	25057320	0.984438	1	1.9545	0	458	0	0	0
1	25060892	25063324	3.54811	0.00116757	3.475	2.93272	2433	1	0	0
1	25068063	25073820	0.973807	0.835641	3.765	-0.07798	5758	0	0	0
1	25174245	25175706	0.9836	0.798921	3.6205	-0.0974961	1462	0	0	0
1	25186983	25192516	1.2846	0.890256	5.358	0.0504851	5534	0	0	0
1	25192704	25197953	2.36048	0.00765729	3.186	2.11593	5250	1	0	0
1	25201070	25203415	0.681214	0.439264	1.738	-0.357274	2346	0	0	0
1	25216937	25218121	0.197577	0.108157	0.6515	-0.965945	1185	0	0	0
1	25222961	25223373	0.28856	0.323725	0.434	-0.489824	413	0	0	0
1	25223647	25224856	0.349906	0.175063	0.869	-0.756806	1210	0	0	0
1	25235751	25236382	0.739615	0.724581	1.738	-0.139913	632	0	0	0
1	25236718	25238901	2.71172	0.0749226	2.751	1.12539	2184	0	0	0
1	25240521	25241769	0.661381	0.547943	1.9545	-0.261265	1249	0	0	0
1	25294947	25300225	17.9722	7.72513e-20	4.199	19.1121	5279	1	0	0
1	25348699	25350123	4.73495	0.0150965	2.172	1.82112	1425	1	0	0
1	25357870	25361328	6.51694	3.63811e-06	2.896	5.43912	3459	1	0	0
1	25389992	25391067	2.98419	0.110645	1.882	0.956066	1076	0	0	0
1	25426978	25428922	3.89606	0.00706688	2.172	2.15077	1945	1	0	0
1	25432711	25434683	0.429717	0.0554783	1.593	-1.25588	1973	0	0	0
1	25474477	25476118	5.2896	0.00140557	3.475	2.85215	1642	1	0	0
1	25489784	25498849	4.55056	1.28076e-13	8.9055	12.8925	9066	1	0	0
1	25500186	25502293	1.76737	0.305778	1.882	0.514594	2108	0	0	0
1	25504759	25506424	1.10458	0.71134	1.738	0.147923	1666	0	0	0
1	25518687	25527598	0.582491	0.056418	2.751	-1.24858	8912	0	0	0
1	25529603	25531468	2.85535	0.0195501	2.317	1.70885	1866	1	0	0
1	25536706	25538199	1.48122	0.317787	2.2445	0.497864	1494	0	0	0
1	25546322	25548410	1.29302	0.663937	3.041	0.177873	2089	0	0	0
1	25557807	25560755	0.738311	0.344654	8.109	-0.462616	2949	0	0	0
1	25565086	25567746	1.11916	0.716362	10.064	0.144867	2661	0	0	0
1	25572128	25575339	0.81883	0.523716	11.295	-0.280904	3212	0	0	0
1	25593003	25595250	1.52968	0.544152	5.937	0.264279	2248	0	0	0
1	25663037	25666271	1.51531	0.52038	10.136	0.283679	3235	0	0	0
1	25804091	25806423	3.2403	0.00759568	3.62	2.11943	2333	1	0	0
1	25815946	25816375	0.0909171	0.12916	0.2175	-0.888871	430	0	0	0
1	25826595	25829182	0.318733	0.0735488	1.6655	-1.13342	2588	0	0	0
1	25830068	25830433	0.896987	0.975259	1.882	-0.01088	366	0	0	0
1	25831511	25834029	0.767053	0.840536	2.751	-0.0754437	2519	0	0	0
1	25864472	25865684	3.31912	0.0656701	1.8825	1.18263	1213	0	0	0
1	25867078	25869162	2.35086	0.0703803	2.896	1.15255	2085	0	0	0
1	25869379	25871721	1.06811	0.881436	5.068	0.0548092	2343	0	0	0
1	25873980	25877919	0.887679	0.821447	4.779	-0.0854205	3940	0	0	0
1	25880600	25881422	0.659565	0.450879	1.303	-0.34594	823	0	0	0
1	25881648	25885051	1.62172	0.0683107	9.0505	1.16551	3404	0	0	0
1	25893684	25896792	6.89409	8.96459e-08	4.055	7.04747	3109	1	0	0
1	25899387	25901415	1.38681	0.622123	3.475	0.206124	2029	0	0	0
1	25942221	25944695	2.28521	0.123874	4.779	0.90702	2475	0	0	0
1	25986620	25989602	3.01982	0.000111637	6.082	3.95219	2983	1	0	0
1	25992971	25995968	3.27542	0.00359664	2.317	2.4441	2998	1	0	0
1	26034044	26035625	3.39482	0.0519137	1.882	1.28472	1582	0	0	0
1	26074549	26075844	5.79639	0.0204411	2.462	1.6895	1296	1	0	0
1	26095598	26105037	8.81265	3.14139e-25	7.819	24.5029	9440	1	0	0
1	26106507	26108049	3.27387	0.0632582	2.172	1.19888	1543	0	0	0
1	26122433	26123792	3.09851	0.0458715	2.751	1.33846	1360	1	0	0
1	26125686	26127726	0.947233	0.867345	4.923	-0.0618081	2041	0	0	0
1	26144004	26148171	0.970518	1	8.7605	0	4168	0	0	0
1	26157819	26158198	0.0968623	0.178881	0.145	-0.747436	380	0	0	0
1	26163757	26164720	1.52436	0.407001	1.6655	0.390405	964	0	0	0
1	26184708	26187039	2.4574	0.00137692	7.095	2.86109	2332	1	1	0.000428816
1	26187439	26188753	1.00433	0.876979	2.172	0.0570108	1315	0	0	0
1	26192383	26195714	4.19659	7.75652e-08	6.082	7.11033	3332	1	0	0
1	26195739	26198915	2.03589	0.0489609	3.041	1.31015	3177	1	0	0
1	26200482	26203381	3.97853	1.09932e-08	10.426	7.95888	2900	1	0	0
1	26204958	26207127	3.40336	0.0233267	1.882	1.63215	2170	1	0	0
1	26214629	26221074	5.66293	6.09462e-16	8.978	15.2151	6446	1	0	0
1	26222421	26223008	1.02032	0.93702	1.158	0.0282511	588	0	0	0
1	26231156	26233893	3.44276	3.54983e-05	5.5025	4.44979	2738	1	0	0
1	26248936	26250000	0.709454	0.749035	1.448	-0.125498	1065	0	0	0
1	26251026	26251643	0.224171	0.403778	0.434	-0.393858	618	0	0	0
1	26316203	26316749	0.337265	0.244052	0.434	-0.612518	547	0	0	0
1	26322651	26325897	1.49359	0.0578831	8.5435	1.23745	3247	0	0	0
1	26361081	26366711	6.52993	9.06163e-12	3.475	11.0428	5631	1	0	0
1	26371941	26374082	2.84176	0.0559583	2.172	1.25214	2142	0	0	0
1	26375561	26378078	2.27338	0.043329	2.751	1.36322	2518	1	0	0
1	26379678	26381662	8.11857	6.58225e-07	3.8375	6.18163	1985	1	0	0
1	26383379	26384592	5.08641	0.0376201	2.027	1.42458	1214	1	0	0
1	26390876	26392323	4.65969	0.00882369	2.172	2.05435	1448	1	0	0
1	26398571	26411864	26.0745	1.50171e-64	8.399	63.8234	13294	1	0	0
1	26418098	26422245	9.55695	1.46391e-13	4.923	12.8345	4148	1	0	0
1	26423515	26425464	6.34842	0.000118477	2.751	3.92636	1950	1	0	0
1	26430309	26432459	4.71077	0.000437278	3.041	3.35924	2151	1	0	0
1	26435894	26441866	1.36875	0.540821	7.53	0.266947	5973	0	0	0
1	26447586	26457852	1.6821	0.0158079	6.661	1.80113	10267	1	0	0
1	26458121	26460034	1.26044	0.457866	2.0995	0.339261	1914	0	0	0
1	26465135	26466767	3.20837	0.05762	1.882	1.23943	1633	0	0	0
1	26487056	26489288	6.10254	3.76359e-07	5.285	6.4244	2233	1	0	0
1	26490223	26491651	2.90153	0.00294676	3.9825	2.53066	1429	1	0	0
1	26495174	26498111	0.927	0.906178	6.227	-0.0427863	2938	0	0	0
1	26548389	26548824	0.498932	0.632279	1.086	-0.199091	436	0	0	0
1	26548826	26549563	0.190355	0.0518487	0.434	-1.28526	738	0	0	0
1	26551269	26552742	1.82929	0.257369	2.606	0.589444	1474	0	0	0
1	26559620	26562296	1.15425	1	7.53	0	2677	0	0	0
1	26563216	26565003	2.74201	0.0114843	3.041	1.93989	1788	1	0	0
1	26600739	26601290	0.215114	0.109451	0.434	-0.960781	552	0	0	0
1	26601342	26608833	0.814249	0.420751	18.39	-0.375975	7492	0	0	0
1	26608885	26612667	1.40116	0.569694	3.041	0.244358	3783	0	0	0
1	26615252	26615884	0.841546	0.884143	1.593	-0.0534773	633	0	0	0
1	26623625	26626401	3.65615	0.00123011	3.475	2.91006	2777	1	0	0
1	26626851	26627864	1.8349	0.495352	2.172	0.305086	1014	0	0	0
1	26628817	26630965	3.88539	0.00915186	2.606	2.03849	2149	1	0	0
1	26631775	26634652	2.18839	0.00385724	7.023	2.41372	2878	1	0	0
1	26647457	26648490	1.59037	0.56766	1.448	0.245912	1034	0	0	0
1	26648524	26649112	0.533727	1	0.579	0	589	0	0	0
1	26661413	26661948	0.811648	0.794354	0.579	-0.0999862	536	0	0	0
1	26662206	26664736	3.66638	3.17854e-05	6.806	4.49777	2531	1	0	0
1	26674384	26688692	3.29149	1.054e-10	15.2765	9.97716	14309	1	0	0
1	26689369	26690880	6.19294	0.000239839	2.462	3.62008	1512	1	0	0
1	26795017	26800831	0.89312	0.656978	2.0995	-0.182449	5815	0	0	0
1	26813296	26814583	4.37472	0.0385628	1.882	1.41383	1288	1	0	0
1	26826000	26829276	0.930796	1	14.408	0	3277	0	0	0
1	26855391	26861044	0.786873	0.332066	11.874	-0.478775	5654	0	0	0
1	26861111	26865515	0.786537	0.41263	1.882	-0.38444	4405	0	0	0
1	26867519	26868766	0.322911	0.0598137	1.158	-1.2232	1248	0	0	0
1	26873450	26873901	0.221774	0.182464	0.434	-0.738822	452	0	0	0
1	26945612	26949014	1.50732	0.0858446	21.9375	1.06629	3403	0	0	0
1	26962849	26964199	2.93326	0.00849264	4.344	2.07096	1351	1	0	0
1	27003025	27004867	1.98413	0.0756241	2.6785	1.12134	1843	0	0	0
1	27016437	27025990	2.01594	0.00247563	15.639	2.60631	9554	1	0	0
1	27028147	27028748	0.972994	1	2.2445	0	602	0	0	0
1	27031137	27033789	1.29402	0.527243	2.606	0.27799	2653	0	0	0
1	27067177	27067962	0.86493	0.925939	2.027	-0.0334174	786	0	0	0
1	27069994	27071714	2.90841	0.021527	3.331	1.66702	1721	1	0	0
1	27074502	27075104	0.299921	0.168817	0.579	-0.772584	603	0	0	0
1	27095084	27095714	0.217682	0.18463	0.434	-0.733698	631	0	0	0
1	27097586	27098770	1.32742	0.714795	1.81	0.145819	1185	0	0	0
1	27111806	27116227	2.26486	0.00185074	12.236	2.73266	4422	1	0	0
1	27125849	27127432	1.25128	0.647515	3.041	0.18875	1584	0	0	0
1	27147352	27148166	0.639087	0.502974	1.448	-0.298454	815	0	0	0
1	27150481	27154673	1.39243	0.186949	5.213	0.728276	4193	0	0	0
1	27173306	27178021	1.05987	0.851053	7.8915	0.0700436	4716	0	0	0
1	27178961	27183608	1.15728	0.878498	6.661	0.0562594	4648	0	0	0
1	27184484	27195705	2.02347	0.0408635	9.267	1.38866	11222	1	0	0
1	27202723	27207124	0.713787	0.158361	1.882	-0.800351	4402	0	0	0
1	27207164	27207653	0.15569	0.0819842	0.29	-1.08627	490	0	0	0
1	27215142	27217799	1.17689	0.931427	8.471	0.0308511	2658	0	0	0
1	27225676	27228036	1.45383	0.24805	9.702	0.605461	2361	0	0	0
1	27236064	27242684	0.778155	0.445359	2.751	-0.35129	6621	0	0	0
1	27247193	27249868	0.990849	0.786633	6.951	-0.104228	2676	0	0	0
1	27252465	27252839	0.179263	0.202045	0.434	-0.694552	375	0	0	0
1	27266201	27266646	0.422902	0.448402	0.579	-0.348333	446	0	0	0
1	27278533	27279095	0.199022	0.0636189	0.6515	-1.19641	563	0	0	0
1	27285184	27288107	1.4609	0.204167	14.336	0.690014	2924	0	0	0
1	27292795	27300857	1.52767	0.224565	3.5475	0.648658	8063	0	0	0
1	27309814	27326667	22.2488	2.54822e-63	7.4575	62.5938	16854	1	0	0
1	27327107	27329747	5.35916	0.000426871	2.462	3.3697	2641	1	0	0
1	27333654	27341047	1.47504	0.0924748	6.8785	1.03398	7394	0	1	0.000135245
1	27400570	27401763	5.02	0.0321182	1.882	1.49325	1194	1	0	0
1	27433244	27433883	0.659255	0.555566	1.158	-0.255265	640	0	0	0
1	27436928	27440039	1.4233	0.22253	2.751	0.652611	3112	0	0	0
1	27440772	27444841	0.93694	0.904062	3.331	-0.0438016	4070	0	0	0
1	27445644	27446883	1.44753	0.598545	2.317	0.222903	1240	0	0	0
1	27447000	27451178	1.46749	0.175378	3.2585	0.756025	4179	0	0	0
1	27456692	27458003	0.540943	0.37094	1.303	-0.430697	1312	0	0	0
1	27458400	27460314	0.359406	0.0925008	1.158	-1.03385	1915	0	0	0
1	27460330	27460824	0.55855	0.655466	1.2305	-0.18345	495	0	0	0
1	27462104	27473727	4.50424	3.28758e-13	8.109	12.4831	11624	1	0	0
1	27473969	27476825	1.9652	0.127981	2.317	0.892853	2857	0	0	0
1	27478915	27484167	1.10971	0.677732	3.62	0.168942	5253	0	0	0
1	27485673	27491494	1.30798	0.192107	3.765	0.716457	5822	0	0	0
1	27515841	27522184	0.910579	1	7.023	0	6344	0	0	0
1	27523734	27524915	1.50261	0.447515	2.172	0.349193	1182	0	0	0
1	27559993	27562488	1.12608	1	4.127	0	2496	0	0	0
1	27593492	27594017	0.159797	0.072046	0.434	-1.14239	526	0	0	0
1	27647746	27650462	1.34326	0.28204	4.344	0.54969	2717	0	0	0
1	27666900	27670775	5.88153	2.99395e-15	16.1455	14.5238	3876	1	0	0
1	27673306	27677893	2.84907	0.000439034	3.62	3.3575	4588	1	0	0
1	27691100	27694880	0.822324	0.36078	10.571	-0.442758	3781	0	0	0
1	27708937	27710722	0.843747	0.497312	1.882	-0.303371	1786	0	0	0
1	27717320	27720363	1.3998	0.386193	5.647	0.413196	3044	0	0	0
1	27724650	27726169	2.15512	0.185273	2.896	0.732187	1520	0	0	0
1	27744819	27745289	0.275672	0.217362	0.579	-0.662816	471	0	0	0
1	27748482	27748871	0.711815	0.750117	0.9415	-0.124871	390	0	0	0
1	27752012	27752688	0.256617	0.244563	0.434	-0.61161	677	0	0	0
1	27757785	27758284	0.615831	0.614611	1.3755	-0.211399	500	0	0	0
1	27759751	27766357	1.10026	0.501976	3.765	0.299317	6607	0	0	0
1	27767381	27768026	0.446378	0.338952	0.869	-0.469861	646	0	0	0
1	27774317	27774946	0.428181	0.281201	0.869	-0.550983	630	0	0	0
1	27781762	27782763	0.747632	0.727002	1.882	-0.138464	1002	0	0	0
1	27790267	27790615	0.46224	0.667623	0.724	-0.175469	349	0	0	0
1	27795010	27795641	0.331125	0.485262	0.434	-0.314023	632	0	0	0
1	27812982	27813432	0.227441	0.152807	0.6515	-0.815856	451	0	0	0
1	27814171	27820338	0.640452	0.0919597	6.7335	-1.0364	6168	0	0	0
1	27829659	27832448	0.486549	0.108113	1.738	-0.966122	2790	0	0	0
1	27837883	27838386	0.236545	0.148939	0.724	-0.826991	504	0	0	0
1	27840010	27840502	0.758465	0.757144	1.303	-0.120822	493	0	0	0
1	27851593	27856606	0.829026	0.432127	6.516	-0.364389	5014	0	0	0
1	27861100	27872027	2.88657	5.86012e-08	4.923	7.23209	10928	1	0	0
1	27875240	27876869	4.311	0.00437	3.6925	2.35952	1630	1	0	0
1	27880955	27881366	0.642163	0.704588	1.014	-0.152065	412	0	0	0
1	27882144	27903728	1.60892	0.0126984	6.082	1.89625	21585	1	0	0
1	27916064	27918714	1.349	0.661848	2.606	0.179242	2651	0	0	0
1	27927702	27931431	1.42663	0.451577	6.951	0.345268	3730	0	0	0
1	27932759	27934530	4.09544	0.00837419	2.462	2.07706	1772	1	0	0
1	27975768	27976143	0.551169	0.692367	1.593	-0.159664	376	0	0	0
1	27988883	27990143	1.57876	0.357652	2.172	0.44654	1261	0	0	0
1	27997480	28000254	3.71332	7.78982e-05	4.634	4.10847	2775	1	0	0
1	28008279	28010245	0.688325	0.329464	1.593	-0.482192	1967	0	0	0
1	28011312	28015153	1.62357	0.174512	3.765	0.758175	3842	0	0	0
1	28098236	28101186	0.659525	0.134265	3.6925	-0.872038	2951	0	0	0
1	28105662	28106263	0.429589	0.363766	0.869	-0.439178	602	0	0	0
1	28109680	28110685	0.483218	0.419907	0.869	-0.376847	1006	0	0	0
1	28110708	28113536	1.2563	0.45712	4.6335	0.33997	2829	0	0	0
1	28142427	28145131	1.9276	0.0179628	6.082	1.74563	2705	1	0	0
1	28156148	28158759	1.59479	0.174512	9.412	0.758175	2612	0	0	0
1	28198955	28199653	0.865858	0.790788	1.593	-0.10194	699	0	0	0
1	28201237	28201895	1.97981	0.371351	3.765	0.430215	659	0	0	0
1	28239741	28242122	1.57205	0.203103	5.358	0.692285	2382	0	0	0
1	28259849	28263262	1.11931	0.488009	2.606	0.311572	3414	0	0	0
1	28263883	28264475	0.205416	0.085708	0.434	-1.06698	593	0	0	0
1	28284957	28287889	1.13524	0.841849	12.598	0.074766	2933	0	0	0
1	28293926	28296269	3.28363	0.00532674	2.172	2.27354	2344	1	0	0
1	28413621	28416303	1.0109	0.922619	6.951	0.0349774	2683	0	0	0
1	28430473	28432828	1.00855	0.667623	3.186	0.175469	2356	0	0	0
1	28497274	28497474	0.152059	0.224102	0.5065	-0.649555	201	0	0	0
1	28516149	28518256	6.59368	2.42373e-05	3.62	4.61552	2108	1	0	0
1	28519523	28521468	5.71155	0.000208891	3.8375	3.68008	1946	1	0	0
1	28535978	28536463	0.166614	0.149488	0.145	-0.825392	486	0	0	0
1	28558211	28560455	1.24228	0.565773	4.5615	0.247358	2245	0	0	0
1	28561271	28564508	1.81103	0.0191775	12.598	1.71721	3238	1	0	0
1	28568212	28579351	2.44509	1.47325e-06	5.647	5.83172	11140	1	0	0
1	28583018	28588577	3.64873	2.37298e-07	3.6925	6.62471	5560	1	0	0
1	28591222	28592440	1.44939	0.489777	2.027	0.310002	1219	0	0	0
1	28605474	28606258	0.130633	0.180151	0.2175	-0.744364	785	0	0	0
1	28613813	28614280	1.03191	1	1.738	0	468	0	0	0
1	28614290	28615337	0.568795	0.405533	1.448	-0.391974	1048	0	0	0
1	28616677	28618429	0.881375	0.583206	2.462	-0.234178	1753	0	0	0
1	28622146	28624509	2.4851	0.0110845	5.575	1.95529	2364	1	0	0
1	28639541	28641425	3.74167	0.00995409	3.041	2.002	1885	1	0	0
1	28653030	28657532	1.90747	0.00294167	6.5885	2.53141	4503	1	0	0
1	28667189	28668853	2.54933	0.151874	1.738	0.818516	1665	0	0	0
1	28671641	28676017	6.52147	8.38478e-12	3.041	11.0765	4377	1	0	0
1	28676203	28681826	6.92942	5.33499e-19	7.385	18.2729	5624	1	1	0.000177809
1	28690679	28693836	2.96809	0.000431776	5.792	3.36474	3158	1	0	0
1	28694168	28698420	2.06656	0.00607418	6.806	2.21651	4253	1	0	0
1	28698944	28699775	0.647507	0.690302	1.3755	-0.160961	832	0	0	0
1	28700917	28701819	0.608645	0.41197	1.158	-0.385134	903	0	0	0
1	28720085	28720942	0.387093	0.375129	0.869	-0.425819	858	0	0	0
1	28721003	28722392	0.949428	1	2.027	0	1390	0	0	0
1	28743313	28745111	1.94587	0.176262	2.317	0.753841	1799	0	0	0
1	28763084	28765977	1.71299	0.0755456	3.6925	1.12179	2894	0	0	0
1	28777102	28777550	0.160078	0.127403	0.29	-0.894821	449	0	0	0
1	28798289	28798883	1.57114	0.49089	2.3895	0.309016	595	0	0	0
1	28824542	28825140	0.287657	0.263684	0.434	-0.578917	599	0	0	0
1	28826835	28828570	1.85749	0.134511	3.041	0.871243	1736	0	0	0
1	28829018	28830631	0.929462	1	2.896	0	1614	0	0	0
1	28830786	28839194	3.59489	7.11134e-12	13.612	11.148	8409	1	0	0
1	28842979	28848790	3.16784	2.03663e-06	3.8375	5.69109	5812	1	0	0
1	28850578	28856330	9.41465	8.91913e-20	6.9505	19.0497	5753	1	0	0
1	28866556	28867977	1.3028	0.579641	1.882	0.236841	1422	0	0	0
1	28877617	28880925	1.6035	0.093067	3.041	1.0312	3309	0	0	0
1	28906299	28910310	1.15794	0.625064	5.8645	0.204075	4012	0	0	0
1	28968198	28971663	1.77673	0.0136404	12.6705	1.86517	3466	1	0	0
1	28973404	28976461	0.743525	0.440393	7.24	-0.356159	3058	0	0	0
1	28993608	28997054	1.57271	0.0440095	9.412	1.35645	3447	1	0	0
1	29045102	29046108	2.08404	0.32783	2.172	0.484351	1007	0	0	0
1	29059667	29061152	0.375916	0.0851006	1.086	-1.07007	1486	0	0	0
1	29062130	29065351	1.0477	0.733946	8.978	0.134336	3222	0	0	0
1	29077292	29077898	0.270622	0.264864	0.5065	-0.576977	607	0	0	0
1	29111808	29112312	0.76969	1	1.303	0	505	0	0	0
1	29186253	29188418	0.543666	0.223515	1.593	-0.650693	2166	0	0	0
1	29197724	29199462	5.31294	0.0142308	2.751	1.84677	1739	1	0	0
1	29207971	29215188	2.33011	0.000124943	6.806	3.90329	7218	1	0	0
1	29239997	29242338	1.30584	0.809918	5.358	0.0915588	2342	0	0	0
1	29252567	29256741	0.718348	0.381536	2.751	-0.418464	4175	0	0	0
1	29276357	29277634	2.03379	0.167572	1.882	0.775799	1278	0	0	0
1	29291896	29293849	1.4628	0.388228	2.172	0.410913	1954	0	0	0
1	29299336	29301588	1.13442	0.805466	2.462	0.0939526	2253	0	0	0
1	29308608	29309382	0.252641	0.226938	0.5065	-0.644093	775	0	0	0
1	29448420	29448946	0.396749	0.426301	0.724	-0.370284	527	0	0	0
1	29450490	29451829	0.458682	0.136571	1.303	-0.864642	1340	0	0	0
1	29460411	29461262	0.69456	1	0.724	0	852	0	0	0
1	29471373	29473850	1.04795	0.633141	5.068	0.198499	2478	0	0	0
1	29505725	29510109	0.888693	0.750655	7.3125	-0.12456	4385	0	0	0
1	29512264	29512727	0.588509	0.570444	0.579	-0.243787	464	0	0	0
1	29527990	29530420	5.25805	6.16399e-06	3.91	5.21014	2431	1	0	0
1	29556141	29558347	0.924406	0.953308	4.344	-0.0207667	2207	0	0	0
1	29562359	29568750	21.6736	4.22377e-48	19.114	47.3743	6392	1	0	0
1	29570685	29573334	15.7671	2.30048e-07	2.751	6.63818	2650	1	0	0
1	29583623	29585469	3.78965	0.0188609	2.172	1.72444	1847	1	0	0
1	29591677	29592280	0.294205	0.141009	0.579	-0.850753	604	0	0	0
1	29596398	29600701	10.1117	1.18464e-19	8.9055	18.9264	4304	1	0	0
1	29608742	29611060	5.37667	0.00116268	2.896	2.93454	2319	1	0	0
1	29680480	29681639	5.61296	0.0269584	2.172	1.56931	1160	1	0	0
1	29875634	29877905	3.03473	0.0403871	2.751	1.39376	2272	1	0	0
1	30112125	30113893	12.1896	0.000145185	2.751	3.83808	1769	1	0	0
1	30181500	30183339	5.24603	0.00506748	2.462	2.29521	1840	1	0	0
1	30230163	30230947	0.133847	0.167504	0.29	-0.775975	785	0	0	0
1	30230999	30232232	0.0918047	0.0514765	0.29	-1.28839	1234	0	0	0
1	30265822	30267339	13.5006	4.69085e-07	3.331	6.32875	1518	1	0	0
1	30323053	30326503	19.1843	2.8703e-22	5.937	21.5421	3451	1	0	0
1	30457120	30458335	0.498963	0.529396	1.014	-0.276219	1216	0	0	0
1	30481212	30483249	4.24162	0.0249483	1.738	1.60296	2038	1	0	0
1	30511685	30513308	1.06093	0.939273	2.317	0.027208	1624	0	0	0
1	30541102	30542569	5.2239	0.0260022	1.448	1.58499	1468	1	0	0
1	30555435	30558876	8.81854	1.4777e-14	4.923	13.8304	3442	1	0	0
1	30663388	30664251	1.04603	0.968769	1.882	0.01378	864	0	0	0
1	30852619	30853628	2.76547	0.115295	1.738	0.93819	1010	0	0	0
1	30892988	30894536	6.90385	0.00500305	2.462	2.30076	1549	1	0	0
1	30997612	31001360	8.675	7.82582e-08	2.751	7.10647	3749	1	0	0
1	31121325	31128226	7.96491	4.23399e-14	5.068	13.3733	6902	1	0	0
1	31128634	31132843	2.29532	0.0159104	3.475	1.79832	4210	1	0	0
1	31140178	31142476	4.3768	1.17811e-06	8.399	5.92882	2299	1	0	0
1	31147625	31151464	3.37714	0.000315533	3.475	3.50096	3840	1	0	0
1	31157186	31159641	5.40884	1.14897e-06	4.055	5.93969	2456	1	0	0
1	31173144	31174845	7.49053	0.0187311	1.882	1.72744	1702	1	0	0
1	31189755	31193135	0.801345	0.506966	4.344	-0.295022	3381	0	0	0
1	31217411	31226092	4.39001	4.97664e-10	4.489	9.30306	8682	1	0	0
1	31249969	31252449	6.59396	0.000264342	2.172	3.57783	2481	1	0	0
1	31254957	31256467	8.62793	0.000108046	3.1135	3.96639	1511	1	0	0
1	31258883	31260759	2.80642	0.0036484	2.751	2.4379	1877	1	0	0
1	31293978	31298895	2.41944	3.28856e-05	5.647	4.48299	4918	1	0	0
1	31319532	31321284	0.498622	0.0856941	1.9545	-1.06705	1753	0	0	0
1	31325065	31325570	0.514131	0.455715	0.7965	-0.341306	506	0	0	0
1	31374630	31375927	1.40033	0.446688	1.81	0.349995	1298	0	0	0
1	31380327	31384705	2.05373	0.0185062	6.1545	1.73268	4379	1	0	0
1	31406880	31408346	2.72204	0.23447	2.172	0.629912	1467	0	0	0
1	31435099	31435609	0.127497	0.0769246	0.2175	-1.11393	511	0	0	0
1	31435759	31436174	0.228799	0.225141	0.5065	-0.647546	416	0	0	0
1	31506925	31507649	0.356806	0.333708	0.724	-0.476633	725	0	0	0
1	31519829	31521082	2.58643	0.142908	2.3895	0.844944	1254	0	0	0
1	31525262	31526147	0.210883	0.0876828	0.434	-1.05709	886	0	0	0
1	31534178	31539782	0.980811	0.860389	6.227	-0.0653051	5605	0	0	0
1	31566786	31568937	4.81886	0.000206178	2.606	3.68576	2152	1	0	0
1	31571712	31576705	0.968565	0.936664	4.199	-0.0284163	4994	0	0	0
1	31583963	31585768	0.979532	0.975049	1.738	-0.0109734	1806	0	0	0
1	31626462	31629287	0.68612	0.418672	6.082	-0.378126	2826	0	0	0
1	31632430	31633097	0.354227	0.329308	0.579	-0.482397	668	0	0	0
1	31634869	31636054	1.00145	0.807319	1.738	0.0929547	1186	0	0	0
1	31642084	31644934	1.47381	0.126004	4.779	0.899614	2851	0	0	0
1	31711768	31712840	0.765297	0.653549	1.303	-0.184722	1073	0	0	0
1	31734028	31735774	2.31767	0.0826925	2.317	1.08253	1747	0	0	0
1	31736148	31736883	0.73583	0.708962	1.3755	-0.149377	736	0	0	0
1	31768107	31771228	1.05836	0.857961	7.4575	0.0665325	3122	0	0	0
1	31772296	31772880	0.3396	0.282686	0.579	-0.548695	585	0	0	0
1	31820641	31821141	0.24627	0.238053	0.29	-0.623326	501	0	0	0
1	31861015	31864791	0.936378	0.897822	4.5615	-0.0468098	3777	0	0	0
1	31866784	31868558	1.1292	0.773955	3.6925	0.111284	1775	0	0	0
1	31869162	31871777	3.41774	0.0128806	2.027	1.89006	2616	1	0	0
1	31891485	31891974	0.47626	0.431577	0.7965	-0.364941	490	0	0	0
1	31892449	31892848	0.457686	0.474928	0.6515	-0.323372	400	0	0	0
1	31893796	31900439	0.895662	0.564236	3.62	-0.248539	6644	0	0	0
1	31901307	31903506	0.226266	0.0846297	0.434	-1.07248	2200	0	0	0
1	31903526	31905359	0.225979	0.0690697	0.9415	-1.16071	1834	0	0	0
1	31913687	31915910	0.424388	0.281437	1.014	-0.550619	2224	0	0	0
1	31942315	31946803	0.923364	1	3.331	0	4489	0	0	0
1	31949478	31951079	2.27264	0.140366	2.606	0.852739	1602	0	0	0
1	31959736	31961131	2.08409	0.230652	1.593	0.637043	1396	0	0	0
1	31972102	31978871	2.84998	3.69494e-06	5.647	5.43239	6770	1	0	0
1	31979379	31981512	2.16881	0.236378	2.027	0.626392	2134	0	0	0
1	31988807	31989972	0.523078	0.22155	1.448	-0.654528	1166	0	0	0
1	32013597	32016687	1.09421	1	4.634	0	3091	0	0	0
1	32020050	32021852	2.5122	0.0556198	2.027	1.25477	1803	0	0	0
1	32027264	32030966	2.79113	2.31002e-05	7.095	4.63639	3703	1	0	0
1	32035982	32046188	1.30286	0.215351	10.6435	0.666854	10207	0	0	0
1	32046746	32050932	0.831845	0.456432	1.882	-0.340623	4187	0	0	0
1	32051308	32051828	0.395252	0.337347	0.724	-0.471924	521	0	0	0
1	32052848	32059336	0.768564	0.361365	3.475	-0.442054	6489	0	0	0
1	32059398	32060402	1.67386	0.383084	1.882	0.416706	1005	0	0	0
1	32083192	32084127	1.08926	1	1.6655	0	936	0	0	0
1	32108881	32112003	0.643261	0.336918	17.521	-0.472476	3123	0	0	0
1	32129296	32138906	1.61321	0.0372655	8.688	1.42869	9611	1	0	0
1	32139860	32142501	3.79957	0.0048623	2.172	2.31316	2642	1	0	0
1	32148832	32150147	2.44748	0.138551	2.027	0.85839	1316	0	0	0
1	32153713	32157105	4.01783	0.000300119	3.041	3.52271	3393	1	0	0
1	32161102	32162899	3.89374	0.0325543	2.027	1.48739	1798	1	0	0
1	32165207	32168823	15.2256	3.54131e-16	5.213	15.4508	3617	1	0	0
1	32169494	32171727	1.11902	0.872229	2.027	0.0593694	2234	0	0	0
1	32175877	32182119	5.85823	1.46752e-13	9.123	12.8334	6243	1	0	0
1	32201308	32203452	0.938697	0.841461	2.896	-0.0749658	2145	0	0	0
1	32203506	32206612	6.1864	1.43024e-10	5.575	9.84459	3107	1	0	0
1	32210508	32212107	3.9942	0.0258341	2.172	1.58781	1600	1	0	0
1	32224392	32226001	4.5797	0.00941252	2.0995	2.02629	1610	1	0	0
1	32226016	32227617	2.26262	0.0955766	2.317	1.01965	1602	0	0	0
1	32228265	32229978	3.21439	0.0742888	1.593	1.12908	1714	0	0	0
1	32252601	32255699	1.70034	0.0122554	8.5435	1.91167	3099	1	0	0
1	32263509	32264707	2.81123	0.072047	1.81	1.14238	1199	0	0	0
1	32280780	32281903	3.12207	0.0808161	1.593	1.0925	1124	0	0	0
1	32302150	32302708	0.260299	0.391958	0.434	-0.406761	559	0	0	0
1	32307956	32309550	4.95546	0.0144347	2.027	1.84059	1595	1	0	0
1	32320118	32322856	2.12297	0.00732353	4.489	2.13528	2739	1	0	0
1	32340427	32342899	7.66223	2.27591e-06	3.186	5.64284	2473	1	0	0
1	32354367	32355811	0.744792	0.604763	2.896	-0.218415	1445	0	0	0
1	32386058	32388862	0.59737	0.197948	1.448	-0.703449	2805	0	0	0
1	32390576	32391557	0.393189	0.175316	1.014	-0.75618	982	0	0	0
1	32393783	32394843	0.319652	0.0834742	1.086	-1.07845	1061	0	0	0
1	32396090	32413839	1.76027	0.00335782	8.399	2.47394	17750	1	0	0
1	32417234	32424463	6.42983	4.2666e-22	7.53	21.3699	7230	1	0	0
1	32424854	32426202	2.62482	0.118879	1.738	0.924894	1349	0	0	0
1	32426421	32428407	4.00875	0.0125774	2.172	1.90041	1987	1	0	0
1	32428675	32430241	3.6659	0.00183797	2.534	2.73566	1567	1	0	0
1	32477725	32481569	1.53948	0.144248	10.136	0.840889	3845	0	0	0
1	32481826	32482424	0.337726	0.696093	0.579	-0.157333	599	0	0	0
1	32483395	32484193	0.241915	0.378816	0.434	-0.421572	799	0	0	0
1	32484488	32485239	0.306369	0.11809	0.579	-0.927785	752	0	0	0
1	32536983	32539696	2.37133	0.20211	7.24	0.694413	2714	0	0	0
1	32563694	32564288	0.235542	0.472425	0.29	-0.325667	595	0	0	0
1	32572470	32575469	1.56209	0.322027	13.612	0.492108	3000	0	0	0
1	32587261	32587949	0.507867	0.599647	0.869	-0.222104	689	0	0	0
1	32598357	32599831	2.63764	0.175666	2.027	0.755312	1475	0	0	0
1	32603681	32606179	4.4098	0.000200927	2.896	3.69696	2499	1	0	0
1	32607359	32609196	0.777833	0.847495	1.882	-0.0718627	1838	0	0	0
1	32643980	32647004	1.64111	0.0590657	14.336	1.22866	3025	0	0	0
1	32665465	32667162	1.42202	0.338929	2.317	0.469891	1698	0	0	0
1	32670201	32676410	0.382118	0.0514662	2.2445	-1.28848	6210	0	0	0
1	32686297	32689754	0.960686	0.854235	8.254	-0.0684228	3458	0	0	0
1	32698617	32699245	1.38129	0.660904	2.027	0.179862	629	0	0	0
1	32738866	32740093	1.19695	0.587544	2.027	0.230959	1228	0	0	0
1	32740711	32741605	0.361211	0.150248	1.158	-0.823192	895	0	0	0
1	32754111	32759835	1.58355	0.0300123	9.992	1.5227	5725	1	0	0
1	32769661	32770171	0.287187	0.243728	0.434	-0.613095	511	0	0	0
1	32780059	32784216	2.44267	0.000936905	4.923	3.0283	4158	1	0	0
1	32784264	32791203	3.27779	5.00314e-09	12.888	8.30076	6940	1	0	0
1	32795073	32795693	0.432355	0.324324	0.869	-0.489021	621	0	0	0
1	32796912	32802661	2.01991	0.00872218	9.412	2.05938	5750	1	0	0
1	32810632	32811396	0.479967	0.484492	0.869	-0.314713	765	0	0	0
1	32815705	32818567	1.48909	0.133267	8.978	0.875278	2863	0	0	0
1	32858596	32861448	0.823376	0.48076	8.254	-0.318072	2853	0	0	0
1	32866292	32867253	0.934045	1	2.462	0	962	0	0	0
1	32876101	32876780	0.129577	0.160392	0.29	-0.794816	680	0	0	0
1	32878922	32880034	0.537283	0.49275	1.882	-0.307373	1113	0	0	0
1	32892102	32892909	0.384729	0.310696	0.869	-0.507665	808	0	0	0
1	32930680	32931053	0.13697	0.292271	0.2175	-0.534215	374	0	0	0
1	32964189	32967281	1.71693	0.06152	4.055	1.21098	3093	0	0	0
1	32986005	32987310	3.25396	0.014622	2.751	1.83499	1306	1	0	0
1	33004083	33006674	0.704994	0.203472	5.5025	-0.691495	2592	0	0	0
1	33052321	33053104	0.344269	0.250333	1.2305	-0.601481	784	0	0	0
1	33077204	33078966	1.57421	0.18911	3.5475	0.723286	1763	0	0	0
1	33102145	33103786	1.44368	0.433642	2.027	0.362869	1642	0	0	0
1	33114625	33118430	1.3098	0.227691	13.322	0.642654	3806	0	0	0
1	33141478	33141823	0.0653	0.0560294	0.145	-1.25158	346	0	0	0
1	33142137	33143177	0.0921449	0.120838	0.29	-0.917796	1041	0	0	0
1	33146112	33146687	0.0931924	0.118879	0.29	-0.924894	576	0	0	0
1	33152399	33153051	0.211894	0.228276	0.29	-0.64154	653	0	0	0
1	33177036	33179347	1.84886	0.123999	3.186	0.906584	2312	0	0	0
1	33179387	33185755	2.16616	0.0685274	3.475	1.16414	6369	0	0	0
1	33189398	33192325	7.78864	2.15707e-13	7.892	12.6661	2928	1	0	0
1	33193996	33197848	2.93763	0.00773443	2.606	2.11157	3853	1	0	0
1	33201135	33211832	0.898386	0.788866	8.254	-0.102997	10698	0	0	0
1	33214727	33216086	0.545442	0.198736	1.303	-0.701723	1360	0	0	0
1	33216586	33217163	0.636325	0.601673	1.303	-0.22064	578	0	0	0
1	33217679	33218304	0.954613	0.828723	1.5205	-0.0815906	626	0	0	0
1	33218430	33230074	1.3114	0.120358	18.7525	0.919525	11645	0	0	0
1	33230085	33234184	0.887305	0.599265	2.606	-0.222381	4100	0	0	0
1	33237136	33240260	0.72539	0.400151	1.593	-0.397776	3125	0	0	0
1	33240313	33241544	0.660646	0.483468	1.158	-0.315632	1232	0	0	0
1	33280963	33285240	1.70423	0.0222333	13.5395	1.653	4278	1	0	0
1	33330578	33331154	0.170897	0.456048	0.29	-0.340989	577	0	0	0
1	33346809	33347409	0.549919	0.550936	1.014	-0.258899	601	0	0	0
1	33363357	33375076	1.78528	0.0119571	13.3945	1.92237	11720	1	0	0
1	33376386	33381111	6.3551	7.70803e-10	2.606	9.11306	4726	1	0	0
1	33382204	33384929	0.986475	0.830935	2.606	-0.0804331	2726	0	0	0
1	33384952	33386315	2.31052	0.141048	2.0995	0.850632	1364	0	0	0
1	33389401	33391687	1.72141	0.0670521	4.489	1.17359	2287	0	0	0
1	33397475	33403739	1.42612	0.188748	7.675	0.724117	6265	0	0	0
1	33411866	33416529	1.11915	0.5444	5.068	0.264082	4664	0	0	0
1	33418538	33420439	1.23955	0.654438	1.882	0.184132	1902	0	0	0
1	33421227	33421704	0.503567	0.595906	0.7965	-0.224822	478	0	0	0
1	33427289	33431604	0.811174	0.347734	4.851	-0.458753	4316	0	0	0
1	33438023	33439339	1.62375	0.243384	3.186	0.613709	1317	0	0	0
1	33445146	33449257	2.39949	0.000165365	7.4575	3.78156	4112	1	0	0
1	33454088	33460335	2.01751	0.00336873	6.371	2.47253	6248	1	0	0
1	33463174	33463748	0.873559	0.930736	1.738	-0.0311735	575	0	0	0
1	33465861	33466383	0.666406	0.816542	0.869	-0.0880216	523	0	0	0
1	33472160	33475585	0.886963	0.649766	1.882	-0.187243	3426	0	0	0
1	33479453	33480313	1.41881	0.709145	1.593	0.149265	861	0	0	0
1	33495865	33496295	0.117196	0.0734665	0.29	-1.13391	431	0	0	0
1	33496296	33496780	0.260833	0.159356	0.579	-0.797631	485	0	0	0
1	33500316	33503523	1.55833	0.13603	4.199	0.866367	3208	0	0	0
1	33509615	33512786	4.23026	9.33918e-06	3.62	5.02969	3172	1	0	0
1	33512931	33516990	3.72343	3.33365e-05	3.9825	4.47708	4060	1	0	0
1	33519811	33525302	0.309462	0.0548799	1.303	-1.26059	5492	0	0	0
1	33545623	33547820	1.11998	0.635622	4.9955	0.196801	2198	0	0	0
1	33591647	33593924	1.49755	0.143732	5.937	0.842447	2278	0	0	0
1	33614462	33618164	3.24923	0.000389191	3.331	3.40984	3703	1	0	0
1	33646486	33648091	0.901511	0.607276	2.896	-0.216614	1606	0	0	0
1	33684264	33688157	23.4886	2.8035e-28	9.557	27.5523	3894	1	0	0
1	33698907	33702353	13.1771	7.46751e-12	4.634	11.1268	3447	1	0	0
1	33709152	33710954	6.46919	0.00126696	2.462	2.89724	1803	1	0	0
1	33711092	33712817	4.22001	0.0175522	2.172	1.75567	1726	1	0	0
1	33720172	33725179	2.06648	0.00558911	8.833	2.25266	5008	1	0	0
1	33803888	33804700	0.534244	0.311956	1.158	-0.505907	813	0	0	0
1	33805919	33806524	0.203248	0.219574	0.29	-0.65842	606	0	0	0
1	33806582	33806933	0.914739	0.91319	2.0995	-0.0394391	352	0	0	0
1	33807192	33808970	0.814728	0.470858	2.751	-0.32711	1779	0	0	0
1	33811219	33817082	1.93689	0.00130022	16.653	2.88598	5864	1	0	0
1	33832736	33833728	2.68024	0.170877	1.593	0.767317	993	0	0	0
1	33841489	33844931	9.21182	2.87206e-11	4.489	10.5418	3443	1	0	0
1	33895597	33897762	3.87626	0.00176618	3.91	2.75296	2166	1	0	0
1	33937534	33939152	1.12815	0.564531	2.534	0.248312	1619	0	0	0
1	33973423	33974152	0.0734468	0.142373	0.145	-0.846572	730	0	0	0
1	34042552	34044421	5.85945	0.000654087	2.896	3.18436	1870	1	0	0
1	34279900	34280920	13.2527	0.0142396	2.172	1.8465	1021	1	0	0
1	34557822	34558863	0.710123	1	1.3755	0	1042	0	0	0
1	34872127	34872843	0.352006	0.220556	0.869	-0.65648	717	0	0	0
1	35036805	35037703	0.576825	0.845461	1.303	-0.0729065	899	0	0	0
1	35147321	35151859	0.819199	0.623984	2.8235	-0.204826	4539	0	0	0
1	35153375	35157072	1.64606	0.55641	2.172	0.254605	3698	0	0	0
1	35207517	35209497	4.76585	0.00190668	2.751	2.71972	1981	1	0	0
1	35215620	35217143	8.96903	0.00149082	3.041	2.82658	1524	1	0	0
1	35219083	35222446	13.5634	8.80054e-26	7.095	25.0555	3364	1	0	0
1	35224029	35231702	17.9128	5.41155e-36	6.951	35.2667	7674	1	0	0
1	35244596	35250536	2.01307	0.00029231	19.549	3.53416	5941	1	0	0
1	35251490	35253159	0.563141	0.141524	1.738	-0.84917	1670	0	0	0
1	35271463	35274514	12.8092	4.16851e-10	4.199	9.38002	3052	1	0	0
1	35290542	35291902	1.46594	0.594622	2.462	0.225759	1361	0	0	0
1	35323738	35326503	1.22215	0.483709	7.0955	0.315416	2766	0	0	0
1	35330871	35332758	0.800449	0.49044	5.1405	-0.309414	1888	0	0	0
1	35449348	35452007	1.59546	0.0741726	5.6475	1.12976	2660	0	0	0
1	35495657	35498555	1.54806	0.086801	8.7605	1.06148	2899	0	0	0
1	35544155	35546390	0.833301	0.501548	8.978	-0.299688	2236	0	0	0
1	35656169	35660130	0.626212	0.0754596	8.688	-1.12229	3962	0	0	0
1	35729468	35731760	1.76435	0.0255988	5.937	1.59178	2293	1	0	0
1	35733228	35736029	2.03435	0.00928813	10.136	2.03207	2802	1	0	0
1	35753489	35754737	1.76198	0.213691	2.172	0.670214	1249	0	0	0
1	35790027	35790557	0.526603	0.498263	0.869	-0.302541	531	0	0	0
1	35894955	35895422	0.234483	0.207332	0.579	-0.683334	468	0	0	0
1	36021120	36024925	1.96775	0.00258583	13.467	2.5874	3806	1	0	0
1	36038512	36039733	1.02498	0.951501	1.5205	0.021591	1222	0	0	0
1	36102329	36104433	1.34888	0.257322	3.331	0.589524	2105	0	0	0
1	36105828	36108698	1.06811	0.84151	10.281	0.0749406	2871	0	0	0
1	36165229	36165967	0.192254	0.110668	0.29	-0.955977	739	0	0	0
1	36183237	36185692	6.3751	9.33308e-12	7.4575	11.03	2456	1	0	0
1	36203213	36203791	0.128511	0.454506	0.145	-0.34246	579	0	0	0
1	36233792	36236275	1.19457	0.747603	3.331	0.126329	2484	0	0	0
1	36272916	36275324	0.795808	0.420909	5.8645	-0.375811	2409	0	0	0
1	36348385	36350090	1.4231	0.74443	6.516	0.128176	1706	0	0	0
1	36395253	36398260	1.00956	0.90979	15.349	0.0410589	3008	0	0	0
1	36553544	36556280	0.700491	0.185317	7.095	-0.732085	2737	0	0	0
1	36598470	36600384	2.01669	0.175302	3.62	0.756213	1915	0	0	0
1	36613790	36619248	1.04568	0.889621	8.471	0.0507952	5459	0	0	0
1	36620133	36623817	1.09342	0.756185	13.467	0.121372	3685	0	0	0
1	36625964	36628963	2.18619	0.105679	2.896	0.976011	3000	0	0	0
1	36652890	36654356	2.69263	0.00682461	3.331	2.16592	1467	1	0	0
1	36665813	36666536	1.22349	0.936858	2.0995	0.0283262	724	0	0	0
1	36676948	36679596	4.97123	1.51688e-06	4.923	5.81905	2649	1	0	0
1	36688303	36691534	0.852758	0.592014	10.7155	-0.227668	3232	0	0	0
1	36705656	36706130	0.465321	0.457008	0.5065	-0.340076	475	0	0	0
1	36711092	36711439	0.636986	0.698403	0.724	-0.155894	348	0	0	0
1	36713201	36715340	2.87051	0.00465643	4.344	2.33195	2140	1	0	0
1	36723366	36724713	1.11594	0.874405	2.317	0.0582875	1348	0	0	0
1	36733892	36734284	0.32254	0.43309	0.434	-0.363422	393	0	0	0
1	36734731	36735147	0.426171	0.438211	0.869	-0.358316	417	0	0	0
1	36735634	36736066	0.130158	0.091784	0.29	-1.03723	433	0	0	0
1	36764775	36767314	0.752611	0.608169	3.041	-0.215975	2540	0	0	0
1	36788285	36790040	2.52032	0.0466067	2.751	1.33155	1756	1	0	0
1	36808490	36809389	0.285401	0.206693	0.579	-0.684675	900	0	0	0
1	36814148	36815676	0.143101	0.147726	0.434	-0.830543	1529	0	0	0
1	36832627	36835907	0.469518	0.0909515	1.303	-1.04119	3281	0	0	0
1	36837239	36842379	2.20092	0.000952491	7.4575	3.02114	5141	1	0	0
1	36843177	36844073	0.605228	0.483473	1.158	-0.315627	897	0	0	0
1	36845826	36846309	0.740324	0.814065	1.448	-0.089341	484	0	0	0
1	36848868	36854816	0.834013	0.475652	12.308	-0.322711	5949	0	0	0
1	36861881	36864673	1.44062	0.199223	7.095	0.70066	2793	0	0	0
1	36885881	36887638	6.25014	0.00028003	3.6925	3.5528	1758	1	0	0
1	36897361	36899443	5.14787	0.00569909	2.317	2.24419	2083	1	0	0
1	36901133	36904023	6.4805	2.513e-07	3.041	6.59981	2891	1	0	0
1	36915062	36917312	0.690965	0.661566	5.937	-0.179427	2251	0	0	0
1	36928399	36933325	1.85723	0.00470807	6.661	2.32716	4927	1	0	0
1	36951613	36953638	2.3016	0.0583414	3.1135	1.23402	2026	0	0	0
1	37217994	37219619	5.51562	0.0158298	2.317	1.80052	1626	1	0	0
1	37247574	37249310	1.98524	0.135746	1.882	0.867273	1737	0	0	0
1	37917506	37918677	0.514818	0.244019	1.014	-0.612577	1172	0	0	0
1	37919921	37921721	2.42761	0.0686282	4.344	1.1635	1801	0	0	0
1	37935516	37947760	1.29634	0.381426	15.494	0.41859	12245	0	0	0
1	37948860	37954106	1.0403	0.969419	3.186	0.0134887	5247	0	0	0
1	37976316	37976653	0.218788	0.646511	0.29	-0.189424	338	0	0	0
1	37979067	37981439	1.10289	0.837827	8.543	0.0768459	2373	0	0	0
1	37998307	38001742	2.11545	0.0340634	3.186	1.46771	3436	1	0	0
1	38018778	38020831	0.787206	0.622163	5.575	-0.206096	2054	0	0	0
1	38021384	38023269	1.46649	0.379045	2.462	0.42131	1886	0	0	0
1	38028961	38029920	0.384208	0.139045	1.014	-0.856844	960	0	0	0
1	38059963	38062623	0.839447	0.762779	3.765	-0.117601	2661	0	0	0
1	38154816	38159233	2.06366	0.0341974	11.295	1.46601	4418	1	0	0
1	38160504	38160877	0.279091	0.282748	0.579	-0.548601	374	0	0	0
1	38161319	38166128	1.02193	0.896492	3.475	0.0474536	4810	0	0	0
1	38168334	38168603	0.443032	0.636395	0.724	-0.196273	270	0	0	0
1	38189496	38190071	0.289675	0.632771	0.29	-0.198754	576	0	0	0
1	38196638	38202407	1.46932	0.217886	6.661	0.661771	5770	0	0	0
1	38203938	38206042	2.00914	0.0777306	3.2585	1.10941	2105	0	0	0
1	38217559	38219369	1.46091	0.319957	4.489	0.494908	1811	0	0	0
1	38258820	38260865	2.67694	0.00587559	5.213	2.23095	2046	1	0	0
1	38263130	38263347	0.11175	0.343103	0.29	-0.464575	218	0	0	0
1	38272178	38275386	1.40894	0.162322	15.204	0.789623	3209	0	0	0
1	38290671	38292229	1.90201	0.2888	1.593	0.539403	1559	0	0	0
1	38323999	38326757	1.30814	0.232675	13.467	0.633249	2759	0	0	0
1	38327678	38329182	2.22392	0.191578	1.9545	0.717655	1505	0	0	0
1	38330423	38332270	6.86407	0.000500286	2.606	3.30078	1848	1	0	0
1	38373676	38374028	0.591712	0.757903	0.7965	-0.120387	353	0	0	0
1	38396234	38398689	1.91417	0.0351317	4.344	1.4543	2456	1	0	0
1	38411307	38414777	0.990002	0.837159	3.186	-0.0771921	3471	0	0	0
1	38440296	38440756	0.117585	0.109323	0.362	-0.961287	461	0	0	0
1	38454271	38456797	2.34566	0.00310585	8.471	2.50782	2527	1	0	0
1	38460482	38462246	0.240591	0.495124	0.579	-0.305286	1765	0	0	0
1	38464329	38467516	8.45455	5.63084e-10	5.503	9.24943	3188	1	0	0
1	38470783	38471118	1.10243	0.85903	2.462	0.0659916	336	0	0	0
1	38477454	38479793	1.88845	0.0108098	6.082	1.96618	2340	1	0	0
1	38495052	38496579	3.95605	0.0530347	2.606	1.27544	1528	0	0	0
1	38512569	38514462	3.08637	0.0459952	3.186	1.33729	1894	1	0	0
1	38579616	38580151	0.392742	0.855385	0.362	-0.0678385	536	0	0	0
1	38707929	38709856	1.1622	0.558155	3.475	0.253245	1928	0	0	0
1	38711117	38713699	2.03093	0.061977	2.606	1.20777	2583	0	0	0
1	38730793	38732894	0.895273	0.919468	2.317	-0.0364633	2102	0	0	0
1	39191022	39191965	0.468951	0.846229	0.724	-0.0725121	944	0	0	0
1	39193421	39194857	0.182523	0.52383	0.434	-0.280809	1437	0	0	0
1	39251153	39252572	2.22824	0.224567	1.81	0.648654	1420	0	0	0
1	39337852	39340205	1.68363	0.0799223	6.661	1.09733	2354	0	0	0
1	39405117	39408513	1.06874	0.623186	9.557	0.205382	3397	0	0	0
1	39415695	39417791	3.1356	0.00312574	3.041	2.50505	2097	1	0	0
1	39423446	39426516	12.8686	1.75436e-16	5.7925	15.7559	3071	1	0	0
1	39433763	39436010	0.659925	0.380728	1.882	-0.419385	2248	0	0	0
1	39436288	39437761	2.14335	0.248394	1.882	0.604859	1474	0	0	0
1	39438788	39440135	1.91291	0.384891	2.027	0.414662	1348	0	0	0
1	39451004	39453415	3.95921	0.000292004	5.503	3.53461	2412	1	0	0
1	39455019	39458850	1.13575	0.693509	6.371	0.158948	3832	0	0	0
1	39461956	39462470	0.204904	0.266648	0.434	-0.574061	515	0	0	0
1	39480690	39481534	0.206881	0.0568708	0.29	-1.24511	845	0	0	0
1	39490814	39493584	1.16608	0.536675	15.277	0.270289	2771	0	0	0
1	39529782	39530284	0.23099	0.23833	0.362	-0.622821	503	0	0	0
1	39531387	39531808	0.15691	0.100165	0.5065	-0.999283	422	0	0	0
1	39546977	39547686	0.501083	0.525718	1.014	-0.279247	710	0	0	0
1	39563880	39564874	0.457093	0.857632	0.869	-0.0666992	995	0	0	0
1	39570093	39572831	1.00469	0.844636	8.3265	0.0733306	2739	0	0	0
1	39580685	39584581	0.804962	0.468629	3.62	-0.329171	3897	0	0	0
1	39592134	39599702	1.40522	0.0774231	6.371	1.11113	7569	0	0	0
1	39607392	39609505	3.25601	0.0200003	2.462	1.69896	2114	1	0	0
1	39630385	39631136	0.233142	0.0681899	0.579	-1.16628	752	0	0	0
1	39633014	39633563	0.582667	0.704681	1.2305	-0.152007	550	0	0	0
1	39643762	39645373	2.29974	0.144724	1.738	0.83946	1612	0	0	0
1	39648338	39652090	2.33532	0.00269864	3.186	2.56886	3753	1	0	0
1	39656825	39658831	2.66797	0.0137447	2.896	1.86187	2007	1	0	0
1	39770620	39771809	0.50679	0.276846	1.158	-0.557762	1190	0	0	0
1	39809540	39810995	0.780097	0.813676	2.027	-0.0895487	1456	0	0	0
1	39812347	39813430	4.25721	0.0889728	1.882	1.05074	1084	0	0	0
1	39842838	39844167	0.341432	0.0817069	0.869	-1.08774	1330	0	0	0
1	39859359	39866247	1.91461	0.001452	6.661	2.83803	6889	1	0	0
1	39872382	39875961	1.28006	0.75293	5.792	0.123245	3580	0	0	0
1	39956049	39958221	0.584504	0.157274	1.738	-0.803343	2173	0	0	0
1	39980579	39980961	0.112683	0.132669	0.2175	-0.877231	383	0	0	0
1	39984355	39986317	0.532381	0.186041	1.593	-0.730392	1963	0	0	0
1	40024094	40025953	3.5142	0.000231889	2.896	3.63472	1860	1	0	0
1	40031586	40033644	1.60606	0.424711	3.186	0.371907	2059	0	0	0
1	40039535	40043387	0.987607	0.905126	3.331	-0.0432908	3853	0	1	0.000259538
1	40052977	40055131	6.12005	2.86003e-05	3.9825	4.54363	2155	1	0	0
1	40071608	40072900	2.92575	0.0504056	2.462	1.29752	1293	0	0	0
1	40080219	40081709	5.43068	0.00876512	2.172	2.05724	1491	1	0	0
1	40104725	40106320	1.18594	0.58759	2.9685	0.230926	1596	0	0	0
1	40157038	40157432	0.341925	0.667463	0.724	-0.175573	395	0	0	0
1	40203655	40205856	2.54595	0.000585836	6.227	3.23222	2202	1	0	0
1	40231161	40233237	0.508253	0.121263	1.593	-0.916272	2077	0	0	0
1	40253414	40255912	0.882923	0.583498	7.602	-0.233961	2499	0	0	0
1	40264005	40265950	0.59562	0.176739	5.213	-0.752666	1946	0	0	0
1	40316630	40317162	0.0975276	0.203279	0.29	-0.691909	533	0	0	0
1	40347612	40350134	1.56604	0.20236	7.24	0.693875	2523	0	0	0
1	40364122	40365548	1.3728	0.664463	1.593	0.177529	1427	0	0	0
1	40398444	40401108	0.498624	0.11272	4.055	-0.948	2665	0	0	0
1	40402238	40403327	0.526959	0.272598	1.158	-0.564477	1090	0	0	0
1	40419659	40423119	0.848297	0.89092	7.819	-0.0501614	3461	0	0	0
1	40424978	40427512	2.13463	0.00327177	8.5435	2.48522	2535	1	0	0
1	40440892	40448543	1.02157	0.677908	5.1405	0.168829	7652	0	0	0
1	40494113	40498150	0.671001	0.18894	3.765	-0.723676	4038	0	0	0
1	40503460	40508458	0.760624	0.327385	9.05	-0.484941	4999	0	0	0
1	40509053	40509815	0.283081	0.117377	0.579	-0.930417	763	0	0	0
1	40523664	40526972	1.51691	0.061346	5.937	1.21221	3309	0	0	0
1	40532130	40533589	2.72477	0.192811	1.882	0.714869	1460	0	0	0
1	40561431	40564112	7.99252	1.04478e-11	5.7195	10.981	2682	1	0	0
1	40567455	40568412	4.98041	0.0390653	1.882	1.40821	958	1	0	0
1	40570255	40576314	39.5258	2.15476e-55	8.688	54.6666	6060	1	0	0
1	40581879	40583086	5.68463	0.00884026	2.2445	2.05354	1208	1	0	0
1	40586923	40589805	7.06373	1.02819e-06	3.041	5.98793	2883	1	0	0
1	40593140	40598162	10.4304	1.31964e-11	2.896	10.8795	5023	1	0	0
1	40600009	40611657	18.866	2.53127e-44	4.199	43.5967	11649	1	0	0
1	40625929	40628689	0.72568	0.321444	6.951	-0.492894	2761	0	0	0
1	40692006	40692562	0.231947	0.113509	0.362	-0.94497	557	0	0	0
1	40710819	40711307	0.202736	0.140155	0.362	-0.853392	489	0	0	0
1	40722092	40725144	1.09225	0.704681	8.688	0.152007	3053	0	0	0
1	40777243	40779059	1.01136	0.690629	2.9685	0.160755	1817	0	0	0
1	40802630	40803432	0.252969	0.118618	0.579	-0.92585	803	0	0	0
1	40838510	40841250	0.956159	0.871066	5.358	-0.0599491	2741	0	0	0
1	40848964	40851188	0.623221	0.32724	2.027	-0.485134	2225	0	0	0
1	40855011	40855819	0.488873	0.531387	0.869	-0.274589	809	0	0	0
1	40914876	40916826	2.21961	0.016701	6.299	1.77726	1951	1	0	0
1	40942260	40943802	0.93643	0.873663	4.199	-0.0586563	1543	0	0	0
1	40973643	40975463	1.0415	0.953578	4.0545	0.0206436	1821	0	0	0
1	40996355	40998471	0.644312	0.176319	5.213	-0.753701	2117	0	0	0
1	41078251	41078725	0.432266	0.383721	1.231	-0.415984	475	0	0	0
1	41095962	41096424	0.210166	0.398408	0.29	-0.399672	463	0	0	0
1	41128767	41129253	0.345835	0.356114	0.579	-0.448411	487	0	0	0
1	41134103	41135043	1.25794	0.56749	1.014	0.246042	941	0	0	0
1	41153463	41154063	0.261593	0.144408	0.724	-0.84041	601	0	0	0
1	41154096	41154597	0.312034	0.252056	0.5065	-0.598503	502	0	0	0
1	41156065	41159283	0.996824	0.950199	8.833	-0.0221854	3219	0	0	0
1	41160047	41160581	0.398616	0.425559	0.579	-0.37104	535	0	0	0
1	41173652	41178120	0.389102	0.080404	3.186	-1.09472	4469	0	0	0
1	41180861	41182397	0.796606	0.756573	1.738	-0.121149	1537	0	0	0
1	41195281	41196073	0.148643	0.0890683	0.29	-1.05028	793	0	0	0
1	41215899	41216406	0.40659	0.385204	0.724	-0.414309	508	0	0	0
1	41246721	41247405	0.210034	0.0911679	0.434	-1.04016	685	0	0	0
1	41251655	41252366	0.725262	0.615805	1.7375	-0.210557	712	0	0	0
1	41266988	41268517	1.31046	0.6761	2.8235	0.169989	1530	0	0	0
1	41284052	41284519	0.179494	0.179377	0.2175	-0.746234	468	0	0	0
1	41313715	41316839	4.41048	0.00102907	2.027	2.98755	3125	1	0	0
1	41326514	41332503	1.14529	0.526874	4.199	0.278293	5990	0	0	0
1	41332652	41335561	3.36024	0.00103186	3.186	2.98638	2910	1	0	0
1	41338331	41344730	11.7579	5.6442e-19	3.765	18.2484	6400	1	0	0
1	41344960	41347543	5.80321	0.000820003	1.882	3.08618	2584	1	0	0
1	41351776	41354005	5.3694	0.00278015	1.882	2.55593	2230	1	0	0
1	41354915	41356872	5.20983	0.00173799	2.172	2.75995	1958	1	0	0
1	41361150	41370561	32.0188	2.44408e-68	11.44	67.6119	9412	1	0	0
1	41371717	41374434	6.22878	1.13406e-06	3.331	5.94536	2718	1	0	0
1	41379875	41381604	7.36739	0.00653909	1.882	2.18448	1730	1	0	0
1	41384788	41386106	2.14439	0.268859	2.027	0.570476	1319	0	0	0
1	41396895	41398990	5.91575	0.000543989	3.041	3.26441	2096	1	0	0
1	41403791	41407939	12.4305	1.04412e-14	3.041	13.9813	4149	1	0	0
1	41408604	41411385	2.75784	0.0134826	2.027	1.87023	2782	1	0	0
1	41413732	41415568	8.37743	1.2321e-05	2.751	4.90935	1837	1	0	0
1	41417416	41419038	5.94139	0.00758066	2.0995	2.12029	1623	1	0	0
1	41420107	41422023	5.71157	0.000396856	3.041	3.40137	1917	1	0	0
1	41431535	41435153	7.95431	3.48429e-10	2.606	9.45789	3619	1	0	0
1	41444367	41447145	2.56441	6.52358e-05	16.797	4.18551	2779	1	0	0
1	41469854	41470354	0.184691	0.246259	0.29	-0.608609	501	0	0	0
1	41502727	41503502	0.200476	0.207276	0.29	-0.683451	776	0	0	0
1	41528661	41529276	0.0383713	0.218985	0.145	-0.659586	616	0	0	0
1	41573904	41576451	3.3542	0.000629658	6.516	3.2009	2548	1	0	0
1	41617879	41618686	0.27246	0.132373	0.579	-0.878199	808	0	0	0
1	41706137	41709127	1.12029	0.681585	9.6295	0.16648	2991	0	0	0
1	41743043	41743542	0.267118	0.228732	0.5065	-0.640674	500	0	0	0
1	41806873	41809041	1.61894	0.160573	3.331	0.794327	2169	0	0	0
1	41830425	41831059	0.527046	0.411062	1.014	-0.386093	635	0	0	0
1	41831196	41832923	0.453752	0.0578727	1.448	-1.23753	1728	0	0	0
1	41836870	41838962	0.433326	0.193027	1.303	-0.714382	2093	0	0	0
1	41847052	41849219	1.22195	0.826981	4.634	0.0825043	2168	0	0	0
1	41852960	41853507	0.59026	0.467056	1.448	-0.330631	548	0	0	0
1	41877735	41879151	5.60684	0.00692543	2.606	2.15955	1417	1	0	0
1	41882835	41885752	0.461771	0.0622213	2.172	-1.20606	2918	0	0	0
1	41897682	41899748	1.23581	0.597114	3.6925	0.223943	2067	0	0	0
1	41931548	41932619	0.351994	0.0724828	0.869	-1.13976	1072	0	0	0
1	41939352	41941245	1.54502	0.457621	2.896	0.339494	1894	0	0	0
1	41946028	41953140	2.72859	0.0278884	4.9955	1.55458	7113	1	0	0
1	41957306	41971178	2.28256	0.011109	10.281	1.95433	13873	1	0	0
1	41973320	41974836	3.47063	0.0262367	2.6065	1.58109	1517	1	0	0
1	41975334	41976651	4.49755	0.0508553	1.882	1.29366	1318	0	0	0
1	41977621	41983329	2.79514	0.0455166	8.3265	1.34183	5709	1	0	0
1	42091696	42093832	4.61063	0.00157198	2.751	2.80355	2137	1	0	0
1	42126886	42128985	2.62452	0.0588732	3.62	1.23008	2100	0	0	0
1	42130225	42132143	6.20679	0.00329337	1.9545	2.48236	1919	1	0	0
1	42132564	42134234	4.02421	0.0998237	1.593	1.00077	1671	0	0	0
1	42135565	42139976	15.5113	1.01708e-17	4.851	16.9926	4412	1	0	0
1	42143567	42145083	3.56257	0.0519137	2.0995	1.28472	1517	0	0	0
1	42146925	42148279	4.26853	0.0667287	1.593	1.17569	1355	0	0	0
1	42148552	42151122	11.9063	3.40229e-10	3.1135	9.46823	2571	1	0	0
1	42287897	42289609	0.424263	0.0649096	1.158	-1.18769	1713	0	0	0
1	42304695	42308489	6.24999	1.03743e-06	2.462	5.98404	3795	1	0	0
1	42347176	42349590	0.567136	0.118704	1.593	-0.925535	2415	0	0	0
1	42363180	42364837	3.73833	0.0148768	2.317	1.82749	1658	1	0	0
1	42365021	42368861	5.54268	1.51147e-10	7.675	9.8206	3841	1	0	0
1	42381268	42381731	0.476499	0.555209	0.869	-0.255543	464	0	0	0
1	42381757	42382551	0.510206	0.247685	1.158	-0.6061	795	0	0	0
1	42383374	42384338	0.348231	0.093221	1.158	-1.03049	965	0	0	0
1	42445752	42450354	15.4408	1.98353e-21	4.923	20.7026	4603	1	0	0
1	42478052	42478598	0.23154	0.10097	0.579	-0.995808	547	0	0	0
1	42500360	42502638	1.91512	0.227894	4.779	0.642268	2279	0	0	0
1	42545891	42548689	3.68637	4.57062e-05	6.878	4.34003	2799	1	0	0
1	42612630	42613847	0.355632	0.0836714	1.014	-1.07742	1218	0	0	0
1	42615956	42620558	0.952035	0.945479	3.331	-0.024348	4603	0	0	0
1	42673592	42674115	0.318174	0.542448	0.724	-0.265642	524	0	0	0
1	42675231	42676343	0.491697	0.25724	1.158	-0.589661	1113	0	0	0
1	42679540	42681014	1.05942	0.864452	3.331	0.063259	1475	0	0	0
1	42779246	42780310	0.240071	0.054026	0.434	-1.2674	1065	0	0	0
1	42798824	42803250	1.8602	0.0907189	11.295	1.0423	4427	0	0	0
1	42804075	42807636	1.91774	0.0343019	4.199	1.46468	3562	1	0	0
1	42845541	42847359	1.47885	0.65348	4.634	0.184767	1819	0	0	0
1	42850338	42852299	4.96207	0.00188016	2.606	2.72581	1962	1	0	0
1	42856601	42860855	1.80554	0.0531532	3.9825	1.27447	4255	0	0	0
1	42904970	42905764	0.592998	0.470632	1.738	-0.327319	795	0	0	0
1	42908090	42908447	0.922038	1	1.81	0	358	0	0	0
1	42920659	42923672	1.16612	0.489085	23.458	0.310616	3014	0	0	0
1	42927789	42929967	1.11062	0.492671	3.041	0.307443	2179	0	0	0
1	42965564	42966030	0.483717	0.627118	1.014	-0.202651	467	0	0	0
1	42994679	42995589	0.243219	0.258736	0.579	-0.587144	911	0	0	0
1	42998301	43000120	10.6843	0.000217393	3.186	3.66275	1820	1	0	0
1	43122807	43125535	1.45756	0.145584	6.8785	0.836886	2729	0	0	0
1	43146248	43150372	1.16405	0.35725	12.743	0.447028	4125	0	0	0
1	43154237	43155059	0.272227	0.0745902	0.579	-1.12732	823	0	0	0
1	43185862	43187404	2.5385	0.0805665	2.0995	1.09385	1543	0	0	0
1	43200893	43203454	0.644086	0.230187	2.462	-0.637919	2562	0	0	0
1	43227950	43228516	0.744818	0.763276	1.448	-0.117319	567	0	0	0
1	43231698	43234177	1.15354	0.72425	4.779	0.140112	2480	0	0	0
1	43281532	43283524	0.660686	0.158047	5.213	-0.801214	1993	0	0	0
1	43287800	43290024	3.44998	0.00404726	3.041	2.39284	2225	1	0	0
1	43311548	43313448	2.03945	0.0203011	3.8375	1.69248	1901	1	0	0
1	43387813	43391835	3.55222	8.77495e-06	5.358	5.05676	4023	1	0	0
1	43396037	43412968	1.54432	0.0361692	11.584	1.44166	16932	1	0	0
1	43414588	43415952	0.67655	0.613932	1.738	-0.21188	1365	0	0	0
1	43417712	43419556	0.868595	0.607737	2.172	-0.216284	1845	0	0	0
1	43421477	43421890	1.30017	0.88884	2.317	0.0511764	414	0	0	0
1	43422225	43430004	1.21086	0.576461	4.923	0.23923	7780	0	0	0
1	43430221	43435169	3.30729	5.73287e-05	3.041	4.24163	4949	1	1	0.000202061
1	43436912	43452371	4.52105	6.70374e-16	3.62	15.1737	15460	1	0	0
1	43457004	43459539	6.51502	8.91977e-06	3.475	5.04965	2536	1	0	0
1	43460294	43461169	3.96104	0.110723	2.317	0.955764	876	0	0	0
1	43461569	43463276	0.847816	0.887905	1.882	-0.0516337	1708	0	0	0
1	43469012	43470103	4.99493	0.0745233	1.9545	1.12771	1092	0	0	0
1	43470321	43479375	10.6197	2.6926e-22	4.055	21.5698	9055	1	0	0
1	43486856	43487982	8.05819	0.0251372	2.027	1.59968	1127	1	0	0
1	43496546	43498129	3.80963	0.00616826	3.186	2.20984	1584	1	0	0
1	43498264	43503738	5.55969	8.04668e-13	5.647	12.0944	5475	1	0	0
1	43514215	43515799	7.21618	0.00311226	2.027	2.50692	1585	1	0	0
1	43534497	43540684	7.04511	1.81547e-11	3.041	10.741	6188	1	0	0
1	43600602	43603018	6.20314	0.000474028	2.751	3.3242	2417	1	0	0
1	43617600	43619482	8.07827	8.51826e-06	4.5615	5.06965	1883	1	0	0
1	43636623	43638611	1.79001	0.0123752	9.992	1.90745	1989	1	0	0
1	43665618	43667853	5.43996	0.00130032	2.172	2.88595	2236	1	0	0
1	43669740	43676491	26.1833	3.68904e-49	6.661	48.4331	6752	1	0	0
1	43691901	43695439	4.57256	3.09168e-05	2.317	4.50981	3539	1	0	0
1	43695677	43696828	3.51003	0.0794155	1.882	1.10009	1152	0	0	0
1	43697134	43698852	5.91032	0.000420261	2.8235	3.37648	1719	1	0	0
1	43700632	43702369	0.790918	0.636716	2.317	-0.196054	1738	0	0	0
1	43702871	43705443	1.5234	0.319856	2.027	0.495046	2573	0	0	0
1	43706693	43708191	3.29768	0.0596492	1.882	1.2244	1499	0	0	0
1	43719581	43724433	1.07332	0.761057	5.213	0.118583	4853	0	0	0
1	43732572	43734054	0.427809	0.272308	1.158	-0.56494	1483	0	0	0
1	43734298	43738522	0.889977	0.932158	11.005	-0.0305106	4225	0	0	0
1	43739198	43743724	1.80327	0.053487	3.331	1.27175	4527	0	0	0
1	43748715	43753444	1.3317	0.683892	9.05	0.165013	4730	0	0	0
1	43755032	43757109	0.774488	0.67342	1.738	-0.171714	2078	0	0	0
1	43795347	43796939	2.05788	0.137661	2.462	0.861188	1593	0	0	0
1	43808640	43816618	0.850001	0.723521	4.5615	-0.140549	7979	0	0	0
1	43817499	43818520	0.644982	0.445853	1.5205	-0.350808	1022	0	0	0
1	43822897	43828156	0.73325	0.202708	3.403	-0.693129	5260	0	0	0
1	43828342	43835636	1.12835	0.607266	12.019	0.216621	7295	0	0	0
1	43835952	43840901	10.9739	1.32884e-21	4.923	20.8765	4950	1	0	0
1	43841716	43842271	0.714505	1	0.7965	0	556	0	0	0
1	43854015	43857008	1.17389	0.593434	7.3125	0.226628	2994	0	0	0
1	43888085	43891696	1.33432	0.694014	6.371	0.158632	3612	0	0	0
1	43913841	43914717	0.587866	0.401232	0.869	-0.396604	877	0	0	0
1	43916889	43917321	0.166848	0.156858	0.29	-0.804495	433	0	0	0
1	43930749	43946632	9.81718	2.8219e-31	4.634	30.5495	15884	1	0	0
1	43947309	43948507	0.426689	0.110524	1.448	-0.956543	1199	0	0	0
1	43985063	44004627	1.39136	0.269686	5.213	0.569142	19565	0	0	0
1	44004979	44020951	1.49098	0.394888	9.123	0.403526	15973	0	0	0
1	44032583	44033760	0.625189	0.440945	1.158	-0.355616	1178	0	0	0
1	44034234	44035379	0.180478	0.214397	0.362	-0.668781	1146	0	0	0
1	44037350	44038734	0.277707	0.27615	0.579	-0.558855	1385	0	0	0
1	44042515	44045438	0.172015	0.196741	0.434	-0.706106	2924	0	0	0
1	44045796	44050132	0.611913	0.477743	1.303	-0.320806	4337	0	0	0
1	44054416	44054999	0.217671	0.492595	0.29	-0.30751	584	0	0	0
1	44057572	44058223	0.0332992	0.0639025	0.145	-1.19448	652	0	0	0
1	44066969	44067692	0.26645	0.471917	0.29	-0.326134	724	0	0	0
1	44076589	44077089	0.293667	0.369242	0.434	-0.432689	501	0	0	0
1	44105684	44106463	0.750608	0.818579	1.303	-0.0869394	780	0	0	0
1	44113558	44118341	1.47476	0.445498	4.779	0.351154	4784	0	0	0
1	44155101	44155689	0.0380025	0.211934	0.145	-0.6738	589	0	0	0
1	44171848	44174398	1.64778	0.46852	6.516	0.329272	2551	0	0	0
1	44247581	44253353	4.45482	1.8318e-09	4.055	8.73712	5773	1	0	0
1	44285047	44290706	9.06333	1.04045e-16	3.5475	15.9828	5660	1	0	0
1	44295247	44299487	6.79292	1.45366e-07	3.186	6.83754	4241	1	0	0
1	44301191	44303051	1.53572	0.330467	2.3895	0.480872	1861	0	0	0
1	44309016	44311073	1.88375	0.111192	3.2585	0.953926	2058	0	0	0
1	44317590	44319983	1.64765	0.259884	2.462	0.585221	2394	0	0	0
1	44323608	44325040	3.86155	0.0590303	2.317	1.22892	1433	0	0	0
1	44348663	44349240	0.260014	0.141481	0.434	-0.849301	578	0	0	0
1	44350279	44351754	0.496902	0.148917	1.738	-0.827057	1476	0	0	0
1	44398378	44402777	0.670935	0.164013	2.751	-0.785122	4400	0	0	0
1	44410942	44414073	1.42703	0.185365	12.96	0.731972	3132	0	0	0
1	44435211	44436936	4.07099	3.98162e-05	3.91	4.39994	1726	1	0	0
1	44439182	44442117	0.92073	0.558724	11.005	-0.252803	2936	0	0	0
1	44443700	44447624	1.17044	0.641139	6.4435	0.193047	3925	0	0	0
1	44455922	44458908	1.16927	0.624277	11.2225	0.204622	2987	0	0	0
1	44459987	44461139	1.40582	0.694933	2.027	0.158057	1153	0	0	0
1	44461288	44461996	0.24609	0.111297	0.434	-0.953516	709	0	0	0
1	44488825	44489664	0.482339	0.844935	0.5065	-0.0731766	840	0	0	0
1	44490192	44499271	0.764984	0.322348	5.937	-0.491675	9080	0	0	0
1	44501398	44502606	1.68804	0.369653	2.027	0.432206	1209	0	0	0
1	44513340	44514386	3.94587	0.0868732	1.5925	1.06111	1047	0	0	0
1	44618899	44622145	11.0565	1.67415e-08	2.606	7.77621	3247	1	0	0
1	44678010	44680101	2.29815	0.0243147	4.634	1.61413	2092	1	0	0
1	44683340	44684373	0.972715	0.937379	1.5205	-0.0280849	1034	0	0	0
1	44685686	44686167	0.0537696	0.223617	0.145	-0.650495	482	0	0	0
1	44691908	44693829	3.28927	0.0184318	1.81	1.73443	1922	1	0	0
1	44702396	44702918	0.353172	0.23262	0.579	-0.633353	523	0	0	0
1	44712000	44712566	0.16486	0.0731469	0.29	-1.1358	567	0	0	0
1	44715116	44715527	0.0629588	0.0542113	0.29	-1.26591	412	0	0	0
1	44792848	44794591	3.2329	0.038561	2.027	1.41385	1744	1	0	0
1	44819760	44822030	1.65271	0.0644405	4.344	1.19084	2271	0	0	0
1	44997168	44999078	4.43475	0.00445204	2.172	2.35144	1911	1	0	0
1	45011016	45013094	7.60884	1.4631e-05	2.751	4.83473	2079	1	0	0
1	45096119	45099155	1.17941	0.26357	11.0775	0.579105	3037	0	0	0
1	45113157	45113752	0.18522	0.306872	0.29	-0.513042	596	0	0	0
1	45125706	45126195	0.166172	0.09669	0.434	-1.01462	490	0	0	0
1	45138813	45144287	0.88624	0.812984	9.412	-0.0899178	5475	0	0	0
1	45147047	45148614	3.78887	0.0256003	2.534	1.59175	1568	1	0	0
1	45173469	45174722	3.76076	0.050704	1.665	1.29496	1254	0	0	0
1	45178663	45179233	1.03749	0.897913	1.303	0.0467657	571	0	0	0
1	45187136	45188729	7.25661	2.89404e-05	3.765	4.5385	1594	1	0	0
1	45192209	45193518	4.89769	0.0187373	2.172	1.72729	1310	1	0	0
1	45195367	45198467	1.21808	0.319951	4.489	0.494917	3101	0	0	0
1	45204334	45206715	2.06891	0.00869041	9.267	2.06096	2382	1	0	0
1	45239745	45243929	1.1727	0.344544	14.046	0.462756	4185	0	0	0
1	45250249	45250571	0.378854	0.557678	0.6515	-0.253617	323	0	0	0
1	45250859	45253700	2.66068	0.00113267	4.055	2.9459	2842	1	0	0
1	45256662	45257605	0.375637	0.124079	1.303	-0.906303	944	0	0	0
1	45258506	45260142	2.26197	0.108488	2.0995	0.96462	1637	0	0	0
1	45263667	45268302	1.1386	0.498154	5.937	0.302637	4636	0	0	0
1	45271090	45278292	1.33557	0.158874	11.584	0.798947	7203	0	0	0
1	45278696	45281130	1.50915	0.153752	4.199	0.81318	2435	0	0	0
1	45284179	45286794	0.600194	0.0943176	6.4435	-1.02541	2616	0	0	0
1	45428923	45429586	0.327907	0.708691	0.29	-0.149543	664	0	0	0
1	45450951	45453161	2.08334	0.0551072	5.068	1.25879	2211	0	0	0
1	45468195	45468821	0.251198	0.125839	0.5065	-0.900185	627	0	0	0
1	45468882	45469272	0.182737	0.1226	0.362	-0.91151	391	0	0	0
1	45475401	45479014	0.824451	0.453412	5.647	-0.343507	3614	0	0	0
1	45555129	45555609	0.125584	0.0786375	0.434	-1.10437	481	0	0	0
1	45562986	45564515	4.67661	0.00581839	2.6785	2.2352	1530	1	0	0
1	45599353	45603858	3.76784	5.20706e-06	3.041	5.28341	4506	1	0	0
1	45606077	45608260	1.51169	0.601215	2.462	0.22097	2184	0	0	0
1	45627435	45629336	4.00484	0.000672659	4.199	3.17221	1902	1	0	0
1	45644596	45646684	5.0517	8.36146e-05	3.041	4.07772	2089	1	0	0
1	45670790	45673394	1.05817	1	5.575	0	2605	0	0	0
1	45711984	45713127	0.900785	1	2.606	0	1144	0	0	0
1	45720284	45720966	0.198933	0.14152	0.434	-0.849182	683	0	0	0
1	45730952	45733763	2.25343	0.00124987	5.937	2.90313	2812	1	0	0
1	45734975	45736873	3.67712	0.0126003	2.606	1.89962	1899	1	0	0
1	45739922	45741319	3.22519	0.0487776	2.317	1.31178	1398	1	0	0
1	45768084	45771148	1.24626	0.403015	12.308	0.394679	3065	0	0	0
1	45781449	45782799	3.29475	0.0556736	1.738	1.25435	1351	0	0	0
1	45798435	45798896	0.266121	0.221996	0.7965	-0.653656	462	0	0	0
1	45799212	45807522	1.72461	0.0068646	14.191	2.16338	8311	1	0	0
1	45813716	45815038	2.4664	0.206306	1.81	0.685488	1323	0	0	0
1	45863369	45863941	0.196867	0.332637	0.434	-0.478029	573	0	0	0
1	45864305	45865194	0.259876	0.134764	0.579	-0.870426	890	0	0	0
1	45868505	45869049	0.814717	0.910701	1.303	-0.0406243	545	0	0	0
1	45872715	45873829	3.75795	0.0725471	1.882	1.13938	1115	0	0	0
1	45955498	45958080	0.828935	0.489361	2.606	-0.310371	2583	0	0	0
1	45964363	45967595	2.57025	0.000964145	8.833	3.01586	3233	1	0	0
1	45973647	45974364	0.26393	0.280803	0.434	-0.551598	718	0	0	0
1	45984822	45985256	0.43743	0.421366	1.014	-0.375341	435	0	0	0
1	45985761	45989865	1.1699	0.333403	10.3535	0.47703	4105	0	0	0
[truncated: 65,889 more rows]

## Sheet: V703_enhancers
'coor'			'DE_fc'	'p_val'	'H3K27ac_signal'	'signed_log_p'	'enh_l'	'is_VEL'	num_recurIndels'	'indelRate'
1	12654	14269	1.27531	0.392894	2.2955	0.405724	1616	0	0	0
1	25031	26400	0.228526	0.252501	0.317	-0.597737	1370	0	0	0
1	27533	32245	0.770184	0.79904	3.2455	-0.0974313	4713	0	0	0
1	37321	39958	5.4674	3.14837e-07	3.641	6.50191	2638	1	0	0
1	40694	42387	0.22326	0.157048	0.475	-0.803969	1694	0	0	0
1	78163	80276	0.303144	0.363892	1.741	-0.439027	2114	0	0	0
1	96401	97065	0.303194	0.109886	0.792	-0.959056	665	0	0	0
1	111945	112671	0.31955	0.448665	0.317	-0.348077	727	0	0	0
1	242844	243353	0.3169	0.183137	0.633	-0.737223	510	0	0	0
1	339189	339873	0.654753	0.95443	0.792	-0.0202558	685	0	0	0
1	711387	711986	0.168099	0.235914	0.158	-0.627246	600	0	0	0
1	712387	715984	0.629816	0.174466	9.1825	-0.758288	3598	0	0	0
1	749944	751582	0.329507	0.169055	0.871	-0.771972	1639	0	0	0
1	761544	764218	0.587546	0.183278	9.024	-0.73689	2675	0	0	0
1	793235	794607	1.93767	0.0935268	3.879	1.02906	1373	0	0	0
1	796199	796755	1.43181	0.479222	2.533	0.319463	557	0	0	0
1	839090	841044	3.76206	0.000609163	3.2455	3.21527	1955	1	0	0
1	841865	842270	0.40694	0.638021	0.633	-0.195165	406	0	0	0
1	893551	896954	1.49964	0.573519	4.591	0.241452	3404	0	0	0
1	900943	903658	2.72278	0.194143	4.908	0.711878	2716	0	0	0
1	911559	911993	4.30111	0.119465	3.958	0.922758	435	0	0	0
1	933820	944040	2.89468	0.00045088	11.161	3.34594	10221	1	0	0
1	947347	951371	3.72773	2.20952e-08	9.974	7.6557	4025	1	0	0
1	954109	957985	1.82874	0.236198	7.678	0.626723	3877	0	0	0
1	958305	961597	11.4042	4.2425e-16	4.591	15.3724	3293	1	0	0
1	975501	976308	1.22338	0.894272	2.454	0.0485303	808	0	0	0
1	984704	985302	0.129783	0.446546	0.158	-0.350134	599	0	0	0
1	985785	986693	0.0985579	0.283914	0.158	-0.546813	909	0	0	0
1	993945	995881	1.38541	0.515242	3.958	0.287989	1937	0	0	0
1	995882	996866	0.591455	0.603392	0.792	-0.2194	985	0	0	0
1	998933	1000421	3.84046	0.00234384	4.037	2.63007	1489	1	0	0
1	1002231	1006555	0.838256	0.484382	5.541	-0.314812	4325	0	0	0
1	1012411	1016615	2.25415	0.00281733	9.2615	2.55016	4205	1	0	0
1	1043126	1046713	0.974933	0.935508	4.749	-0.0289526	3588	0	0	0
1	1050205	1052759	1.26701	0.475282	4.7495	0.323049	2555	0	0	0
1	1076867	1082241	0.838746	0.452406	4.037	-0.344471	5375	0	0	0
1	1082419	1083094	0.332353	0.228911	0.792	-0.640333	676	0	0	0
1	1088079	1088745	0.680832	0.673685	0.95	-0.171543	667	0	0	0
1	1091660	1092639	0.9473	0.815816	2.058	-0.0884076	980	0	0	0
1	1141120	1142570	3.17163	0.0632251	1.9	1.19911	1451	0	0	0
1	1142682	1144554	5.50292	0.000385816	2.375	3.41362	1873	1	0	0
1	1152653	1154272	2.95105	0.0349442	2.216	1.45663	1620	1	0	0
1	1160164	1161197	0.0921828	0.0737889	0.317	-1.13201	1034	0	0	0
1	1164973	1168751	1.54594	0.128519	8.074	0.891032	3779	0	0	0
1	1172294	1174584	1.67627	0.268233	2.375	0.571488	2291	0	0	0
1	1176080	1177081	5.17083	0.0277868	1.9	1.55616	1002	1	0	0
1	1178959	1180361	1.35369	0.414223	3.8	0.382765	1403	0	0	0
1	1184296	1184869	0.526299	0.668942	0.792	-0.174612	574	0	0	0
1	1185166	1186057	1.92524	0.221489	2.058	0.654648	892	0	0	0
1	1206914	1210353	0.976816	0.79187	5.699	-0.101346	3440	0	0	0
1	1216305	1219313	2.11598	0.00300333	5.066	2.5224	3009	1	0	0
1	1220797	1221174	0.591426	0.779178	1.267	-0.108363	378	0	0	0
1	1221189	1221568	0.654522	0.824242	1.108	-0.0839453	380	0	0	0
1	1226849	1227272	1.78713	0.646524	1.9	0.189415	424	0	0	0
1	1228860	1229412	1.05464	0.894777	1.267	0.0482852	553	0	0	0
1	1239633	1246188	1.01602	0.845424	5.224	0.0729256	6556	0	0	0
1	1252818	1254713	1.53588	0.362795	2.216	0.440338	1896	0	0	0
1	1258278	1259002	0.330248	0.140844	0.633	-0.851261	725	0	0	0
1	1267960	1268998	1.1098	0.843124	1.9	0.0741086	1039	0	0	0
1	1272543	1273613	0.419391	0.162833	0.792	-0.788259	1071	0	0	0
1	1278596	1285708	1.29759	0.373159	8.707	0.428106	7113	0	0	0
1	1308868	1312188	0.996436	0.982171	8.866	-0.00781307	3321	0	0	0
1	1332873	1336359	1.44349	0.343528	7.441	0.464038	3487	0	0	0
1	1341286	1344045	1.39433	0.268868	7.52	0.570461	2760	0	0	0
1	1354993	1356302	3.49261	0.0248043	2.058	1.60547	1310	1	0	0
1	1362861	1363401	2.96073	0.212118	2.058	0.673423	541	0	0	0
1	1365333	1374409	1.14814	0.648182	6.333	0.188303	9077	0	0	0
1	1376418	1376938	1.15317	0.963841	2.058	0.0159945	521	0	0	0
1	1396510	1398078	2.15155	0.0694872	2.691	1.1581	1569	0	0	0
1	1405462	1408984	0.77149	0.245575	6.333	-0.609815	3523	0	0	0
1	1409929	1410721	1.06215	0.919004	1.583	0.0366825	793	0	0	0
1	1439973	1441919	1.27774	0.56309	3.325	0.249423	1947	0	0	0
1	1445794	1449012	1.21351	0.514334	7.757	0.288754	3219	0	0	0
1	1508542	1512273	0.84043	0.729775	7.441	-0.136811	3732	0	0	0
1	1512621	1513311	0.880498	0.983092	1.741	-0.00740596	691	0	0	0
1	1534559	1535554	1.2278	0.912813	3.008	0.0396183	996	0	0	0
1	1542282	1542621	0.404643	0.67394	0.792	-0.171379	340	0	0	0
1	1548841	1552689	0.78058	0.302673	6.095	-0.519026	3849	0	0	0
1	1559669	1560069	0.337825	0.431144	0.633	-0.365377	401	0	0	0
1	1573273	1574888	0.220309	0.426221	0.633	-0.370365	1616	0	0	0
1	1577466	1578741	0.117648	0.0692048	0.317	-1.15986	1276	0	0	0
1	1579436	1581085	0.907595	0.958983	1.425	-0.018189	1650	0	0	0
1	1586087	1592035	0.85163	0.901753	4.591	-0.0449123	5949	0	0	0
1	1608804	1611523	0.627953	0.180624	4.116	-0.743225	2720	0	0	0
1	1611713	1613437	0.592294	0.220565	1.741	-0.656463	1725	0	0	0
1	1622269	1625760	0.881638	1	12.19	0	3492	0	0	0
1	1631243	1632737	0.305217	0.0747147	0.475	-1.12659	1495	0	0	0
1	1636430	1638580	0.169173	0.439647	0.475	-0.356896	2151	0	0	0
1	1642636	1649106	1.00635	0.822658	3.641	0.0847808	6471	0	0	0
1	1651547	1657403	0.913075	1	9.024	0	5857	0	0	0
1	1675558	1679200	0.732245	0.339216	10.449	-0.469523	3643	0	0	0
1	1684644	1685242	0.329841	0.473735	0.396	-0.324464	599	0	0	0
1	1719747	1720454	0.236574	0.148053	0.317	-0.829584	708	0	0	0
1	1786952	1787916	0.37819	0.289071	0.633	-0.538995	965	0	0	0
1	1788105	1792494	0.779733	0.453264	2.691	-0.343649	4390	0	0	0
1	1794672	1795162	0.314317	0.292278	0.475	-0.534204	491	0	0	0
1	1804216	1805870	0.562566	0.171403	1.583	-0.765981	1655	0	0	0
1	1820066	1820500	0.801493	1	0.95	0	435	0	0	0
1	1837522	1842123	0.888505	0.709932	3.879	-0.148784	4602	0	0	0
1	1849471	1852404	0.742457	0.152388	4.8285	-0.81705	2934	0	0	0
1	1873800	1875853	1.06546	0.963828	1.9	0.0160003	2054	0	0	0
1	1900274	1901096	0.384072	0.608012	0.475	-0.216088	823	0	0	0
1	1975855	1976838	1.33774	0.606965	1.741	0.216836	984	0	0	0
1	1984365	1985585	0.394594	0.381002	0.633	-0.419072	1221	0	0	0
1	2001314	2004880	0.591731	0.142567	1.267	-0.845982	3567	0	0	0
1	2013247	2014594	4.43088	0.0235439	1.741	1.62812	1348	1	0	0
1	2029579	2030127	0.79647	1	1.267	0	549	0	0	0
1	2037767	2038357	0.182051	0.218557	0.2375	-0.660435	591	0	0	0
1	2042396	2043468	0.119884	0.142805	0.158	-0.845255	1073	0	0	0
1	2063808	2066136	1.21544	0.941062	4.987	0.0263819	2329	0	0	0
1	2066761	2073085	0.707049	0.163331	1.662	-0.786932	6325	0	0	0
1	2101260	2103058	2.3911	0.132234	1.9	0.878657	1799	0	0	0
1	2118787	2119900	0.693941	0.486711	1.267	-0.312729	1114	0	0	0
1	2120178	2122242	1.51346	0.848114	4.275	0.0715457	2065	0	0	0
1	2124958	2131967	0.729988	0.193067	3.483	-0.714292	7010	0	0	0
1	2135419	2136461	1.21294	0.992215	3.641	0.00339429	1043	0	0	0
1	2136592	2137684	0.741291	0.333346	4.433	-0.477105	1093	0	0	0
1	2139451	2140439	1.02257	1	1.9	0	989	0	0	0
1	2142866	2146604	1.18838	0.491777	4.749	0.308232	3739	0	0	0
1	2157746	2164384	0.827233	0.31826	4.275	-0.497218	6639	0	0	0
1	2165310	2166747	0.440853	0.120714	0.95	-0.918242	1438	0	0	0
1	2181702	2182562	0.20891	0.105225	0.475	-0.977881	861	0	0	0
1	2186023	2188639	3.47071	0.000148721	5.383	3.82763	2617	1	0	0
1	2203223	2204185	0.238201	0.0825106	0.475	-1.08349	963	0	0	0
1	2209491	2210112	0.206747	0.194255	0.317	-0.711627	622	0	0	0
1	2210497	2211171	0.163286	0.127927	0.158	-0.893037	675	0	0	0
1	2243061	2243933	0.701788	0.53814	1.108	-0.269105	873	0	0	0
1	2245509	2246928	2.64247	0.0339749	3.641	1.46884	1420	1	0	0
1	2321806	2327040	0.96467	0.807186	5.858	-0.0930264	5235	0	0	0
1	2342668	2348927	0.825478	0.456311	6.491	-0.340739	6260	0	0	0
1	2367837	2368745	0.247254	0.222719	0.475	-0.652243	909	0	0	0
1	2424615	2428613	9.17329	3.68197e-11	3.008	10.4339	3999	1	0	0
1	2456532	2458804	0.920545	0.805096	3.483	-0.0941522	2273	0	0	0
1	2459556	2463432	1.52776	0.255126	4.275	0.593245	3877	0	0	0
1	2465784	2467706	0.541213	0.148853	1.425	-0.827243	1923	0	0	0
1	2468020	2469858	0.597168	0.191	1.583	-0.718967	1839	0	0	0
1	2472279	2474209	1.30552	0.685793	2.216	0.163807	1931	0	0	0
1	2476317	2482894	1.22475	0.413831	11.082	0.383177	6578	0	0	0
1	2491006	2491622	0.294683	0.200447	0.475	-0.698	617	0	0	0
1	2491882	2492587	0.265714	0.110728	0.554	-0.955741	706	0	0	0
1	2493202	2494489	0.376167	0.114283	0.95	-0.942019	1288	0	0	0
1	2494544	2498414	0.654441	0.109295	3.008	-0.961401	3871	0	0	0
1	2505294	2511923	1.09025	0.624585	13.14	0.204409	6630	0	0	0
1	2511974	2512872	0.850374	0.752844	1.741	-0.123295	899	0	0	0
1	2514357	2520785	0.812204	0.274778	4.591	-0.561019	6429	0	0	0
1	2523053	2525048	0.812664	0.571357	2.533	-0.243092	1996	0	0	0
1	2525126	2526215	1.48338	0.700157	2.058	0.154805	1090	0	0	0
1	2562349	2565086	0.578367	0.148837	1.267	-0.82729	2738	0	0	0
1	2573296	2575413	0.948856	0.858069	3.325	-0.0664778	2118	0	0	0
1	2760518	2761105	0.225319	0.113006	0.396	-0.9469	588	0	0	0
1	2763761	2764905	0.345768	0.142949	0.792	-0.844818	1145	0	0	0
1	2783216	2783555	0.12061	0.152344	0.396	-0.817174	340	0	0	0
1	3081938	3082504	0.318644	0.42487	0.475	-0.371744	567	0	0	0
1	3103228	3103978	1.84613	0.374774	1.741	0.42623	751	0	0	0
1	3109120	3109467	0.395654	0.481298	0.633	-0.317586	348	0	0	0
1	3206992	3208274	7.25691	0.0218185	1.583	1.66117	1283	1	0	0
1	3209200	3211238	9.33657	0.000837592	1.741	3.07697	2039	1	0	0
1	3232575	3234388	2.04163	0.105448	2.7705	0.976963	1814	0	0	0
1	3235101	3242769	2.03494	0.000123464	8.866	3.90846	7669	1	0	0
1	3269322	3269873	0.613138	0.566078	0.95	-0.247124	552	0	0	0
1	3269886	3270659	0.885347	0.793096	1.346	-0.100674	774	0	0	0
1	3335658	3336649	0.480625	0.34672	1.108	-0.460021	992	0	0	0
1	3337092	3337574	0.199044	0.323077	0.317	-0.490694	483	0	0	0
1	3339216	3340777	0.571341	0.165772	1.9	-0.780488	1562	0	0	0
1	3341050	3341572	0.552999	0.776179	0.7125	-0.110038	523	0	0	0
1	3381051	3382043	0.08473	0.0974406	0.158	-1.01126	993	0	0	0
1	3382804	3384826	0.163505	0.252685	0.317	-0.597421	2023	0	0	0
1	3385896	3386681	0.155648	0.0664648	0.317	-1.17741	786	0	0	0
1	3386711	3388418	0.190436	0.308915	0.317	-0.510161	1708	0	0	0
1	3395670	3400748	0.514409	0.293851	1.108	-0.531873	5079	0	0	0
1	3420919	3421697	6.0845	0.116134	1.741	0.935041	779	0	0	0
1	3445791	3449307	0.95331	0.756714	2.929	-0.121068	3517	0	0	0
1	3527248	3528163	2.21974	0.259908	1.979	0.585181	916	0	0	0
1	3528217	3531251	9.73709	1.26527e-08	3.008	7.89782	3035	1	0	0
1	3543135	3543661	0.366136	0.334712	0.7125	-0.475329	527	0	0	0
1	3565587	3566955	1.66664	0.258041	3.008	0.588311	1369	0	0	0
1	3568143	3569802	5.34316	0.00684793	2.533	2.16444	1660	1	0	0
1	3584935	3585481	0.280996	0.242386	0.633	-0.615492	547	0	0	0
1	3585585	3586431	0.751481	0.571301	1.583	-0.243135	847	0	0	0
1	3589433	3592577	2.01989	0.251743	2.058	0.599042	3145	0	0	0
1	3688400	3690167	2.29334	0.150145	3.166	0.82349	1768	0	0	0
1	3692413	3693431	0.950564	0.876022	1.979	-0.0574849	1019	0	0	0
1	3711698	3713919	1.29077	0.507576	5.937	0.294499	2222	0	0	0
1	3772486	3775275	0.684438	0.109348	4.275	-0.961188	2790	0	0	0
1	3807551	3808169	0.120107	0.0824631	0.158	-1.08374	619	0	0	0
1	3815659	3818597	0.96071	0.716599	12.982	-0.144724	2939	0	0	0
1	3819052	3821347	1.56816	0.221357	2.533	0.654907	2296	0	0	0
1	3838248	3838969	2.34546	0.189236	2.137	0.722995	722	0	0	0
1	4001934	4003859	2.01017	0.0687305	3.3245	1.16285	1926	0	0	0
1	4014478	4016171	0.451939	0.658213	1.425	-0.181633	1694	0	0	0
1	4326769	4328854	3.33949	0.0130305	2.691	1.88504	2086	1	0	0
1	5490174	5491165	3.67233	0.0673364	2.216	1.17175	992	0	0	0
1	5573390	5574004	0.165942	0.0750671	0.2375	-1.12455	615	0	0	0
1	5692623	5693053	0.168123	0.118445	0.396	-0.926483	431	0	0	0
1	5719711	5721264	1.93102	0.305715	1.583	0.514683	1554	0	0	0
1	5747765	5749681	0.534428	0.111149	2.2955	-0.954095	1917	0	0	0
1	6034962	6035235	0.14726	0.3216	0.2375	-0.492684	274	0	0	0
1	6051067	6052960	0.760287	0.684577	3.641	-0.164578	1894	0	0	0
1	6084431	6087663	7.43232	1.02719e-15	6.491	14.9884	3233	1	0	0
1	6135330	6136851	3.19874	0.0890159	1.741	1.05053	1522	0	0	0
1	6215920	6219107	5.92394	7.16955e-11	5.066	10.1445	3188	1	0	0
1	6230869	6231805	7.58876	0.0375777	2.216	1.42507	937	1	0	0
1	6257935	6260783	1.39986	0.203591	4.749	0.691242	2849	0	0	0
1	6264309	6267535	1.81145	0.179424	6.095	0.74612	3227	0	0	0
1	6268134	6269773	1.40446	0.569488	2.058	0.244515	1640	0	0	0
1	6279448	6281467	5.61774	0.000991916	2.533	3.00353	2020	1	0	0
1	6294339	6297062	0.997902	0.817956	6.491	-0.0872702	2724	0	0	0
1	6306242	6307418	0.411467	0.224961	0.792	-0.647893	1177	0	0	0
1	6319458	6322547	0.605072	0.258728	1.741	-0.587157	3090	0	0	0
1	6327207	6328009	0.188772	0.118868	0.317	-0.924934	803	0	0	0
1	6381659	6383115	1.13164	0.772562	1.741	0.112067	1457	0	0	0
1	6403002	6405981	1.36519	0.780238	3.008	0.107773	2980	0	0	0
1	6406505	6407447	1.05006	0.90166	1.267	0.0449571	943	0	0	0
1	6407707	6411140	0.686454	0.180034	2.058	-0.744646	3434	0	0	0
1	6445023	6447083	1.8872	0.0966895	2.2955	1.01462	2061	0	0	0
1	6456966	6457309	0.247672	0.310539	0.633	-0.507884	344	0	0	0
1	6473095	6476086	0.753808	0.305051	1.979	-0.515628	2992	0	0	0
1	6484165	6485674	0.576671	0.168154	1.425	-0.774292	1510	0	0	0
1	6486275	6489169	0.600159	0.106116	1.979	-0.97422	2895	0	0	0
1	6499944	6501254	0.568411	0.141357	1.9	-0.849683	1311	0	0	0
1	6512370	6512949	0.426585	0.292507	0.95	-0.533863	580	0	0	0
1	6525451	6526592	0.0936363	0.440258	0.158	-0.356292	1142	0	0	0
1	6530567	6539420	1.31413	0.342253	5.462	0.465653	8854	0	0	0
1	6541558	6547407	3.24246	2.08537e-07	6.174	6.68082	5850	1	0	0
1	6548448	6551960	0.846467	0.578747	2.612	-0.237511	3513	0	0	0
1	6556991	6557988	1.79994	0.550702	1.425	0.259083	998	0	0	0
1	6613000	6615403	1.51919	0.209248	3.404	0.679339	2404	0	0	0
1	6648446	6648882	0.301694	0.39721	0.396	-0.40098	437	0	0	0
1	6654964	6655580	0.183163	0.0642747	0.475	-1.19196	617	0	0	0
1	6660014	6664548	1.3593	0.485556	13.615	0.313761	4535	0	0	0
1	6669143	6670765	3.94245	0.00564787	2.533	2.24812	1623	1	0	0
1	6672238	6675948	1.35693	0.683887	4.433	0.165015	3711	0	0	0
1	6684503	6686792	0.970471	0.692795	5.541	-0.159396	2290	0	0	0
1	6736935	6737253	0.214871	0.27764	0.475	-0.556518	319	0	0	0
1	6790494	6791279	0.364336	0.22709	0.95	-0.643802	786	0	0	0
1	6843293	6846771	0.810977	0.462984	6.966	-0.334434	3479	0	0	0
1	6856092	6856561	0.355749	0.329935	0.633	-0.481572	470	0	0	0
1	6860645	6861320	0.288984	0.135275	0.633	-0.868782	676	0	0	0
1	6866384	6869760	1.30314	0.341042	4.116	0.467192	3377	0	1	0.000296121
1	6876571	6877198	0.380315	0.239593	0.633	-0.620526	628	0	0	0
1	6879288	6881370	0.983247	0.970159	2.454	-0.0131571	2083	0	0	0
1	6887373	6887910	0.121726	0.0595948	0.317	-1.22479	538	0	0	0
1	7321846	7329021	2.42323	1.77519e-05	6.808	4.75075	7176	1	0	0
1	7336580	7340429	2.23789	0.00320591	4.1955	2.49405	3850	1	0	0
1	7348444	7352162	5.85892	2.06652e-06	2.375	5.68476	3719	1	0	0
1	7358128	7364362	7.23278	2.86371e-18	5.541	17.5431	6235	1	0	0
1	7371657	7375197	12.0302	3.86476e-12	3.6415	11.4129	3541	1	1	0.000282406
1	7377877	7378789	0.697954	0.731428	1.1875	-0.135828	913	0	0	0
1	7392658	7396768	0.790467	0.45465	1.9	-0.342323	4111	0	0	0
1	7399715	7400142	0.522277	0.555625	0.95	-0.255219	428	0	0	0
1	7400162	7400705	0.288174	0.184707	0.317	-0.733516	544	0	0	0
1	7400787	7402370	0.458102	0.0735358	1.267	-1.1335	1584	0	0	0
1	7426421	7428293	0.744082	0.52506	1.9	-0.279791	1873	0	0	0
1	7459944	7464718	14.9727	1.77659e-21	3.8	20.7504	4775	1	1	0.000209424
1	7468531	7470298	3.8658	0.0213839	2.058	1.66991	1768	1	0	0
1	7477221	7478139	0.700322	1	0.95	0	919	0	0	0
1	7513458	7514603	3.54274	0.0328179	1.741	1.48389	1146	1	0	0
1	7517366	7518874	3.54614	0.0980792	1.741	1.00842	1509	0	0	0
1	7529396	7533206	9.14439	2.34879e-14	3.483	13.6292	3811	1	0	0
1	7538051	7540110	5.81796	0.000807845	2.375	3.09267	2060	1	0	0
1	7549680	7553124	5.89541	1.17961e-12	9.7365	11.9283	3445	1	0	0
1	7569340	7571646	1.93378	0.121594	2.85	0.915086	2307	0	0	0
1	7607997	7612222	8.15515	1.38129e-21	8.945	20.8597	4226	1	0	0
1	7630010	7631514	1.60143	0.453064	2.216	0.343841	1505	0	0	0
1	7631792	7634619	1.88112	0.0598704	3.8	1.22279	2828	0	0	0
1	7705551	7706147	0.513354	0.583299	0.633	-0.234109	597	0	0	0
1	7714821	7715239	0.0562077	0.187965	0.158	-0.725923	419	0	0	0
1	7841635	7845423	0.623051	0.11214	3.008	-0.950238	3789	0	0	0
1	7945098	7946693	0.493023	0.161692	0.792	-0.791312	1596	0	0	0
1	8013452	8015364	1.07031	0.891787	6.6495	0.0497391	1913	0	0	0
1	8020422	8023093	1.23471	0.51292	5.937	0.28995	2672	0	0	0
1	8044045	8044334	0.385233	0.963435	0.2375	-0.0161777	290	0	0	0
1	8062297	8066802	4.17195	4.38478e-07	4.1955	6.35805	4506	1	0	0
1	8074658	8089475	2.07668	0.0356929	4.433	1.44742	14818	1	0	0
1	8097569	8102377	3.90718	1.09429e-07	2.691	6.96087	4809	1	0	0
1	8107240	8108903	9.08334	0.000720976	1.9	3.14208	1664	1	0	0
1	8119906	8122983	4.70048	1.035e-05	2.85	4.98506	3078	1	0	0
1	8129843	8131823	4.8061	4.91506e-06	3.641	5.30847	1981	1	0	0
1	8134650	8138900	1.66021	0.0808682	2.691	1.09222	4251	0	0	0
1	8142320	8145082	6.49444	7.82588e-11	5.541	10.1065	2763	1	0	0
1	8149443	8160101	2.65947	2.19381e-08	7.441	7.6588	10659	1	0	0
1	8180170	8182539	5.75501	3.20022e-09	7.441	8.49482	2370	1	0	0
1	8207378	8208951	2.77101	0.025738	3.483	1.58943	1574	1	0	0
1	8213879	8216592	3.81198	0.00276151	2.533	2.55885	2714	1	0	0
1	8225783	8231867	2.66644	8.6473e-06	3.641	5.06312	6085	1	0	0
1	8231909	8237469	3.88337	1.70102e-09	4.275	8.76929	5561	1	0	0
1	8240179	8246495	8.76354	9.999e-24	6.808	23	6317	1	0	0
1	8248887	8250957	4.56345	0.000466546	2.533	3.33111	2071	1	0	0
1	8252896	8259759	9.95644	1.75787e-26	6.491	25.755	6864	1	0	0
1	8261040	8263462	2.99229	0.0106168	2.533	1.97401	2423	1	0	0
1	8263658	8265553	3.44502	0.00930808	2.375	2.03114	1896	1	0	0
1	8271061	8273141	8.91577	1.4916e-05	2.691	4.82635	2081	1	0	0
1	8276585	8278286	1.1765	0.410517	4.116	0.386669	1702	0	0	0
1	8298180	8302751	0.899083	0.53321	2.058	-0.273102	4572	0	0	0
1	8306612	8309266	0.782632	0.423807	3.166	-0.372832	2655	0	0	0
1	8317038	8321283	1.79897	0.0181885	4.037	1.7402	4246	1	0	0
1	8327014	8327775	0.595164	0.752454	0.792	-0.12352	762	0	0	0
1	8334323	8335503	0.847742	0.978392	1.346	-0.00948695	1181	0	0	0
1	8344254	8346769	2.25459	0.0231944	2.691	1.63462	2516	1	0	0
1	8351939	8355621	2.31159	0.000417338	3.325	3.37951	3683	1	0	0
1	8373550	8375368	3.79097	0.00233049	2.85	2.63255	1819	1	0	0
1	8377652	8378863	1.80239	0.268195	2.058	0.571549	1212	0	0	0
1	8431296	8431925	0.147438	0.0714859	0.317	-1.14578	630	0	0	0
1	8463924	8465588	0.928615	1	2.533	0	1665	0	0	0
1	8465718	8474388	1.76044	0.00359846	5.858	2.44388	8671	1	0	0
1	8475770	8476559	0.589687	0.745958	1.504	-0.127286	790	0	0	0
1	8477987	8485809	1.09711	0.747748	4.908	0.126245	7823	0	0	0
1	8498837	8499849	0.475146	0.367993	0.95	-0.434161	1013	0	0	0
1	8508638	8510151	3.70706	0.0272131	2.216	1.56522	1514	1	0	0
1	8517485	8518696	1.22242	0.81227	2.216	0.0902993	1212	0	0	0
1	8522616	8525132	0.517445	0.0882286	1.583	-1.05439	2517	0	0	0
1	8543151	8543501	0.149748	0.786711	0.158	-0.104185	351	0	0	0
1	8585006	8586571	1.09057	0.883248	4.67	0.0539174	1566	0	0	0
1	8587707	8588095	0.358248	0.469111	0.475	-0.328724	389	0	0	0
1	8612155	8612676	0.262993	0.737167	0.475	-0.132434	522	0	0	0
1	8614717	8616104	2.67965	0.137386	1.9	0.862057	1388	0	0	0
1	8720676	8723245	2.15906	0.0141038	4.591	1.85066	2570	1	0	0
1	8723346	8724873	0.437657	0.0958153	1.108	-1.01857	1528	0	0	0
1	8739529	8742095	0.651337	0.284589	2.058	-0.545782	2567	0	0	0
1	8760184	8764350	1.61016	0.103646	5.937	0.984446	4167	0	0	0
1	8771359	8774098	1.14741	0.488344	4.908	0.311274	2740	0	0	0
1	8815085	8815509	0.344585	0.365192	0.95	-0.437478	425	0	0	0
1	8832283	8832943	0.185443	0.0976638	0.317	-1.01027	661	0	0	0
1	8847527	8848000	0.504857	0.783057	0.554	-0.106207	474	0	0	0
1	8876446	8879366	1.06204	0.98783	5.62	0.005318	2921	0	0	0
1	8882162	8884120	1.59114	0.230497	3.166	0.637336	1959	0	0	0
1	8888497	8890463	1.46454	0.42705	2.691	0.369521	1967	0	0	0
1	8909185	8909962	0.285908	0.132066	0.475	-0.879209	778	0	0	0
1	8929107	8941628	1.00188	0.900374	5.066	0.0455769	12522	0	0	0
1	8949133	8951453	4.32257	0.000432076	3.166	3.36444	2321	1	0	0
1	8959215	8960980	2.58269	0.0434676	2.216	1.36183	1766	1	0	0
1	9036251	9037789	1.05489	0.934701	1.741	0.0293271	1539	0	0	0
1	9045064	9048264	1.93407	0.109786	3.325	0.959453	3201	0	0	0
1	9108651	9110015	0.485858	0.240191	0.792	-0.619442	1365	0	0	0
1	9123627	9124195	0.465752	0.962259	0.475	-0.0167082	569	0	0	0
1	9131734	9132103	0.206076	0.37525	0.2375	-0.425679	370	0	0	0
1	9138880	9139391	0.190224	0.164953	0.396	-0.78264	512	0	0	0
1	9171936	9175672	1.45374	0.314869	2.216	0.50187	3737	0	0	0
1	9182143	9183418	5.15091	0.0368029	1.9	1.43412	1276	1	0	0
1	9183699	9190580	1.71702	0.0300739	4.749	1.52181	6882	1	0	0
1	9204737	9206586	9.16369	1.00439e-05	3.166	4.9981	1850	1	0	0
1	9220276	9226425	12.8928	2.23688e-37	10.291	36.6504	6150	1	0	0
1	9239704	9243552	5.33744	6.09844e-13	4.8285	12.2148	3849	1	0	0
1	9293239	9296580	0.785981	0.53126	6.57	-0.274693	3342	0	0	0
1	9297810	9300568	0.593987	0.485371	1.425	-0.313927	2759	0	0	0
1	9302130	9303421	0.393838	0.163331	0.95	-0.786932	1292	0	0	0
1	9303487	9305988	0.972793	0.885558	4.591	-0.0527832	2502	0	0	0
1	9308783	9312124	0.14813	0.0517021	0.475	-1.28649	3342	0	0	0
1	9319968	9320520	0.244457	0.68532	0.396	-0.164107	553	0	0	0
1	9335131	9336591	0.425697	0.0985876	0.792	-1.00618	1461	0	0	0
1	9343187	9344979	0.476784	0.0791455	1.425	-1.10157	1793	0	0	0
1	9351333	9356083	0.805133	0.399249	6.57	-0.398756	4751	0	0	0
1	9357027	9364987	3.65246	8.24717e-12	7.916	11.0837	7961	1	0	0
1	9376685	9380255	5.55046	4.42674e-09	3.641	8.35392	3571	1	0	0
1	9388371	9394029	1.47268	0.11366	2.691	0.944392	5659	0	0	0
1	9397869	9399940	0.182903	0.0801425	0.633	-1.09614	2072	0	0	0
1	9431015	9432528	0.507225	0.237435	1.2665	-0.624455	1514	0	0	0
1	9432568	9434867	2.56529	0.00553103	3.404	2.25719	2300	1	0	0
1	9459852	9461510	0.592763	0.286432	1.504	-0.542979	1659	0	0	0
1	9470986	9471547	0.644741	0.662261	1.346	-0.178971	562	0	0	0
1	9472347	9474343	2.5341	0.0260235	2.85	1.58463	1997	1	0	0
1	9488076	9490141	2.36251	0.0019869	7.045	2.70182	2066	1	0	0
1	9494500	9497908	0.665549	0.448534	1.583	-0.348205	3409	0	0	0
1	9502627	9503436	0.196504	0.188509	0.317	-0.724668	810	0	0	0
1	9519273	9520578	0.393749	0.591479	0.792	-0.228061	1306	0	0	0
1	9525685	9529051	0.116566	0.442012	0.317	-0.354566	3367	0	0	0
1	9533037	9533928	0.733458	0.980304	1.425	-0.0086392	892	0	0	0
1	9555554	9555764	0.363448	1	0.317	0	211	0	0	0
1	9555946	9557335	3.1213	0.0336675	2.691	1.47279	1390	1	0	0
1	9585792	9587228	0.480666	0.187179	1.108	-0.727742	1437	0	0	0
1	9597036	9601050	0.83235	0.459349	8.232	-0.337858	4015	0	0	0
1	9602015	9603503	0.380137	0.0936766	0.95	-1.02837	1489	0	0	0
1	9607933	9608918	0.289337	0.0696039	0.475	-1.15737	986	0	0	0
1	9614220	9616784	2.00977	0.0151109	4.749	1.82071	2565	1	0	0
1	9620681	9622878	0.36697	0.176267	1.267	-0.75383	2198	0	0	0
1	9647861	9650446	0.612979	0.0750293	3.641	-1.12477	2586	0	0	0
1	9655190	9655743	0.212546	0.492703	0.317	-0.307415	554	0	0	0
1	9730436	9732571	10.1272	3.77414e-08	3.325	7.42318	2136	1	0	0
1	9746702	9748691	6.31899	4.01834e-05	3.8	4.39595	1990	1	0	0
1	9748978	9750371	1.31537	0.563321	3.008	0.249244	1394	0	0	0
1	9781053	9782283	2.60607	0.171508	2.058	0.765715	1231	0	0	0
1	9826827	9827420	0.859159	0.773803	1.029	-0.11137	594	0	0	0
1	9827635	9831760	1.44174	0.165307	7.045	0.78171	4126	0	0	0
1	9834090	9835256	0.257124	0.0719893	0.475	-1.14273	1167	0	0	0
1	9842508	9843542	0.458595	0.189979	1.029	-0.721294	1035	0	0	0
1	9862115	9862531	0.308985	0.288592	0.475	-0.539716	417	0	0	0
1	9869377	9870570	0.416996	0.127219	0.792	-0.895447	1194	0	0	0
1	9871484	9872016	0.268992	0.200389	0.475	-0.698127	533	0	0	0
1	9873699	9877357	1.26567	0.540726	3.087	0.267023	3659	0	0	0
1	9881725	9888050	1.17642	0.84773	7.52	0.0717422	6326	0	0	0
1	9894010	9897628	1.1354	0.665512	3.8	0.176844	3619	0	0	0
1	9901839	9905219	0.965898	0.791175	3.562	-0.101728	3381	0	0	0
1	9923978	9924399	0.306525	0.352106	0.633	-0.453327	422	0	0	0
1	9929980	9930519	0.255114	0.219369	0.317	-0.658824	540	0	0	0
1	9931679	9935863	4.54714	1.40942e-05	6.491	4.85096	4185	1	0	0
1	9937076	9939075	1.73974	0.285006	2.533	0.545146	2000	0	0	0
1	9951982	9953791	1.27049	0.541525	2.216	0.266382	1810	0	0	0
1	9959713	9962111	0.898204	0.729995	2.375	-0.13668	2399	0	0	0
1	9966778	9968328	0.756648	0.684531	1.741	-0.164607	1551	0	0	0
1	9968775	9973329	0.783646	0.474885	3.8	-0.323411	4555	0	0	0
1	9993414	9994425	0.233347	0.0956834	0.475	-1.01916	1012	0	0	0
1	9997088	9997433	0.0672484	0.202013	0.158	-0.69462	346	0	0	0
1	10001596	10004851	0.817708	0.476106	5.383	-0.322297	3256	0	0	0
1	10009907	10011485	0.464459	0.143962	1.029	-0.841752	1579	0	0	0
1	10020843	10021351	0.20306	0.242303	0.317	-0.615641	509	0	0	0
1	10057210	10058005	0.771784	0.75233	1.346	-0.123591	796	0	0	0
1	10091949	10095461	1.40528	0.312816	4.116	0.504711	3513	0	0	0
1	10163536	10169915	1.06557	1	2.375	0	6380	0	0	0
1	10269204	10272958	0.660753	0.0717151	6.8075	-1.14439	3755	0	1	0.000266312
1	10297138	10297441	0.522028	0.720911	0.7125	-0.142118	304	0	0	0
1	10304636	10306700	1.74287	0.156008	2.533	0.806852	2065	0	0	0
1	10310427	10314483	1.27358	0.377223	2.058	0.423402	4057	0	0	0
1	10316179	10319378	2.22071	0.0133051	3.958	1.87598	3200	1	0	0
1	10323012	10324799	0.617551	0.157744	2.058	-0.802048	1788	0	0	0
1	10331094	10333315	0.872654	0.967583	1.741	-0.0143119	2222	0	0	0
1	10399499	10400438	0.544958	0.490944	1.108	-0.308968	940	0	0	0
1	10458113	10460477	1.15188	0.956198	3.641	0.0194522	2365	0	0	0
1	10474209	10477414	1.27275	0.453398	3.166	0.34352	3206	0	0	0
1	10486791	10487331	0.695835	1	0.95	0	541	0	0	0
1	10489673	10491856	1.59725	0.235359	4.67	0.628269	2184	0	0	0
1	10492402	10493520	0.344539	0.32124	0.475	-0.493171	1119	0	0	0
1	10531528	10533565	1.37602	0.377605	3.958	0.422963	2038	0	0	0
1	10534164	10536299	1.01735	0.827424	3.958	0.0822719	2136	0	0	0
1	10554880	10556359	0.874058	0.873104	2.454	-0.0589342	1480	0	0	0
1	10561585	10562199	0.152798	0.0531882	0.317	-1.27418	615	0	0	0
1	10569621	10572614	2.94518	0.00138956	3.483	2.85712	2994	1	0	0
1	10586826	10590409	8.95768	7.96262e-15	3.641	14.0989	3584	1	0	0
1	10638007	10640240	0.698169	0.516836	1.741	-0.286647	2234	0	0	0
1	10656809	10661759	7.34523	2.79141e-14	4.037	13.5542	4951	1	0	0
1	10694864	10696441	0.683779	0.537316	1.267	-0.26977	1578	0	0	0
1	10718623	10719031	0.0530766	0.105476	0.158	-0.976848	409	0	0	0
1	10725689	10726252	0.346478	0.605545	0.317	-0.217854	564	0	0	0
1	10741374	10741690	0.377482	0.505754	0.475	-0.29606	317	0	0	0
1	10742044	10742628	0.185756	0.0895061	0.317	-1.04815	585	0	0	0
1	10751152	10756015	0.731178	0.18764	5.541	-0.726675	4864	0	0	0
1	10756908	10758464	1.70249	0.503538	1.9	0.297968	1557	0	0	0
1	10758690	10760981	2.02568	0.0653149	3.166	1.18499	2292	0	0	0
1	10782277	10787059	5.36312	5.52394e-13	4.1955	12.2578	4783	1	0	0
1	10787375	10788357	2.48337	0.226453	1.9	0.645021	983	0	0	0
1	10789644	10794469	4.05977	1.1431e-06	2.375	5.94192	4826	1	0	0
1	10797035	10800225	0.810321	0.465716	1.9	-0.331878	3191	0	0	0
1	10806584	10807164	0.176399	0.180531	0.2375	-0.743449	581	0	0	0
1	10823941	10827711	1.00832	1	3.2455	0	3771	0	0	0
1	10831901	10834121	0.488841	0.0860738	1.108	-1.06513	2221	0	0	0
1	10836291	10843725	1.15091	0.422623	5.7785	0.374047	7435	0	0	0
1	10845196	10845959	0.399993	0.243365	0.95	-0.613741	764	0	0	0
1	10848292	10857510	1.18117	0.656822	9.816	0.182552	9219	0	0	0
1	10862700	10866248	1.02669	0.823624	8.6285	0.084271	3549	0	0	0
1	10895553	10896755	2.82977	0.110018	2.2165	0.958538	1203	0	0	0
1	10918636	10918958	0.256798	0.462058	0.396	-0.335303	323	0	0	0
1	10927371	10927732	1.98043	0.407098	3.879	0.390301	362	0	0	0
1	10959911	10962961	1.23572	0.453411	2.533	0.343508	3051	0	0	0
1	10994149	10994617	0.552708	0.557093	0.871	-0.254072	469	0	0	0
1	10994713	10995810	0.326443	0.0728755	0.633	-1.13742	1098	0	0	0
1	10996835	10998565	2.73295	0.0152411	3.325	1.81698	1731	1	0	0
1	10998937	11002745	2.15708	0.0139184	2.533	1.85641	3809	1	0	0
1	11003157	11005300	0.550164	0.0777529	1.583	-1.10928	2144	0	0	0
1	11025059	11026586	3.02822	0.0133746	2.6915	1.87372	1528	1	0	0
1	11035428	11036799	0.862954	1	1.741	0	1372	0	0	0
1	11038810	11041180	0.895837	1	2.058	0	2371	0	0	0
1	11067704	11068844	0.428451	0.111142	0.871	-0.954121	1141	0	0	0
1	11071608	11074483	0.781436	0.450519	4.591	-0.346287	2876	0	0	0
1	11118572	11121592	1.27229	0.714312	3.483	0.146112	3021	0	0	0
1	11158555	11160890	0.931229	0.894004	9.341	-0.0486603	2336	0	0	0
1	11194129	11194752	0.319517	0.62958	0.317	-0.200949	624	0	0	0
1	11321508	11323789	2.35845	0.0133268	5.145	1.87528	2282	1	0	0
1	11332369	11335150	0.754114	0.419126	2.375	-0.377655	2782	0	0	0
1	11538587	11539576	1.71756	0.173834	1.662	0.759865	990	0	0	0
1	11713613	11715801	2.99766	0.00146878	3.325	2.83304	2189	1	0	0
1	11723491	11725309	0.589994	0.300072	3.087	-0.522774	1819	0	0	0
1	11740273	11741902	1.37669	0.58026	4.433	0.236377	1630	0	0	0
1	11778933	11780227	1.33117	0.27876	3.325	0.55477	1295	0	0	0
1	11789263	11792557	1.53116	0.100196	2.375	0.999149	3295	0	0	0
1	11795380	11798108	1.64705	0.13866	3.087	0.85805	2729	0	0	0
1	11844703	11846033	2.86597	0.0503422	3.008	1.29807	1331	0	0	0
1	11846833	11852897	3.13072	8.18055e-07	4.591	6.08722	6065	1	0	0
1	11862649	11868349	1.15231	0.618425	8.707	0.208713	5701	0	0	0
1	11967498	11970687	0.725329	0.198911	6.491	-0.70134	3190	0	0	0
1	11984365	11989265	0.963611	0.724633	2.533	-0.139882	4901	0	0	0
1	11993743	11995680	1.00246	0.804402	5.066	0.0945271	1938	0	0	0
1	12020628	12021958	0.733946	0.571759	1.583	-0.242787	1331	0	0	0
1	12027326	12027750	0.310963	0.367081	0.475	-0.435238	425	0	0	0
1	12039062	12043342	0.654519	0.0694927	3.404	-1.15806	4281	0	0	0
1	12060965	12062447	2.59544	0.125847	1.9	0.900156	1483	0	0	0
1	12078370	12080860	0.833132	0.490067	3.8	-0.309745	2491	0	0	0
1	12141184	12142697	5.74401	0.00529818	2.454	2.27587	1514	1	0	0
1	12147235	12148984	3.61893	0.0158427	2.85	1.80017	1750	1	0	0
1	12184933	12186445	2.83209	0.0606604	2.216	1.2171	1513	0	0	0
1	12192191	12195613	3.68683	8.35175e-06	4.037	5.07822	3423	1	0	0
1	12199470	12201196	2.13429	0.177339	1.9	0.751197	1727	0	0	0
1	12201757	12211650	2.98215	1.00629e-08	8.391	7.99728	9894	1	0	0
1	12211900	12214341	2.14053	0.172765	2.454	0.762545	2442	0	0	0
1	12217191	12229133	4.51735	1.2276e-14	5.224	13.9109	11943	1	1	8.37311e-05
1	12229936	12230441	0.770751	0.72057	0.95	-0.142324	506	0	0	0
1	12243947	12244724	2.64099	0.265659	1.583	0.575675	778	0	0	0
1	12245803	12247966	1.82395	0.189383	1.979	0.722658	2164	0	0	0
1	12289711	12292112	0.786608	0.366232	10.924	-0.436244	2402	0	0	0
1	12386376	12386964	0.0803482	0.134274	0.158	-0.872007	589	0	0	0
1	12398985	12400021	0.340334	0.11273	0.792	-0.947959	1037	0	0	0
1	12404664	12408382	1.79737	0.0282807	4.8285	1.54851	3719	1	0	0
1	12439520	12447633	3.53416	2.33405e-08	4.591	7.63189	8114	1	0	0
1	12457714	12458589	0.212961	0.0877987	0.396	-1.05651	876	0	0	0
1	12464927	12468777	0.805685	0.655084	1.425	-0.183703	3851	0	0	0
1	12469884	12470374	0.344583	0.263335	0.633	-0.579491	491	0	0	0
1	12508938	12509306	0.14307	0.235437	0.158	-0.628125	369	0	0	0
1	12529144	12530941	2.42894	0.0708259	2.85	1.14981	1798	0	0	0
1	12532110	12534224	0.355443	0.0853783	0.792	-1.06865	2115	0	0	0
1	12534264	12542715	2.26506	8.59425e-05	10.924	4.06579	8452	1	0	0
1	12584924	12590713	1.46307	0.224062	3.641	0.649632	5790	0	0	0
1	12599788	12601224	4.58948	0.012561	2.533	1.90098	1437	1	0	0
1	12602845	12605567	2.07351	0.0370623	2.533	1.43107	2723	1	0	0
1	12607065	12611458	8.41822	4.16495e-16	4.591	15.3804	4394	1	0	0
1	12632163	12635931	10.2068	3.72821e-19	8.074	18.4285	3769	1	0	0
1	12654725	12658649	1.64948	0.190316	2.533	0.720524	3925	0	0	0
1	12659914	12660678	0.711186	0.855599	0.871	-0.0677299	765	0	0	0
1	12663648	12664668	2.67573	0.210892	1.741	0.675939	1021	0	0	0
1	12674211	12674591	0.527386	0.512675	1.108	-0.290158	381	0	0	0
1	12674638	12680498	1.12206	0.868562	12.824	0.061199	5861	0	0	0
1	12713638	12714109	0.0704139	0.115764	0.158	-0.936426	472	0	0	0
1	12767581	12769812	2.17339	0.0530786	2.216	1.27508	2232	0	0	0
1	12778656	12778821	1.02927	0.872295	2.533	0.0593364	166	0	0	0
1	13977040	13977898	15.2272	0.00122844	2.058	2.91064	859	1	0	0
1	14025714	14027847	0.903726	0.860959	9.8155	-0.0650175	2134	0	0	0
1	14031981	14033460	0.572138	0.3953	1.425	-0.403073	1480	0	0	0
1	14034057	14037052	1.29786	0.181494	5.3035	0.741137	2996	0	1	0.000333778
1	14074776	14077391	0.820068	0.407315	4.908	-0.39007	2616	0	0	0
1	14084164	14087530	4.09601	2.67773e-06	3.483	5.57223	3367	1	0	0
1	14092542	14094579	4.35728	0.00021687	3.1665	3.6638	2038	1	0	0
1	14124804	14129169	1.00376	0.842351	2.2955	0.074507	4366	0	0	0
1	14138735	14140818	6.51612	0.000159031	2.533	3.79852	2084	1	0	0
1	14155116	14157749	0.707806	0.300295	1.267	-0.522452	2634	0	0	0
1	14158360	14160490	1.01131	0.873246	3.008	0.0588636	2131	0	0	0
1	14185991	14188075	1.66061	0.114636	2.533	0.940678	2085	0	0	0
1	14234418	14235550	0.169283	0.305547	0.317	-0.514922	1133	0	0	0
1	14247656	14249779	3.3255	0.00404302	2.216	2.39329	2124	1	0	0
1	14365968	14367594	5.76251	0.000144277	2.533	3.8408	1627	1	0	0
1	14379118	14383925	14.7034	2.47556e-19	3.7205	18.6063	4808	1	0	0
1	14660334	14661708	1.09617	0.812962	1.425	0.0899299	1375	0	0	0
1	15091657	15093356	6.57684	0.00350076	2.2955	2.45584	1700	1	0	0
1	15221583	15222054	0.1484	0.0580014	0.475	-1.23656	472	0	0	0
1	15249812	15251949	1.29583	0.779178	3.641	0.108363	2138	0	0	0
1	15254846	15257757	1.64217	0.24226	3.879	0.615718	2912	0	0	0
1	15273773	15274016	0.089047	0.478256	0.158	-0.32034	244	0	0	0
1	15414780	15418395	2.05176	0.00613955	5.541	2.21186	3616	1	0	0
1	15477059	15481748	1.2762	0.445742	12.824	0.350916	4690	0	0	0
1	15497502	15502818	1.17466	0.714657	2.375	0.145902	5317	0	0	0
1	15504747	15506358	1.4505	0.531211	2.375	0.274733	1612	0	0	0
1	15506710	15508640	0.685833	0.38529	1.425	-0.414212	1931	0	0	0
1	15512233	15518459	1.55482	0.136793	6.016	0.863935	6227	0	0	0
1	15521835	15531267	2.69123	5.39367e-06	7.8365	5.26812	9433	1	0	0
1	15573178	15574757	1.05377	0.679907	2.85	0.16755	1580	0	0	0
1	15578876	15579745	0.665408	0.849116	1.108	-0.0710328	870	0	0	0
1	15586616	15589183	1.59382	0.0753003	4.1165	1.1232	2568	0	0	0
1	15598648	15600722	0.790752	0.71218	1.1875	-0.14741	2075	0	0	0
1	15612649	15613580	0.2994	0.163145	0.475	-0.787426	932	0	0	0
1	15633507	15636689	1.25825	0.82858	4.275	0.0816656	3183	0	0	0
1	15648671	15651603	1.02297	0.883632	2.533	0.0537286	2933	0	0	0
1	15654854	15656371	0.824943	0.901414	1.9	-0.0450755	1518	0	0	0
1	15657961	15659440	0.819465	0.804049	1.9	-0.0947174	1480	0	0	0
1	15670970	15673772	4.91995	5.7802e-07	4.749	6.23806	2803	1	0	0
1	15674382	15683814	1.35966	0.118529	4.591	0.926175	9433	0	0	0
1	15684960	15685466	0.300301	0.240168	0.633	-0.619485	507	0	0	0
1	15692221	15693660	0.760457	0.54723	1.662	-0.26183	1440	0	0	0
1	15696991	15699044	1.41538	0.398036	2.612	0.400078	2054	0	0	0
1	15726373	15728236	2.50889	0.0839872	2.216	1.07579	1864	0	0	0
1	15805664	15806112	0.323168	0.302093	0.95	-0.51986	449	0	0	0
1	15849301	15855000	0.966114	0.856185	13.615	-0.0674324	5700	0	0	0
1	15884209	15887325	0.714375	0.26622	3.166	-0.57476	3117	0	0	0
1	15887886	15888408	0.241427	0.196343	0.475	-0.706985	523	0	0	0
1	15891459	15892033	0.2314	0.12961	0.475	-0.88736	575	0	0	0
1	15900911	15901347	0.323161	0.433113	0.317	-0.363399	437	0	0	0
1	15910292	15912408	1.43782	0.294803	6.649	0.530468	2117	0	0	0
1	15927680	15928001	0.905473	0.951888	1.267	-0.021414	322	0	0	0
1	15928092	15931313	0.790091	0.498867	2.85	-0.302015	3222	0	0	0
1	15935998	15937660	4.46424	0.00997193	1.741	2.00122	1663	1	0	0
1	15942538	15947879	1.32561	0.322468	8.153	0.491513	5342	0	0	0
1	15956842	15957389	0.166861	0.327854	0.317	-0.48432	548	0	0	0
1	15994214	15994920	0.505042	0.707094	0.633	-0.150523	707	0	0	0
1	16004128	16005283	2.92941	0.0874736	1.583	1.05812	1156	0	0	0
1	16008848	16012526	1.15558	0.457274	5.066	0.339823	3679	0	0	0
1	16056018	16056528	0.8019	0.738205	1.425	-0.131823	511	0	0	0
1	16056739	16057438	0.424608	0.304815	0.633	-0.515963	700	0	0	0
1	16059211	16059889	0.256299	0.0782236	0.475	-1.10666	679	0	0	0
1	16065458	16066123	0.532474	0.442241	1.029	-0.354341	666	0	0	0
1	16081536	16086665	0.961168	0.734942	6.808	-0.133747	5130	0	0	0
1	16089098	16092534	0.699502	0.274739	2.216	-0.561079	3437	0	0	0
1	16092609	16093055	0.509617	0.52712	0.633	-0.27809	447	0	0	0
1	16098611	16099209	0.212191	0.102632	0.317	-0.988719	599	0	0	0
1	16100311	16102588	0.419406	0.0708862	0.792	-1.14944	2278	0	0	0
1	16104088	16110228	2.39053	0.000198853	5.383	3.70147	6141	1	0	0
1	16111196	16111721	1.13838	0.976114	1.9	0.0104994	526	0	0	0
1	16112062	16131557	4.80371	2.47986e-19	8.391	18.6056	19496	1	0	0
1	16134036	16134212	0.748451	0.959507	2.216	-0.0179519	177	0	0	0
1	16152929	16153843	1.09914	0.63847	1.6625	0.194859	915	0	0	0
1	16155653	16157200	0.882471	0.99317	2.533	-0.00297636	1548	0	0	0
1	16158079	16164427	1.35626	0.134039	17.256	0.87277	6349	0	0	0
1	16172566	16178561	1.61198	0.019926	14.7235	1.70058	5996	1	0	0
1	16211904	16214085	0.83479	0.78204	3.166	-0.106771	2182	0	0	0
1	16263464	16264545	0.432944	0.231245	0.792	-0.635928	1082	0	0	0
1	16265735	16266428	0.253782	0.0815703	0.633	-1.08847	694	0	0	0
1	16282344	16282769	0.494747	0.62394	0.95	-0.204857	426	0	0	0
1	16282789	16283181	0.6887	0.899793	0.792	-0.0458572	393	0	0	0
1	16289926	16291608	1.22727	0.696112	1.9	0.157321	1683	0	0	0
1	16301226	16303772	2.04535	0.0241024	6.491	1.61794	2547	1	0	0
1	16304713	16308102	7.92689	1.96246e-08	2.375	7.7072	3390	1	0	0
1	16308600	16315393	18.8396	8.2347e-36	3.958	35.0844	6794	1	0	0
1	16315531	16319647	5.71587	9.64364e-05	1.741	4.01576	4117	1	0	0
1	16333634	16335754	5.09415	0.00103155	2.375	2.98651	2121	1	0	0
1	16338471	16341807	1.21382	0.31473	9.024	0.502062	3337	0	0	0
1	16358962	16359408	1.62136	0.700954	1.9	0.15431	447	0	0	0
1	16374703	16376068	1.27544	0.382675	3.166	0.41717	1366	0	0	0
1	16382306	16382735	0.854561	1	1.9	0	430	0	0	0
1	16392614	16395720	1.96902	0.0313071	2.375	1.50436	3107	1	0	0
1	16399263	16400767	2.31555	0.0741172	3.958	1.13008	1505	0	0	0
1	16405282	16406657	1.7374	0.258672	3.483	0.58725	1376	0	0	0
1	16407994	16411278	0.846491	0.834495	2.375	-0.0785761	3285	0	0	0
1	16464929	16474385	3.12823	3.87631e-09	7.757	8.41158	9457	1	0	0
1	16477233	16517183	2.39085	5.88338e-06	13.773	5.23037	39951	1	0	0
1	16525372	16526359	0.476832	0.474063	0.95	-0.324164	988	0	0	0
1	16526815	16527412	0.367889	0.6906	0.475	-0.160774	598	0	0	0
1	16531698	16535124	0.870483	0.658845	2.85	-0.181217	3427	0	0	0
1	16538269	16539696	1.48963	0.479602	2.375	0.319119	1428	0	0	0
1	16561845	16564978	0.737176	0.527315	5.699	-0.27793	3134	0	0	0
1	16573465	16576969	3.13655	3.3258e-06	4.749	5.4781	3505	1	0	0
1	16577824	16578274	1.54248	0.867775	1.583	0.0615927	451	0	0	0
1	16578601	16579026	0.855153	0.897254	1.741	-0.0470847	426	0	0	0
1	16660542	16662320	1.31891	0.447231	2.216	0.349468	1779	0	0	0
1	16674609	16680140	1.50362	0.307624	3.008	0.51198	5532	0	0	0
1	16692502	16695533	1.36503	0.267598	8.866	0.572516	3032	0	0	0
1	16713127	16714352	0.395851	0.115355	0.871	-0.937965	1226	0	0	0
1	16766456	16768547	1.18059	1	4.9075	0	2092	0	0	0
1	16824557	16827135	1.63589	0.424311	4.433	0.372316	2579	0	0	0
1	16827520	16828422	0.255427	0.629197	0.475	-0.201213	903	0	0	0
1	16847077	16847907	0.376321	0.140148	1.267	-0.853414	831	0	0	0
1	16860564	16861730	1.51764	0.310734	4.433	0.507612	1167	0	0	0
1	16874894	16875791	2.62657	0.0691862	3.008	1.15998	898	0	0	0
1	16925428	16933129	1.14735	0.609818	11.003	0.2148	7702	0	0	0
1	16938007	16941051	1.05807	0.906206	5.383	0.0427729	3045	0	0	0
1	16946247	16948408	1.40109	0.326665	2.216	0.485897	2162	0	0	0
1	16954619	16955588	0.27686	0.0717591	0.792	-1.14412	970	0	0	0
1	16973157	16975786	0.587483	0.132703	1.8205	-0.877119	2630	0	0	0
1	16982575	16985073	0.721866	0.845906	1.741	-0.0726777	2499	0	0	0
1	16991070	16995536	0.428193	0.190856	3.2455	-0.719295	4467	0	0	0
1	16997771	16998425	0.374526	0.818472	0.554	-0.0869962	655	0	0	0
1	17007238	17008213	2.34747	0.0457872	3.483	1.33926	976	1	0	0
1	17012112	17013132	0.515851	0.46862	3.641	-0.329179	1021	0	0	0
1	17026376	17029622	0.464759	0.443346	1.583	-0.353257	3247	0	0	0
1	17033423	17035408	1.07122	0.722148	4.433	0.141374	1986	0	0	0
1	17046373	17047345	0.354733	0.519737	0.792	-0.284216	973	0	0	0
1	17062029	17062683	0.305384	0.73309	0.633	-0.134842	655	0	0	0
1	17064918	17069194	0.442103	0.239452	4.275	-0.620781	4277	0	0	0
1	17074552	17077898	0.635981	0.664353	1.267	-0.177601	3347	0	0	0
1	17085202	17087204	0.561308	0.16444	2.058	-0.783991	2003	0	0	0
1	17088085	17098676	1.51775	0.171033	7.757	0.766919	10592	0	0	0
1	17112632	17118954	1.91206	0.0258029	4.749	1.58833	6323	1	0	0
1	17185217	17186117	2.84066	0.0239752	3.325	1.62024	901	1	0	0
1	17199040	17200449	1.51328	0.444998	3.8	0.351641	1410	0	0	0
1	17214784	17216924	0.567711	0.139628	7.124	-0.855029	2141	0	0	0
1	17220500	17224811	0.558347	0.493864	5.145	-0.306393	4312	0	0	0
1	17229019	17233329	0.683239	0.700123	5.541	-0.154826	4311	0	0	0
1	17238839	17241765	1.15678	0.550685	2.454	0.259097	2927	0	0	0
1	17255819	17256492	0.608015	0.648569	0.95	-0.188044	674	0	0	0
1	17274125	17276499	0.669215	0.522848	3.958	-0.281625	2375	0	0	0
1	17286796	17288182	1.04321	0.899501	3.008	0.0459984	1387	0	0	0
1	17334631	17339475	2.33223	0.0010899	6.887	2.96261	4845	1	0	0
1	17401036	17402736	4.677	0.00593043	2.691	2.22691	1701	1	0	0
1	17423127	17423684	0.268992	0.227842	0.633	-0.642365	558	0	0	0
1	17423692	17425647	0.341463	0.121594	0.792	-0.915086	1956	0	0	0
1	17429617	17429950	0.603096	0.769141	0.396	-0.113994	334	0	0	0
1	17431698	17432757	0.295147	0.113591	0.317	-0.944658	1060	0	0	0
1	17441772	17442334	0.395852	0.342022	0.7125	-0.465946	563	0	0	0
1	17442546	17443596	0.424479	0.220956	0.792	-0.655694	1051	0	0	0
1	17446336	17451154	4.52966	3.00844e-10	5.7785	9.52166	4819	1	0	0
1	17451220	17456047	5.68118	2.63064e-08	2.375	7.57994	4828	1	0	0
1	17460682	17461390	0.324716	0.455964	0.317	-0.34107	709	0	0	0
1	17482113	17482746	0.355195	0.310045	0.792	-0.508575	634	0	0	0
1	17494451	17495362	2.68271	0.16155	1.9	0.791694	912	0	0	0
1	17502254	17504052	15.8096	1.09665e-09	3.404	8.95993	1799	1	0	0
1	17511909	17513793	5.62849	0.00700748	1.9	2.15444	1885	1	0	0
1	17514892	17520119	11.4566	2.76168e-19	3.008	18.5588	5228	1	0	0
1	17520678	17522406	5.69108	0.014243	1.741	1.8464	1729	1	0	0
1	17524848	17537458	17.2445	4.74554e-48	6.57	47.3237	12611	1	0	0
1	17537796	17539856	5.50395	0.000717019	2.691	3.14447	2061	1	0	0
1	17541040	17542185	4.96085	0.0506694	1.741	1.29525	1146	0	0	0
1	17544790	17546422	7.46809	0.000722822	2.058	3.14097	1633	1	0	0
1	17551125	17565924	2.91501	2.12784e-09	9.103	8.67206	14800	1	0	0
1	17572170	17573137	3.32447	0.0758145	1.9	1.12025	968	0	0	0
1	17575076	17579850	4.88283	2.80515e-13	5.62	12.552	4775	1	0	0
1	17580327	17582761	3.24296	0.009585	2.058	2.01841	2435	1	0	0
1	17597381	17601730	2.52445	0.000854571	3.008	3.06825	4350	1	0	0
1	17602316	17603951	4.08938	0.0165523	1.9	1.78114	1636	1	0	0
1	17753170	17755745	2.43401	0.0100479	3.166	1.99792	2576	1	0	0
1	17763359	17770431	2.80477	5.43264e-07	16.148	6.26499	7073	1	0	0
1	17824044	17825462	1.39139	0.558771	1.8995	0.252766	1419	0	0	0
1	17828438	17830064	1.39385	0.582145	3.008	0.234969	1627	0	0	0
1	17834639	17849689	1.00597	0.870159	8.232	0.0604012	15051	0	0	0
1	17849775	17850797	0.729847	0.500458	1.583	-0.300632	1023	0	0	0
1	17850824	17852204	0.452795	0.118143	1.108	-0.927591	1381	0	0	0
1	17852330	17863514	1.40668	0.484344	4.591	0.314846	11185	0	0	0
1	17864245	17874010	0.744427	0.200388	2.691	-0.698129	9766	0	0	0
1	17875678	17876199	0.22682	0.15649	0.317	-0.805514	522	0	0	0
1	17876313	17879717	0.81235	0.56164	2.691	-0.250542	3405	0	0	0
1	17881847	17882665	0.361057	0.205351	0.792	-0.687504	819	0	0	0
1	17884802	17889655	0.967598	0.800242	3.325	-0.0967785	4854	0	0	0
1	17890021	17893233	1.40676	0.224033	2.691	0.649688	3213	0	0	0
1	17894109	17933772	0.674956	0.0708137	2.691	-1.14988	39664	0	0	0
1	17934374	17934897	0.209269	0.331051	0.317	-0.480105	524	0	0	0
1	17940664	17941937	0.125816	0.0746563	0.317	-1.12693	1274	0	0	0
1	17944989	17945608	0.144955	0.346506	0.317	-0.460289	620	0	0	0
1	17950392	17951777	2.32082	0.423121	2.691	0.373535	1386	0	0	0
1	17987030	17987503	0.143299	0.186647	0.317	-0.72898	474	0	0	0
1	18009442	18010301	0.15785	0.271079	0.317	-0.566904	860	0	0	0
1	18012801	18013299	0.38426	0.339996	0.633	-0.468527	499	0	0	0
1	18228453	18231667	8.85484	3.46239e-08	3.008	7.46062	3215	1	0	0
1	18237431	18238474	5.93287	0.0166436	2.058	1.77875	1044	1	0	0
1	18261911	18262421	0.915928	0.955875	1.741	-0.0195988	511	0	0	0
1	18470635	18473354	0.38108	0.455378	0.95	-0.341628	2720	0	0	0
1	18566945	18567687	0.280234	0.185514	0.633	-0.731623	743	0	0	0
1	18606210	18606902	0.0851631	0.105849	0.158	-0.975313	693	0	0	0
1	18738765	18742995	2.59995	0.000291947	4.037	3.5347	4231	1	0	0
1	18766351	18768306	1.65976	0.34442	2.058	0.462912	1956	0	0	0
1	18806289	18808406	0.85537	0.699464	3.483	-0.155235	2118	0	0	0
1	18861266	18863272	0.625725	0.160643	1.741	-0.794139	2007	0	0	0
1	18884448	18885312	1.54066	0.576224	1.267	0.239409	865	0	0	0
1	18943788	18946101	6.81982	0.000114873	2.058	3.93978	2314	1	0	0
1	18966427	18967323	9.7176	0.0237047	1.741	1.62517	897	1	0	0
1	18969417	18970993	12.9903	1.28618e-05	2.6915	4.8907	1577	1	0	0
1	18971185	18972430	7.64887	0.00361634	2.216	2.44173	1246	1	0	0
1	18972676	18973692	5.71464	0.040909	1.979	1.38818	1017	1	0	0
1	18990221	18998788	6.73162	1.32745e-22	8.074	21.877	8568	1	0	0
1	19002080	19004636	12.4854	2.53007e-08	2.533	7.59687	2557	1	0	0
1	19006551	19008258	10.756	9.10347e-07	3.325	6.04079	1708	1	0	0
1	19227652	19230393	1.24649	0.487091	4.908	0.31239	2742	0	0	0
1	19240650	19241285	0.697114	0.724017	1.108	-0.140251	636	0	0	0
1	19241374	19241996	0.281767	0.149314	0.633	-0.8259	623	0	0	0
1	19271104	19272177	1.65275	0.497742	2.058	0.302996	1074	0	0	0
1	19273371	19274015	0.529373	0.583799	0.871	-0.233737	645	0	0	0
1	19275582	19276040	0.663559	0.723214	0.792	-0.140733	459	0	0	0
1	19280584	19284181	1.38324	0.829926	3.879	0.0809609	3598	0	0	0
1	19288820	19289317	0.8727	0.905557	2.216	-0.043084	498	0	0	0
1	19331584	19342496	3.16879	1.57453e-08	9.024	7.80285	10913	1	0	0
1	19347185	19349462	3.35466	0.00407486	3.8	2.38989	2278	1	0	0
1	19354338	19355317	0.573461	0.562775	0.95	-0.249665	980	0	0	0
1	19355868	19356786	1.75465	0.319788	1.9	0.495138	919	0	0	0
1	19387801	19390187	1.7349	0.152862	2.2955	0.815702	2387	0	0	0
1	19390778	19395865	3.11174	2.41223e-06	6.412	5.61758	5088	1	0	0
1	19396713	19397044	0.454583	0.783058	0.792	-0.106206	332	0	0	0
1	19400620	19403055	0.49697	0.312698	1.583	-0.504875	2436	0	0	0
1	19405507	19410773	5.0963	6.46936e-14	7.599	13.1891	5267	1	0	0
1	19413150	19414100	0.93863	0.823667	1.583	-0.0842484	951	0	0	0
1	19445374	19446203	0.242184	0.0772032	0.475	-1.11236	830	0	0	0
1	19452490	19453042	0.138112	0.351355	0.158	-0.454254	553	0	0	0
1	19480174	19485805	1.10264	0.549427	2.691	0.26009	5632	0	0	0
1	19490250	19493109	0.396767	0.17414	0.95	-0.7591	2860	0	0	0
1	19505395	19506017	0.128735	0.129187	0.2375	-0.888783	623	0	0	0
1	19527970	19531128	2.75726	0.00411541	3.008	2.38559	3159	1	0	0
1	19533697	19534462	0.32663	0.152509	0.475	-0.816705	766	0	0	0
1	19534976	19538524	1.30902	0.331952	8.549	0.478925	3549	0	0	0
1	19566183	19566892	0.15104	0.0527179	0.317	-1.27804	710	0	0	0
1	19576967	19579885	1.47582	0.308583	7.599	0.510628	2919	0	0	0
1	19586121	19587901	0.477756	0.0537935	1.346	-1.26927	1781	0	0	0
1	19637098	19640080	1.03888	0.903664	5.383	0.0439933	2983	0	0	0
1	19671141	19671663	0.2534	0.407936	0.475	-0.389408	523	0	0	0
1	19692769	19693891	0.270666	0.323887	1.346	-0.489607	1123	0	0	0
1	19694358	19695120	0.307547	0.511655	0.475	-0.291023	763	0	0	0
1	19710467	19714850	0.603801	0.129628	2.691	-0.887303	4384	0	0	0
1	19716941	19717513	0.487669	0.478928	0.7125	-0.319729	573	0	0	0
1	19717961	19718784	0.480917	0.291257	0.95	-0.535723	824	0	0	0
1	19719133	19719633	0.235642	0.209946	0.317	-0.677893	501	0	0	0
1	19728563	19729350	0.343668	0.373787	0.475	-0.427376	788	0	0	0
1	19729447	19730218	0.200425	0.123739	0.317	-0.907494	772	0	0	0
1	19737966	19738605	0.324181	0.202922	0.633	-0.692671	640	0	0	0
1	19743421	19743981	0.139158	0.156649	0.158	-0.805071	561	0	0	0
1	19746284	19746776	0.199268	0.435605	0.2375	-0.360907	493	0	0	0
1	19750676	19758177	1.35689	0.127559	3.008	0.89429	7502	0	0	0
1	19762642	19764546	0.852115	0.608627	1.583	-0.215649	1905	0	0	0
1	19766304	19767268	1.41025	0.587605	1.741	0.230915	965	0	0	0
1	19769983	19770629	0.458954	0.568456	0.475	-0.245303	647	0	0	0
1	19772134	19772818	0.347859	0.295228	0.633	-0.529842	685	0	0	0
1	19776395	19778499	2.47356	0.0285276	3.879	1.54473	2105	1	0	0
1	19778540	19779116	0.287662	0.174276	0.633	-0.758763	577	0	0	0
1	19779731	19780079	0.404693	0.683768	0.317	-0.165091	349	0	0	0
1	19792432	19797684	0.577642	0.0512891	4.591	-1.28997	5253	0	0	0
1	19802329	19802883	0.271879	0.346852	0.317	-0.459855	555	0	0	0
1	19809645	19814828	0.673608	0.0878454	5.937	-1.05628	5184	0	0	0
1	19830444	19832681	2.28756	0.0442706	2.137	1.35388	2238	1	0	0
1	19851244	19853642	5.60166	8.79768e-06	4.512	5.05563	2399	1	0	0
1	19873530	19876997	15.5093	3.39176e-18	5.383	17.4696	3468	1	0	0
1	19877001	19879635	10.6621	1.39494e-08	3.483	7.85544	2635	1	0	0
1	19889656	19892161	2.84005	0.0190565	3.166	1.71996	2506	1	0	0
1	19907858	19909900	2.04434	0.0583061	2.454	1.23429	2043	0	0	0
1	19912646	19913601	0.288982	0.251743	0.475	-0.599042	956	0	0	0
1	19916748	19920469	0.594089	0.0632365	1.9	-1.19903	3722	0	0	0
1	19921010	19925973	0.667998	0.410162	9.2615	-0.387045	4964	0	0	0
1	19932882	19933391	0.234878	0.141926	0.396	-0.847938	510	0	0	0
1	19936033	19944492	1.13031	0.435747	2.85	0.360766	8460	0	1	0.000118203
1	19944687	19948497	0.782287	0.385665	2.058	-0.413789	3811	0	0	0
1	19950496	19951164	0.327735	0.413557	0.475	-0.383464	669	0	0	0
1	19978533	19979301	0.39044	0.226411	0.554	-0.645103	769	0	0	0
1	19979505	19983216	4.18852	3.13866e-07	4.749	6.50326	3712	1	0	0
1	20069761	20070792	0.609119	0.92652	0.871	-0.0331452	1032	0	0	0
1	20080104	20082971	1.94986	0.0884321	2.85	1.05339	2868	0	0	0
1	20084792	20087452	6.9353	6.80716e-08	4.275	7.16703	2661	1	0	0
1	20087812	20094013	5.44108	5.10674e-11	3.641	10.2919	6202	1	0	0
1	20099098	20099496	0.513917	0.532128	0.475	-0.273984	399	0	0	0
1	20113278	20114160	0.477909	0.234399	1.267	-0.630044	883	0	0	0
1	20123546	20124161	0.45424	0.383581	0.792	-0.416143	616	0	0	0
1	20124364	20127983	0.860104	0.93346	7.916	-0.0299041	3620	0	0	0
1	20130820	20132413	0.464735	0.0924814	1.425	-1.03395	1594	0	0	0
1	20135174	20144392	0.814874	0.284102	4.591	-0.546525	9219	0	0	0
1	20151623	20152213	1.15171	0.968548	1.425	0.0138787	591	0	0	0
1	20184204	20201182	3.02583	6.37536e-09	8.074	8.1955	16979	1	0	0
1	20203373	20206646	2.96035	8.37751e-07	8.628	6.07688	3274	1	0	0
1	20207673	20210382	1.54647	0.14961	7.045	0.825039	2710	0	0	0
1	20229487	20231055	2.70329	0.0908639	1.9	1.04161	1569	0	0	0
1	20243951	20257481	29.7154	3.8676e-81	13.299	80.4126	13531	1	0	0
1	20299769	20303977	2.59381	0.000131723	3.087	3.88034	4209	1	0	0
1	20303994	20310472	1.74668	0.00374212	8.074	2.42688	6479	1	0	0
1	20409061	20411398	7.4974	1.35802e-06	2.533	5.86709	2338	1	0	0
1	20427060	20428708	4.86915	0.00569926	2.216	2.24418	1649	1	0	0
1	20433244	20440261	18.4611	2.44923e-36	5.699	35.611	7018	1	0	0
1	20449666	20452589	10.2162	1.06126e-13	5.3035	12.9742	2924	1	0	0
1	20453074	20454611	5.43179	0.000743104	3.166	3.12895	1538	1	0	0
1	20463242	20467199	7.46687	1.29891e-09	3.483	8.88642	3958	1	0	0
1	20478063	20481728	3.76049	3.37227e-08	5.62	7.47208	3666	1	0	0
1	20491449	20493673	7.73187	7.14082e-07	2.85	6.14625	2225	1	0	0
1	20496162	20499872	6.18877	3.19414e-12	4.116	11.4956	3711	1	0	0
1	20507759	20516126	1.37	0.194937	8.391	0.710107	8368	0	0	0
1	20518591	20524505	3.35701	5.1056e-05	2.691	4.29195	5915	1	0	0
1	20525077	20527186	3.28331	0.00201795	3.404	2.69509	2110	1	0	0
1	20534910	20542450	3.89923	1.38888e-12	8.549	11.8573	7541	1	0	0
1	20542500	20546868	3.73311	3.05595e-05	3.325	4.51485	4369	1	0	0
1	20552219	20567797	3.57028	6.10153e-12	3.325	11.2146	15579	1	0	0
1	20572702	20586277	1.61048	0.0174268	6.649	1.75878	13576	1	0	0
1	20589165	20594273	3.3288	2.15306e-05	2.533	4.66694	5109	1	0	0
1	20596875	20599729	6.27177	6.25134e-07	3.166	6.20403	2855	1	0	0
1	20601607	20602681	2.48599	0.182305	1.9	0.739202	1075	0	0	0
1	20603254	20611327	6.73357	2.40909e-19	5.541	18.6181	8074	1	0	0
1	20616999	20618730	0.413123	0.241897	0.633	-0.616369	1732	0	0	0
1	20627949	20628980	2.52744	0.213488	1.741	0.670627	1032	0	0	0
1	20651412	20652841	1.3397	0.440323	3.325	0.356229	1430	0	0	0
1	20681551	20683390	1.77232	0.258712	2.375	0.587184	1840	0	0	0
1	20683909	20689487	2.2408	0.00400101	3.641	2.39783	5579	1	0	0
1	20690994	20694622	2.03645	0.00468241	4.987	2.32953	3629	1	0	0
1	20752380	20758192	10.6379	1.38717e-19	2.533	18.8579	5813	1	0	0
1	20760167	20761557	3.97348	0.00201524	2.137	2.69567	1391	1	0	0
1	20796310	20797799	1.33369	0.350004	3.008	0.455927	1490	0	0	0
1	20799886	20824063	1.72437	0.0128713	8.232	1.89038	24178	1	0	0
1	20833433	20835560	1.0551	0.663701	7.995	0.178028	2128	0	0	0
1	20837982	20839108	5.44374	0.024705	1.9	1.60721	1127	1	0	0
1	20912844	20917830	4.35957	0.0001019	6.2535	3.99183	4987	1	0	0
1	20927012	20927473	0.519525	0.591718	0.95	-0.227885	462	0	0	0
1	20929745	20932176	1.48111	0.248776	3.641	0.604191	2432	0	0	0
1	20936804	20942728	2.03559	0.000501107	9.657	3.30007	5925	1	1	0.000168776
1	20958949	20961804	1.29162	0.64554	3.8	0.190077	2856	0	0	0
1	20986389	20989244	2.56952	0.000157307	8.2325	3.80325	2856	1	0	0
1	21001589	21002684	4.30919	0.0173479	2.375	1.76075	1096	1	0	0
1	21022777	21025904	4.73446	1.94022e-07	3.325	6.71215	3128	1	0	0
1	21043592	21045382	2.0102	0.0730155	3.641	1.13658	1791	0	0	0
1	21057490	21061319	6.59471	2.12411e-18	10.528	17.6728	3830	1	0	0
1	21111130	21115428	1.24867	0.528824	7.995	0.276689	4299	0	0	0
1	21222972	21223584	0.815448	0.920509	1.267	-0.035972	613	0	0	0
1	21239768	21240122	0	0.0646363	0.158	-1.18952	355	0	0	0
1	21289972	21293050	1.70949	0.0267752	4.433	1.57227	3079	1	0	0
1	21347142	21350440	3.10651	2.17913e-07	7.916	6.66172	3299	1	1	0.000303122
1	21353674	21356122	0.595848	0.123434	1.741	-0.908566	2449	0	0	0
1	21361615	21362164	0.378139	0.605081	0.317	-0.218186	550	0	0	0
1	21391867	21392202	1.28193	0.717462	1.583	0.144201	336	0	0	0
1	21436818	21437450	0.304304	0.225241	0.633	-0.647352	633	0	0	0
1	21437504	21439207	0.679064	0.423764	1.741	-0.372876	1704	0	0	0
1	21439670	21445586	1.72968	0.016994	3.404	1.76971	5917	1	0	0
1	21447249	21447730	0.611206	0.654625	0.871	-0.184007	482	0	0	0
1	21452545	21453378	0.500339	0.499205	0.792	-0.301721	834	0	0	0
1	21456054	21456706	0.227182	0.130777	0.317	-0.883468	653	0	0	0
1	21474144	21477859	1.12592	0.463896	5.699	0.333579	3716	0	0	0
1	21478259	21478757	0.809917	0.861315	1.741	-0.0648381	499	0	0	0
1	21483874	21484385	0.19081	0.277329	0.317	-0.557004	512	0	0	0
1	21500439	21504397	1.17087	0.475421	10.132	0.322922	3959	0	0	0
1	21520751	21522609	0.499957	0.192494	1.9	-0.715583	1859	0	0	0
1	21542373	21544666	2.43307	0.114114	1.9	0.942662	2294	0	0	0
1	21574506	21575081	0.348202	0.249754	0.792	-0.602488	576	0	0	0
1	21576494	21582039	1.93196	0.00134232	5.858	2.87214	5546	1	0	0
1	21585865	21590988	20.2763	1.38515e-42	9.341	41.8585	5124	1	0	0
1	21605480	21607912	1.24945	0.396454	3.8	0.401807	2433	0	0	0
1	21614305	21617968	0.971101	0.936035	2.375	-0.0287079	3664	0	0	0
1	21618624	21627957	2.05233	0.000376596	3.641	3.42412	9334	1	0	0
1	21628764	21630116	1.11482	0.978782	2.2165	0.00931385	1353	0	0	0
1	21649903	21658070	1.65163	0.0218429	5.066	1.66069	8168	1	0	0
1	21658255	21659127	0.865942	0.844779	1.979	-0.0732571	873	0	0	0
1	21659715	21662908	2.37652	0.00421953	3.483	2.37474	3194	1	0	0
1	21664127	21668047	0.701397	0.367902	2.533	-0.434268	3921	0	0	0
1	21668812	21673446	1.12322	1	3.325	0	4635	0	0	0
1	21694169	21695806	2.22682	0.113633	2.454	0.944494	1638	0	0	0
1	21704583	21706671	3.87632	0.000369304	4.116	3.43262	2089	1	0	0
1	21762827	21764293	1.02135	0.741318	1.741	0.129996	1467	0	0	0
1	21765735	21767801	1.66837	0.0974682	5.145	1.01114	2067	0	0	0
1	21779368	21782569	1.15558	0.55577	4.275	0.255105	3202	0	0	0
1	21821578	21821905	0.705877	0.981724	1.9	-0.0080107	328	0	0	0
1	21843024	21844894	0.370755	0.244135	1.425	-0.612369	1871	0	0	0
1	21900038	21902236	4.23131	0.00033854	2.533	3.47039	2199	1	0	0
1	21912070	21914817	4.42166	2.20222e-05	3.166	4.65714	2748	1	0	0
1	21932581	21935372	2.12987	0.0376864	2.7705	1.42382	2792	1	0	0
1	21940041	21943924	2.74832	5.5156e-05	6.491	4.25841	3884	1	0	0
1	21945343	21945867	0.545805	0.51885	0.633	-0.284958	525	0	0	0
1	21946739	21947417	0.64947	0.533086	1.108	-0.273202	679	0	0	0
1	21947697	21952068	2.13294	0.00814522	5.699	2.0891	4372	1	0	0
1	21956644	21967637	3.57426	2.32617e-11	9.182	10.6334	10994	1	0	0
1	21976537	21980477	1.26289	0.494421	3.166	0.305904	3941	0	0	0
1	21981812	21983444	2.59963	0.0586305	2.058	1.23188	1633	0	0	0
1	21994988	21997130	3.08919	6.69318e-05	6.2535	4.17437	2143	1	0	0
1	21999520	22000662	2.18077	0.159235	2.058	0.797962	1143	0	0	0
1	22021875	22022275	0.1949	0.144107	0.554	-0.841314	401	0	0	0
1	22107564	22111184	0.719945	0.253009	7.916	-0.596865	3621	0	0	0
1	22113020	22120195	7.91265	2.72181e-19	4.275	18.5651	7176	1	0	0
1	22142771	22144352	5.3534	0.00598846	2.137	2.22268	1582	1	0	0
1	22193005	22193545	0.450283	0.468109	0.792	-0.329653	541	0	0	0
1	22194049	22194768	0.563609	0.622754	0.871	-0.205683	720	0	0	0
1	22195684	22197338	1.50154	0.414144	2.137	0.382848	1655	0	0	0
1	22247981	22248514	0.468604	0.507313	0.554	-0.294724	534	0	0	0
1	22248814	22249848	1.33237	0.784698	1.9	0.105297	1035	0	0	0
1	22259688	22267358	0.745106	0.308293	2.85	-0.511036	7671	0	0	0
1	22268360	22270320	4.28249	0.0112477	1.9	1.94894	1961	1	0	0
1	22282192	22285644	3.12269	0.000661216	4.433	3.17966	3453	1	0	0
1	22296440	22305007	2.60247	2.37837e-06	3.325	5.62372	8568	1	0	0
1	22310960	22311372	1.46603	0.704296	1.741	0.152245	413	0	0	0
1	22312729	22313597	1.29839	0.813676	1.741	0.0895483	869	0	0	0
1	22315637	22317264	0.375897	0.125975	0.95	-0.899714	1628	0	0	0
1	22320358	22321283	0.853506	1	0.792	0	926	0	0	0
1	22322195	22327403	1.47805	0.0921441	4.8285	1.03553	5209	0	0	0
1	22328761	22329756	1.70491	0.409456	2.375	0.387793	996	0	0	0
1	22333706	22336880	1.71508	0.342582	3.008	0.465235	3175	0	0	0
1	22339756	22340386	0.342993	0.363744	0.633	-0.439204	631	0	0	0
1	22350431	22353837	0.973495	1	9.024	0	3407	0	0	0
1	22356943	22357545	0.290919	0.200892	0.475	-0.697037	603	0	0	0
1	22365293	22367692	1.86852	0.0402342	4.116	1.3954	2400	1	0	0
1	22368390	22370480	2.88253	0.0260915	2.533	1.5835	2091	1	0	0
1	22371064	22373512	4.87472	0.000176744	2.058	3.75265	2449	1	0	0
1	22395991	22396937	1.6482	0.44092	1.425	0.35564	947	0	0	0
1	22468554	22470653	0.436123	0.136585	1.108	-0.864597	2100	0	0	0
1	22480475	22481302	1.8587	0.288212	1.504	0.540289	828	0	0	0
1	22580898	22591392	0.988785	0.888675	4.433	-0.0512572	10495	0	0	0
1	22617848	22619783	4.33878	0.00126029	3.483	2.89953	1936	1	0	0
1	22739141	22741732	1.90782	0.101477	2.2955	0.993634	2592	0	0	0
1	22755153	22756091	3.46973	0.0737734	2.216	1.1321	939	0	0	0
1	22776452	22779993	1.39336	0.193911	6.2535	0.712397	3542	0	0	0
1	22835510	22835988	0.0720059	0.101486	0.158	-0.993593	479	0	0	0
1	23000417	23000792	1.31046	0.73461	2.2955	0.133943	376	0	0	0
1	23005532	23009533	1.96231	0.0301204	3.958	1.52114	4002	1	0	0
1	23013001	23018081	11.5058	3.65648e-25	4.1955	24.4369	5081	1	0	0
1	23022636	23023459	0.522815	0.498264	0.792	-0.30254	824	0	0	0
1	23023589	23025855	0.65206	0.260911	2.216	-0.583508	2267	0	0	0
1	23026064	23032031	1.78122	0.0316371	14.09	1.4998	5968	1	0	0
1	23035958	23041315	0.746443	0.198831	4.749	-0.701517	5358	0	0	0
1	23041582	23045888	0.890479	0.903664	3.166	-0.0439933	4307	0	0	0
1	23047167	23047759	0.363558	0.303948	0.475	-0.517201	593	0	0	0
1	23053674	23054153	0.323186	0.248001	0.633	-0.605546	480	0	0	0
1	23054955	23055542	0.325238	0.22664	0.475	-0.644663	588	0	0	0
1	23055786	23056201	0.589392	0.654647	0.633	-0.183993	416	0	0	0
1	23056925	23057538	0.238414	0.113083	0.475	-0.946602	614	0	0	0
1	23060371	23061125	0.766033	0.796746	0.95	-0.0986801	755	0	0	0
1	23061171	23068307	1.98384	0.00670872	3.958	2.17336	7137	1	0	0
1	23070971	23075124	2.38268	0.000288464	4.433	3.53991	4154	1	0	0
1	23075272	23078917	2.89672	9.61475e-07	8.945	6.01706	3646	1	0	0
1	23080309	23081808	0.44867	0.167106	1.108	-0.777008	1500	0	0	0
1	23082272	23083260	0.198198	0.0660949	0.2375	-1.17983	989	0	0	0
1	23088474	23089191	0.312387	0.14181	0.475	-0.848293	718	0	0	0
1	23089711	23090337	0.508934	0.384108	0.95	-0.415547	627	0	0	0
1	23099166	23099760	0.371381	0.374769	0.633	-0.426236	595	0	0	0
1	23100363	23101358	0.513777	0.2705	1.108	-0.567833	996	0	0	0
1	23102137	23102906	0.477091	0.365782	1.108	-0.436778	770	0	0	0
1	23104810	23105687	0.337092	0.118297	0.633	-0.927025	878	0	0	0
1	23106407	23107090	0.663505	0.622749	0.792	-0.205687	684	0	0	0
1	23113916	23115277	0.456456	0.111034	1.108	-0.954543	1362	0	0	0
1	23115320	23119139	0.57485	0.0604382	1.583	-1.21869	3820	0	0	0
1	23125889	23126424	0.239658	0.585455	0.317	-0.232507	536	0	0	0
1	23137189	23137682	0.115221	0.109422	0.2375	-0.960896	494	0	0	0
1	23142381	23143055	0.209969	0.337986	0.475	-0.471101	675	0	0	0
1	23151615	23154185	1.09911	0.958103	1.9	0.0185876	2571	0	0	0
1	23155433	23156283	0.630635	0.451145	1.108	-0.345683	851	0	0	0
1	23156482	23162078	2.17585	0.000839396	3.641	3.07603	5597	1	0	0
1	23172062	23172598	0.441658	0.386087	0.871	-0.413315	537	0	0	0
1	23181043	23181652	0.107848	0.100898	0.158	-0.996117	610	0	0	0
1	23181696	23182156	0.364569	0.383526	0.554	-0.416205	461	0	0	0
1	23206416	23207055	0.216268	0.234775	0.317	-0.629349	640	0	0	0
1	23229097	23229568	0.130325	0.159082	0.2375	-0.798379	472	0	0	0
1	23290420	23291043	0.680929	0.967311	1.1875	-0.0144341	624	0	0	0
1	23294925	23297036	3.31803	0.0154339	2.691	1.81152	2112	1	0	0
1	23297392	23298549	3.77414	0.0793965	1.9	1.1002	1158	0	0	0
1	23298608	23303600	5.54992	1.07666e-09	4.1955	8.96792	4993	1	0	0
1	23344781	23348169	0.929409	0.916858	5.145	-0.0376979	3389	0	0	0
1	23352082	23354255	3.01538	0.02641	1.583	1.57823	2174	1	0	0
1	23410229	23410709	0.248577	0.260044	0.317	-0.584954	481	0	0	0
1	23427121	23431094	1.22213	0.33833	3.166	0.470659	3974	0	0	0
1	23444499	23447080	0.473452	0.0633412	1.425	-1.19831	2582	0	0	0
1	23447123	23451394	0.611071	0.320129	2.85	-0.494675	4272	0	0	0
1	23466900	23467904	0.570237	0.365885	1.267	-0.436656	1005	0	0	0
1	23474436	23476663	1.85159	0.0671518	2.929	1.17294	2228	0	0	0
1	23490870	23491698	0.432679	0.413848	0.792	-0.383159	829	0	0	0
1	23492427	23497589	1.04804	0.824766	8.866	0.0836695	5163	0	0	0
1	23500540	23501174	1.13942	0.98253	2.85	0.00765419	635	0	0	0
1	23501264	23502578	0.588634	0.23376	1.1875	-0.631229	1315	0	0	0
1	23503605	23505094	2.58565	0.0245122	4.433	1.61062	1490	1	0	0
1	23513519	23516775	2.96755	0.000210832	3.641	3.67606	3257	1	0	0
1	23541327	23545228	11.107	8.2503e-23	4.67	22.0835	3902	1	0	0
1	23547773	23554620	7.04152	1.7827e-24	8.3115	23.7489	6848	1	0	0
1	23574647	23575834	2.82962	0.0304201	2.85	1.51684	1188	1	0	0
1	23584645	23586161	5.3395	0.00024648	2.375	3.60822	1517	1	0	0
1	23586228	23586812	12.7753	0.0155077	2.2955	1.80945	585	1	0	0
1	23599249	23606804	4.94774	1.14884e-10	3.008	9.93974	7556	1	0	0
1	23608519	23611883	3.60664	7.49099e-05	3.483	4.12546	3365	1	0	0
1	23629224	23631226	1.15726	0.782559	1.9	0.106483	2003	0	0	0
1	23654911	23655305	0.505977	0.590089	1.267	-0.229082	395	0	0	0
1	23667792	23672353	1.5396	0.0447524	5.699	1.34918	4562	1	0	0
1	23693735	23698518	1.44116	0.487455	9.182	0.312066	4784	0	1	0.00020903
1	23702403	23705378	4.59042	1.08047e-07	3.8	6.96639	2976	1	0	0
1	23709551	23712400	2.00873	0.0770587	2.85	1.11318	2850	0	0	0
1	23727165	23727911	0.755403	0.812743	0.633	-0.0900467	747	0	0	0
1	23728259	23733209	0.774264	0.219362	3.325	-0.658838	4951	0	0	0
1	23738728	23739319	0.568698	0.87513	0.475	-0.0579273	592	0	0	0
1	23776204	23780195	0.708558	0.267134	3.166	-0.573271	3992	0	0	0
1	23809724	23811500	0.63243	0.403587	2.533	-0.394063	1777	0	0	0
1	23847244	23848366	0.282992	0.0624828	0.475	-1.20424	1123	0	0	0
1	23848488	23849057	0.300454	0.1886	0.475	-0.724458	570	0	0	0
1	23849280	23861326	0.706958	0.101198	6.966	-0.994828	12047	0	0	0
1	23865574	23867272	2.38415	0.0267216	1.9	1.57314	1699	1	0	0
1	23871289	23876621	1.50259	0.0402754	5.224	1.39496	5333	1	1	0.000187512
1	23876804	23877677	1.41933	0.502589	2.533	0.298787	874	0	0	0
1	23879440	23892076	1.33578	0.13526	15.832	0.868832	12637	0	0	0
1	23893409	23896017	0.793875	0.852379	2.058	-0.0693672	2609	0	0	0
1	23902656	23904743	7.15762	1.00097e-05	3.008	4.99958	2088	1	0	0
1	23932924	23934679	2.78154	0.0453052	2.216	1.34385	1756	1	0	0
1	23943120	23947988	1.5211	0.0350646	3.325	1.45513	4869	1	0	0
1	23953118	23955394	2.74107	0.00310533	4.116	2.50789	2277	1	0	0
1	23960574	23962716	2.34139	0.0142269	2.85	1.84689	2143	1	0	0
1	23967778	23968365	0.101862	0.664981	0.158	-0.177191	588	0	0	0
1	24017535	24019920	1.42102	0.116699	5.6205	0.932934	2386	0	0	0
1	24031189	24031727	0.246348	0.202217	0.317	-0.694182	539	0	0	0
1	24069033	24072044	1.43186	0.314993	5.7785	0.5017	3012	0	0	0
1	24103003	24106629	1.04145	0.804552	5.462	0.0944458	3627	0	0	0
1	24116067	24121653	1.70596	0.0219213	4.591	1.65913	5587	1	0	0
1	24121922	24129106	1.05263	0.7116	4.908	0.147764	7185	0	0	0
1	24135733	24138346	1.58553	0.166274	4.8285	0.779175	2614	0	0	0
1	24138402	24139050	0.426254	0.349505	0.95	-0.456547	649	0	0	0
1	24150688	24152938	1.07981	0.695818	9.42	0.157504	2251	0	0	0
1	24161193	24161937	0.401675	0.189253	1.425	-0.722956	745	0	0	0
1	24164401	24166390	1.19755	0.770919	2.85	0.112991	1990	0	0	0
1	24192232	24192619	1.20106	0.821454	2.8495	0.0854168	388	0	0	0
1	24193312	24196246	1.107	0.871098	4.275	0.0599332	2935	0	0	0
1	24229086	24229773	0.403588	0.344606	1.425	-0.462677	688	0	0	0
1	24238974	24240838	2.07783	0.119757	2.216	0.921699	1865	0	0	0
1	24242470	24251224	1.73508	0.00178574	6.491	2.74818	8755	1	0	0
1	24275329	24288473	1.78069	0.00146471	5.462	2.83425	13145	1	0	0
1	24290608	24292208	1.18328	0.687653	1.741	0.162631	1601	0	0	0
1	24303393	24311852	2.7082	2.07473e-06	4.275	5.68304	8460	1	0	0
1	24327103	24327376	0.574325	0.955585	0.633	-0.0197309	274	0	0	0
1	24334330	24355517	3.49196	1.77964e-13	10.924	12.7497	21188	1	0	0
1	24361132	24361465	0.218396	0.305048	0.633	-0.515632	334	0	0	0
1	24371943	24374745	2.81227	0.00958765	2.533	2.01829	2803	1	0	0
1	24430473	24436662	2.57011	7.32308e-06	4.908	5.13531	6190	1	0	0
1	24438247	24439672	3.20884	0.0126176	2.533	1.89902	1426	1	0	0
1	24442671	24448676	1.64175	0.0141316	9.578	1.84981	6006	1	0	0
1	24467393	24471896	1.93536	0.0541964	5.541	1.26603	4504	0	1	0.000222025
1	24473850	24483066	3.91812	2.41346e-11	3.641	10.6174	9217	1	0	0
1	24487180	24488602	0.631275	0.4582	1.583	-0.338945	1423	0	0	0
1	24500148	24503286	4.29002	9.42974e-06	3.562	5.0255	3139	1	0	0
1	24512424	24515035	2.1229	0.00207558	8.074	2.68286	2612	1	0	0
1	24516482	24520764	5.75797	4.92941e-10	4.354	9.30721	4283	1	0	0
1	24521687	24524971	1.84463	0.0329424	3.7205	1.48224	3285	1	0	0
1	24528297	24531110	3.82032	1.46881e-05	4.591	4.83303	2814	1	0	0
1	24532290	24533548	0.916046	0.872971	2.216	-0.059	1259	0	0	0
1	24548449	24550286	1.93068	0.0997891	2.058	1.00092	1838	0	0	0
1	24561746	24565126	12.4035	4.95334e-22	5.6995	21.3051	3381	1	0	0
1	24578160	24580086	3.63397	0.000117284	2.7705	3.93076	1927	1	0	0
1	24588592	24590807	11.7993	7.93216e-12	4.591	11.1006	2216	1	0	0
1	24591841	24594212	3.62613	0.00528312	2.058	2.27711	2372	1	0	0
1	24600495	24602281	5.46903	0.00421586	1.9	2.37511	1787	1	0	0
1	24602871	24604815	4.68002	0.000874456	2.058	3.05826	1945	1	0	0
1	24608570	24613612	9.80365	1.0523e-17	4.116	16.9779	5043	1	0	0
1	24615753	24617947	7.86647	3.32517e-05	2.691	4.47819	2195	1	0	0
1	24620206	24622567	3.65152	0.000154828	4.1955	3.81015	2362	1	0	0
1	24644674	24650784	5.61137	8.08494e-16	4.908	15.0923	6111	1	0	0
1	24651093	24654681	12.1759	1.14213e-14	3.483	13.9423	3589	1	0	0
1	24671289	24672540	3.25722	0.0627209	1.979	1.20259	1252	0	0	0
1	24688968	24693923	3.40054	3.87609e-07	4.037	6.41161	4956	1	0	0
1	24699331	24703187	13.2703	2.68486e-20	6.095	19.5711	3857	1	0	0
1	24705579	24710137	3.10184	4.25072e-06	6.016	5.37154	4559	1	0	0
1	24714161	24720820	2.09954	0.00153962	3.325	2.81259	6660	1	0	0
1	24736636	24747244	1.18341	0.374236	5.699	0.426855	10609	0	1	9.42596e-05
1	24751774	24753394	0.6924	0.409614	1.425	-0.387625	1621	0	0	0
1	24827417	24830608	0.557458	0.140489	5.224	-0.852359	3192	0	0	0
1	24861744	24864621	2.03076	0.0123417	4.354	1.90863	2878	1	0	0
1	24866321	24868987	1.48169	0.120393	5.541	0.919399	2667	0	0	0
1	24881708	24883305	1.11426	0.909334	3.641	0.0412764	1598	0	0	0
1	24891460	24892101	0.747572	1	0.95	0	642	0	0	0
1	24893300	24895779	0.774848	0.7836	4.591	-0.105906	2480	0	0	0
1	24936641	24937553	3.63176	0.112982	2.216	0.94699	913	0	0	0
1	24965608	24972002	1.38169	0.145063	5.066	0.838443	6395	0	0	0
1	25008893	25011341	9.68313	6.6523e-09	3.958	8.17703	2449	1	0	0
1	25030789	25033610	1.88507	0.0601642	4.116	1.22066	2822	0	0	0
1	25044374	25047401	4.41275	0.000361878	2.454	3.44144	3028	1	0	0
1	25050451	25052381	1.29855	0.643499	3.641	0.191452	1931	0	0	0
1	25055224	25055732	0.345137	0.276902	0.792	-0.557673	509	0	0	0
1	25056864	25057320	0.414999	0.494682	0.7915	-0.305674	457	0	0	0
1	25067799	25073769	1.3753	0.581761	5.541	0.235256	5971	0	0	0
1	25095171	25098175	5.9082	7.48582e-07	3.325	6.12576	3005	1	0	0
1	25174311	25175797	1.21078	0.818311	4.908	0.0870819	1487	0	0	0
1	25186959	25192525	1.55815	0.578116	5.541	0.237985	5567	0	0	0
1	25195386	25197720	1.48498	0.377077	2.533	0.42357	2335	0	0	0
1	25200299	25203506	1.9281	0.0323057	3.166	1.49072	3208	1	0	0
1	25216938	25221113	0.401917	0.0761249	0.95	-1.11847	4176	0	0	0
1	25222962	25223373	0.532923	0.59832	0.633	-0.223067	412	0	0	0
1	25223648	25224856	0.564718	0.432703	1.267	-0.36381	1209	0	0	0
1	25235209	25238901	2.59428	0.0259828	2.612	1.58531	3693	1	0	0
1	25240450	25241769	0.712646	0.583308	1.9	-0.234102	1320	0	0	0
1	25262164	25265209	17.218	1.06772e-17	3.7205	16.9715	3046	1	0	0
1	25348228	25350229	4.41309	0.00507901	1.9	2.29422	2002	1	0	0
1	25360348	25361181	3.6168	0.188668	1.425	0.724302	834	0	0	0
1	25415670	25416700	5.73747	0.0546793	1.583	1.26218	1031	0	0	0
1	25416804	25418927	10.5353	6.67215e-07	2.691	6.17573	2124	1	0	0
1	25432753	25435027	0.894579	1	3.166	0	2275	0	0	0
1	25452411	25454205	8.17235	1.58021e-05	2.375	4.80129	1795	1	0	0
1	25491238	25497712	2.53998	3.43923e-05	6.174	4.46354	6475	1	0	0
1	25501092	25502241	2.28589	0.18573	2.7705	0.731117	1150	0	0	0
1	25505459	25506263	0.477636	0.613584	0.792	-0.212126	805	0	0	0
1	25519236	25527218	1.53635	0.0199834	4.987	1.69933	7983	1	0	0
1	25533094	25536055	0.761533	0.629144	3.325	-0.20125	2962	0	0	0
1	25536743	25537538	1.14017	0.759267	1.583	0.119606	796	0	0	0
1	25537622	25538199	0.521875	0.834461	0.475	-0.0785942	578	0	0	0
1	25546463	25548296	0.613056	0.240495	1.504	-0.618894	1834	0	0	0
1	25557808	25560755	0.838324	0.667234	8.8655	-0.175722	2948	0	0	0
1	25562554	25567746	1.49009	0.121072	6.016	0.916956	5193	0	0	0
1	25572129	25575099	0.683798	0.189888	8.3905	-0.721504	2971	0	0	0
1	25593070	25594904	1.25703	0.83445	5.224	0.0785995	1835	0	0	0
1	25663151	25666345	1.31213	0.78457	6.649	0.105368	3195	0	0	0
1	25755647	25758697	0.669609	0.0863609	8.707	-1.06368	3051	0	1	0.000327761
1	25815947	25816375	0.150975	0.229312	0.158	-0.639572	429	0	0	0
1	25826596	25829182	0.68003	0.477086	1.583	-0.321403	2587	0	0	0
1	25830069	25830433	1.06768	0.956285	1.741	0.0194127	365	0	0	0
1	25831512	25834029	0.52613	0.517359	1.979	-0.286208	2518	0	0	0
1	25867406	25868272	0.989207	1	1.662	0	867	0	0	0
1	25869455	25871807	1.00863	0.836703	4.8285	0.0774288	2353	0	0	0
1	25873981	25877964	1.23429	0.929925	4.433	0.0315521	3984	0	0	0
1	25880601	25881422	0.621343	0.437143	1.108	-0.359377	822	0	0	0
1	25881589	25885099	2.0781	0.0022281	8.391	2.65206	3511	1	0	0
1	25886610	25890796	0.610113	0.161671	2.058	-0.791367	4187	0	0	0
1	25899170	25900937	1.79749	0.234596	2.533	0.62968	1768	0	0	0
1	25942383	25944761	1.50762	0.661022	2.375	0.179784	2379	0	0	0
1	25987233	25989169	1.32413	0.565857	2.85	0.247293	1937	0	0	0
1	25993271	25995846	2.85463	0.0170026	1.9	1.76949	2576	1	0	0
1	26002138	26004356	6.96954	4.32618e-06	2.691	5.3639	2219	1	0	0
1	26020928	26022816	6.67184	0.00137463	2.533	2.86181	1889	1	0	0
1	26070100	26070973	2.21121	0.32154	1.979	0.492764	874	0	0	0
1	26097232	26098500	1.47725	0.412552	1.9	0.384521	1269	0	0	0
1	26099943	26101387	1.27575	0.68025	1.583	0.167332	1445	0	0	0
1	26105909	26110478	7.14041	6.89379e-10	2.533	9.16154	4570	1	0	0
1	26111059	26112592	2.81901	0.0674816	2.058	1.17081	1534	0	0	0
1	26120055	26123803	6.32663	9.2388e-08	2.85	7.03438	3749	1	0	0
1	26125900	26127685	0.676105	0.251468	3.166	-0.599517	1786	0	0	0
1	26144082	26148099	0.670133	0.13027	4.749	-0.885155	4018	0	0	0
1	26157820	26158198	0.430826	0.633239	0.633	-0.198432	379	0	0	0
1	26184663	26187384	2.09412	0.00945893	4.749	2.02416	2722	1	1	0.000367377
1	26187440	26188346	0.665009	0.669692	1.425	-0.174125	907	0	0	0
1	26193229	26194967	0.706213	0.404552	1.8205	-0.393026	1739	0	0	0
1	26197529	26198547	0.447646	0.193067	0.95	-0.714292	1019	0	0	0
1	26200932	26202876	0.847128	0.737166	3.562	-0.132435	1945	0	0	0
1	26215612	26219708	2.24633	0.00191834	3.641	2.71707	4097	1	0	0
1	26222422	26223008	0.489886	0.638466	0.633	-0.194862	587	0	0	0
1	26231209	26233812	1.85204	0.120145	3.7205	0.920295	2604	0	0	0
1	26248919	26250284	1.49878	0.328703	2.533	0.483196	1366	0	0	0
1	26251027	26251643	0.746848	1	1.108	0	617	0	0	0
1	26315810	26317426	2.97644	0.0931399	2.85	1.03086	1617	0	0	0
1	26322816	26325734	0.965654	0.937122	5.2245	-0.0282039	2919	0	0	0
1	26361156	26363596	2.55561	0.105564	3.325	0.976484	2441	0	0	0
1	26375289	26377472	4.74699	1.51988e-06	4.512	5.81819	2184	1	0	0
1	26398448	26411453	13.6251	5.102e-37	4.67	36.2923	13006	1	0	0
1	26419877	26420146	0.87131	1	1.741	0	270	0	0	0
1	26436018	26442037	1.48238	0.362246	9.499	0.440997	6020	0	0	0
1	26447460	26456239	2.04753	0.000653806	9.341	3.18455	8780	1	0	0
1	26459089	26460034	0.353114	0.445259	0.475	-0.351387	946	0	0	0
1	26467870	26469054	3.49699	0.0429338	1.9	1.3672	1185	1	0	0
1	26487637	26489073	1.91035	0.423346	3.008	0.373305	1437	0	0	0
1	26490180	26491669	3.43642	0.000380281	4.591	3.4199	1490	1	0	0
1	26495353	26498111	0.846502	0.637486	3.958	-0.195529	2759	0	0	0
1	26548390	26548824	1.07267	0.878313	2.058	0.0563507	435	0	0	0
1	26548827	26549563	0.327018	0.192279	0.554	-0.716068	737	0	0	0
1	26551489	26551965	0.543092	0.587231	0.7125	-0.231191	477	0	0	0
1	26559740	26562460	0.910558	0.64499	5.224	-0.190447	2721	0	0	0
1	26563177	26565226	3.11047	0.00306516	2.7705	2.51355	2050	1	0	0
1	26600740	26608833	1.0983	0.64338	18.998	0.191532	8094	0	0	0
1	26608886	26612685	2.1618	0.0415751	4.591	1.38117	3800	1	0	0
1	26615253	26615884	0.543085	0.509986	0.95	-0.292442	632	0	0	0
1	26623756	26625837	4.00303	0.00064306	4.116	3.19175	2082	1	0	0
1	26631913	26634390	1.78302	0.0453188	6.2535	1.34372	2478	1	0	0
1	26648525	26649112	0.691199	1	0.7125	0	588	0	0	0
1	26661414	26661948	1.12532	0.676455	0.792	0.169761	535	0	0	0
1	26662116	26664603	3.67509	2.38088e-05	5.383	4.62326	2488	1	0	0
1	26675370	26687891	3.66674	1.11725e-13	17.969	12.9518	12522	1	0	0
1	26722708	26723597	2.54869	0.173953	1.425	0.759568	890	0	0	0
1	26757855	26761711	0.496444	0.133517	3.2455	-0.874464	3857	0	0	0
1	26795018	26800831	0.669558	0.0993913	2.454	-1.00265	5814	0	0	0
1	26826099	26829276	0.843254	0.699706	10.2905	-0.155084	3178	0	0	0
1	26850247	26851474	2.70764	0.127882	1.583	0.893189	1228	0	0	0
1	26855439	26865510	0.772458	0.270348	3.325	-0.568077	10072	0	0	0
1	26867520	26868766	0.604539	0.413928	1.029	-0.383076	1247	0	0	0
1	26873451	26873901	0.24565	0.237098	0.475	-0.625073	451	0	0	0
1	26945673	26949021	1.34291	0.239743	17.573	0.620254	3349	0	0	0
1	26962573	26964410	5.66856	1.28754e-09	6.808	8.89024	1838	1	0	0
1	27003244	27004625	1.72875	0.218689	2.058	0.660173	1382	0	0	0
1	27017795	27027004	1.65699	0.0547394	10.528	1.2617	9210	0	0	0
1	27028148	27028748	0.754529	0.807789	1.662	-0.0927023	601	0	0	0
1	27031138	27033727	1.04153	1	1.9	0	2590	0	0	0
1	27049115	27051195	1.39671	0.402372	3.008	0.395373	2081	0	0	0
1	27067178	27067962	0.689916	0.675687	1.583	-0.170255	785	0	0	0
1	27070028	27072016	3.80012	0.00131969	2.691	2.87953	1989	1	0	0
1	27095085	27095714	0.24105	0.22963	0.317	-0.638971	630	0	0	0
1	27109292	27116186	1.63325	0.169443	4.433	0.770975	6895	0	0	0
1	27125817	27127362	1.48675	0.437484	3.087	0.359038	1546	0	0	0
1	27147353	27148166	0.362008	0.153494	0.792	-0.813909	814	0	0	0
1	27150785	27154542	0.675391	0.185413	2.058	-0.731859	3758	0	0	0
1	27173342	27177982	0.997283	0.977924	5.858	-0.0096949	4641	0	0	0
1	27178111	27183608	1.23852	0.726336	3.8	0.138863	5498	0	0	0
1	27184939	27193336	1.67857	0.217719	14.723	0.662104	8398	0	0	0
1	27193557	27195131	2.56844	0.0360047	2.929	1.44364	1575	1	0	0
1	27202770	27207124	0.644497	0.0875338	1.9	-1.05782	4355	0	0	0
1	27215143	27217763	0.901509	0.620643	5.9365	-0.207158	2621	0	0	0
1	27225727	27227698	1.17749	0.732313	8.232	0.135303	1972	0	0	0
1	27238995	27243150	0.737325	0.366924	3.958	-0.435424	4156	0	0	0
1	27247190	27249814	0.770883	0.247725	4.2745	-0.606031	2625	0	0	0
1	27252466	27252839	0.159438	0.202544	0.2375	-0.693481	374	0	0	0
1	27266202	27266646	0.208113	0.267881	0.317	-0.572058	445	0	0	0
1	27270775	27273463	0.559032	0.0559319	1.979	-1.25234	2689	0	0	0
1	27273476	27274034	0.527049	0.486909	1.029	-0.312552	559	0	0	0
1	27278534	27279095	0.220963	0.0927339	0.633	-1.03276	562	0	0	0
1	27285468	27287888	0.939289	0.630629	8.3905	-0.200226	2421	0	0	0
1	27295687	27299087	0.180119	0.18169	0.871	-0.74067	3401	0	0	0
1	27312777	27314375	4.60727	0.00161745	2.533	2.79117	1599	1	0	0
1	27315783	27323543	9.74834	7.18921e-22	2.85	21.1433	7761	1	0	0
1	27323544	27325062	6.26304	0.000653926	2.533	3.18447	1519	1	0	0
1	27333810	27341084	2.05747	0.000574652	8.391	3.2406	7275	1	1	0.000137457
1	27396617	27397677	1.55122	0.433445	1.583	0.363066	1061	0	0	0
1	27400212	27401889	4.95226	0.00892789	1.8205	2.04925	1678	1	0	0
1	27433245	27433883	0.459503	0.327124	1.267	-0.485287	639	0	0	0
1	27436813	27440039	1.33008	0.340654	3.166	0.467686	3227	0	0	0
1	27440773	27444062	0.697072	0.246223	2.929	-0.608672	3290	0	0	0
1	27447486	27451156	1.41207	0.230598	3.562	0.637145	3671	0	0	0
1	27456693	27458003	0.460759	0.265394	1.1875	-0.576109	1311	0	0	0
1	27460331	27460824	0.394626	0.44328	1.029	-0.353322	494	0	0	0
1	27463288	27464972	0.508946	0.129432	0.95	-0.88796	1685	0	0	0
1	27465555	27466406	0.70461	0.600014	1.267	-0.221839	852	0	0	0
1	27466903	27472889	1.33293	0.463163	3.008	0.334266	5987	0	0	0
1	27478900	27491160	1.74355	0.004375	5.145	2.35902	12261	1	0	0
1	27515697	27522294	1.42176	0.0692612	9.341	1.15951	6598	0	0	0
1	27522717	27525210	2.44843	0.0144245	2.216	1.8409	2494	1	0	0
1	27560099	27562657	0.959998	0.708041	3.325	-0.149941	2559	0	0	0
1	27593493	27594017	0.223634	0.158863	0.633	-0.798977	525	0	0	0
1	27647716	27650197	1.06859	0.866491	4.1955	0.0622358	2482	0	0	0
1	27667501	27670265	1.51628	0.21591	2.85	0.665727	2765	0	0	0
1	27673651	27674790	3.2658	0.105706	1.979	0.975902	1140	0	0	0
1	27675071	27677893	1.72462	0.241442	5.699	0.617187	2823	0	0	0
1	27709072	27710631	0.619229	0.184207	1.108	-0.734693	1560	0	0	0
1	27717105	27720358	2.02747	0.0101377	7.599	1.99406	3254	1	0	0
1	27728376	27729859	0.516535	0.147905	1.9	-0.830018	1484	0	0	0
1	27744820	27745289	0.30579	0.280694	0.554	-0.551768	470	0	0	0
1	27748483	27748871	0.473085	0.572932	0.554	-0.241897	389	0	0	0
1	27752013	27752688	0.181274	0.156747	0.317	-0.8048	676	0	0	0
1	27757786	27758284	0.432554	0.386276	0.792	-0.413102	499	0	0	0
1	27759752	27766357	1.07172	0.578049	3.958	0.238035	6606	0	0	0
1	27767382	27768026	0.639636	0.63772	1.108	-0.19537	645	0	0	0
1	27774318	27774946	0.777527	0.757914	1.583	-0.12038	629	0	0	0
1	27781763	27782763	0.439343	0.234885	0.95	-0.629145	1001	0	0	0
1	27790268	27790615	0.299856	0.469481	0.554	-0.328382	348	0	0	0
1	27795011	27795641	0.367641	0.56399	0.475	-0.248728	631	0	0	0
1	27812983	27813432	0.336544	0.30935	0.7125	-0.50955	450	0	0	0
1	27814172	27820338	0.721707	0.237958	6.2535	-0.6235	6167	0	0	0
1	27825609	27827539	6.95591	3.901e-05	3.325	4.40882	1931	1	0	0
1	27837884	27838386	0.328031	0.26875	0.554	-0.570651	503	0	0	0
1	27840011	27840502	0.549828	0.558112	0.95	-0.253279	492	0	0	0
1	27866003	27871822	3.08978	2.078e-06	3.958	5.68235	5820	1	0	0
1	27880956	27881366	0.629225	0.71838	0.95	-0.143646	411	0	0	0
1	27882191	27882740	0.500219	0.505648	0.633	-0.296152	550	0	0	0
1	27882754	27896797	0.899934	0.792705	3.8	-0.100888	14044	0	0	0
1	27900029	27903686	2.46432	0.000640803	5.541	3.19328	3658	1	0	0
1	27916310	27917515	1.45329	0.808631	1.741	0.0922496	1206	0	0	0
1	27928232	27931359	0.846709	0.486796	4.749	-0.312653	3128	0	0	0
1	27975769	27976143	0.612785	0.786337	1.267	-0.104391	375	0	0	0
1	27984962	27987977	0.900351	0.842695	4.037	-0.0743297	3016	0	0	0
1	27988909	27990101	1.5644	0.391468	1.979	0.407304	1193	0	0	0
1	27990161	27991226	2.38507	0.158258	1.8205	0.800633	1066	0	0	0
1	27997457	27999832	2.26501	0.0387732	3.325	1.41147	2376	1	0	0
1	28007928	28010282	1.17744	0.823175	2.375	0.084508	2355	0	0	0
1	28011313	28015625	1.66511	0.147812	3.483	0.83029	4313	0	0	0
1	28021849	28025045	7.75983	1.83139e-10	4.116	9.73722	3197	1	0	0
1	28050503	28054272	0.8563	0.756406	6.491	-0.121245	3770	0	0	0
1	28098270	28101499	0.910095	0.811883	4.433	-0.0905066	3230	0	0	0
1	28105663	28106263	0.643026	0.704267	1.1875	-0.152263	601	0	0	0
1	28109681	28110685	0.333637	0.193312	0.633	-0.713742	1005	0	0	0
1	28110709	28111202	0.298942	0.309938	0.396	-0.508725	494	0	0	0
1	28111575	28113461	0.671585	0.29196	2.7705	-0.534677	1887	0	0	0
1	28142439	28145136	2.07584	0.00742611	5.858	2.12924	2698	1	0	0
1	28156166	28158617	1.19581	0.824803	7.283	0.0836498	2452	0	0	0
1	28198703	28203790	5.5904	9.85912e-11	4.749	10.0062	5088	1	0	0
1	28239731	28242139	1.63998	0.150182	4.433	0.823382	2409	0	0	0
1	28260806	28263262	1.00161	0.793339	3.008	0.100541	2457	0	0	0
1	28285143	28287769	0.846622	0.380262	7.678	-0.419917	2627	0	0	0
1	28293951	28296128	3.08807	0.00992028	2.375	2.00348	2178	1	0	0
1	28388396	28390825	5.28982	0.000101149	2.85	3.99504	2430	1	0	0
1	28404710	28406700	1.7344	0.139495	3.166	0.855443	1991	0	0	0
1	28413303	28416310	0.937016	0.725161	5.383	-0.139566	3008	0	0	0
1	28430478	28432555	1.1032	0.498555	3.879	0.302287	2078	0	0	0
1	28436814	28438615	2.03433	0.129726	1.9	0.886975	1802	0	0	0
1	28486835	28488286	1.5146	0.417156	1.583	0.379702	1452	0	0	0
1	28494972	28497687	2.94894	0.00195704	3.008	2.7084	2716	1	0	0
1	28498016	28500206	0.871565	0.581782	2.2955	-0.235239	2191	0	0	0
1	28531687	28532461	0.374801	0.177018	0.633	-0.751982	775	0	0	0
1	28535979	28536463	0.49511	0.563769	0.792	-0.248899	485	0	0	0
1	28558320	28560340	1.2681	0.51066	4.433	0.291868	2021	0	0	0
1	28561396	28564508	0.979615	0.871661	6.966	-0.0596523	3113	0	0	0
1	28568213	28578679	2.28697	4.49074e-06	5.066	5.34768	10467	1	0	0
1	28582733	28588368	4.82494	3.47553e-12	2.691	11.459	5636	1	0	0
1	28605475	28606258	0.21739	0.319901	0.317	-0.494984	784	0	0	0
1	28613814	28614280	0.885689	0.907861	1.504	-0.0419805	467	0	0	0
1	28614291	28615337	0.381312	0.152509	0.792	-0.816705	1047	0	0	0
1	28622121	28624395	2.43847	0.0122519	5.8575	1.9118	2275	1	0	0
1	28647544	28652390	0.6855	0.0998512	3.483	-1.00065	4847	0	0	0
1	28652971	28657292	2.04036	0.000659308	9.7365	3.18091	4322	1	0	0
1	28671747	28674674	7.53708	2.56015e-12	3.8	11.5917	2928	1	0	0
1	28674681	28676053	3.21093	0.0606352	1.741	1.21727	1373	0	0	0
1	28676355	28682004	8.1021	3.00751e-24	6.491	23.5218	5650	1	1	0.000176991
1	28691228	28693541	1.45804	0.395995	2.454	0.40231	2314	0	0	0
1	28694219	28697869	1.38602	0.437921	4.512	0.358605	3651	0	0	0
1	28697957	28698420	0.691982	0.824523	0.95	-0.0837975	464	0	0	0
1	28698945	28699775	0.392294	0.286488	0.792	-0.542894	831	0	0	0
1	28700918	28701819	0.345979	0.136305	0.475	-0.865488	902	0	0	0
1	28720086	28720942	0.261416	0.211297	0.633	-0.675107	857	0	0	0
1	28721051	28722392	0.402287	0.13995	0.792	-0.854026	1342	0	0	0
1	28742943	28745700	3.19713	0.00109882	2.85	2.95907	2758	1	0	0
1	28763195	28766165	1.95441	0.0274368	3.325	1.56167	2971	1	0	0
1	28777103	28777550	0.333497	0.3691	0.475	-0.432856	448	0	0	0
1	28798290	28798883	0.503573	0.83444	0.633	-0.0786047	594	0	0	0
1	28824543	28825140	0.232165	0.214545	0.554	-0.668482	598	0	0	0
1	28826620	28837840	2.26438	1.22704e-05	6.333	4.91114	11221	1	0	0
1	28843266	28846507	2.22468	0.00340241	4.1955	2.46821	3242	1	0	0
1	28846535	28847170	0.926473	0.868062	1.1875	-0.0614493	636	0	0	0
1	28878492	28880862	1.10819	0.866489	4.512	0.0622369	2371	0	0	0
1	28906623	28910588	1.01638	0.980188	6.57	0.0086906	3966	0	1	0.000252143
1	28915558	28917568	0.995897	0.79502	3.6415	-0.0996221	2011	0	0	0
1	28918140	28919865	0.918882	1	1.9	0	1726	0	0	0
1	28968171	28971663	1.18345	0.54793	7.441	0.261275	3493	0	0	0
1	28973405	28976527	0.723174	0.360334	5.224	-0.443295	3123	0	0	0
1	28981293	28983306	1.54292	0.284047	3.008	0.54661	2014	0	0	0
1	28993641	28996880	1.15732	0.534065	6.2535	0.272406	3240	0	0	0
1	29059668	29061267	1.1045	0.735212	2.85	0.133587	1600	0	0	0
1	29062131	29065422	0.976283	1	7.441	0	3292	0	0	0
1	29072495	29076027	1.00532	0.919878	3.008	0.0362697	3533	0	0	0
1	29077293	29077898	0.481661	0.569338	0.633	-0.24463	606	0	0	0
1	29100828	29103076	0.910397	0.85056	3.879	-0.0702952	2249	0	0	0
1	29111809	29112312	2.16156	0.294129	2.691	0.531462	504	0	0	0
1	29172061	29173253	6.10067	0.00248319	2.058	2.60499	1193	1	0	0
1	29185248	29188579	3.29256	5.65681e-06	5.224	5.24743	3332	1	0	0
1	29208046	29215214	1.94485	0.00293352	4.749	2.53261	7169	1	0	0
1	29240001	29242507	1.57756	0.451715	7.124	0.345136	2507	0	0	0
1	29252428	29256741	1.87333	0.00882284	5.858	2.05439	4314	1	0	0
1	29291700	29294844	2.77551	0.00187058	3.325	2.72802	3145	1	0	0
1	29299030	29302340	3.01579	0.000153216	3.7205	3.8147	3311	1	0	0
1	29308609	29309382	0.397594	0.488568	0.95	-0.311075	774	0	0	0
1	29447624	29449682	1.64244	0.305284	2.058	0.515295	2059	0	0	0
1	29450173	29452328	3.39866	2.0502e-05	6.57	4.6882	2156	1	0	0
1	29460139	29461262	1.92902	0.255131	1.741	0.593236	1124	0	0	0
1	29471468	29473850	0.957976	0.878295	4.433	-0.0563598	2383	0	0	0
1	29505726	29510385	0.928072	0.878794	6.333	-0.0561128	4660	0	0	0
1	29512265	29512727	0.653031	0.665747	0.633	-0.176691	463	0	0	0
1	29515655	29516998	0.72897	0.855512	1.504	-0.0677741	1344	0	0	0
1	29527741	29530287	6.65331	4.88928e-09	3.483	8.31076	2547	1	0	0
1	29556197	29558314	0.921479	0.933937	4.591	-0.0296823	2118	0	0	0
1	29562621	29568245	13.3315	4.34253e-29	11.715	28.3623	5625	1	0	0
1	29585683	29586735	0.310063	0.113076	0.792	-0.946631	1053	0	0	0
1	29590682	29592630	1.41329	0.517254	2.216	0.286296	1949	0	0	0
1	29596733	29599742	4.18612	8.75194e-05	3.8	4.0579	3010	1	0	0
1	29876166	29876565	0.483017	0.538425	0.633	-0.268875	400	0	0	0
1	30230164	30230947	0.118566	0.174876	0.158	-0.75727	784	0	0	0
1	30231000	30232232	0.101754	0.0684485	0.158	-1.16464	1233	0	0	0
1	30511689	30513145	0.81484	0.561231	1.741	-0.250858	1457	0	0	0
1	30555717	30557770	5.27855	5.37882e-06	3.641	5.26931	2054	1	0	0
1	30663503	30664238	0.274062	0.10818	0.633	-0.965852	736	0	0	0
1	31121749	31123426	2.87254	0.314058	1.9	0.50299	1678	0	0	0
1	31129763	31131471	0.57931	0.283587	1.504	-0.547314	1709	0	0	0
1	31140456	31142011	1.31185	0.565562	2.058	0.24752	1556	0	0	0
1	31149925	31150483	0.497408	0.535533	0.95	-0.271213	559	0	0	0
1	31150492	31150977	0.834209	0.846931	1.662	-0.0721521	486	0	0	0
1	31157651	31158209	0.783017	1	1.267	0	559	0	0	0
1	31189994	31193029	0.870494	0.731998	5.541	-0.13549	3036	0	0	0
1	31217731	31220038	0.941627	0.760638	2.058	-0.118822	2308	0	0	0
1	31220550	31222152	2.42794	0.0838493	2.533	1.0765	1603	0	0	0
1	31255328	31256378	3.88876	0.091898	1.425	1.03669	1051	0	0	0
1	31258968	31260423	1.81438	0.107291	3.008	0.969437	1456	0	0	0
1	31269897	31271770	3.5185	0.0245966	2.216	1.60913	1874	1	0	0
1	31294187	31297971	1.45956	0.0742605	4.116	1.12924	3785	0	0	0
1	31319426	31321461	0.769887	0.602662	2.375	-0.219927	2036	0	0	0
1	31325066	31325570	0.570818	0.551033	0.792	-0.258822	505	0	0	0
1	31380283	31384591	2.05845	0.0183719	6.6495	1.73585	4309	1	0	0
1	31399816	31402687	2.1764	0.0118771	3.641	1.92529	2872	1	0	0
1	31435100	31435609	0.212006	0.174777	0.317	-0.757516	510	0	0	0
1	31435760	31436174	0.211106	0.236185	0.317	-0.626748	415	0	0	0
1	31506926	31507649	0.0658283	0.0565681	0.158	-1.24743	724	0	0	0
1	31534179	31539609	0.944039	1	6.966	0	5431	0	0	0
1	31566879	31568841	5.52882	3.06038e-05	2.691	4.51422	1963	1	0	0
1	31571947	31576705	0.812028	0.475838	2.216	-0.322541	4759	0	0	0
1	31584019	31584931	1.11281	0.971891	1.583	0.0123825	913	0	0	0
1	31585110	31585768	0.359573	0.35672	0.792	-0.447672	659	0	0	0
1	31626757	31629156	0.590497	0.209674	5.62	-0.678454	2400	0	0	0
1	31632431	31633097	0.769349	0.960305	1.425	-0.0175909	667	0	0	0
1	31634830	31635996	1.0226	0.810132	1.583	0.0914443	1167	0	0	0
1	31642084	31644997	1.66829	0.0440931	3.483	1.35563	2914	1	0	0
1	31688730	31689492	0.870509	1	1.504	0	763	0	0	0
1	31696324	31697853	0.410941	0.0831163	0.792	-1.08031	1530	0	0	0
1	31711769	31712840	0.151651	0.101627	0.317	-0.992989	1072	0	0	0
1	31768392	31771351	0.871208	0.605947	6.016	-0.217565	2960	0	0	0
1	31772297	31772880	0.452329	0.46745	0.792	-0.330264	584	0	0	0
1	31820642	31821141	0.136397	0.155201	0.158	-0.809106	500	0	0	0
1	31850302	31851412	0.517005	0.283986	1.425	-0.546703	1111	0	0	0
1	31852117	31858527	0.578709	0.0905431	2.216	-1.04314	6411	0	0	0
1	31861113	31864644	0.781021	0.407828	3.166	-0.389523	3532	0	0	0
1	31866806	31869073	1.54386	0.201538	4.116	0.695644	2268	0	0	0
1	31885156	31890045	0.657364	0.0634207	4.591	-1.19777	4890	0	0	0
1	31891486	31891974	0.854346	0.854861	1.346	-0.0681044	489	0	0	0
1	31892450	31892848	0.608337	0.649911	0.95	-0.187146	399	0	0	0
1	31893797	31900640	1.23808	0.618845	4.749	0.208418	6844	0	0	0
1	31901308	31903506	0.318529	0.171749	0.475	-0.765106	2199	0	0	0
1	31903527	31905359	0.307869	0.141404	1.741	-0.849539	1833	0	0	0
1	31913688	31920377	1.44059	0.0826131	3.008	1.08295	6690	0	0	0
1	31921267	31923733	5.21746	0.00106248	1.9	2.97368	2467	1	0	0
1	31941986	31946829	1.61972	0.0145676	4.1955	1.83661	4844	1	0	0
1	31953563	31957762	2.5283	1.2675e-05	8.074	4.89705	4200	1	0	0
1	31971474	31978621	2.61531	1.50358e-05	4.908	4.82287	7148	1	0	0
1	31988631	31989972	0.808002	0.693531	1.741	-0.158934	1342	0	0	0
1	31996012	31997816	3.65908	0.0348387	2.216	1.45794	1805	1	0	0
1	32000337	32005079	0.898411	0.710604	5.224	-0.148372	4743	0	0	0
1	32013655	32016933	1.80294	0.052785	6.016	1.27749	3279	0	0	0
1	32027457	32030608	1.43563	0.227558	4.275	0.642908	3152	0	0	0
1	32037743	32050932	1.24349	0.328361	4.116	0.483648	13190	0	0	0
1	32051309	32051828	0.84015	0.815544	1.108	-0.0885526	520	0	0	0
1	32052692	32058573	1.01514	0.883839	3.879	0.0536269	5882	0	0	0
1	32083251	32084168	1.59486	0.613103	2.533	0.212466	918	0	0	0
1	32108882	32112003	0.640888	0.319067	14.565	-0.496118	3122	0	0	0
1	32129359	32137643	2.51629	2.22537e-06	16.465	5.6526	8285	1	0	0
1	32140264	32142349	3.61842	0.0164648	1.979	1.78344	2086	1	0	0
1	32148655	32150526	3.01573	0.0318102	1.8205	1.49743	1872	1	0	0
1	32152996	32158711	13.5842	1.11024e-28	6.412	27.9546	5716	1	0	0
1	32161013	32162997	8.33572	6.51968e-06	3.325	5.18577	1985	1	0	0
1	32165044	32168031	10.5253	3.74885e-09	3.325	8.4261	2988	1	0	0
1	32169112	32171817	2.65084	0.00396008	3.325	2.4023	2706	1	0	0
1	32176192	32182153	7.77415	4.75529e-21	10.607	20.3228	5962	1	0	0
1	32201252	32203309	1.03049	1	3.325	0	2058	0	0	0
1	32203388	32206510	4.00085	9.3843e-06	3.166	5.0276	3123	1	0	0
1	32217375	32220443	1.18905	0.709459	2.691	0.149073	3069	0	0	0
1	32222876	32223810	3.68958	0.138881	1.8205	0.857357	935	0	0	0
1	32225189	32227436	3.79571	0.000888989	2.691	3.0511	2248	1	0	0
1	32253096	32255320	1.20964	0.317876	4.987	0.497742	2225	0	0	0
1	32263032	32265264	4.70265	0.000630604	2.058	3.20024	2233	1	0	0
1	32280610	32281741	3.4685	0.0563585	2.216	1.24904	1132	0	0	0
1	32302151	32302708	0.263157	0.407186	0.475	-0.390207	558	0	0	0
1	32320435	32322266	1.60982	0.107297	4.354	0.969411	1832	0	0	0
1	32354457	32355690	0.607976	0.352102	2.058	-0.453331	1234	0	0	0
1	32386059	32388862	0.635943	0.273026	1.425	-0.563797	2804	0	0	0
1	32390577	32391557	0.838183	0.944074	1.9	-0.0249939	981	0	0	0
1	32393618	32395089	1.50964	0.206941	3.166	0.684154	1472	0	0	0
1	32395598	32412646	1.74061	0.00303784	7.916	2.51743	17049	1	0	0
1	32417844	32424037	6.16155	3.65762e-22	7.599	21.4368	6194	1	0	0
1	32429442	32429869	2.08615	0.17849	3.958	0.748385	428	0	0	0
1	32478010	32481569	1.29531	0.519169	7.441	0.284692	3560	0	0	0
1	32481827	32482424	0.352138	0.741284	0.475	-0.130015	598	0	0	0
1	32483396	32484193	0.268468	0.431273	0.317	-0.365248	798	0	0	0
1	32484489	32485239	0.339771	0.168934	0.7125	-0.772284	751	0	0	0
1	32485263	32486437	0.500977	0.163178	1.108	-0.787337	1175	0	0	0
1	32531583	32533546	2.98578	0.0103256	2.533	1.98609	1964	1	0	0
1	32537697	32539682	1.28317	0.947987	4.591	0.0231974	1986	0	0	0
1	32563695	32564288	0.305262	0.584098	0.2375	-0.233514	594	0	0	0
1	32572620	32575464	1.28039	0.751577	9.657	0.124026	2845	0	0	0
1	32587262	32587949	0.307525	0.312319	0.475	-0.505401	688	0	0	0
1	32603600	32605884	4.26816	0.000520508	2.375	3.28357	2285	1	0	0
1	32607751	32609196	0.645711	0.603763	1.425	-0.219134	1446	0	0	0
1	32644009	32646865	1.35497	0.305728	9.2615	0.514664	2857	0	0	0
1	32665361	32667364	1.89822	0.0792173	3.008	1.10118	2004	0	0	0
1	32670245	32676410	0.578445	0.308427	4.354	-0.510847	6166	0	0	0
1	32686325	32689727	0.825365	0.866794	4.749	-0.0620843	3403	0	0	0
1	32698618	32699245	0.522457	0.819823	0.633	-0.0862801	628	0	0	0
1	32739037	32740219	1.05358	0.76535	1.583	0.11614	1183	0	0	0
1	32740712	32741605	0.511852	0.376507	1.108	-0.424226	894	0	0	0
1	32753459	32759742	1.81384	0.00336503	9.499	2.47301	6284	1	0	0
1	32769662	32770171	0.238633	0.225535	0.158	-0.646787	510	0	0	0
1	32779963	32790718	2.2987	4.72123e-05	5.066	4.32595	10756	1	0	0
1	32795074	32795693	0.428409	0.349193	0.633	-0.456934	620	0	0	0
1	32797251	32805632	1.05841	0.913099	3.325	0.0394823	8382	0	0	0
1	32810594	32811748	1.5948	0.315644	2.375	0.500803	1155	0	0	0
1	32816002	32818522	1.25981	0.431464	6.174	0.365056	2521	0	0	0
1	32826895	32828374	0.563149	0.0897856	2.058	-1.04679	1480	0	0	0
1	32858608	32861423	0.886051	0.685317	8.707	-0.164108	2816	0	0	0
1	32866397	32867345	1.2097	0.652492	1.9	0.185425	949	0	0	0
1	32871299	32873901	10.147	8.56076e-09	3.8	8.06749	2603	1	0	0
1	32876102	32876780	0.251741	0.376732	0.317	-0.423968	679	0	0	0
1	32878735	32880086	1.71636	0.0745639	3.008	1.12747	1352	0	0	0
1	32892103	32892909	0.407981	0.36718	0.792	-0.435121	807	0	0	0
1	32930681	32931053	0.0516525	0.201538	0.158	-0.695644	373	0	0	0
1	32965279	32967096	0.812255	0.414818	4.1165	-0.382143	1818	0	0	0
1	32985989	32987126	2.39811	0.0969847	2.612	1.0133	1138	0	0	0
1	33052322	33053104	0.401203	0.35733	0.475	-0.44693	783	0	0	0
1	33077247	33078801	1.35273	0.417344	3.483	0.379506	1555	0	0	0
1	33114825	33118402	1.21784	0.392775	9.974	0.405856	3578	0	0	0
1	33141479	33141823	0.108698	0.116398	0.317	-0.934055	345	0	0	0
1	33142138	33143177	0.0640268	0.0897407	0.2375	-1.04701	1040	0	0	0
1	33146113	33146687	0.156728	0.219286	0.317	-0.658988	575	0	0	0
1	33146965	33147645	0.258658	0.115314	0.633	-0.938119	681	0	0	0
1	33147710	33148534	0.248933	0.0684858	0.633	-1.1644	825	0	0	0
1	33148982	33151043	1.08506	0.881728	1.583	0.0546654	2062	0	0	0
1	33152400	33153051	0.201596	0.238367	0.158	-0.622754	652	0	0	0
1	33160132	33161422	4.80295	0.01122	2.058	1.95001	1291	1	0	0
1	33177124	33179062	1.82855	0.114058	2.533	0.942873	1939	0	0	0
1	33179388	33180617	0.413033	0.115636	0.792	-0.936905	1230	0	0	0
1	33180888	33183635	1.22082	0.944575	7.441	0.0247634	2748	0	0	0
1	33183861	33184778	1.86715	0.428808	1.583	0.367737	918	0	0	0
1	33189912	33191896	4.37359	2.3598e-05	4.433	4.62713	1985	1	0	0
1	33196534	33197829	2.7726	0.0757801	2.058	1.12045	1296	0	0	0
1	33201335	33204359	1.30844	0.413943	6.4115	0.38306	3025	0	0	0
1	33214728	33216086	0.460854	0.127353	0.95	-0.894992	1359	0	0	0
1	33216587	33217163	0.413673	0.34038	0.633	-0.468036	577	0	0	0
1	33217680	33218304	0.725779	0.642603	1.108	-0.192058	625	0	0	0
1	33218916	33229929	0.959486	1	7.995	0	11014	0	0	0
1	33230235	33234184	0.54991	0.187814	1.425	-0.726272	3950	0	0	0
1	33237137	33241788	0.769326	0.416856	1.425	-0.380014	4652	0	0	0
1	33253938	33256031	2.72307	0.0187188	3.166	1.72772	2094	1	0	0
1	33281066	33285240	1.34052	0.257082	11.003	0.589928	4175	0	0	0
1	33330579	33331154	0.265742	0.611086	0.396	-0.213898	576	0	0	0
1	33336031	33336998	0.283758	0.0950038	0.633	-1.02226	968	0	0	0
1	33346327	33347954	2.31543	0.0649963	3.166	1.18711	1628	0	0	0
1	33358224	33363253	0.732461	0.46049	0.95	-0.33678	5030	0	0	0
1	33363358	33374835	1.24101	0.495625	6.808	0.304846	11478	0	0	0
1	33381285	33384827	1.44613	0.37097	2.691	0.430662	3543	0	0	0
1	33389832	33391609	0.645367	0.283277	1.979	-0.547789	1778	0	0	0
1	33398045	33408329	1.32939	0.289942	6.333	0.537689	10285	0	0	0
1	33411405	33416759	2.15473	0.000196547	6.491	3.70653	5355	1	0	0
1	33418053	33420430	1.87801	0.124211	2.058	0.905839	2378	0	0	0
1	33421228	33421704	0.640017	0.769916	0.95	-0.113557	477	0	0	0
1	33426698	33431524	1.25142	0.631814	8.7075	0.199411	4827	0	0	0
1	33438085	33439350	1.3463	0.489851	1.8205	0.309936	1266	0	0	0
1	33445278	33448381	1.91675	0.00644114	6.016	2.19104	3104	1	0	0
1	33453494	33460265	2.30897	0.000155877	6.649	3.80722	6772	1	0	0
1	33463175	33463748	0.821521	0.891241	1.267	-0.0500048	574	0	0	0
1	33465862	33466383	0.697978	0.856589	0.95	-0.0672277	522	0	0	0
1	33472922	33475662	1.48441	0.361975	3.008	0.441321	2741	0	0	0
1	33476165	33477445	0.78178	0.643824	1.9	-0.191233	1281	0	0	0
1	33479527	33480055	0.461197	0.456857	0.792	-0.34022	529	0	0	0
1	33486936	33492923	1.05396	1	2.612	0	5988	0	0	0
1	33495866	33496295	0.716437	0.797124	1.267	-0.0984739	430	0	0	0
1	33496297	33496780	0.579491	0.57979	1.267	-0.236729	484	0	0	0
1	33500317	33503602	1.92987	0.0136397	4.67	1.86519	3286	1	0	0
1	33509687	33516969	9.35251	6.15699e-27	6.491	26.2106	7283	1	0	0
1	33518874	33525302	0.686482	0.639882	2.533	-0.1939	6429	0	0	0
1	33545953	33547820	0.586965	0.122797	2.375	-0.910812	1868	0	0	0
1	33591777	33593858	1.26336	0.440659	5.7785	0.355897	2082	0	0	0
1	33615235	33615985	0.3848	0.253772	0.792	-0.595556	751	0	0	0
1	33646565	33648091	0.678907	0.316357	2.058	-0.499823	1527	0	0	0
1	33685696	33686960	5.18587	0.0424169	2.058	1.37246	1265	1	0	0
1	33700324	33701441	6.46342	0.0352269	1.741	1.45313	1118	1	0	0
1	33709022	33710994	7.40676	0.000139911	2.612	3.85415	1973	1	0	0
1	33720511	33724342	0.726017	0.162725	3.7205	-0.788547	3832	0	0	0
1	33793526	33794791	2.88999	0.127687	2.216	0.893854	1266	0	0	0
1	33803889	33804700	0.884149	0.764078	1.583	-0.116862	812	0	0	0
1	33805920	33806524	0.649392	0.749373	1.267	-0.125302	605	0	0	0
1	33806583	33806933	0.725446	0.762655	1.583	-0.117672	351	0	0	0
1	33807193	33809589	0.966779	0.77204	1.979	-0.11236	2397	0	0	0
1	33810106	33816912	1.83422	0.00254129	12.2695	2.59495	6807	1	0	0
1	33841483	33843902	5.63471	3.45482e-05	3.404	4.46157	2420	1	0	0
1	33895491	33896807	3.40032	0.0210982	4.749	1.67575	1317	1	0	0
1	33898098	33899546	4.79543	0.0306772	1.662	1.51318	1449	1	0	0
1	33905458	33907995	9.92046	1.30084e-09	3.4035	8.88578	2538	1	0	0
1	33937535	33939135	0.773328	0.654279	2.533	-0.184237	1601	0	0	0
1	33973424	33974152	0.162786	0.299635	0.158	-0.523407	729	0	0	0
1	34557823	34558863	0.419217	0.748737	0.633	-0.125671	1041	0	0	0
1	34872128	34872843	0.466743	0.413577	1.108	-0.383443	716	0	0	0
1	35036806	35037805	0.881904	0.8273	1.425	-0.0823372	1000	0	0	0
1	35147322	35151859	0.462625	0.14182	1.425	-0.848263	4538	0	0	0
1	35153376	35154887	0.353474	0.434248	0.792	-0.362262	1512	0	0	0
1	35219864	35222334	8.78524	1.891e-13	4.8285	12.7233	2471	1	0	0
1	35224273	35226355	4.98784	3.54008e-05	4.591	4.45099	2083	1	0	0
1	35227226	35230894	25.9915	4.29101e-29	8.2325	28.3674	3669	1	0	0
1	35245262	35250486	0.775562	0.390742	6.808	-0.40811	5225	0	0	0
1	35252278	35253159	0.425227	0.0921751	1.9	-1.03539	882	0	0	0
1	35323739	35326367	0.845042	0.577462	4.275	-0.238476	2629	0	0	0
1	35330961	35332689	0.671677	0.184517	4.1955	-0.733963	1729	0	0	0
1	35449441	35451681	1.109	0.742941	5.2245	0.129046	2241	0	0	0
1	35495694	35498316	1.24856	0.429521	4.749	0.367015	2623	0	0	0
1	35523367	35524959	3.07245	0.0212631	1.9	1.67237	1593	1	0	0
1	35528075	35529362	6.41812	0.0239192	1.425	1.62125	1288	1	0	0
1	35544125	35546331	0.942882	0.828776	7.441	-0.0815629	2207	0	0	0
1	35586213	35587057	0.60908	0.575396	1.029	-0.240033	845	0	0	0
1	35656170	35660185	0.628149	0.0686041	5.383	-1.16365	4016	0	0	0
1	35729646	35731608	1.76594	0.0295547	5.383	1.52937	1963	1	0	0
1	35733489	35735740	1.3567	0.399306	5.858	0.398694	2252	0	0	0
1	35753971	35754676	1.29774	0.540028	1.662	0.267583	706	0	0	0
1	35790028	35790557	0.692947	0.704108	0.792	-0.152361	530	0	0	0
1	35894956	35895422	0.222784	0.222503	0.475	-0.652665	467	0	0	0
1	35970762	35973007	3.14076	0.0247962	1.741	1.60562	2246	1	0	0
1	36021121	36024530	1.15068	0.587668	5.224	0.230868	3410	0	0	0
1	36102299	36104765	2.40216	0.000968838	6.174	3.01375	2467	1	0	0
1	36105476	36108680	1.08422	0.80002	8.074	0.0968991	3205	0	0	0
1	36164990	36165980	1.52393	0.349292	1.741	0.456811	991	0	0	0
1	36183428	36185580	3.66339	3.02526e-05	4.275	4.51924	2153	1	0	0
1	36203214	36203791	0.237422	0.629947	0.396	-0.200696	578	0	0	0
1	36233793	36236046	0.778604	0.316193	2.85	-0.500048	2254	0	0	0
1	36272991	36275162	0.698891	0.207406	3.958	-0.683179	2172	0	0	0
1	36348386	36350090	0.988394	0.811239	4.6705	-0.0908511	1705	0	0	0
1	36395382	36398099	0.842599	0.436204	10.765	-0.36031	2718	0	0	0
1	36553549	36556213	0.821392	0.417133	9.657	-0.379725	2665	0	0	0
1	36564591	36566050	3.36297	0.0407508	2.454	1.38986	1460	1	0	0
1	36598188	36601041	3.08835	0.000808602	2.85	3.09227	2854	1	0	0
1	36613482	36618332	1.15383	0.589436	7.757	0.229563	4851	0	0	0
1	36620282	36623500	0.808656	0.362586	8.074	-0.440589	3219	0	0	0
1	36625947	36628646	2.18868	0.106008	2.533	0.974663	2700	0	0	0
1	36652875	36654282	2.08741	0.0617351	2.454	1.20947	1408	0	0	0
1	36665357	36666951	2.77184	0.0544307	2.533	1.26416	1595	0	0	0
1	36677146	36680207	5.92082	2.86003e-09	3.166	8.54363	3062	1	0	0
1	36688198	36691749	0.980652	1	8.707	0	3552	0	0	0
1	36705657	36706130	0.214943	0.226702	0.317	-0.644545	474	0	0	0
1	36711093	36711439	0.313527	0.497993	0.317	-0.302777	347	0	0	0
1	36713311	36715277	2.10302	0.0678184	2.85	1.16865	1967	0	0	0
1	36723367	36724591	0.888358	0.88046	1.741	-0.0552906	1225	0	0	0
1	36733893	36734284	0.204863	0.321202	0.317	-0.493222	392	0	0	0
1	36734732	36735147	0.0676422	0.051892	0.317	-1.2849	416	0	0	0
1	36735635	36736066	0.0722216	0.0586722	0.158	-1.23157	432	0	0	0
1	36755624	36757368	0.665524	0.393248	1.583	-0.405333	1745	0	0	0
1	36760869	36764116	0.749724	0.413945	1.9	-0.383058	3248	0	0	0
1	36764201	36767666	1.58621	0.0613175	3.483	1.21242	3466	0	0	0
1	36788279	36790122	3.52197	0.0024294	4.908	2.6145	1844	1	0	0
1	36808491	36809389	0.334717	0.278785	0.633	-0.55473	899	0	0	0
1	36814149	36815676	0.212556	0.234932	0.475	-0.629057	1528	0	0	0
1	36825341	36825813	0.156821	0.109206	0.317	-0.961753	473	0	0	0
1	36832628	36835799	0.726532	0.379329	1.741	-0.420983	3172	0	0	0
1	36836518	36842372	2.07484	0.00178325	6.808	2.74879	5855	1	0	0
1	36843178	36844073	0.899485	0.804049	1.425	-0.0947174	896	0	0	0
1	36845827	36846309	0.663287	0.749668	1.267	-0.125131	483	0	0	0
1	36848700	36854479	0.84371	0.50141	11.3195	-0.299807	5780	0	0	0
1	36862105	36864658	0.966701	0.841054	4.433	-0.075176	2554	0	0	0
1	36881070	36882185	0.401739	0.0818162	1.108	-1.08716	1116	0	0	0
1	36886004	36887162	3.0718	0.111036	2.216	0.954535	1159	0	0	0
1	36897932	36899337	4.60884	0.0366458	1.9	1.43598	1406	1	0	0
1	36915063	36917312	0.652038	0.566425	5.462	-0.246857	2250	0	0	0
1	36928687	36932043	1.61088	0.0307989	10.053	1.51146	3357	1	0	0
1	36951921	36953140	1.08026	0.94348	1.583	0.0252673	1220	0	0	0
1	37920208	37921523	0.935357	0.831295	2.058	-0.0802451	1316	0	0	0
1	37936147	37947760	0.986823	0.823667	11.557	-0.0842484	11614	0	0	0
1	37948861	37954106	0.464086	0.263422	1.267	-0.579348	5246	0	0	0
1	37963079	37965667	0.851713	0.58161	1.9	-0.235368	2589	0	0	0
1	37976317	37976653	0.365675	0.797486	0.475	-0.0982768	337	0	0	0
1	37979049	37981513	1.23582	0.519319	8.074	0.284566	2465	0	0	0
1	37998191	38001808	2.98101	0.00019923	3.958	3.70064	3618	1	0	0
1	38018670	38020724	1.07433	0.579891	7.6785	0.236654	2055	0	0	0
1	38021827	38022917	1.0529	0.92652	2.216	0.0331452	1091	0	0	0
1	38028962	38029920	0.26626	0.0544768	0.633	-1.26379	959	0	0	0
1	38059917	38062623	0.906868	0.950419	4.591	-0.0220849	2707	0	0	0
1	38154883	38159459	1.5946	0.280327	5.858	0.552335	4577	0	0	0
1	38160505	38160877	0.851049	0.921664	1.425	-0.0354272	373	0	0	0
1	38161277	38166128	1.18728	0.488368	3.325	0.311252	4852	0	0	0
1	38166130	38167285	0.370391	0.104407	0.7125	-0.981272	1156	0	0	0
1	38168335	38168603	0.820744	0.992387	1.425	-0.00331898	269	0	0	0
1	38189497	38190071	0.18346	0.515397	0.317	-0.287858	575	0	0	0
1	38204226	38206021	1.57107	0.360681	3.008	0.442877	1796	0	0	0
1	38217706	38219481	1.08139	0.954994	3.166	0.0199993	1776	0	0	0
1	38219605	38222489	4.46085	0.000200886	2.058	3.69705	2885	1	0	0
1	38258933	38260697	1.19958	0.826415	2.533	0.082802	1765	0	0	0
1	38263131	38263347	0.310807	0.692118	0.633	-0.15982	217	0	0	0
1	38272345	38275214	0.934613	0.820627	9.3405	-0.0858545	2870	0	0	0
1	38293632	38295024	0.579154	0.250908	1.504	-0.600485	1393	0	0	0
1	38323927	38326565	0.905503	0.797693	6.649	-0.098164	2639	0	0	0
1	38330371	38332111	4.66265	0.0273685	1.741	1.56275	1741	1	0	0
1	38344894	38346352	3.45107	0.0570897	1.741	1.24344	1459	0	0	0
1	38356003	38357373	0.213096	0.0508747	0.554	-1.2935	1371	0	0	0
1	38373677	38374028	0.38396	0.57279	0.317	-0.242005	352	0	0	0
1	38396264	38398431	1.42396	0.290883	2.691	0.536282	2168	0	0	0
1	38405141	38406973	0.537652	0.0675912	2.216	-1.17011	1833	0	0	0
1	38411315	38414777	1.58633	0.125506	3.958	0.901335	3463	0	0	0
1	38440297	38440756	0.228587	0.285922	0.475	-0.543752	460	0	0	0
1	38454522	38456833	1.49474	0.246104	4.354	0.608882	2312	0	0	0
1	38460483	38462304	1.07135	0.827442	2.058	0.0822626	1822	0	0	0
1	38464249	38467545	17.3372	6.7648e-25	7.916	24.1697	3297	1	0	0
1	38469866	38472003	3.40574	0.00262989	2.691	2.58006	2138	1	0	0
1	38477081	38479801	2.02553	0.00380385	5.224	2.41978	2721	1	0	0
1	38494760	38497763	7.38218	1.91903e-06	2.85	5.71692	3004	1	0	0
1	38512570	38513195	0.827992	0.803006	1.583	-0.0952811	626	0	0	0
1	38579617	38580151	0.435519	0.896058	0.475	-0.0476638	535	0	0	0
1	38707958	38710250	1.22241	0.48229	2.533	0.316692	2293	0	0	0
1	38710886	38713876	2.87237	0.00176325	3.325	2.75369	2991	1	0	0
1	38729801	38734517	3.73444	0.000718373	3.641	3.14365	4717	1	0	0
1	39191023	39191965	0.42104	0.779498	0.475	-0.108185	943	0	0	0
1	39193422	39194857	0.233408	0.611029	0.475	-0.213938	1436	0	0	0
1	39251038	39253424	5.30677	0.000127789	2.454	3.89351	2387	1	0	0
1	39323092	39326882	0.885948	0.604087	4.591	-0.218901	3791	0	0	0
1	39337853	39340133	1.15703	0.732313	4.116	0.135303	2281	0	0	0
1	39424085	39425647	4.81821	0.00618869	1.979	2.2084	1563	1	0	0
1	39434177	39435949	0.550194	0.199371	1.425	-0.700338	1773	0	0	0
1	39451743	39453132	1.29646	0.735307	1.9	0.133531	1390	0	0	0
1	39455675	39458842	0.892995	0.622622	5.541	-0.205776	3168	0	0	0
1	39461957	39462470	0.170914	0.230388	0.475	-0.637541	514	0	0	0
1	39480691	39481534	0.475488	0.414774	0.95	-0.382188	844	0	0	0
1	39490918	39493563	0.990747	0.994147	10.449	-0.00254922	2646	0	0	0
1	39529783	39530284	0.628186	0.857466	1.029	-0.0667832	502	0	0	0
1	39531388	39531808	0.638585	0.745793	1.425	-0.127382	421	0	0	0
1	39546978	39547686	0.936354	1	0.95	0	709	0	0	0
1	39563376	39564874	1.76308	0.326338	1.9	0.486332	1499	0	0	0
1	39568104	39573684	1.72798	0.0343989	3.325	1.46346	5581	1	0	0
1	39580041	39584992	2.81016	0.000143604	8.707	3.84283	4952	1	0	0
1	39591855	39600467	2.52187	5.01447e-07	9.974	6.29978	8613	1	0	0
1	39607330	39609798	6.41884	1.44841e-06	4.354	5.83911	2469	1	0	0
1	39622141	39627397	1.19926	0.325292	6.8075	0.487727	5257	0	0	0
1	39630386	39631136	0.203236	0.0581693	0.475	-1.23531	751	0	0	0
1	39633015	39633563	0.797378	0.988061	1.583	-0.00521615	549	0	0	0
1	39647635	39654413	6.54629	6.39533e-19	4.433	18.1941	6779	1	0	0
1	39654526	39660660	6.05345	7.40015e-14	3.166	13.1308	6135	1	0	0
1	39660721	39662741	1.92133	0.147389	1.741	0.831536	2021	0	0	0
1	39770621	39771809	0.474591	0.247669	0.95	-0.606129	1189	0	0	0
1	39783181	39785201	3.1328	0.000616318	3.6415	3.2102	2021	1	0	0
1	39809418	39811477	1.75343	0.0913305	3.008	1.03938	2060	0	0	0
1	39842839	39845416	1.92248	0.0571006	3.325	1.24336	2578	0	0	0
1	39852548	39854496	3.80219	0.00864607	2.454	2.06318	1949	1	0	0
1	39856716	39867034	5.301	2.16079e-22	12.507	21.6654	10319	1	0	0
1	39870816	39871861	4.66476	0.0259411	2.058	1.58601	1046	1	0	0
1	39872049	39877345	2.05491	0.0132312	6.2535	1.8784	5297	1	0	0
1	39899767	39901855	0.695433	0.546061	1.979	-0.262759	2089	0	0	0
1	39956050	39958285	0.513635	0.0807174	1.583	-1.09303	2236	0	0	0
1	39980151	39981527	1.73678	0.360215	1.8205	0.443439	1377	0	0	0
1	40032074	40033331	0.855325	0.823268	1.741	-0.0844588	1258	0	0	0
1	40039536	40042929	0.760047	0.257461	5.3035	-0.589289	3394	0	1	0.000294638
1	40104748	40106311	1.55658	0.20224	3.166	0.694134	1564	0	0	0
1	40157039	40157432	0.571103	0.895969	0.871	-0.047707	394	0	0	0
1	40166676	40167884	2.33335	0.206003	2.216	0.686127	1209	0	0	0
1	40203672	40205681	2.05464	0.0114825	4.591	1.93996	2010	1	0	0
1	40231162	40233219	0.430605	0.0515989	0.95	-1.28736	2058	0	0	0
1	40253339	40255914	0.704871	0.149672	3.8	-0.824859	2576	0	0	0
1	40263783	40267086	1.1854	0.307617	3.641	0.51199	3304	0	0	0
1	40281291	40287201	0.98838	0.74904	8.866	-0.125495	5911	0	0	0
1	40289224	40293700	1.17387	0.457602	3.8	0.339512	4477	0	0	0
1	40310365	40312790	0.871054	0.621613	2.058	-0.20648	2426	0	0	0
1	40316631	40317162	0.360628	0.640881	0.554	-0.193222	532	0	0	0
1	40317406	40319414	0.598879	0.302626	1.108	-0.519094	2009	0	0	0
1	40347643	40350134	0.587783	0.502525	2.533	-0.298842	2492	0	0	0
1	40398063	40401175	0.889045	1	3.483	0	3113	0	0	0
1	40401908	40403327	0.994354	0.937603	1.583	-0.027981	1420	0	0	0
1	40408177	40410396	5.70172	7.14929e-06	3.483	5.14574	2220	1	0	0
1	40412113	40413998	1.0607	0.785341	2.375	0.104942	1886	0	0	0
1	40419765	40423403	0.935959	1	7.757	0	3639	0	0	0
1	40423988	40427923	1.74036	0.0350665	2.85	1.45511	3936	1	0	0
1	40444784	40448500	0.869885	0.99771	6.649	-0.000995539	3717	0	0	0
1	40480111	40480932	1.29485	0.542595	1.9	0.265525	822	0	0	0
1	40483789	40485139	1.33409	0.505221	1.425	0.296519	1351	0	0	0
1	40493998	40498150	1.09749	0.678704	5.066	0.168319	4153	0	0	0
1	40503461	40508458	0.746939	0.27792	6.57	-0.55608	4998	0	0	0
1	40509054	40509815	0.388136	0.256339	0.792	-0.591185	762	0	0	0
1	40521941	40527314	3.29811	1.07208e-08	4.749	7.96977	5374	1	0	0
1	40562117	40563326	2.59794	0.0401448	2.691	1.39637	1210	1	0	0
1	40571943	40574910	16.6835	1.31756e-14	4.116	13.8802	2968	1	0	0
1	40605359	40606968	3.62852	0.013647	1.741	1.86496	1610	1	0	0
1	40625946	40628941	0.819893	0.581938	6.966	-0.235124	2996	0	0	0
1	40691391	40692618	0.992278	1	1.741	0	1228	0	0	0
1	40710820	40711307	0.224646	0.18671	0.475	-0.728833	488	0	0	0
1	40722259	40725129	0.963746	0.930548	8.232	-0.0312613	2871	0	0	0
1	40777276	40779099	1.75665	0.096321	4.1165	1.01628	1824	0	0	0
1	40782135	40782970	1.38376	0.522384	1.9	0.28201	836	0	0	0
1	40802631	40803432	0.316097	0.212295	0.633	-0.67306	802	0	0	0
1	40838740	40841250	0.936258	0.821064	6.7285	-0.0856232	2511	0	0	0
1	40848965	40851188	0.815622	0.779628	1.9	-0.108113	2224	0	0	0
1	40855012	40855819	0.497408	0.563353	0.633	-0.249219	808	0	0	0
1	40914914	40916571	1.42918	0.395995	5.066	0.402311	1658	0	0	0
1	40942261	40943802	1.48674	0.248568	8.47	0.604555	1542	0	0	0
1	40973644	40975463	1.32832	0.552228	4.908	0.257882	1820	0	0	0
1	40996429	40998471	0.807263	0.578049	4.749	-0.238035	2043	0	0	0
1	41078252	41078725	0.342535	0.3154	0.475	-0.501139	474	0	0	0
1	41093233	41096424	0.818421	0.692416	2.533	-0.159633	3192	0	0	0
1	41111046	41113266	5.03592	0.000145997	2.533	3.83566	2221	1	0	0
1	41114699	41119831	1.35865	0.170456	4.987	0.768387	5133	0	0	0
1	41128768	41129253	0.349135	0.378848	0.554	-0.421535	486	0	0	0
1	41130501	41132336	0.603654	0.134032	2.2955	-0.872793	1836	0	0	0
1	41134103	41134968	1.9112	0.209305	2.058	0.679221	866	0	0	0
1	41153464	41154063	0.156201	0.0623345	0.396	-1.20527	600	0	0	0
1	41154097	41154597	0.139779	0.10849	0.317	-0.964612	501	0	0	0
1	41156066	41159176	0.846373	0.579757	5.066	-0.236754	3111	0	0	0
1	41160048	41160581	0.531833	0.633411	0.792	-0.198315	534	0	0	0
1	41181533	41182286	0.762043	0.810109	1.741	-0.0914564	754	0	0	0
1	41195282	41196073	0.185734	0.127864	0.317	-0.893252	792	0	0	0
1	41213624	41217476	1.0581	0.81216	2.058	0.0903584	3853	0	0	0
1	41246722	41247405	0.279413	0.177625	0.475	-0.750496	684	0	0	0
1	41247720	41251512	0.602833	0.0763824	3.166	-1.11701	3793	0	0	0
1	41251563	41252813	1.33742	0.642235	2.454	0.192306	1251	0	0	0
1	41267255	41268517	0.549024	0.221527	1.267	-0.654574	1263	0	0	0
1	41284053	41284519	0.0398341	0.0635918	0.158	-1.1966	467	0	0	0
1	41326450	41335994	1.90928	0.00184704	4.433	2.73352	9545	1	0	0
1	41338896	41345856	18.831	1.10234e-36	6.016	35.9577	6961	1	0	0
1	41361697	41366591	16.899	8.62722e-30	6.649	29.0641	4895	1	0	0
1	41367195	41369373	6.00459	0.00080192	1.9	3.09587	2179	1	0	0
1	41372222	41373702	2.28146	0.106797	1.9	0.97144	1481	0	0	0
1	41383953	41386443	6.69544	2.52477e-06	3.008	5.59778	2491	1	0	0
1	41396906	41398274	3.5844	0.0531287	2.058	1.27467	1369	0	0	0
1	41404653	41407094	6.82791	4.2944e-05	2.533	4.3671	2442	1	0	0
1	41413986	41414941	4.76361	0.0141199	2.533	1.85017	956	1	0	0
1	41420399	41421922	4.12422	0.0102531	2.216	1.98914	1524	1	0	0
1	41432546	41434594	6.74535	1.23971e-05	2.216	4.90668	2049	1	0	0
1	41444490	41447074	1.58366	0.0880614	7.8365	1.05521	2585	0	0	0
1	41469855	41470354	1.0227	0.907456	0.95	0.0421744	500	0	0	0
1	41502728	41503502	0.194174	0.227351	0.317	-0.643304	775	0	0	0
1	41509334	41513401	1.49706	0.0979664	6.3325	1.00892	4068	0	0	0
1	41513703	41514273	0.222662	0.119125	0.475	-0.923995	571	0	0	0
1	41528662	41529276	0.340333	0.71595	0.317	-0.145117	615	0	0	0
1	41566986	41569051	1.50089	0.31827	2.691	0.497204	2066	0	0	0
1	41573805	41577579	6.63079	1.42256e-12	8.074	11.8469	3775	1	0	0
1	41615295	41616293	0.58411	0.303673	1.425	-0.517594	999	0	0	0
1	41617345	41620189	2.2135	0.0245423	3.008	1.61009	2845	1	0	0
1	41699602	41700910	1.19445	0.774111	2.2955	0.111197	1309	0	0	0
1	41705656	41708973	1.02922	0.958569	6.7285	0.0183768	3318	0	0	0
1	41710381	41712994	7.07509	1.72941e-05	2.533	4.7621	2614	1	0	0
1	41743044	41743542	0.622536	0.724997	1.504	-0.139664	499	0	0	0
1	41806714	41809059	2.66234	0.00101957	5.699	2.99158	2346	1	0	0
1	41823019	41828405	0.883226	0.709974	5.066	-0.148758	5387	0	0	0
1	41830426	41831059	0.472081	0.370961	1.108	-0.430672	634	0	0	0
1	41831197	41833026	0.554552	0.187527	1.9	-0.726935	1830	0	0	0
1	41836871	41838962	0.446052	0.21815	1.029	-0.661245	2092	0	0	0
1	41847053	41849080	1.06544	0.969131	4.512	0.0136176	2028	0	0	0
1	41852961	41853507	0.584304	0.492337	1.108	-0.307738	547	0	0	0
1	41882836	41885752	0.744615	0.422576	3.008	-0.374096	2917	0	0	0
1	41897683	41899405	0.468034	0.0659946	1.425	-1.18049	1723	0	0	0
1	41940043	41941021	0.34452	0.071262	0.792	-1.14714	979	0	0	0
1	41947523	41949077	0.559634	0.409654	1.583	-0.387583	1555	0	0	0
1	41949260	41951655	0.620044	0.332456	1.583	-0.478266	2396	0	0	0
1	41958639	41971014	1.67393	0.239959	6.808	0.619863	12376	0	0	0
1	41979623	41982664	0.842373	0.668313	2.85	-0.17502	3042	0	0	0
1	42127520	42127953	0.121002	0.124792	0.2375	-0.903812	434	0	0	0
1	42128069	42128714	0.172108	0.143778	0.475	-0.842309	646	0	0	0
1	42149173	42150290	2.94466	0.131647	1.9	0.880591	1118	0	0	0
1	42365341	42367682	1.68219	0.240858	1.9	0.618238	2342	0	0	0
1	42381269	42381731	0.0753865	0.154294	0.158	-0.81165	463	0	0	0
1	42478053	42478598	0.308507	0.192134	0.633	-0.716395	546	0	0	0
1	42500611	42502438	0.768104	0.508887	2.375	-0.293378	1828	0	0	0
1	42508598	42510612	1.56967	0.358023	2.137	0.446089	2015	0	0	0
1	42520828	42522526	7.66621	0.000401921	2.85	3.39586	1699	1	0	0
1	42546470	42548550	0.858388	0.629556	1.741	-0.200966	2081	0	0	0
1	42612620	42613962	0.821232	0.92656	1.9	-0.0331265	1343	0	0	0
1	42615789	42620137	1.18948	0.528312	3.483	0.27711	4349	0	0	0
1	42627515	42629161	0.908617	0.847985	1.9	-0.071612	1647	0	0	0
1	42673593	42674115	0.318683	0.551031	0.475	-0.258824	523	0	0	0
1	42679131	42681046	1.19366	0.647147	2.375	0.188997	1916	0	0	0
1	42779247	42780310	0.474111	0.332467	0.792	-0.478252	1064	0	0	0
1	42784431	42787047	2.09146	0.0163417	2.691	1.7867	2617	1	0	0
1	42798951	42808826	1.81903	0.0370846	4.749	1.43081	9876	1	0	0
1	42833186	42837995	7.27347	2.37984e-12	4.116	11.6235	4810	1	0	0
1	42845566	42847395	1.31235	0.837975	3.404	0.0767689	1830	0	0	0
1	42856615	42861432	3.48395	2.92957e-07	4.433	6.5332	4818	1	0	0
1	42885775	42887473	2.35258	0.0904797	1.583	1.04345	1699	0	0	0
1	42895807	42898467	1.17116	0.634001	4.433	0.19791	2661	0	0	0
1	42904710	42906729	1.5016	0.428545	2.058	0.368004	2020	0	0	0
1	42908091	42909341	1.65566	0.448123	1.9	0.348603	1251	0	0	0
1	42920591	42923502	0.894891	0.72171	12.19	-0.141637	2912	0	0	0
1	42927790	42929935	1.01158	0.687546	2.85	0.162699	2146	0	0	0
1	42965565	42966030	0.716908	0.962596	1.741	-0.0165559	466	0	0	0
1	42994680	42995589	0.578629	0.735398	0.95	-0.133477	910	0	0	0
1	43122766	43125532	1.08659	0.785659	5.383	0.104766	2767	0	0	0
1	43146446	43150362	0.755601	0.384091	6.966	-0.415566	3917	0	0	0
1	43154238	43155059	0.251775	0.071434	0.475	-1.1461	822	0	0	0
1	43197241	43197962	0.436649	0.311861	0.95	-0.506039	722	0	0	0
1	43227951	43228516	0.330173	0.275399	0.7125	-0.560038	566	0	0	0
1	43231904	43234060	0.899496	0.706071	2.7705	-0.151152	2157	0	0	0
1	43281700	43283524	0.630213	0.113598	4.433	-0.944628	1825	0	0	0
1	43311530	43313243	1.26529	0.556177	2.691	0.254787	1714	0	0	0
1	43388298	43391543	1.9252	0.0861317	3.008	1.06484	3246	0	0	0
1	43396311	43412395	1.75667	0.00334715	12.665	2.47532	16085	1	0	0
1	43417713	43419256	0.415518	0.0643594	0.792	-1.19139	1544	0	0	0
1	43421478	43421890	0.657115	0.824972	0.792	-0.0835608	413	0	0	0
1	43422036	43426036	1.25284	0.526373	12.507	0.278707	4001	0	0	0
1	43431007	43435017	3.71314	7.35288e-07	2.85	6.13354	4011	1	0	0
1	43436695	43438995	1.46279	0.557812	3.325	0.253512	2301	0	0	0
1	43443507	43448634	4.53009	1.18693e-14	5.937	13.9256	5128	1	0	0
1	43461543	43463131	0.890764	0.978528	1.504	-0.00942686	1589	0	0	0
1	43471000	43478055	8.28203	1.21014e-15	2.375	14.9172	7056	1	0	0
1	43498866	43502412	3.04699	6.74e-05	2.85	4.17134	3547	1	0	0
1	43504379	43505975	3.60639	0.0144616	2.058	1.83978	1597	1	0	0
1	43521476	43523942	8.61358	3.08898e-05	2.216	4.51018	2467	1	0	0
1	43538087	43539565	4.0419	0.0215143	1.583	1.66727	1479	1	0	0
1	43585248	43587675	2.43674	0.000399428	7.1245	3.39856	2428	1	0	0
1	43599429	43603989	18.1363	1.37834e-27	4.591	26.8606	4561	1	0	0
1	43607957	43610333	14.5828	1.8681e-09	3.483	8.7286	2377	1	0	0
1	43617839	43618954	4.00855	0.0525526	2.216	1.27941	1116	0	0	0
1	43636738	43638611	1.18373	0.408418	7.283	0.388895	1874	0	0	0
1	43670790	43674019	14.1458	1.06813e-20	4.987	19.9714	3230	1	0	0
1	43692597	43693873	2.37688	0.129227	1.741	0.888647	1277	0	0	0
1	43697243	43698825	4.78497	0.00354567	2.375	2.4503	1583	1	0	0
1	43700482	43702566	1.0273	0.916727	2.85	0.0377601	2085	0	0	0
1	43720525	43723945	0.936798	0.84819	6.491	-0.0715069	3421	0	0	0
1	43730681	43731374	0.109658	0.0729089	0.158	-1.13722	694	0	0	0
1	43732573	43734054	0.365318	0.184213	0.95	-0.73468	1482	0	0	0
1	43734334	43738571	0.910779	0.982744	8.153	-0.0075596	4238	0	0	0
1	43739199	43741083	1.24001	0.51589	1.979	0.287443	1885	0	0	0
1	43741841	43743203	2.54607	0.168642	1.9	0.773034	1363	0	0	0
1	43748838	43752580	0.739548	0.360734	6.649	-0.442812	3743	0	0	0
1	43754645	43757109	0.931432	0.963245	1.741	-0.0162633	2465	0	0	0
1	43758290	43762246	0.908629	0.879768	3.008	-0.0556319	3957	0	0	0
1	43767287	43770411	0.847107	0.721802	2.929	-0.141582	3125	0	0	0
1	43808383	43816570	1.12541	0.427655	6.966	0.368906	8188	0	0	0
1	43817500	43818520	0.521667	0.286392	1.108	-0.54304	1021	0	0	0
1	43822974	43828156	0.705457	0.144959	3.404	-0.838754	5183	0	0	0
1	43828343	43835278	0.748301	0.19968	7.124	-0.699665	6936	0	0	0
1	43837127	43840692	11.6564	5.44763e-19	6.016	18.2638	3566	1	0	0
1	43841717	43842271	0.606995	0.987063	0.792	-0.00565508	555	0	0	0
1	43854015	43857008	1.14417	0.676416	6.966	0.169786	2994	0	0	0
1	43861755	43862849	2.03724	0.210485	1.9	0.676778	1095	0	0	0
1	43870371	43872338	0.811981	0.520908	2.216	-0.283239	1968	0	0	0
1	43888180	43891696	1.32717	0.700123	6.333	0.154826	3517	0	0	0
1	43913842	43914717	0.82094	0.695331	0.95	-0.157808	876	0	0	0
1	43916890	43917321	0.323791	0.349378	0.317	-0.456705	432	0	0	0
1	43917401	43922651	1.25922	0.550531	4.749	0.259219	5251	0	0	0
1	43930907	43933004	2.08339	0.127397	2.216	0.894842	2098	0	0	0
1	43935948	43944023	11.7678	3.83679e-30	4.116	29.416	8076	1	0	0
1	43985064	43992738	1.58722	0.0910674	3.958	1.04064	7675	0	0	0
1	43994360	44020502	0.798589	0.381391	3.958	-0.418629	26143	0	0	0
1	44032584	44033760	0.299115	0.166115	0.475	-0.779591	1177	0	0	0
1	44034235	44035379	0.0832689	0.126431	0.158	-0.898146	1145	0	0	0
1	44037351	44038734	0.1845	0.205959	0.317	-0.68622	1384	0	0	0
1	44042516	44045438	0.282392	0.335387	0.475	-0.474454	2923	0	0	0
1	44045797	44050132	1.42339	0.870072	2.533	0.0604447	4336	0	0	0
1	44054417	44054999	0.200732	0.508807	0.158	-0.293447	583	0	0	0
1	44057573	44058223	0.0368622	0.0824238	0.158	-1.08395	651	0	0	0
1	44066970	44067692	0.221084	0.462984	0.158	-0.334434	723	0	0	0
1	44076590	44077089	0.243678	0.350627	0.396	-0.455154	500	0	0	0
1	44105685	44106463	0.786566	0.875027	0.633	-0.0579786	779	0	0	0
1	44113680	44118341	1.13614	1	3.166	0	4662	0	0	0
1	44131173	44133915	1.60984	0.22523	2.216	0.647374	2743	0	0	0
1	44152632	44153852	0.558787	0.333553	1.425	-0.476835	1221	0	0	0
1	44153921	44154933	0.310972	0.123244	0.633	-0.909235	1013	0	0	0
1	44155102	44155689	0.294086	0.544811	0.317	-0.263754	588	0	0	0
1	44171849	44174318	0.897113	0.666267	3.562	-0.176352	2470	0	0	0
1	44247605	44253965	6.49148	3.80636e-17	5.066	16.4195	6361	1	0	0
1	44268047	44268551	0.43533	0.312337	0.95	-0.505377	505	0	0	0
1	44286128	44289585	14.0318	2.14723e-24	6.412	23.6681	3458	1	0	0
1	44296028	44298258	4.53185	0.00315227	2.058	2.50138	2231	1	0	0
1	44301127	44303005	1.89973	0.12767	2.375	0.893911	1879	0	0	0
1	44306819	44307952	2.68626	0.248737	1.979	0.60426	1134	0	0	0
1	44308399	44311199	3.12697	0.000145979	3.958	3.83571	2801	1	0	0
1	44317582	44320089	3.03431	0.00187488	3.958	2.72703	2508	1	0	0
1	44348664	44349240	0.259766	0.164333	0.475	-0.784275	577	0	0	0
1	44350346	44351754	0.680947	0.472439	1.9	-0.325654	1409	0	0	0
1	44398326	44403437	2.02527	0.0134642	6.095	1.87082	5112	1	0	0
1	44411041	44414073	1.12828	0.751205	7.757	0.124242	3033	0	0	0
1	44435560	44436574	1.42072	0.501485	4.037	0.299742	1015	0	0	0
1	44439183	44442210	0.722683	0.109268	6.174	-0.961506	3028	0	0	0
1	44455930	44458529	0.688329	0.13033	6.016	-0.884955	2600	0	0	0
1	44461289	44461996	0.327191	0.20775	0.317	-0.682459	708	0	0	0
1	44488826	44489664	0.504257	0.865417	0.554	-0.0627746	839	0	0	0
1	44490193	44499374	1.01983	0.947591	8.628	0.0233792	9182	0	0	0
1	44525251	44526251	0.253176	0.0698521	0.7125	-1.15582	1001	0	0	0
1	44619710	44621671	11.3251	2.02002e-06	2.058	5.69464	1962	1	0	0
1	44678051	44679957	1.59428	0.335294	3.483	0.474574	1907	0	0	0
1	44683589	44684188	0.639455	0.526846	1.346	-0.278316	600	0	0	0
1	44685687	44686167	0.17843	0.4058	0.158	-0.391688	481	0	0	0
1	44702397	44702918	0.722146	0.662572	1.267	-0.178767	522	0	0	0
1	44710807	44711584	0.341639	0.193143	0.633	-0.714121	778	0	0	0
1	44712001	44712566	0.287307	0.213889	0.475	-0.669812	566	0	0	0
1	44715117	44715527	0.212342	0.264582	0.317	-0.57744	411	0	0	0
1	44747608	44750764	1.49726	0.256971	4.275	0.590115	3157	0	0	0
1	44758777	44760652	0.517976	0.0895436	1.8205	-1.04797	1876	0	0	0
1	44792447	44794983	4.484	0.00118777	2.691	2.92527	2537	1	0	0
1	44819983	44821344	0.940207	0.956831	3.166	-0.0191647	1362	0	0	0
1	45011504	45012609	4.70717	0.0176731	1.741	1.75269	1106	1	0	0
1	45096513	45098980	0.881392	0.936025	8.47	-0.0287125	2468	0	0	0
1	45113158	45113752	0.171114	0.307715	0.317	-0.511851	595	0	0	0
1	45125707	45126195	0.768476	0.806992	1.1875	-0.0931307	489	0	0	0
1	45127230	45128481	0.582337	0.335268	1.267	-0.474607	1252	0	0	0
1	45138788	45144570	0.918352	0.913022	7.599	-0.0395185	5783	0	0	0
1	45154161	45157482	4.02758	0.000253823	2.533	3.59547	3322	1	0	0
1	45166536	45167704	3.6881	0.0551742	1.741	1.25826	1169	0	0	0
1	45168819	45169768	2.72446	0.141177	1.979	0.850235	950	0	0	0
1	45173493	45174481	2.95324	0.134818	1.583	0.870252	989	0	0	0
1	45178034	45179829	3.15269	0.00782488	3.166	2.10652	1796	1	0	0
1	45187193	45188538	10.5969	2.77728e-08	3.958	7.55638	1346	1	0	0
1	45195121	45198675	1.56323	0.0467356	4.116	1.33035	3555	1	0	0
1	45204472	45207061	2.16335	0.00383929	7.757	2.41575	2590	1	0	0
1	45239897	45243929	0.834877	0.629439	9.024	-0.201046	4033	0	0	0
1	45249391	45253700	2.14665	0.00352554	3.483	2.45277	4310	1	0	0
1	45256663	45257605	0.324414	0.0873577	0.792	-1.0587	943	0	0	0
1	45262209	45263659	3.55301	0.0116337	2.85	1.93428	1451	1	0	0
1	45263670	45268560	1.14375	0.505044	3.8	0.29667	4891	0	0	0
1	45270796	45277567	1.54038	0.0447555	12.6655	1.34915	6772	1	0	0
1	45278675	45281635	2.15051	0.00369786	6.649	2.43205	2961	1	0	0
1	45284172	45286897	0.83976	0.738304	9.657	-0.131765	2726	0	0	0
1	45308273	45309245	0.314907	0.103996	0.633	-0.982982	973	0	0	0
1	45428924	45429586	0.403516	0.792084	0.475	-0.101229	663	0	0	0
1	45450908	45452972	1.50583	0.459641	3.958	0.337581	2065	0	0	0
1	45468196	45468821	0.809745	0.804775	1.583	-0.0943253	626	0	0	0
1	45468883	45469272	0.980341	0.973868	2.533	-0.0114999	390	0	0	0
1	45475577	45479141	0.679374	0.128351	3.641	-0.891599	3565	0	0	0
1	45503575	45504816	0.634713	0.51143	1.267	-0.291214	1242	0	0	0
1	45555130	45555609	0.669801	0.847402	1.108	-0.0719103	480	0	0	0
1	45599469	45603180	3.90135	3.08408e-06	3.008	5.51087	3712	1	0	0
1	45604555	45605905	2.12698	0.257685	1.741	0.588911	1351	0	0	0
1	45606078	45608239	1.77921	0.387033	2.691	0.412252	2162	0	0	0
[truncated: 62,985 more rows]

## Sheet: HCT116_enhancers
'coor'			'DE_fc'	'p_val'	'H3K27ac_signal'	'signed_log_p'	'enh_l'	'is_VEL'	num_recurIndels'	'indelRate'
1	9890	10721	2.27984	0.00165155	15.137	2.78211	832	1	0	0
1	11546	14269	1.72248	0.0528535	2.2905	1.27693	2724	0	0	0
1	25030	26400	1.0393	0.829146	1.394	0.0813688	1371	0	0	0
1	27532	33258	1.27644	0.241793	3.983	0.616557	5727	0	0	0
1	37204	39901	6.19169	1.04923e-09	3.585	8.97913	2698	1	0	0
1	40693	42387	0.66966	0.846072	1.195	-0.0725926	1695	0	0	0
1	78162	80276	0.228148	0.23945	0.797	-0.620786	2115	0	0	0
1	96400	97065	0.623015	0.516889	1.195	-0.286603	666	0	0	0
1	111944	112671	0.856932	1	0.797	0	728	0	0	0
1	134832	136762	3.74142	0.00196319	2.39	2.70704	1931	1	0	0
1	136842	140500	5.72479	3.5205e-09	3.585	8.4534	3659	1	0	0
1	242843	243353	0.306521	0.146293	0.797	-0.834777	511	0	0	0
1	319950	321534	4.67293	0.000468495	2.191	3.32929	1585	1	0	0
1	322309	327559	5.10418	5.77948e-10	3.187	9.23811	5251	1	0	0
1	339188	339873	0.481492	0.72209	0.597	-0.141409	686	0	0	0
1	385920	386714	4.19294	0.00767786	2.2905	2.11476	795	1	0	0
1	441136	443328	7.86655	1.88479e-08	2.39	7.72474	2193	1	0	0
1	539080	542297	10.7798	6.71577e-14	3.187	13.1729	3218	1	0	0
1	604001	605654	4.27829	0.000166674	2.2905	3.77813	1654	1	0	0
1	662337	667421	5.34253	3.29466e-09	2.788	8.48219	5085	1	0	0
1	668094	670063	5.92217	2.62729e-06	2.788	5.58049	1970	1	0	0
1	671510	674178	6.98564	2.78164e-08	2.987	7.5557	2669	1	0	0
1	674760	676239	6.64981	1.66962e-05	3.187	4.77738	1480	1	0	0
1	711386	711986	1.08625	0.781341	1.195	0.107159	601	0	0	0
1	712386	715984	0.821227	0.70488	8.962	-0.151885	3599	0	0	0
1	741363	742232	0.479159	0.530879	0.697	-0.275004	870	0	0	0
1	742436	743842	0.451737	0.113031	0.996	-0.946804	1407	0	0	0
1	749943	751582	0.395087	0.239891	0.797	-0.619986	1640	0	0	0
1	756819	759257	4.1427	0.000271373	2.39	3.56643	2439	1	0	0
1	760656	764684	0.841705	0.813203	3.784	-0.0898011	4029	0	0	0
1	793366	794413	0.903658	1	1.6925	0	1048	0	0	0
1	796198	796755	1.29038	0.597428	1.593	0.223714	558	0	0	0
1	838103	841133	9.76538	5.59431e-17	4.0825	16.2523	3031	1	0	0
1	841137	842371	2.60487	0.1044	2.191	0.9813	1235	0	0	0
1	845813	846815	14.9632	1.97405e-05	2.788	4.70464	1003	1	0	0
1	848275	849021	6.79603	0.00552187	1.992	2.25791	747	1	0	0
1	856479	857721	5.79107	0.000968037	2.589	3.01411	1243	1	0	0
1	858690	862070	7.09608	5.73769e-10	3.784	9.24126	3381	1	0	0
1	873432	874308	7.51913	0.000866387	2.191	3.06229	877	1	0	0
1	874417	875489	7.71438	0.000847544	2.39	3.07184	1073	1	0	0
1	875592	878895	6.98604	1.54504e-09	4.0825	8.81106	3304	1	0	0
1	892958	897554	5.98299	4.30907e-16	11.552	15.3656	4597	1	0	0
1	900517	904253	7.31158	6.04285e-11	10.5555	10.2188	3737	1	0	0
1	906720	907849	14.8122	7.87067e-05	2.589	4.10399	1130	1	0	0
1	909443	912345	11.9894	9.20959e-15	3.386	14.0358	2903	1	0	0
1	913240	920701	16.1923	4.14495e-26	2.987	25.3825	7462	1	0	0
1	931493	943317	4.30224	1.91956e-11	10.357	10.7168	11825	1	0	0
1	943779	945063	4.05353	0.00208496	2.39	2.6809	1285	1	0	0
1	945085	945899	8.34362	0.00119996	2.589	2.92083	815	1	0	0
1	947097	953067	5.47084	6.64625e-16	4.78	15.1774	5971	1	0	0
1	953195	961922	4.6158	4.02717e-13	5.975	12.395	8728	1	0	0
1	966611	970661	2.81431	5.18435e-05	4.182	4.28531	4051	1	0	0
1	975163	976266	4.08418	0.000443821	3.983	3.35279	1104	1	0	0
1	976518	977658	6.63358	0.00345962	2.589	2.46097	1141	1	0	0
1	983870	984459	0.867697	1	0.996	0	590	0	0	0
1	984703	985302	1.83188	0.573065	1.394	0.241796	600	0	0	0
1	985784	986693	1.49989	0.857682	1.394	0.0666739	910	0	0	0
1	993460	1000532	6.35354	7.593e-19	5.975	18.1196	7073	1	0	0
1	1000579	1016994	1.32625	0.224293	5.577	0.649184	16416	0	0	0
1	1020416	1021559	5.79031	0.00227983	2.191	2.6421	1144	1	0	0
1	1025497	1027135	10.7388	1.92896e-06	2.788	5.71468	1639	1	0	0
1	1027147	1028311	6.56815	0.000254491	3.784	3.59433	1165	1	0	0
1	1049723	1054407	2.42538	0.000225272	2.788	3.64729	4685	1	0	0
1	1082418	1083094	1.19863	0.77386	1.6925	0.111338	677	0	0	0
1	1084179	1089122	0.623937	0.0756388	2.987	-1.12126	4944	0	0	0
1	1108721	1109601	4.5722	0.00768723	2.39	2.11423	881	1	0	0
1	1114262	1115646	14.4379	1.90335e-06	2.589	5.72048	1385	1	0	0
1	1119142	1120022	5.86594	0.00162404	1.792	2.7894	881	1	0	0
1	1132864	1139366	18.1523	1.21377e-35	4.382	34.9159	6503	1	0	0
1	1139676	1147920	17.1134	5.72497e-39	4.78	38.2422	8245	1	0	0
1	1147952	1148955	10.4578	0.000236015	2.39	3.62706	1004	1	0	0
1	1152779	1154656	5.33764	3.08947e-06	2.987	5.51012	1878	1	0	0
1	1157175	1158634	0.634891	0.304296	1.394	-0.516704	1460	0	0	0
1	1160163	1161197	0.795148	0.895462	1.195	-0.0479528	1035	0	0	0
1	1164718	1169079	2.23146	0.000449601	6.373	3.34717	4362	1	0	0
1	1170478	1176058	8.97477	3.12698e-20	5.377	19.5049	5581	1	0	0
1	1176068	1177520	7.80066	2.22157e-05	2.788	4.65334	1453	1	0	0
1	1179052	1180237	0.694507	0.516253	1.992	-0.287137	1186	0	0	0
1	1180639	1182151	6.80556	3.56925e-05	2.788	4.44742	1513	1	0	0
1	1182277	1187787	7.93961	7.86393e-19	4.979	18.1044	5511	1	0	0
1	1205988	1206945	3.14061	0.0272488	2.589	1.56465	958	1	0	0
1	1207292	1212016	1.97268	0.00326706	5.577	2.48584	4725	1	0	0
1	1215965	1219473	1.48428	0.132591	3.585	0.877485	3509	0	0	0
1	1219712	1231131	6.3576	9.81064e-18	3.784	17.0083	11420	1	0	0
1	1236818	1246263	1.98371	0.00213166	5.577	2.67128	9446	1	0	0
1	1249853	1251098	3.78629	0.0128291	2.589	1.8918	1246	1	0	0
1	1252218	1256225	4.36824	3.34141e-08	3.983	7.47607	4008	1	0	0
1	1256292	1257754	3.37795	0.00915759	2.788	2.03822	1463	1	0	0
1	1258277	1259002	1.14955	0.959929	1.892	0.0177609	726	0	0	0
1	1259217	1261749	0.954561	0.834193	8.365	-0.0787332	2533	0	0	0
1	1265798	1267029	4.53375	0.00492899	2.788	2.30724	1232	1	0	0
1	1267826	1268998	2.42109	0.0477673	2.788	1.32087	1173	1	0	0
1	1272203	1273821	2.42051	0.0519358	3.087	1.28453	1619	0	0	0
1	1277629	1285689	2.47702	1.04794e-05	12.149	4.97967	8061	1	0	0
1	1286743	1290110	9.27243	1.30945e-12	3.386	11.8829	3368	1	0	0
1	1292153	1298056	9.37236	1.14808e-19	3.585	18.94	5904	1	0	0
1	1299004	1300542	3.9336	0.000985522	2.788	3.00633	1539	1	0	0
1	1305688	1306773	13.6385	3.17867e-05	2.39	4.49775	1086	1	0	0
1	1306927	1313791	2.00831	0.000752073	4.78	3.12374	6865	1	0	0
1	1315721	1316567	5.0534	0.00640259	2.191	2.19364	847	1	0	0
1	1317281	1318486	1.45986	0.409371	3.585	0.387883	1206	0	0	0
1	1332616	1337279	3.01404	6.84468e-07	6.971	6.16465	4664	1	0	0
1	1337388	1338477	3.79598	0.00933914	2.987	2.02969	1090	1	0	0
1	1340364	1344398	3.4461	6.20408e-09	7.17	8.20732	4035	1	1	0.000247831
1	1352674	1355538	6.25568	9.98018e-08	2.788	7.00086	2865	1	0	0
1	1356060	1360754	19.1185	1.73015e-29	4.581	28.7619	4695	1	0	0
1	1360876	1362503	13.7812	1.12185e-07	3.187	6.95007	1628	1	0	0
1	1363498	1364199	8.06041	0.000909781	2.191	3.04106	702	1	0	0
1	1364817	1374782	1.29766	0.305333	5.776	0.515226	9966	0	0	0
1	1375110	1378209	8.43623	5.63681e-14	3.983	13.249	3100	1	0	0
1	1379082	1379859	7.77248	0.00935202	2.39	2.02909	778	1	0	0
1	1387185	1389028	9.04682	1.66786e-06	2.39	5.77784	1844	1	0	0
1	1390530	1391446	16.0326	7.45567e-05	2.589	4.12751	917	1	0	0
1	1391771	1392853	8.36111	0.000316409	2.788	3.49975	1083	1	0	0
1	1394000	1398968	5.98976	3.48534e-12	3.187	11.4578	4969	1	0	0
1	1399305	1400867	5.73949	0.000159047	2.39	3.79847	1563	1	0	0
1	1402299	1403971	9.45975	9.36861e-08	3.2865	7.02832	1673	1	0	0
1	1404708	1409599	1.92806	0.003535	6.572	2.45161	4892	1	0	0
1	1409693	1411271	3.49652	0.00122199	2.6885	2.91293	1579	1	0	0
1	1438443	1442761	3.4932	2.58277e-07	3.4855	6.58791	4319	1	0	0
1	1442973	1449682	2.65904	1.788e-06	5.2775	5.74763	6710	1	1	0.000149031
1	1478501	1479623	0.381637	0.352168	0.996	-0.45325	1123	0	0	0
1	1485729	1486585	4.51146	0.0207467	2.6885	1.68305	857	1	0	0
1	1489228	1491701	4.58697	7.65654e-05	2.6885	4.11597	2474	1	0	0
1	1508121	1514060	1.39164	0.0994389	3.784	1.00244	5940	0	0	0
1	1526814	1527897	4.26091	0.00381439	2.191	2.41857	1084	1	0	0
1	1528535	1531793	5.63175	1.5972e-08	2.987	7.79664	3259	1	0	0
1	1531979	1534194	15.6987	3.87827e-16	4.282	15.4114	2216	1	0	0
1	1534521	1537600	4.18495	0.000733218	3.187	3.13477	3080	1	0	0
1	1538118	1539345	7.59471	0.000330715	2.39	3.48055	1228	1	0	0
1	1540474	1542973	4.55905	2.76409e-07	2.987	6.55845	2500	1	0	0
1	1548840	1552838	1.11725	0.691437	6.4725	0.160247	3999	0	0	0
1	1553286	1554300	4.22172	0.0180212	2.191	1.74422	1015	1	0	0
1	1554570	1558892	4.3631	4.7518e-07	2.589	6.32314	4323	1	0	0
1	1559121	1565485	2.47669	5.81858e-06	6.772	5.23518	6365	1	0	0
1	1565622	1568036	1.29638	0.452469	1.992	0.344411	2415	0	0	0
1	1573272	1574888	0.619878	0.902777	1.195	-0.0444195	1617	0	0	0
1	1577465	1578741	0.483143	0.534267	1.195	-0.272242	1277	0	0	0
1	1579435	1581041	1.40148	0.410684	1.992	0.386492	1607	0	0	0
1	1586185	1587657	0.486644	0.183284	0.797	-0.736876	1473	0	0	0
1	1588662	1593190	1.09588	0.590305	5.2775	0.228924	4529	0	0	0
1	1611712	1613437	0.737444	0.488783	1.593	-0.310884	1726	0	0	0
1	1614393	1616169	3.18926	0.0129409	2.191	1.88804	1777	1	0	0
1	1616386	1619240	7.11916	1.3814e-11	3.784	10.8597	2855	1	0	0
1	1622092	1626009	1.25386	0.274891	11.3525	0.560839	3918	0	0	0
1	1628091	1629819	4.40586	0.000139655	3.187	3.85494	1729	1	0	0
1	1631064	1632737	2.34859	0.0251633	2.589	1.59923	1674	1	0	0
1	1636429	1638580	0.455534	0.787604	0.797	-0.103692	2152	0	0	0
1	1640751	1642132	0.431636	0.286595	0.996	-0.542731	1382	0	0	0
1	1642635	1643275	0.952755	0.869698	1.195	-0.0606314	641	0	0	0
1	1643574	1644107	0.885801	1	1.394	0	534	0	0	0
1	1651817	1653889	0.348644	0.121338	1.593	-0.916002	2073	0	0	0
1	1653900	1661790	1.00465	0.805576	2.39	0.0938933	7891	0	0	0
1	1675471	1679879	1.32327	0.140779	9.958	0.851461	4409	0	0	0
1	1681010	1682615	4.03848	0.00187813	2.39	2.72627	1606	1	0	0
1	1684643	1685242	1.03739	0.982549	0.996	0.00764594	600	0	0	0
1	1706828	1716666	0.753073	0.164734	2.987	-0.783218	9839	0	0	0
1	1719746	1720454	0.626495	0.5618	0.797	-0.250418	709	0	0	0
1	1729110	1729919	0.59917	0.418831	0.797	-0.377961	810	0	0	0
1	1772756	1773783	0.406414	0.137086	0.597	-0.863006	1028	0	0	0
1	1777662	1779821	0.5021	0.0576906	1.195	-1.23889	2160	0	0	0
1	1786951	1787916	1.10958	0.86	1.593	0.0655015	966	0	0	0
1	1794671	1795162	0.708534	0.770257	1.0955	-0.113364	492	0	0	0
1	1820065	1829650	0.922377	0.64792	3.983	-0.188478	9586	0	0	0
1	1830697	1831874	6.07604	0.000897544	2.8875	3.04694	1178	1	0	0
1	1832376	1833984	5.85585	2.95644e-05	3.6845	4.52923	1609	1	0	0
1	1836705	1843439	2.75518	4.15253e-07	8.365	6.38169	6735	1	0	0
1	1844917	1855580	1.72558	0.0229153	3.585	1.63987	10664	1	0	0
1	1855817	1856763	2.30321	0.0955168	2.191	1.01992	947	0	0	0
1	1858017	1858884	7.96348	0.00384606	2.39	2.41498	868	1	0	0
1	1873799	1876140	2.99442	0.000575008	3.386	3.24033	2342	1	0	0
1	1886362	1889347	11.7785	3.44476e-10	2.788	9.46284	2986	1	0	0
1	1889348	1893098	19.1542	2.22007e-25	3.087	24.6536	3751	1	0	0
1	1898488	1899442	8.29905	0.00328208	1.992	2.48385	955	1	0	0
1	1899541	1901679	4.47608	0.00346379	2.39	2.46045	2139	1	0	0
1	1912648	1913958	14.1866	2.6617e-07	3.087	6.57484	1311	1	0	0
1	1916766	1917620	18.7554	0.000326693	2.4895	3.48586	855	1	0	0
1	1917646	1918671	6.01682	0.00281688	2.191	2.55023	1026	1	0	0
1	1931599	1933816	14.7661	9.68975e-10	2.589	9.01369	2218	1	0	0
1	1934342	1936181	31.6114	2.12002e-26	6.971	25.6737	1840	1	0	0
1	1949828	1951895	7.33552	1.63715e-06	2.8875	5.78591	2068	1	0	0
1	1963414	1964354	14.7842	0.000167322	2.39	3.77645	941	1	0	0
1	1974776	1985831	1.46525	0.140311	4.581	0.852909	11056	0	0	0
1	2001313	2004880	0.500303	0.0524906	1.0955	-1.27992	3568	0	0	0
1	2022990	2025488	0.788697	0.510302	1.593	-0.292173	2499	0	0	0
1	2028574	2030436	2.62237	0.0103612	2.39	1.98459	1863	1	0	0
1	2035641	2037080	0.945701	0.836623	1.992	-0.07747	1440	0	0	0
1	2037766	2038357	2.15283	0.277919	1.992	0.556082	592	0	0	0
1	2038804	2040431	6.41328	8.46347e-05	2.8875	4.07245	1628	1	0	0
1	2042271	2043468	2.09505	0.44604	1.6925	0.350626	1198	0	0	0
1	2052679	2053747	3.26144	0.0725811	2.191	1.13918	1069	0	0	0
1	2055304	2056709	4.5281	0.00323848	2.191	2.48966	1406	1	0	0
1	2057616	2060440	6.99052	6.79422e-07	2.589	6.16786	2825	1	0	0
1	2060554	2073552	2.38466	7.64214e-05	4.382	4.11679	12999	1	0	0
1	2105173	2106788	11.4573	5.76819e-10	3.386	9.23896	1616	1	0	0
1	2118786	2123163	2.83744	0.11316	3.784	0.946305	4378	0	0	0
1	2123171	2123893	5.40994	0.0135771	2.191	1.86719	723	1	0	0
1	2124123	2133239	1.59356	0.0748469	5.178	1.12583	9117	0	0	0
1	2134125	2136461	2.34712	0.0439079	3.386	1.35746	2337	1	0	0
1	2136591	2142847	2.22634	0.00124356	3.386	2.90533	6257	1	0	0
1	2142884	2148740	2.68018	3.66187e-07	8.0665	6.4363	5857	1	0	0
1	2155406	2156963	8.311	1.18875e-05	3.187	4.92491	1558	1	0	0
1	2156988	2164290	0.982717	0.82832	2.589	-0.0818018	7303	0	0	0
1	2165309	2166747	1.0128	1	1.6925	0	1439	0	0	0
1	2178922	2180943	0.592639	0.115749	1.593	-0.936482	2022	0	0	0
1	2181701	2182562	0.899471	0.994693	1.593	-0.00231095	862	0	0	0
1	2185135	2188874	8.98929	8.94943e-21	9.958	20.0482	3740	1	0	0
1	2203222	2204185	0.858656	0.827277	1.394	-0.0823492	964	0	0	0
1	2207151	2208204	1.20143	0.89363	1.792	0.0488423	1054	0	0	0
1	2209490	2210112	0.924851	0.860292	0.8965	-0.0653541	623	0	0	0
1	2210496	2211171	1.15251	1	0.996	0	676	0	0	0
1	2241670	2251448	9.261	1.7233e-24	4.382	23.7636	9779	1	0	0
1	2251743	2254522	7.59404	1.14108e-07	2.589	6.94268	2780	1	0	0
1	2254705	2255871	31.6084	3.16291e-07	2.39	6.49991	1167	1	0	0
1	2257108	2258652	7.50955	3.46035e-05	2.589	4.46088	1545	1	0	0
1	2260653	2261763	9.0346	0.000478749	2.191	3.31989	1111	1	0	0
1	2266959	2268597	9.89	1.62778e-06	2.39	5.78841	1639	1	0	0
1	2271226	2272324	9.63619	0.000113611	2.39	3.94458	1099	1	0	0
1	2273644	2275399	10.5734	1.07814e-06	2.589	5.96732	1756	1	0	0
1	2284357	2285317	4.55836	0.00701977	2.39	2.15368	961	1	0	0
1	2312474	2313939	5.10795	0.00159191	2.589	2.79808	1466	1	0	0
1	2321056	2327040	1.61893	0.037285	3.784	1.42847	5985	1	0	0
1	2341329	2350701	1.44636	0.195604	3.784	0.708622	9373	0	0	0
1	2367836	2368745	1.39089	0.443687	1.593	0.352923	910	0	0	0
1	2368893	2370925	0.241497	0.097135	0.797	-1.01262	2033	0	0	0
1	2382205	2384600	19.4191	9.90497e-12	2.987	11.0041	2396	1	0	0
1	2384785	2386234	11.1773	2.58844e-05	2.39	4.58696	1450	1	0	0
1	2388217	2389161	15.0185	4.94837e-05	2.39	4.30554	945	1	0	0
1	2398321	2399414	8.93382	0.000240564	1.992	3.61877	1094	1	0	0
1	2408763	2410585	0.546995	0.324239	1.394	-0.489135	1823	0	0	0
1	2424847	2428134	12.8939	1.21357e-17	4.382	16.9159	3288	1	0	0
1	2430860	2432152	7.90974	0.000160655	2.39	3.7941	1293	1	0	0
1	2434475	2435350	9.13565	0.000655186	2.39	3.18364	876	1	0	0
1	2435409	2436886	6.93269	0.000263868	2.191	3.57861	1478	1	0	0
1	2454010	2456362	4.55018	0.000286463	2.39	3.54293	2353	1	0	0
1	2456421	2459478	2.41114	0.000212315	4.78	3.67302	3058	1	0	0
1	2459555	2465127	1.04048	1	2.191	0	5573	0	0	0
1	2465129	2467706	1.8656	0.081027	2.788	1.09137	2578	0	0	0
1	2468019	2469858	0.592421	0.180795	1.195	-0.742814	1840	0	0	0
1	2470697	2472364	5.67547	1.23063e-05	3.6845	4.90987	1668	1	0	0
1	2472377	2474221	1.60737	0.283757	2.987	0.547054	1845	0	0	0
1	2474272	2482894	0.862553	0.559985	3.784	-0.251823	8623	0	0	0
1	2491005	2491622	1.37305	0.874339	1.4935	0.0583202	618	0	0	0
1	2491881	2494489	1.35654	0.611608	1.992	0.213527	2609	0	0	0
1	2511973	2512872	0.825687	0.746242	1.593	-0.12712	900	0	0	0
1	2514606	2520785	0.92353	0.683566	3.187	-0.16522	6180	0	0	0
1	2523052	2524930	0.512316	0.0520789	2.39	-1.28334	1879	0	0	0
1	2525232	2525900	2.42898	0.311007	2.4895	0.50723	669	0	0	0
1	2526892	2529068	7.35893	1.96164e-06	2.39	5.70738	2177	1	0	0
1	2529110	2530444	6.18991	0.000550408	2.2905	3.25931	1335	1	0	0
1	2536036	2536971	8.48887	0.00112377	2.39	2.94932	936	1	0	0
1	2537219	2539535	15.3852	2.5984e-10	2.987	9.58529	2317	1	0	0
1	2541940	2544489	4.88552	3.84465e-06	3.187	5.41514	2550	1	0	0
1	2562348	2566114	1.56497	0.211957	1.992	0.673751	3767	0	0	0
1	2572583	2576442	3.29866	8.73293e-08	5.577	7.05884	3860	1	0	0
1	2685617	2686473	4.22186	0.0134503	2.39	1.87127	857	1	0	0
1	2687160	2688529	2.89441	0.0245656	2.39	1.60967	1370	1	0	0
1	2688656	2690028	3.9363	0.00329109	2.788	2.48266	1373	1	0	0
1	2717705	2719207	8.06218	6.97859e-05	2.4895	4.15623	1503	1	0	0
1	2760517	2761105	0.282192	0.147908	0.398	-0.830008	589	0	0	0
1	2763760	2764905	0.54524	0.394787	0.996	-0.403637	1146	0	0	0
1	2765395	2766255	5.41615	0.00231391	2.788	2.63565	861	1	0	0
1	2783215	2783555	1.01687	0.97919	1.2945	0.0091331	341	0	0	0
1	2842572	2843719	8.63585	0.000320398	2.39	3.49431	1148	1	0	0
1	2928963	2930722	11.4311	3.91096e-08	2.4895	7.40772	1760	1	0	0
1	2978122	2979524	13.1631	2.4573e-05	2.39	4.60954	1403	1	0	0
1	2984245	2986103	22.7481	4.59612e-14	3.4855	13.3376	1859	1	0	0
1	2986192	2989389	9.24426	4.03115e-14	2.788	13.3946	3198	1	0	0
1	3073071	3073925	7.44135	0.00269047	2.6885	2.57017	855	1	0	0
1	3081190	3082918	3.7979	0.000523342	2.4895	3.28121	1729	1	0	0
1	3087116	3088221	0.740385	0.67931	1.394	-0.167932	1106	0	0	0
1	3109119	3109467	1.44803	0.698797	2.2905	0.155649	349	0	0	0
1	3135351	3136771	0.504814	0.197203	0.996	-0.705087	1421	0	0	0
1	3227469	3231751	21.9953	1.56199e-34	4.979	33.8063	4283	1	0	0
1	3231806	3234295	3.3861	0.000206792	2.788	3.68447	2490	1	0	0
1	3235100	3238166	1.018	0.792985	5.178	0.100735	3067	0	0	0
1	3244231	3245197	7.39022	0.00253565	2.191	2.59591	967	1	0	0
1	3269321	3269873	0.936371	0.941874	1.195	-0.0260073	553	0	0	0
1	3269885	3270659	1.18456	0.997377	1.195	0.00114048	775	0	0	0
1	3309770	3310864	0.886127	0.908577	1.394	-0.0416383	1095	0	0	0
1	3335657	3336649	0.632834	0.574854	0.797	-0.240442	993	0	0	0
1	3337091	3337574	0.558845	0.810194	0.597	-0.0914112	484	0	0	0
1	3339224	3341671	0.679394	0.463618	1.593	-0.333839	2448	0	0	0
1	3367205	3368309	3.44935	0.0242525	1.892	1.61524	1105	1	0	0
1	3368349	3380874	0.610259	0.0595953	2.589	-1.22479	12526	0	0	0
1	3381050	3382043	1.85514	0.57043	1.992	0.243797	994	0	0	0
1	3382803	3384826	1.89343	0.638247	2.191	0.195011	2024	0	0	0
1	3385895	3386681	0.622686	0.507516	0.597	-0.29455	787	0	0	0
1	3386710	3388715	1.5991	0.772833	1.792	0.111914	2006	0	0	0
1	3395669	3401171	2.71958	0.0201297	2.8875	1.69616	5503	1	0	0
1	3409024	3410428	6.39975	0.000315879	2.191	3.50048	1405	1	0	0
1	3410504	3412408	7.5182	1.53103e-05	2.39	4.81502	1905	1	0	0
1	3418157	3419078	6.21994	0.00016034	1.6925	3.79496	922	1	0	0
1	3426262	3427123	18.7269	0.000236536	2.788	3.6261	862	1	0	0
1	3439697	3440909	8.98378	0.000531858	1.992	3.2742	1213	1	0	0
1	3445452	3449051	1.00021	0.936652	2.788	0.0284216	3600	0	0	0
1	3454592	3455559	8.39883	0.00057	2.39	3.24413	968	1	0	0
1	3455792	3456724	7.68612	0.00142779	2.39	2.84534	933	1	0	0
1	3458360	3460923	14.0262	1.6924e-11	2.987	10.7715	2564	1	0	0
1	3461431	3463107	11.1682	1.28969e-06	2.589	5.88951	1677	1	0	0
1	3463407	3465585	9.29136	3.18053e-07	2.589	6.4975	2179	1	0	0
1	3469591	3470736	14.4735	9.27235e-06	2.8875	5.03281	1146	1	0	0
1	3478732	3480141	13.2112	2.16114e-06	2.788	5.66532	1410	1	0	0
1	3480771	3482662	20.1104	3.90318e-10	2.589	9.40858	1892	1	0	0
1	3485587	3487894	8.42838	5.85247e-07	2.39	6.23266	2308	1	0	0
1	3496847	3498399	14.5253	3.13258e-06	2.39	5.5041	1553	1	0	0
1	3499504	3500720	14.5844	2.6638e-06	3.4855	5.5745	1217	1	0	0
1	3501972	3502933	10.6524	0.000712175	2.39	3.14741	962	1	0	0
1	3504894	3505927	8.63264	0.00102845	2.39	2.98782	1034	1	0	0
1	3506020	3506975	12.0486	0.000790054	2.191	3.10234	956	1	0	0
1	3515548	3517957	14.802	1.98491e-09	2.589	8.70226	2410	1	0	0
1	3518532	3522561	18.3085	5.59855e-20	2.987	19.2519	4030	1	0	0
1	3525179	3526268	17.1699	1.94984e-05	2.4895	4.71	1090	1	0	0
1	3526568	3528165	10.3267	1.79565e-10	4.979	9.74578	1598	1	0	0
1	3528280	3531191	18.4803	2.4559e-21	4.979	20.6098	2912	1	0	0
1	3534147	3536552	7.37068	1.15118e-07	2.987	6.93886	2406	1	0	0
1	3537204	3537946	6.73808	0.00339725	2.39	2.46887	743	1	0	0
1	3543134	3543661	0.845353	0.938384	1.394	-0.0276196	528	0	0	0
1	3565126	3570503	11.848	1.49489e-30	5.776	29.8254	5378	1	0	0
1	3584303	3587261	2.65796	0.00217679	2.788	2.66218	2959	1	0	0
1	3587806	3589228	3.39486	0.00748309	2.589	2.12592	1423	1	0	0
1	3590001	3592800	4.73188	2.3803e-06	5.0785	5.62337	2800	1	0	0
1	3592944	3594316	9.41162	9.52846e-05	2.589	4.02098	1373	1	0	0
1	3596741	3598670	14.3499	2.89344e-10	3.087	9.53859	1930	1	0	0
1	3687754	3690210	7.58979	8.73215e-12	5.8755	11.0589	2457	1	0	0
1	3691599	3694523	5.33888	1.37033e-09	3.187	8.86318	2925	1	0	0
1	3711153	3715032	4.01162	6.01897e-10	5.975	9.22048	3880	1	0	0
1	3771929	3775275	1.34031	0.35785	3.8835	0.446299	3347	0	0	0
1	3807550	3808169	0.46512	0.497346	0.697	-0.303341	620	0	0	0
1	3808400	3809269	0.722257	0.915392	1.195	-0.0383931	870	0	0	0
1	3815583	3818881	1.48591	0.121159	11.153	0.916643	3299	0	0	0
1	3819427	3821457	1.91771	0.0510009	2.987	1.29242	2031	0	0	0
1	3823202	3824163	9.4411	0.00039003	2.589	3.4089	962	1	0	0
1	3827255	3828200	6.37922	0.000711146	2.39	3.14804	946	1	0	0
1	4014477	4016171	0.202605	0.266691	0.398	-0.573992	1695	0	0	0
1	4712663	4713560	9.45319	0.000369414	2.39	3.43249	898	1	0	0
1	5573389	5574004	0.272683	0.150456	0.597	-0.822589	616	0	0	0
1	5692622	5693053	0.236764	0.170225	0.398	-0.768977	432	0	0	0
1	5890971	5892282	13.2164	6.48502e-05	2.191	4.18809	1312	1	0	0
1	5915712	5917028	8.03222	2.3614e-05	2.589	4.62683	1317	1	0	0
1	5987575	5989093	0.484154	0.3369	0.597	-0.472498	1519	0	0	0
1	6034961	6035235	0.757174	1	0.996	0	275	0	0	0
1	6037921	6038986	3.18546	0.0173807	2.39	1.75993	1066	1	0	0
1	6039234	6041556	6.16247	1.99514e-07	3.386	6.70003	2323	1	0	0
1	6050686	6055067	2.02088	0.000387299	5.178	3.41195	4382	1	0	0
1	6055420	6056896	16.3308	1.41589e-06	2.39	5.84897	1477	1	0	0
1	6060875	6061933	13.1273	1.57129e-05	2.788	4.80374	1059	1	0	0
1	6066839	6068297	15.5867	5.60598e-06	2.39	5.25135	1459	1	0	0
1	6084579	6087506	6.17308	1.00717e-12	5.0785	11.9969	2928	1	0	0
1	6094356	6095732	12.664	2.6755e-07	3.386	6.5726	1377	1	0	0
1	6133783	6135211	15.3126	6.51234e-07	2.589	6.18626	1429	1	0	0
1	6161788	6162931	11.6255	8.16595e-05	2.191	4.08799	1144	1	0	0
1	6165072	6166229	15.4721	7.96192e-07	2.987	6.09898	1158	1	0	0
1	6184511	6185659	19.2008	1.01421e-05	2.2905	4.99387	1149	1	0	0
1	6186469	6189473	6.55183	3.56168e-09	2.589	8.44835	3005	1	0	0
1	6201643	6204616	8.61117	3.42638e-09	2.589	8.46516	2974	1	0	0
1	6207176	6209727	14.9638	3.13334e-16	3.087	15.504	2552	1	0	0
1	6211466	6212389	7.60623	0.000366441	2.39	3.436	924	1	0	0
1	6212904	6218905	5.01749	2.08054e-10	2.589	9.68182	6002	1	0	0
1	6228283	6229076	8.28567	0.00283555	2.39	2.54736	794	1	0	0
1	6230418	6232223	15.8128	1.73325e-08	2.987	7.76114	1806	1	0	0
1	6238064	6240819	12.7611	3.58581e-14	3.187	13.4454	2756	1	0	0
1	6256680	6262049	4.39272	1.5575e-13	8.2655	12.8076	5370	1	0	0
1	6263731	6268062	4.48383	6.24677e-12	10.8545	11.2043	4332	1	0	0
1	6268530	6268910	1.0082	0.925097	1.195	0.0338125	381	0	0	0
1	6268987	6269773	0.417076	0.195708	0.797	-0.70839	787	0	0	0
1	6278865	6283198	6.33892	9.90106e-12	2.987	11.0043	4334	1	0	0
1	6284323	6286209	5.57497	4.12041e-05	3.187	4.38506	1887	1	0	0
1	6293814	6297603	3.01409	1.15913e-06	6.373	5.93587	3790	1	0	0
1	6297609	6299061	7.98904	2.84989e-05	2.39	4.54517	1453	1	0	0
1	6301670	6302883	8.39548	7.3759e-07	3.6845	6.13218	1214	1	0	0
1	6306241	6307418	1.56016	0.624748	1.992	0.204295	1178	0	0	0
1	6307635	6311740	3.02548	0.0452531	3.187	1.34435	4106	1	0	0
1	6316589	6323347	1.95358	0.075972	3.087	1.11935	6759	0	0	0
1	6327206	6328009	0.994972	0.923173	0.996	-0.0347169	804	0	0	0
1	6336069	6338576	0.486609	0.199843	0.797	-0.699312	2508	0	0	0
1	6353941	6354711	0.474012	0.284937	0.597	-0.545252	771	0	0	0
1	6358629	6362078	0.404493	0.062584	1.195	-1.20354	3450	0	0	0
1	6382587	6383115	0.517134	0.579394	0.597	-0.237026	529	0	0	0
1	6384833	6386467	0.466343	0.0872734	0.797	-1.05912	1635	0	0	0
1	6403001	6405981	0.665986	0.448488	1.394	-0.348249	2981	0	0	0
1	6406504	6407447	1.97771	0.418617	1.992	0.378183	944	0	0	0
1	6433624	6435064	0.931027	0.855929	1.593	-0.0675623	1441	0	0	0
1	6438132	6439083	4.00662	0.0100337	2.589	1.99854	952	1	0	0
1	6444866	6448916	4.46371	1.04345e-08	3.784	7.98153	4051	1	0	0
1	6449647	6450647	5.89825	0.00264183	2.589	2.57809	1001	1	0	0
1	6450910	6458615	0.951552	1	3.585	0	7706	0	0	0
1	6458735	6459610	5.04291	0.00362803	2.788	2.44033	876	1	0	0
1	6459987	6460736	8.28517	0.00211607	2.788	2.67447	750	1	0	0
1	6463339	6465648	4.67701	9.30152e-06	2.589	5.03145	2310	1	0	0
1	6472935	6477676	2.1954	0.00176837	3.386	2.75243	4742	1	0	0
1	6478115	6490655	1.3503	0.308408	3.585	0.510875	12541	0	0	0
1	6490693	6491566	3.7991	0.0120902	1.992	1.91757	874	1	0	0
1	6491743	6492847	5.36107	0.000873941	2.191	3.05852	1105	1	0	0
1	6494661	6496480	7.57173	3.88177e-06	2.6885	5.41097	1820	1	0	0
1	6496675	6498225	6.29244	4.16029e-05	2.589	4.38088	1551	1	0	0
1	6498318	6502405	3.55677	2.37088e-06	3.585	5.62509	4088	1	0	0
1	6503155	6512309	2.18199	0.0586405	4.4815	1.2318	9155	0	0	0
1	6512369	6512949	1.03558	1	1.593	0	581	0	0	0
1	6513007	6514104	3.51838	0.0099385	3.187	2.00268	1098	1	0	0
1	6524040	6526592	2.10161	0.095833	2.589	1.01849	2553	0	0	0
1	6530468	6537883	0.674642	0.0709694	2.39	-1.14893	7416	0	0	0
1	6541900	6544310	1.70988	0.249031	2.589	0.603747	2411	0	0	0
1	6544354	6554224	3.57919	1.42355e-09	5.178	8.84663	9871	1	0	0
1	6554457	6555481	6.89863	0.000699509	2.589	3.15521	1025	1	0	0
1	6555682	6561903	10.0849	8.07264e-19	3.386	18.093	6222	1	0	0
1	6562019	6562834	3.09428	0.0259522	2.39	1.58583	816	1	0	0
1	6563689	6564544	7.02497	0.00188869	2.191	2.72384	856	1	0	0
1	6564653	6568418	9.91547	2.92903e-12	2.788	11.5333	3766	1	0	0
1	6568730	6574897	10.5177	4.08253e-17	2.987	16.3891	6168	1	0	0
1	6612570	6615965	3.57565	2.51808e-08	6.971	7.59893	3396	1	0	0
1	6617363	6619789	9.54661	1.00393e-08	2.788	7.9983	2427	1	0	0
1	6629360	6630579	8.36578	0.000416396	2.2905	3.38049	1220	1	0	0
1	6630592	6631531	10.1494	0.000163817	2.4895	3.78564	940	1	0	0
1	6631627	6633458	7.59235	4.44728e-06	2.4895	5.35191	1832	1	0	0
1	6635995	6637542	5.82831	2.12247e-05	2.987	4.67316	1548	1	0	0
1	6637661	6643868	1.02528	0.927355	3.983	0.0327538	6208	0	0	0
1	6648445	6648882	1.06607	0.999794	1.394	8.95616e-05	438	0	0	0
1	6654963	6655580	0.451737	0.321218	0.797	-0.4932	618	0	0	0
1	6659493	6668422	2.56597	1.53946e-05	6.174	4.81263	8930	1	0	0
1	6669121	6671910	6.55895	4.13333e-08	2.39	7.3837	2790	1	0	0
1	6672266	6676409	2.22595	0.0057451	5.577	2.2407	4144	1	0	0
1	6683484	6687064	2.81498	6.09228e-06	7.369	5.21522	3581	1	0	0
1	6709489	6710745	4.07101	0.0244893	2.191	1.61102	1257	1	0	0
1	6736934	6737253	0.452582	0.597162	0.797	-0.223908	320	0	0	0
1	6758706	6763482	1.15998	0.494645	4.979	0.305707	4777	0	0	0
1	6781153	6782096	4.60901	0.0165857	2.191	1.78027	944	1	0	0
1	6784028	6785433	3.79549	0.00264438	2.2905	2.57768	1406	1	0	0
1	6786141	6787372	7.32285	0.000945012	2.191	3.02456	1232	1	0	0
1	6790493	6791279	0.553253	0.507408	0.996	-0.294642	787	0	0	0
1	6814973	6817014	0.506369	0.307251	0.996	-0.512507	2042	0	0	0
1	6842999	6846950	0.990482	0.976747	5.377	-0.010218	3952	0	0	0
1	6856091	6856561	1.09397	0.989452	1.6925	0.00460529	471	0	0	0
1	6860644	6861320	0.584461	0.52206	0.996	-0.282279	677	0	0	0
1	6870067	6872073	0.474918	0.299216	1.195	-0.524015	2007	0	0	0
1	6876570	6877198	0.737027	0.679775	0.996	-0.167635	629	0	0	0
1	6887372	6887910	0.410539	0.400431	0.597	-0.397472	539	0	0	0
1	6892134	6893587	0.508142	0.220724	1.0955	-0.65615	1454	0	0	0
1	6919081	6921661	5.65651	1.2222e-07	4.182	6.91286	2581	1	0	0
1	6924097	6925814	5.76278	9.57956e-05	2.39	4.01865	1718	1	0	0
1	6969534	6970024	1.22228	0.914367	1.792	0.0388797	491	0	0	0
1	6975391	6976120	4.30352	0.0312936	2.4895	1.50454	730	1	0	0
1	6976453	6977823	0.931779	1	1.593	0	1371	0	0	0
1	7019139	7026321	2.17334	0.000978131	3.585	3.0096	7183	1	0	0
1	7050852	7052392	17.4343	1.74374e-10	3.187	9.75852	1541	1	0	0
1	7085879	7087242	14.0207	6.37603e-06	2.39	5.19545	1364	1	0	0
1	7176746	7178908	12.2668	3.19178e-14	3.386	13.496	2163	1	0	0
1	7266822	7269228	10.5619	2.25265e-10	2.589	9.64731	2407	1	0	0
1	7277766	7289488	13.7919	4.68222e-33	3.784	32.3295	11723	1	0	0
1	7289597	7292505	11.9335	3.87407e-13	3.585	12.4118	2909	1	0	0
1	7293993	7295619	7.40616	1.20022e-05	2.4895	4.92074	1627	1	0	0
1	7305538	7306906	11.5986	2.92601e-05	2.39	4.53372	1369	1	0	0
1	7306939	7308558	8.89744	7.30652e-06	2.39	5.13629	1620	1	0	0
1	7311264	7312447	6.49005	0.000608077	1.992	3.21604	1184	1	0	0
1	7312840	7313867	9.67168	0.000192665	2.589	3.7152	1028	1	0	0
1	7313981	7317204	6.77103	1.71973e-08	2.589	7.76454	3224	1	0	0
1	7317583	7330023	3.94438	1.27796e-12	4.282	11.8935	12441	1	0	0
1	7337556	7340822	0.989282	0.816284	1.992	-0.0881587	3267	0	0	0
1	7344260	7346553	7.86704	8.67024e-08	2.589	7.06197	2294	1	0	0
1	7348998	7350119	4.15944	0.0058504	2.589	2.23281	1122	1	0	0
1	7350827	7352193	5.77352	0.00041636	2.39	3.38053	1367	1	0	0
1	7352689	7353596	12.2525	0.000296642	2.39	3.52777	908	1	0	0
1	7353870	7355782	18.6394	1.76099e-08	2.987	7.75424	1913	1	0	0
1	7355874	7364467	13.4115	7.09614e-38	7.369	37.149	8594	1	0	0
1	7376661	7377684	5.14378	0.0034505	2.39	2.46212	1024	1	0	0
1	7377876	7378789	1.11544	0.803816	1.593	0.0948432	914	0	0	0
1	7392657	7397120	0.695724	0.2435	1.593	-0.613501	4464	0	0	0
1	7399714	7400142	1.01205	1	1.593	0	429	0	0	0
1	7400161	7400705	0.813937	0.776053	0.996	-0.110109	545	0	0	0
1	7400786	7402370	0.619549	0.205399	1.394	-0.687402	1585	0	0	0
1	7405311	7409011	5.71935	1.95317e-08	2.788	7.70926	3701	1	0	0
1	7409396	7411532	6.27212	3.53589e-06	2.987	5.4515	2137	1	0	0
1	7426420	7428280	0.758647	0.564338	1.593	-0.24846	1861	0	0	0
1	7428744	7430055	4.66158	0.00208164	2.589	2.6816	1312	1	0	0
1	7436602	7437683	7.61257	0.00184989	2.191	2.73285	1082	1	0	0
1	7439491	7441149	5.78353	7.63796e-05	2.191	4.11702	1659	1	0	0
1	7445426	7451260	7.28864	1.37502e-13	3.187	12.8617	5835	1	0	0
1	7451463	7452692	6.88107	0.000225064	2.39	3.64769	1230	1	0	0
1	7458292	7471830	30.6607	2.28573e-69	6.971	68.641	13539	1	1	7.38607e-05
1	7477137	7483571	7.99231	9.41792e-18	3.187	17.026	6435	1	0	0
1	7484960	7486171	9.0769	0.000224973	2.589	3.64787	1212	1	0	0
1	7491046	7491970	10.3767	0.00207243	2.191	2.68352	925	1	0	0
1	7496404	7499366	8.31671	7.70388e-09	2.589	8.11329	2963	1	0	0
1	7499753	7500790	7.41687	0.000633664	2.39	3.19814	1038	1	0	0
1	7502751	7504971	6.38025	6.30502e-06	2.39	5.20031	2221	1	0	0
1	7505137	7507449	10.7039	4.01515e-08	2.788	7.3963	2313	1	0	0
1	7511311	7515210	12.0671	4.37053e-18	3.585	17.3595	3900	1	0	0
1	7515452	7517189	9.3331	6.77089e-06	2.39	5.16935	1738	1	0	0
1	7517640	7519546	5.96493	0.000122717	2.39	3.9111	1907	1	0	0
1	7522116	7524045	9.40182	1.53247e-06	2.191	5.81461	1930	1	0	0
1	7525009	7526260	8.73108	1.87982e-05	2.39	4.72588	1252	1	0	0
1	7527429	7537552	19.4251	5.47581e-51	6.971	50.2616	10124	1	0	0
1	7539070	7539913	5.98593	0.00543607	2.589	2.26472	844	1	0	0
1	7551086	7552543	0.609279	0.436675	1.195	-0.359841	1458	0	0	0
1	7555301	7556453	11.1218	0.0002752	2.2905	3.56035	1153	1	0	0
1	7563897	7565281	9.8621	2.26183e-05	2.191	4.64554	1385	1	0	0
1	7569564	7570748	1.23216	0.635764	2.191	0.196704	1185	0	0	0
1	7579207	7580090	12.1224	0.000777704	2.39	3.10919	884	1	0	0
1	7585685	7588046	11.9688	4.86128e-09	2.788	8.31325	2362	1	0	0
1	7591288	7592290	10.5799	0.000220748	2.589	3.6561	1003	1	0	0
1	7592543	7601626	11.2441	4.87172e-23	2.987	22.3123	9084	1	0	0
1	7604292	7605292	11.0742	0.000627188	2.191	3.2026	1001	1	0	0
1	7606879	7615201	15.1709	3.64102e-44	6.174	43.4388	8323	1	0	0
1	7619815	7622926	9.38031	1.80471e-12	2.788	11.7436	3112	1	0	0
1	7624911	7626390	10.4735	1.21925e-06	2.4895	5.91391	1480	1	0	0
1	7630456	7630971	0.675208	0.710429	0.996	-0.148479	516	0	0	0
1	7632385	7634098	0.363182	0.0967145	0.996	-1.01451	1714	0	0	0
1	7635041	7636110	5.00731	0.00232731	2.39	2.63315	1070	1	0	0
1	7642035	7643539	6.21763	0.000625934	2.39	3.20347	1505	1	0	0
1	7705180	7710098	5.47791	9.97216e-10	2.987	9.00121	4919	1	0	0
1	7714820	7715239	1.7498	0.718608	1.4935	0.143508	420	0	0	0
1	7720869	7723010	11.4528	2.25612e-07	2.191	6.64664	2142	1	0	0
1	7726571	7728386	6.73995	1.93439e-06	2.987	5.71346	1816	1	0	0
1	7729109	7730653	5.7848	1.54589e-05	3.784	4.81082	1545	1	0	0
1	7730759	7731825	7.29793	0.00116267	2.191	2.93454	1067	1	0	0
1	7732942	7734788	6.36197	6.25548e-05	2.191	4.20374	1847	1	0	0
1	7737756	7741298	0.599248	0.0705762	1.792	-1.15134	3543	0	0	0
1	7763469	7766060	1.38188	0.44055	5.577	0.356005	2592	0	0	0
1	7826337	7827493	0.354274	0.173079	0.597	-0.761756	1157	0	0	0
1	7841634	7845417	0.659364	0.176099	3.386	-0.754243	3784	0	0	0
1	7868783	7872278	21.4049	9.64363e-22	4.0825	21.0158	3496	1	0	0
1	7887042	7887837	0.309647	0.0517808	0.597	-1.28583	796	0	0	0
1	7925053	7925804	6.64546	0.00199576	1.992	2.69989	752	1	0	0
1	7945097	7946693	0.9939	1	1.992	0	1597	0	0	0
1	7947654	7950203	12.8355	6.97836e-12	2.987	11.1562	2550	1	0	0
1	7961765	7963103	8.25347	2.30703e-06	3.386	5.63695	1339	1	0	0
1	7972500	7973904	0.649026	0.343608	1.992	-0.463937	1405	0	0	0
1	8000897	8003102	9.37461	7.35772e-08	2.39	7.13326	2206	1	0	0
1	8008318	8009492	9.42635	0.000161733	2.589	3.7912	1175	1	0	0
1	8010958	8012436	4.59224	0.00206776	1.992	2.6845	1479	1	0	0
1	8012825	8017499	3.17563	9.51314e-08	4.581	7.02168	4675	1	0	0
1	8019692	8023730	2.99465	3.23696e-07	6.971	6.48986	4039	1	0	0
1	8035685	8038804	5.60287	1.09515e-07	2.788	6.96052	3120	1	0	0
1	8040893	8044825	7.26189	4.68287e-13	3.784	12.3295	3933	1	0	0
1	8045379	8047319	3.96586	0.0009718	2.39	3.01242	1941	1	0	0
1	8047391	8049327	4.96306	9.60781e-05	2.589	4.01738	1937	1	0	0
1	8053568	8055244	12.0743	1.6133e-06	2.4895	5.79228	1677	1	0	0
1	8062128	8067526	4.05782	7.45698e-08	3.784	7.12744	5399	1	0	0
1	8074982	8076785	0.671281	0.597571	1.593	-0.223611	1804	0	0	0
1	8077581	8078014	0.898082	1	1.394	0	434	0	0	0
1	8078024	8078433	1.00947	0.877285	1.593	0.0568593	410	0	0	0
1	8078478	8081256	1.74817	0.0446255	2.39	1.35042	2779	1	0	0
1	8084454	8089438	3.62466	9.90316e-07	21.311	6.00423	4985	1	0	0
1	8097568	8098228	5.29948	1.01668e-05	7.967	4.99282	661	1	0	0
1	8100355	8101513	12.618	5.00733e-24	22.705	23.3004	1159	1	0	0
1	8130312	8130982	12.3225	2.47785e-17	23.103	16.6059	671	1	0	0
1	8137024	8138821	13.0773	5.66688e-34	28.082	33.2467	1798	1	0	0
1	8143544	8144099	13.3185	1.99604e-14	18.124	13.6998	556	1	0	0
1	8152893	8158495	5.12737	1.33956e-20	32.862	19.873	5603	1	0	0
1	8180664	8181733	19.0143	2.52273e-36	35.053	35.5981	1070	1	0	0
1	8207731	8208470	3.84368	0.000976281	6.572	3.01043	740	1	0	0
1	8229016	8231102	4.4778	1.06519e-12	23.701	11.9726	2087	1	0	0
1	8233740	8235698	7.19486	9.61315e-21	21.51	20.0171	1959	1	1	0.000510465
1	8241906	8243582	14.2549	1.90987e-34	30.871	33.719	1677	1	0	0
1	8254381	8254728	19.9268	1.87307e-17	30.472	16.7274	348	1	0	0
1	8254759	8255343	22.2981	1.99193e-29	36.6465	28.7007	585	1	0	0
1	8264161	8264462	13.7581	4.09629e-09	15.4355	8.38761	302	1	0	0
1	8276729	8278286	1.15943	0.470177	5.377	0.327739	1558	0	0	0
1	8289080	8303295	6.54051	2.53509e-22	6.572	21.596	14216	1	0	0
1	8305376	8309266	0.838966	0.612232	2.589	-0.213084	3891	0	0	0
1	8309395	8311387	2.67967	0.0172048	2.589	1.76435	1993	1	0	0
1	8316250	8322119	1.19842	0.560521	2.788	0.251408	5870	0	0	0
1	8322826	8324428	7.80481	0.000192693	2.191	3.71513	1603	1	0	0
1	8327013	8327775	2.36431	0.0821134	2.788	1.08559	763	0	0	0
1	8328477	8330456	3.85653	0.000283971	2.987	3.54673	1980	1	0	0
1	8330709	8332112	5.55762	0.000685312	2.788	3.16411	1404	1	0	0
1	8334322	8335503	1.32018	0.460444	2.191	0.336823	1182	0	0	0
1	8335900	8337225	4.79689	0.00239184	2.788	2.62127	1326	1	0	0
1	8337347	8338438	5.02255	0.00750907	2.39	2.12441	1092	1	0	0
1	8338639	8339881	5.8449	0.000359744	2.8875	3.44401	1243	1	0	0
1	8341903	8344425	3.71696	0.000312182	2.39	3.50559	2523	1	0	0
1	8344449	8345709	1.39549	0.53748	2.788	0.269637	1261	0	0	0
1	8346245	8347166	6.03114	0.0014887	2.191	2.82719	922	1	0	0
1	8349625	8351091	5.34406	0.000657091	2.191	3.18237	1467	1	0	0
1	8352370	8354637	0.970088	0.819477	2.4895	-0.086463	2268	0	0	0
1	8354880	8355839	3.9334	0.00657933	2.589	2.18182	960	1	0	0
1	8356218	8358364	7.2806	5.78531e-08	3.585	7.23767	2147	1	0	0
1	8359859	8361148	3.451	0.0142722	2.191	1.84551	1290	1	0	0
1	8364968	8379428	18.459	3.86621e-55	6.373	54.4127	14461	1	0	0
1	8402757	8404677	12.6746	1.63708e-12	4.78	11.7859	1921	1	0	0
1	8405114	8412776	13.0528	3.86006e-27	4.182	26.4134	7663	1	0	0
1	8431295	8431925	1.12369	1	1.4935	0	631	0	0	0
1	8433307	8434950	2.95086	0.0257296	1.892	1.58957	1644	1	0	0
1	8455355	8456586	0.529705	0.343459	0.996	-0.464126	1232	0	0	0
1	8463923	8465386	0.573128	0.328417	1.195	-0.483575	1464	0	0	0
1	8475769	8476559	0.662282	0.825279	0.797	-0.0833991	791	0	0	0
1	8498836	8499849	0.62971	0.61303	0.996	-0.212518	1014	0	0	0
1	8517685	8518437	0.583288	0.4453	0.996	-0.351347	753	0	0	0
1	8543150	8543501	0.735099	1	0.597	0	352	0	0	0
1	8554245	8555410	5.62524	0.00186145	2.39	2.73015	1166	1	0	0
1	8585031	8586530	0.572634	0.133889	2.191	-0.873255	1500	0	0	0
1	8587706	8588095	2.19435	0.536786	1.992	0.270199	390	0	0	0
1	8612154	8612676	0.791556	0.908752	1.394	-0.0415544	523	0	0	0
1	8657872	8659030	0.527436	0.223084	0.996	-0.651532	1159	0	0	0
1	8712263	8713269	0.879309	0.897199	1.195	-0.0471114	1007	0	0	0
1	8721335	8723097	0.787891	0.783144	1.394	-0.106158	1763	0	0	0
1	8723345	8724873	0.582982	0.258991	0.996	-0.586716	1529	0	0	0
1	8734230	8735106	0.740098	0.753405	1.195	-0.122972	877	0	0	0
1	8738751	8739455	0.747328	0.794509	0.996	-0.0999014	705	0	0	0
1	8744621	8745377	0.733177	0.876597	1.195	-0.0571998	757	0	0	0
1	8746428	8747686	0.563673	0.317067	0.996	-0.498849	1259	0	0	0
1	8760776	8765014	1.71852	0.0428597	3.087	1.36795	4239	1	0	0
1	8786236	8787518	2.72492	0.0321757	2.191	1.49247	1283	1	0	0
1	8815084	8815509	0.414938	0.441336	0.996	-0.35523	426	0	0	0
1	8832282	8832943	0.752891	0.912616	1.195	-0.039712	662	0	0	0
1	8847526	8848000	0.709603	0.928715	0.597	-0.0321174	475	0	0	0
1	8875422	8879452	2.11895	0.00108393	5.178	2.965	4031	1	0	0
1	8882243	8883250	1.20237	0.631277	1.992	0.19978	1008	0	0	0
1	8888995	8890247	0.865584	0.764844	1.593	-0.116427	1253	0	0	0
1	8906996	8909962	1.02156	0.989937	1.892	0.00439256	2967	0	0	0
1	8929106	8943338	1.82415	0.00163593	4.581	2.78624	14233	1	0	0
1	8943485	8945647	4.3194	2.43457e-05	2.987	4.61358	2163	1	0	0
1	8947606	8948682	6.73382	0.000224621	2.39	3.64855	1077	1	0	0
1	8948836	8952002	6.56557	2.12429e-10	3.386	9.67279	3167	1	0	0
1	8958474	8965024	16.8872	3.62514e-37	5.178	36.4407	6551	1	0	0
1	8965149	8966271	4.56956	0.00580985	2.589	2.23584	1123	1	0	0
1	8971290	8972476	6.27562	0.000793698	2.191	3.10034	1187	1	0	0
1	8976382	8978290	5.85289	2.21501e-05	2.589	4.65462	1909	1	0	0
1	8978326	8979478	5.87702	0.000236606	3.187	3.62597	1153	1	0	0
1	8980248	8981672	5.99913	0.000323824	2.39	3.48969	1425	1	0	0
1	8984030	8984815	7.58613	0.00706643	2.39	2.1508	786	1	0	0
1	9000579	9004104	13.0116	2.10239e-18	3.784	17.6773	3526	1	0	0
1	9006191	9007377	6.79441	0.000861545	2.39	3.06472	1187	1	0	0
1	9037118	9037707	0.53212	0.452218	0.996	-0.344652	590	0	0	0
1	9042830	9044837	13.9355	2.01279e-15	5.178	14.6962	2008	1	0	0
1	9044980	9048503	2.83914	0.00101932	4.78	2.99169	3524	1	0	0
1	9049624	9050723	7.59239	9.51493e-05	2.9875	4.02159	1100	1	0	0
1	9052823	9053569	7.6324	0.0054331	2.589	2.26495	747	1	0	0
1	9064166	9072116	8.16743	4.19927e-20	4.182	19.3768	7951	1	0	0
1	9073423	9075316	9.40295	1.03305e-06	2.39	5.98588	1894	1	0	0
1	9108650	9110015	0.853376	0.845661	1.394	-0.0728035	1366	0	0	0
1	9123626	9124195	1.76638	0.415903	1.593	0.381008	570	0	0	0
1	9126769	9127714	7.73192	0.000429819	2.4895	3.36671	946	1	0	0
1	9131538	9132578	4.96616	0.0239977	2.191	1.61983	1041	1	0	0
1	9137616	9138478	4.73732	0.0151365	2.788	1.81997	863	1	0	0
1	9138879	9139391	1.60739	0.658589	1.792	0.181385	513	0	0	0
1	9157633	9158957	10.6	1.67005e-05	2.39	4.77727	1325	1	0	0
1	9160978	9161957	5.49378	0.00194543	2.6885	2.71098	980	1	0	0
1	9172726	9173958	0.741687	0.551564	1.992	-0.258404	1233	0	0	0
1	9174381	9174826	0.899292	0.962006	1.195	-0.0168224	446	0	0	0
1	9174937	9175672	0.485303	0.355171	0.996	-0.449563	736	0	0	0
1	9187586	9190895	1.12823	0.804505	5.577	0.0944714	3310	0	0	0
1	9194949	9197766	7.65268	8.35453e-08	2.589	7.07808	2818	1	0	0
1	9201919	9203941	12.8818	1.26216e-09	3.187	8.89889	2023	1	0	0
1	9204034	9207470	15.3436	7.06526e-22	4.581	21.1509	3437	1	0	0
1	9214272	9216644	7.97844	1.23576e-07	2.589	6.90806	2373	1	0	0
1	9222149	9225788	4.41927	4.67623e-05	4.182	4.3301	3640	1	0	0
1	9240398	9244529	12.3733	4.23852e-35	8.763	34.3728	4132	1	0	0
1	9256041	9257367	11.3887	3.42646e-06	2.788	5.46515	1327	1	0	0
1	9291663	9296659	1.09467	0.56195	3.784	0.250302	4997	0	0	0
1	9297809	9300568	0.721857	0.713275	1.394	-0.146743	2760	0	0	0
1	9302129	9303421	0.918458	1	1.195	0	1293	0	0	0
1	9308782	9312124	0.762204	0.861908	1.992	-0.0645389	3343	0	0	0
1	9317519	9318840	3.78123	0.0154829	1.992	1.81015	1322	1	0	0
1	9319036	9321451	4.0841	3.28033e-05	2.788	4.48408	2416	1	0	0
1	9326052	9327643	4.35637	0.000141901	3.4855	3.84801	1592	1	0	0
1	9334998	9336591	1.26003	0.641148	2.191	0.193042	1594	0	0	0
1	9342616	9344979	0.673976	0.314265	1.593	-0.502705	2364	0	0	0
1	9351332	9355949	0.640794	0.078342	4.979	-1.10601	4618	0	0	0
1	9357026	9357558	1.60138	0.404989	2.2905	0.392557	533	0	0	0
1	9358399	9364465	1.8953	0.00241014	3.784	2.61796	6067	1	0	0
1	9364729	9365912	3.11913	0.024328	2.589	1.61389	1184	1	0	0
1	9375045	9376911	4.31868	0.000719432	2.39	3.14301	1867	1	0	0
1	9377897	9378811	4.20376	0.0142015	2.39	1.84767	915	1	0	0
1	9378968	9380255	1.94218	0.163047	2.191	0.787686	1288	0	0	0
1	9384120	9385444	4.30756	0.00592697	2.191	2.22717	1325	1	0	0
1	9385598	9386995	2.54037	0.0751017	2.0915	1.12435	1398	0	0	0
1	9388370	9389689	0.769895	0.65746	1.6925	-0.182131	1320	0	0	0
1	9392929	9393417	1.30098	0.726334	1.892	0.138864	489	0	0	0
1	9393467	9394029	1.22243	0.695357	1.593	0.157792	563	0	0	0
1	9397868	9399949	0.757971	0.892157	2.39	-0.0495589	2082	0	0	0
1	9400002	9401089	2.58529	0.0917782	2.191	1.03726	1088	0	0	0
1	9401921	9403048	3.66401	0.0208787	2.191	1.6803	1128	1	0	0
1	9404247	9405422	5.61295	0.00441153	2.39	2.35541	1176	1	0	0
1	9411418	9412355	2.42289	0.0910765	2.6885	1.04059	938	0	0	0
1	9412888	9413806	4.26094	0.0128518	2.4895	1.89104	919	1	0	0
1	9432567	9434177	1.06479	0.809169	1.394	0.0919608	1611	0	0	0
1	9443686	9446657	0.982428	0.862899	2.39	-0.0640402	2972	0	0	0
1	9446937	9447855	3.12144	0.0315645	2.2905	1.5008	919	1	0	0
1	9459851	9461510	0.907245	0.931489	1.992	-0.0308224	1660	0	0	0
1	9470792	9471680	2.42244	0.0639838	2.191	1.19393	889	0	0	0
1	9472409	9474315	3.95136	5.60649e-05	4.282	4.25131	1907	1	0	0
1	9478453	9479506	3.76434	0.00754385	2.2905	2.12241	1054	1	0	0
1	9485488	9491252	4.89929	5.32299e-13	3.187	12.2738	5765	1	0	0
1	9494499	9497908	0.669467	0.478897	1.593	-0.319758	3410	0	0	0
1	9502626	9503436	1.38834	0.819061	1.792	0.0866838	811	0	0	0
1	9509890	9511018	4.76056	0.0042057	2.191	2.37616	1129	1	0	0
1	9519272	9520578	0.991768	0.76079	1.593	-0.118735	1307	0	0	0
1	9525684	9529051	0.597972	1	1.394	0	3368	0	0	0
1	9532569	9534092	2.30305	0.00673938	2.788	2.17138	1524	1	0	0
1	9554587	9556542	6.38156	2.39313e-08	2.788	7.62103	1956	1	0	0
1	9585791	9587228	1.07447	0.870142	1.792	0.0604101	1438	0	0	0
1	9596618	9601777	1.13258	0.642876	4.282	0.191873	5160	0	0	0
1	9602014	9603503	0.71198	0.648085	1.195	-0.188368	1490	0	0	0
1	9607932	9608918	0.996564	0.931755	1.195	-0.0306984	987	0	0	0
1	9620680	9622878	0.36905	0.150962	0.996	-0.821132	2199	0	0	0
1	9647860	9651548	1.70368	0.0279989	3.784	1.55286	3689	1	0	0
1	9652886	9654008	1.94602	0.146877	2.6885	0.833046	1123	0	0	0
1	9655189	9655743	2.28159	0.379779	1.6925	0.42047	555	0	0	0
1	9686145	9689532	9.60361	6.36154e-11	2.589	10.1964	3388	1	0	0
1	9730634	9732480	15.6451	1.87426e-13	3.187	12.7272	1847	1	0	0
1	9745871	9751174	6.94848	1.01529e-16	4.581	15.9934	5304	1	0	0
1	9753779	9755085	6.61057	0.000391406	2.2905	3.40737	1307	1	0	0
1	9758972	9764780	11.4491	5.76968e-18	2.987	17.2388	5809	1	0	0
1	9776125	9783053	16.4043	1.69629e-29	4.182	28.7705	6929	1	0	0
1	9784136	9785501	8.34878	4.1484e-06	3.386	5.38212	1366	1	0	0
1	9826826	9827930	1.83747	0.256799	2.39	0.590407	1105	0	0	0
1	9833466	9835256	1.22953	0.569655	1.792	0.244388	1791	0	0	0
1	9842507	9843542	1.22391	0.786019	2.191	0.104567	1036	0	0	0
1	9862114	9862531	0.627964	0.6642	1.0955	-0.177701	418	0	0	0
1	9869376	9870570	1.07969	0.971991	1.593	0.0123377	1195	0	0	0
1	9871483	9872016	0.79393	0.856626	1.195	-0.0672086	534	0	0	0
1	9882229	9887464	0.794976	0.381267	4.6805	-0.418771	5236	0	0	0
1	9894009	9897170	0.722477	0.331348	2.2905	-0.479716	3162	0	0	0
1	9898439	9900814	1.00986	0.893508	1.593	0.0489014	2376	0	0	0
1	9905498	9907170	1.19814	0.748891	1.992	0.125581	1673	0	0	0
1	9923977	9924399	1.56705	0.629015	2.0915	0.201339	423	0	0	0
1	9925760	9928275	3.16016	0.000691371	2.788	3.16029	2516	1	0	0
1	9929979	9930519	1.47991	0.695322	1.992	0.157814	541	0	0	0
1	9932458	9938799	2.05571	0.0423375	2.788	1.37327	6342	1	0	0
1	9941192	9945401	6.58386	9.04606e-09	3.187	8.04354	4210	1	0	0
1	9945485	9947036	4.15146	0.00303825	1.992	2.51738	1552	1	0	0
1	9948913	9955028	5.40059	2.09299e-13	4.382	12.6792	6116	1	0	0
1	9955614	9957209	4.04347	0.00164243	2.39	2.78451	1596	1	0	0
1	9957329	9962395	2.04322	0.00926312	2.788	2.03324	5067	1	0	0
1	9963354	9964916	5.60426	0.00010746	2.4895	3.96875	1563	1	0	0
1	9966777	9968328	1.15633	0.743947	1.593	0.128458	1552	0	0	0
1	9968376	9970543	1.1197	0.856128	4.282	0.0674614	2168	0	0	0
1	9970546	9973399	1.02666	1	4.581	0	2854	0	0	0
1	9993413	9994425	0.585112	0.567007	0.697	-0.246411	1013	0	0	0
1	9997087	9997433	0.950153	0.987711	0.8965	-0.00537001	347	0	0	0
1	10001595	10004851	1.30822	0.241053	5.577	0.617887	3257	0	0	0
1	10009906	10011984	2.28436	0.0177754	2.788	1.75018	2079	1	0	0
1	10018345	10022014	5.08358	7.64927e-07	2.987	6.11638	3670	1	0	0
1	10056672	10058589	5.18187	3.69379e-07	4.581	6.43253	1918	1	0	0
1	10090657	10095129	2.30195	0.000411372	4.581	3.38577	4473	1	0	0
1	10163535	10169868	1.17648	0.729102	2.788	0.137212	6334	0	0	0
1	10255120	10255921	7.7135	0.00339183	2.589	2.46957	802	1	0	0
1	10258099	10259070	6.4983	0.000522987	2.589	3.28151	972	1	0	0
1	10267287	10272951	0.995897	1	4.382	0	5665	0	1	0.000176523
1	10289768	10291926	3.78716	0.000287331	2.39	3.54162	2159	1	0	0
1	10297137	10297441	0.660228	0.850427	0.597	-0.0703627	305	0	0	0
1	10304758	10305801	0.530214	0.357983	0.996	-0.446138	1044	0	0	0
1	10306063	10306627	1.16871	0.866067	1.6925	0.0624483	565	0	0	0
1	10310426	10311346	0.969312	0.953452	1.593	-0.0207013	921	0	0	0
1	10312483	10314483	0.863325	0.971888	1.593	-0.0123838	2001	0	0	0
1	10316763	10317211	0.61197	0.719997	0.797	-0.142669	449	0	0	0
1	10317236	10318891	0.474316	0.0581347	0.996	-1.23556	1656	0	0	0
1	10331659	10333315	0.391685	0.0697913	0.697	-1.1562	1657	0	0	0
1	10398343	10400966	3.01475	0.000394483	3.386	3.40397	2624	1	0	0
1	10437480	10438603	4.15402	0.0054524	2.589	2.26341	1124	1	0	0
1	10458089	10461437	2.43797	0.000475511	5.6765	3.32284	3349	1	0	0
1	10474208	10477414	0.629072	0.684049	1.195	-0.164913	3207	0	0	0
1	10483772	10484972	6.7445	0.00118807	2.191	2.92516	1201	1	0	0
1	10486039	10492057	4.11893	5.2722e-10	3.187	9.27801	6019	1	0	0
1	10492401	10493520	1.71344	0.542675	1.992	0.26546	1120	0	0	0
1	10530877	10536907	3.21112	1.04765e-07	5.577	6.97978	6031	1	0	0
1	10553441	10556359	1.62559	0.116168	2.191	0.934914	2919	0	0	0
1	10561584	10562199	0.86099	0.931146	0.996	-0.0309823	616	0	0	0
1	10569319	10570857	1.66136	0.228038	2.191	0.641992	1539	0	0	0
1	10571231	10572240	3.26166	0.0450885	2.589	1.34593	1010	1	0	0
1	10572932	10573851	4.48273	0.00710337	2.39	2.14854	920	1	0	0
1	10586740	10590428	8.58911	2.53524e-15	4.382	14.596	3689	1	0	0
1	10634533	10636401	17.6238	1.29875e-10	2.987	9.88648	1869	1	0	0
1	10638006	10640104	0.610693	0.318332	1.195	-0.497119	2099	0	0	0
1	10694076	10696755	2.02473	0.0380556	2.39	1.41958	2680	1	0	0
1	10700123	10702004	4.08402	0.00206979	2.788	2.68407	1882	1	0	0
1	10702692	10703802	4.09576	0.0277746	2.39	1.55635	1111	1	0	0
1	10706697	10708006	3.06976	0.0376733	1.992	1.42397	1310	1	0	0
1	10710650	10712724	6.23014	9.57211e-06	3.087	5.01899	2075	1	0	0
1	10718622	10719031	1.80022	0.702318	1.992	0.153466	410	0	0	0
1	10725688	10727680	2.93098	0.174524	2.39	0.758146	1993	0	0	0
1	10727809	10729617	2.77572	0.0280714	2.39	1.55174	1809	1	0	0
1	10729921	10730835	2.3396	0.141697	2.39	0.848641	915	0	0	0
1	10731214	10732358	2.57393	0.0804575	2.2905	1.09443	1145	0	0	0
1	10738872	10743591	1.46493	0.204457	2.589	0.689398	4720	0	0	0
1	10745213	10750973	0.787393	0.398026	3.386	-0.400088	5761	0	0	0
1	10756699	10757915	2.06071	0.220347	2.191	0.656893	1217	0	0	0
1	10758586	10760874	2.23496	0.0155154	2.987	1.80924	2289	1	0	0
1	10761959	10763002	4.47763	0.0160703	2.191	1.79398	1044	1	0	0
1	10763416	10765549	3.6315	0.000911833	2.589	3.04008	2134	1	0	0
1	10769640	10770844	2.27654	0.0961367	2.191	1.01711	1205	0	0	0
1	10773408	10774139	6.07692	0.0231573	2.39	1.63531	732	1	0	0
1	10774178	10776430	4.1242	0.000116771	2.987	3.93266	2253	1	0	0
1	10777843	10778284	1.18961	0.842311	2.39	0.0745277	442	0	0	0
1	10781555	10788637	4.68548	5.10769e-12	3.784	11.2918	7083	1	0	0
1	10789081	10792106	4.06097	1.12159e-05	2.788	4.95016	3026	1	0	0
1	10792210	10794607	4.33338	3.36893e-05	2.987	4.47251	2398	1	0	0
1	10794707	10796453	2.65101	0.0144111	2.191	1.8413	1747	1	0	0
1	10796636	10800633	0.926427	0.812095	2.39	-0.0903934	3998	0	0	0
1	10802249	10806513	2.32587	0.00106409	3.585	2.97302	4265	1	0	0
1	10806583	10807164	2.23499	0.245446	2.39	0.610044	582	0	0	0
1	10809587	10810528	3.57096	0.0465846	1.992	1.33176	942	1	0	0
1	10811076	10812891	2.55708	0.0368801	2.39	1.43321	1816	1	0	0
1	10824048	10827830	0.625522	0.102596	2.191	-0.98887	3783	0	0	0
1	10827963	10828993	2.4018	0.0714788	2.589	1.14582	1031	0	0	0
1	10831757	10834435	1.4257	0.358358	2.39	0.445682	2679	0	0	0
1	10835239	10843902	0.87838	0.765106	3.784	-0.116279	8664	0	0	0
1	10845192	10846589	1.59422	0.296056	2.589	0.528626	1398	0	0	0
1	10848291	10849582	1.36369	0.455421	2.589	0.341586	1292	0	0	0
1	10849804	10850265	1.31475	0.615507	2.4895	0.210767	462	0	0	0
1	10861234	10862125	3.86379	0.0174149	2.0915	1.75908	892	1	0	0
1	10862727	10866651	1.05835	0.760468	3.784	0.118919	3925	0	0	0
1	10872452	10874461	4.77598	0.000105433	2.987	3.97702	2010	1	0	0
1	10877268	10881120	0.906878	0.791743	2.191	-0.101416	3853	0	0	0
1	10883778	10886464	7.48575	5.9122e-09	2.987	8.22825	2687	1	0	0
1	10890978	10892327	9.49215	0.000123614	2.191	3.90793	1350	1	0	0
1	10892542	10893468	7.11967	0.00166565	1.992	2.77842	927	1	0	0
1	10894654	10898102	6.515	2.32255e-09	2.788	8.63404	3449	1	0	0
1	10918635	10918958	0.720823	0.956643	0.797	-0.0192499	324	0	0	0
1	10927151	10928495	4.32448	0.000235446	2.6885	3.62811	1345	1	0	0
1	10957687	10959116	8.15232	2.28531e-06	3.4855	5.64106	1430	1	0	0
1	10959453	10964977	2.98855	1.57102e-06	3.187	5.80382	5525	1	0	0
1	10965800	10967307	8.01617	8.09049e-05	2.39	4.09203	1508	1	0	0
1	10969398	10971217	9.95188	1.86095e-07	3.2865	6.73027	1820	1	0	0
1	10994148	10994617	1.05314	1	1.792	0	470	0	0	0
1	10994712	10995810	0.542253	0.326041	0.996	-0.486727	1099	0	0	0
1	10999627	11002595	2.14202	0.0116432	2.589	1.93393	2969	1	0	0
1	11003156	11005300	0.516627	0.0514303	1.394	-1.28878	2145	0	0	0
1	11005758	11006560	2.90093	0.0632465	2.39	1.19896	803	0	0	0
1	11019480	11020448	5.35042	0.00265607	2.191	2.57576	969	1	0	0
1	11020450	11021512	5.24175	0.000851851	2.191	3.06964	1063	1	0	0
1	11035427	11036799	0.686081	0.887846	1.2945	-0.0516625	1373	0	0	0
1	11038954	11040765	0.491924	0.155024	1.195	-0.8096	1812	0	0	0
1	11067703	11068844	0.855963	0.750991	1.394	-0.124365	1142	0	0	0
1	11069413	11070705	3.35258	0.0104996	2.39	1.97883	1293	1	0	0
1	11070844	11074483	1.25014	0.272647	5.975	0.564399	3640	0	0	0
1	11104005	11106000	10.9563	3.84533e-07	2.4895	6.41507	1996	1	0	0
1	11118085	11122856	4.28461	1.32661e-10	4.979	9.87726	4772	1	0	0
1	11123042	11124182	2.97929	0.0301173	2.0915	1.52118	1141	1	0	0
1	11158142	11161172	1.90036	0.00234302	9.958	2.63022	3031	1	0	0
1	11161185	11162264	4.83479	0.00599673	2.39	2.22209	1080	1	0	0
1	11194128	11194752	1.05103	0.924669	0.797	0.0340137	625	0	0	0
1	11320826	11324124	5.17901	8.4908e-12	4.8795	11.0711	3299	1	0	0
1	11330790	11331739	5.45096	0.00252938	2.39	2.59699	950	1	0	0
1	11332368	11335332	1.34125	0.157962	3.784	0.801447	2965	0	0	0
1	11390244	11391096	9.51871	0.000906767	2.39	3.0425	853	1	0	0
1	11454708	11455797	0.582584	0.440592	0.996	-0.355963	1090	0	0	0
1	11538520	11540099	7.30394	3.53353e-13	7.967	12.4518	1580	1	0	0
1	11581518	11584451	10.4035	6.40803e-13	2.987	12.1933	2934	1	0	0
1	11708470	11709300	3.51516	0.0264518	2.39	1.57754	831	1	0	0
1	11709381	11716415	7.20551	1.3387e-18	4.182	17.8733	7035	1	0	0
1	11723431	11725420	1.77857	0.00644114	7.767	2.19104	1990	1	0	0
1	11739320	11742637	4.97277	8.75509e-11	5.178	10.0577	3318	1	0	0
1	11745912	11746919	14.2947	0.000114885	2.39	3.93974	1008	1	0	0
1	11749697	11752511	11.3658	1.8971e-15	3.784	14.7219	2815	1	0	0
1	11752562	11754450	11.841	9.89473e-08	2.589	7.0046	1889	1	0	0
1	11767186	11768655	5.69354	2.45117e-05	3.187	4.61063	1470	1	0	0
1	11771076	11772150	23.1652	2.29497e-08	3.187	7.63922	1075	1	0	0
1	11779070	11780329	1.0614	0.681861	2.788	0.166304	1260	0	0	0
1	11789296	11791521	0.396033	0.111033	1.195	-0.954547	2226	0	0	0
1	11791642	11794170	6.42114	1.90647e-07	2.589	6.71977	2529	1	0	0
1	11794468	11798871	4.36626	2.40506e-10	4.581	9.61887	4404	1	0	0
1	11800858	11802003	8.11602	0.000940169	2.39	3.02679	1146	1	0	0
1	11807544	11810190	8.78022	3.47034e-10	2.788	9.45963	2647	1	0	0
1	11812321	11813106	10.7394	0.00321352	2.191	2.49302	786	1	0	0
1	11814329	11815513	7.62664	0.000201303	2.39	3.69615	1185	1	0	0
1	11821743	11822774	10.2646	0.000186967	2.589	3.72823	1032	1	0	0
1	11823517	11827040	10.9918	2.25274e-11	2.788	10.6473	3524	1	0	0
1	11828627	11829560	5.6516	0.000912979	2.39	3.03954	934	1	0	0
1	11831897	11833059	8.38633	0.000947635	1.792	3.02336	1163	1	0	0
1	11843878	11845941	5.47531	9.71779e-06	2.788	5.01243	2064	1	0	0
1	11846147	11853267	3.87714	4.46018e-10	4.78	9.35065	7121	1	0	0
1	11853552	11855811	6.12116	1.16495e-05	2.788	4.93369	2260	1	0	0
1	11860489	11861666	6.72177	0.000635239	2.589	3.19706	1178	1	0	0
1	11862437	11868127	0.977493	0.918869	5.975	-0.0367464	5691	0	0	0
1	11880627	11883183	6.56189	3.20386e-08	3.187	7.49433	2557	1	0	0
1	11961001	11962154	11.091	4.98171e-07	3.4855	6.30262	1154	1	0	0
1	11962213	11963159	9.24833	0.000203278	1.992	3.69191	947	1	0	0
1	11965757	11971613	1.70827	0.0125278	6.572	1.90213	5857	1	0	0
1	11973296	11974436	9.58247	0.000341727	2.589	3.46632	1141	1	0	0
1	11978684	11979390	0.930049	0.948386	1.0955	-0.0230149	707	0	0	0
1	11980062	11980883	1.01765	0.942433	1.2945	0.0257497	822	0	0	0
1	11984364	11991753	2.6437	3.65361e-05	4.6805	4.43728	7390	1	0	0
1	11992682	11996637	3.73089	1.90622e-08	4.979	7.71983	3956	1	0	0
1	11998274	12000019	5.26736	9.96081e-05	2.589	4.00171	1746	1	0	0
1	12027325	12027750	1.20535	0.871013	1.6925	0.0599756	426	0	0	0
1	12038205	12043342	0.953722	0.8852	4.182	-0.0529584	5138	0	0	0
1	12060449	12063002	11.5341	2.5439e-18	6.373	17.5945	2554	1	0	0
1	12073904	12075370	4.15816	0.00531307	2.39	2.27465	1467	1	0	0
1	12078214	12081293	1.54465	0.191561	5.0785	0.717692	3080	0	0	0
1	12111233	12113555	22.29	2.96028e-16	2.987	15.5287	2323	1	0	0
1	12113905	12115048	9.9252	0.00104715	2.191	2.97999	1144	1	0	0
1	12116177	12117606	19.672	1.6784e-07	2.788	6.7751	1430	1	0	0
1	12132612	12133469	12.186	0.0003509	2.4895	3.45482	858	1	0	0
1	12133614	12134680	12.8539	9.89171e-05	2.191	4.00473	1067	1	0	0
1	12139078	12143738	38.3838	2.44529e-56	5.377	55.6117	4661	1	0	0
1	12143831	12144739	22.4964	8.63657e-05	2.39	4.06366	909	1	0	0
1	12169777	12170941	8.44464	0.000696703	2.39	3.15695	1165	1	0	0
1	12173304	12174175	6.01844	0.00448656	2.0915	2.34809	872	1	0	0
1	12182853	12184296	9.19492	1.69482e-05	2.39	4.77088	1444	1	0	0
1	12184989	12187826	4.96295	2.4561e-06	2.987	5.60975	2838	1	0	0
1	12192783	12193933	0.945119	0.967103	1.593	-0.0145275	1151	0	0	0
1	12199482	12200961	3.08004	0.0139299	2.39	1.85605	1480	1	0	0
1	12203521	12206471	0.725307	0.301087	2.191	-0.521308	2951	0	0	0
1	12206492	12209735	0.583874	0.0763321	3.187	-1.11729	3244	0	0	0
1	12209972	12211112	1.0669	0.892293	1.394	0.0494925	1141	0	0	0
1	12212751	12214030	0.944669	1	2.39	0	1280	0	0	0
1	12217561	12223049	4.25371	5.77055e-10	4.182	9.23878	5489	1	0	0
1	12223180	12227869	1.49114	0.170111	2.589	0.769266	4690	0	0	0
1	12229747	12230803	2.35708	0.177565	2.2905	0.750643	1057	0	0	0
1	12231696	12234289	4.95359	1.04758e-05	2.39	4.97981	2594	1	0	0
1	12234391	12236057	4.07792	0.000774667	2.39	3.11089	1667	1	0	0
1	12236511	12243172	8.97429	3.80104e-17	2.788	16.4201	6662	1	0	0
1	12243828	12248386	3.77149	4.14515e-06	2.788	5.38246	4559	1	0	0
1	12254404	12256027	5.19234	0.000486384	2.39	3.31302	1624	1	0	0
1	12263726	12265599	4.99236	3.29296e-05	2.589	4.48241	1874	1	0	0
1	12265962	12269999	10.6482	2.61294e-18	4.182	17.5829	4038	1	0	0
1	12288795	12292880	0.990397	0.928052	3.784	-0.0324276	4086	0	0	0
1	12386375	12386964	1.07635	0.936339	0.996	0.0285668	590	0	0	0
1	12398984	12400021	0.516659	0.296902	0.996	-0.527388	1038	0	0	0
1	12400164	12401110	0.415779	0.128504	0.597	-0.891084	947	0	0	0
1	12457713	12458589	0.673255	0.750737	0.8965	-0.124512	877	0	0	0
1	12464926	12467183	1.13455	0.835225	2.191	0.0781965	2258	0	0	0
1	12467531	12469165	2.24431	0.117301	2.987	0.930697	1635	0	0	0
1	12469883	12470374	1.85996	0.446779	2.788	0.349907	492	0	0	0
1	12471799	12474289	0.55698	0.0887605	1.195	-1.05178	2491	0	0	0
1	12508937	12509306	1.40642	0.723289	1.593	0.140688	370	0	0	0
1	12513098	12515245	1.8808	0.079301	2.39	1.10072	2148	0	0	0
1	12520863	12521518	0.865619	0.815404	1.394	-0.0886273	656	0	0	0
1	12532109	12534224	1.0202	0.923231	1.792	0.0346897	2116	0	0	0
1	12534545	12542760	2.01336	0.0010908	7.2695	2.96225	8216	1	0	0
1	12542936	12550335	8.31815	4.42779e-17	3.187	16.3538	7400	1	0	0
1	12560231	12565567	10.636	1.50356e-21	4.182	20.8229	5337	1	0	0
1	12571227	12573515	5.86757	1.11972e-05	2.987	4.95089	2289	1	0	0
1	12579125	12580006	2.33843	0.117984	2.4895	0.928175	882	0	0	0
1	12584891	12586768	1.45812	0.357795	3.187	0.446366	1878	0	0	0
1	12587389	12590713	0.758009	0.348599	2.39	-0.457674	3325	0	0	0
1	12591102	12592037	3.63154	0.0150195	2.39	1.82334	936	1	0	0
1	12596858	12598754	7.5155	1.02416e-05	2.589	4.98963	1897	1	0	0
1	12598892	12602625	6.86426	6.79234e-10	3.2865	9.16798	3734	1	0	0
1	12603970	12604948	0.781193	0.771474	1.593	-0.112679	979	0	0	0
1	12606038	12615834	12.8313	2.45065e-36	5.377	35.6107	9797	1	0	0
1	12616161	12618260	6.65544	4.10969e-06	2.39	5.38619	2100	1	0	0
1	12621071	12622315	5.76715	0.0017285	2.191	2.76233	1245	1	0	0
1	12624678	12625637	7.36551	0.000658975	2.39	3.18113	960	1	0	0
1	12626989	12627917	3.74425	0.0287317	2.191	1.54164	929	1	0	0
1	12629867	12636669	9.09006	1.89791e-22	3.784	21.7217	6803	1	0	0
1	12645487	12646487	2.66823	0.128564	2.191	0.890881	1001	0	0	0
1	12647644	12649080	3.36752	0.00668149	2.39	2.17513	1437	1	0	0
1	12654724	12658177	1.45537	0.338907	2.39	0.46992	3454	0	0	0
1	12659657	12665528	6.57592	2.37365e-15	4.78	14.6246	5872	1	0	0
1	12674210	12674591	0.829357	0.856853	1.2945	-0.0670937	382	0	0	0
1	12674637	12682649	1.35697	0.28066	7.369	0.55182	8013	0	0	0
1	12713637	12714109	0.447232	0.578878	0.398	-0.237413	473	0	0	0
1	12778655	12778821	0.482398	0.658437	1.6925	-0.181486	167	0	0	0
1	14025713	14027946	0.909815	0.884938	8.2655	-0.0530873	2234	0	0	0
1	14031980	14033382	0.438307	0.134299	1.0955	-0.871927	1403	0	0	0
1	14057104	14058278	0.375562	0.0848506	0.797	-1.07135	1175	0	0	0
1	14074905	14077224	0.952664	0.769222	7.0705	-0.113948	2320	0	0	0
1	14085461	14086338	1.46853	0.409155	1.992	0.388112	878	0	0	0
1	14125267	14126801	0.528426	0.152533	0.996	-0.816636	1535	0	0	0
1	14132743	14133770	4.55024	0.00415537	2.6885	2.38139	1028	1	0	0
1	14155115	14157749	0.697196	0.288029	1.6925	-0.540563	2635	0	0	0
1	14234417	14235550	0.449077	0.724958	0.597	-0.139687	1134	0	0	0
1	14826492	14827336	0.206335	0.106887	0.398	-0.971074	845	0	0	0
1	15058623	15060901	11.6294	5.64129e-09	2.987	8.24862	2279	1	0	0
1	15068269	15069731	7.44457	0.000110656	2.0915	3.95603	1463	1	0	0
1	15221582	15222054	0.556733	0.510307	0.996	-0.292168	473	0	0	0
1	15233813	15235088	11.7457	1.60353e-05	2.39	4.79492	1276	1	0	0
1	15239412	15240590	5.94905	0.00139017	2.191	2.85693	1179	1	0	0
1	15249503	15252004	2.21929	0.179124	4.382	0.746846	2502	0	0	0
1	15255635	15257189	0.400739	0.323923	1.792	-0.489558	1555	0	0	0
1	15265503	15267247	4.1119	0.00113183	2.191	2.94622	1745	1	0	0
1	15271682	15272761	0.626543	0.619448	0.996	-0.207995	1080	0	0	0
1	15273772	15274016	1.49774	0.705751	1.593	0.151349	245	0	0	0
1	15296162	15297524	8.03077	1.32738e-05	2.4895	4.87701	1363	1	0	0
1	15322765	15323688	9.95309	0.000741793	2.589	3.12972	924	1	0	0
1	15354034	15355010	5.71004	0.00125381	2.589	2.90177	977	1	0	0
1	15372204	15373905	9.71664	1.12303e-08	2.589	7.94961	1702	1	0	0
1	15415348	15416187	0.825146	0.936368	1.4935	-0.0285535	840	0	0	0
1	15416196	15418395	0.407196	0.23016	1.394	-0.63797	2200	0	0	0
1	15436983	15438073	7.71617	0.000295028	2.589	3.53014	1091	1	0	0
1	15453750	15456814	6.02425	8.31725e-09	3.386	8.08002	3065	1	0	0
1	15463817	15465066	4.68275	0.002504	2.191	2.60136	1250	1	0	0
1	15466007	15470070	9.31212	7.86805e-14	3.386	13.1041	4064	1	0	0
1	15477180	15481946	1.13703	0.769756	9.759	0.113647	4767	0	0	0
1	15497501	15508640	2.9169	5.89477e-07	4.581	6.22953	11140	1	0	0
1	15508881	15509748	2.7864	0.0913539	2.39	1.03927	868	0	0	0
1	15510360	15518347	0.79081	0.305525	2.191	-0.514953	7988	0	0	0
1	15521989	15525099	0.582009	0.178249	1.593	-0.748973	3111	0	0	0
1	15525137	15525718	1.39345	0.734537	1.992	0.133986	582	0	0	0
1	15525914	15531267	0.758903	0.228625	2.589	-0.640876	5354	0	0	0
1	15540849	15542553	0.783352	0.55332	1.195	-0.257023	1705	0	0	0
1	15546969	15548549	0.628623	0.254304	1.195	-0.594646	1581	0	0	0
1	15550983	15551681	3.2149	0.073032	2.39	1.13649	699	0	0	0
1	15561495	15566393	21.2776	5.01497e-40	3.784	39.2997	4899	1	0	0
1	15573177	15574672	0.398742	0.350887	1.195	-0.454833	1496	0	0	0
1	15578875	15579745	0.766921	0.963218	0.797	-0.0162755	871	0	0	0
1	15585574	15588983	2.05625	0.00209304	5.377	2.67922	3410	1	0	0
1	15598716	15600722	1.33817	0.576662	1.992	0.239078	2007	0	0	0
1	15602747	15604309	0.638552	0.324679	1.394	-0.488546	1563	0	0	0
1	15612648	15613580	0.713242	0.612269	0.797	-0.213058	933	0	0	0
1	15614514	15617392	5.22677	1.60451e-07	2.987	6.79466	2879	1	0	0
1	15628954	15632230	5.37724	2.776e-07	3.187	6.55658	3277	1	0	0
1	15633506	15636106	0.452548	0.183833	1.792	-0.735578	2601	0	0	0
1	15636167	15636689	2.54245	0.49364	1.992	0.30659	523	0	0	0
1	15648390	15656371	5.82433	1.88534e-15	7.369	14.7246	7982	1	0	0
1	15657960	15659677	1.69613	0.149771	2.589	0.824573	1718	0	0	0
1	15659712	15695929	6.72658	9.65297e-28	7.967	27.0153	36218	1	0	0
1	15697199	15698637	0.909859	0.960188	1.593	-0.0176437	1439	0	0	0
1	15714838	15715827	3.14542	0.0453208	1.892	1.3437	990	1	0	0
1	15733591	15734835	5.77794	1.97479e-05	2.788	4.70448	1245	1	0	0
1	15734868	15747255	0.660369	0.0731377	2.987	-1.13586	12388	0	0	0
1	15747427	15761868	0.776985	0.257265	3.784	-0.589619	14442	0	0	0
1	15762930	15764112	6.30365	0.000612596	2.2905	3.21283	1183	1	0	0
1	15764158	15765695	6.60128	0.000177434	2.191	3.75096	1538	1	0	0
1	15770341	15771388	7.25644	0.00170802	2.2905	2.76751	1048	1	0	0
1	15773766	15774755	6.21649	0.0021737	2.4895	2.6628	990	1	0	0
1	15775431	15776857	10.2303	9.16534e-06	2.788	5.03785	1427	1	0	0
1	15785543	15786760	7.97734	0.000119328	2.589	3.92326	1218	1	0	0
1	15789294	15790808	9.93351	7.4209e-06	2.987	5.12954	1515	1	0	0
1	15805663	15806112	0.873765	1	1.992	0	450	0	0	0
1	15836760	15838734	5.75859	6.27172e-05	2.589	4.20261	1975	1	0	0
1	15846034	15846845	8.83832	0.00151439	2.788	2.81976	812	1	0	0
1	15847576	15854765	1.02717	0.959837	7.17	0.0178025	7190	0	0	0
1	15887885	15888408	0.67359	0.644527	1.0955	-0.190759	524	0	0	0
1	15888479	15889076	0.571069	0.522762	1.394	-0.281696	598	0	0	0
1	15891458	15892033	0.289954	0.168925	0.597	-0.772306	576	0	0	0
1	15900910	15901347	0.850937	1	0.8965	0	438	0	0	0
1	15905108	15906521	1.15039	0.85582	1.792	0.0676175	1414	0	0	0
1	15927679	15928001	0.912678	0.972351	1.195	-0.0121769	323	0	0	0
1	15942116	15946960	1.21555	0.55097	3.983	0.258872	4845	0	0	0
1	15951474	15953290	0.81542	0.788889	1.0955	-0.102984	1817	0	0	0
1	15956841	15957389	1.17322	0.740263	1.394	0.130614	549	0	0	0
1	15994213	15994920	0.3902	0.471578	0.398	-0.326447	708	0	0	0
1	16001184	16002916	4.17668	0.0009405	2.39	3.02664	1733	1	0	0
1	16006178	16007367	5.3579	0.000680778	2.589	3.16699	1190	1	0	0
1	16007373	16012339	1.73639	0.00690856	4.581	2.16061	4967	1	0	0
1	16029383	16030723	1.17191	0.71468	1.992	0.145889	1341	0	0	0
1	16056017	16056528	0.953586	0.907195	1.195	-0.0422992	512	0	0	0
1	16056738	16057438	0.956516	0.981403	1.394	-0.00815266	701	0	0	0
1	16059210	16059889	0.8518	0.810652	1.394	-0.0911653	680	0	0	0
1	16070631	16072311	4.89522	0.000318971	2.6885	3.49625	1681	1	0	0
1	16073550	16074481	5.17308	0.00408043	2.589	2.38929	932	1	0	0
1	16075446	16077605	4.63974	1.69186e-05	2.987	4.77163	2160	1	0	0
1	16079942	16080806	5.01607	0.00458962	2.39	2.33822	865	1	0	0
1	16089097	16093055	0.702346	0.274847	2.788	-0.560909	3959	0	0	0
1	16093117	16094059	2.7726	0.119719	2.191	0.921839	943	0	0	0
1	16098610	16099209	1.60781	0.621623	2.2905	0.206473	600	0	0	0
1	16100310	16102748	1.12546	0.878896	1.792	0.0560627	2439	0	0	0
1	16104096	16108427	0.528534	0.0558692	1.792	-1.25283	4332	0	0	0
1	16108763	16111721	3.08813	0.000829866	3.187	3.08099	2959	1	0	0
1	16111909	16131685	4.66555	3.86684e-17	7.767	16.4126	19777	1	0	0
1	16133696	16135473	4.25778	0.000604904	2.589	3.21831	1778	1	0	0
1	16148757	16150016	5.31906	0.000755603	2.39	3.12171	1260	1	0	0
1	16150067	16151201	8.0448	0.000186316	2.4895	3.72975	1135	1	0	0
1	16152976	16153774	0.474786	0.476258	0.597	-0.322158	799	0	0	0
1	16155770	16165047	1.3894	0.110562	4.78	0.956394	9278	0	0	0
1	16171978	16177402	1.27932	0.290242	9.162	0.53724	5425	0	0	0
1	16179035	16180580	2.67546	0.0218527	2.191	1.6605	1546	1	0	0
1	16211903	16214085	0.491478	0.072413	1.992	-1.14018	2183	0	0	0
1	16219253	16220867	3.3059	0.000925165	3.386	3.03378	1615	1	0	0
1	16223774	16224587	4.57711	0.0121283	2.39	1.9162	814	1	0	0
1	16242484	16243964	5.65695	4.96995e-05	2.39	4.30365	1481	1	0	0
1	16263463	16264612	1.60707	0.550084	2.191	0.259571	1150	0	0	0
1	16265734	16266428	0.535738	0.3872	0.996	-0.412064	695	0	0	0
1	16275406	16280495	6.69075	1.18732e-12	3.983	11.9254	5090	1	0	0
1	16282343	16282769	1.43249	0.565373	1.992	0.247665	427	0	0	0
1	16282788	16283181	1.53168	0.758208	1.195	0.120212	394	0	0	0
1	16284696	16285732	4.79342	0.00516699	2.191	2.28676	1037	1	0	0
1	16289925	16290744	0.648788	0.680696	1.394	-0.167047	820	0	0	0
1	16300812	16303947	3.492	3.93337e-07	7.2695	6.40523	3136	1	0	0
1	16310572	16313761	11.8981	4.33459e-14	3.386	13.3631	3190	1	0	0
1	16315615	16320866	12.8039	8.90909e-19	3.386	18.0502	5252	1	0	0
1	16330314	16331226	8.23362	0.000462801	1.992	3.33461	913	1	0	0
1	16331241	16332156	8.48999	0.000766821	2.2905	3.11531	916	1	0	0
1	16332461	16335968	8.29141	2.41502e-10	2.788	9.61708	3508	1	0	0
1	16336059	16336893	5.47024	0.00368419	2.2905	2.43366	835	1	0	0
1	16338030	16352048	3.379	4.05643e-11	4.581	10.3919	14019	1	0	0
1	16352680	16358773	7.79089	6.51994e-16	3.187	15.1858	6094	1	0	0
1	16358945	16362624	5.4896	3.20685e-08	3.187	7.49392	3680	1	0	0
1	16362790	16364023	6.39177	0.000413256	2.2905	3.38378	1234	1	0	0
1	16364598	16366270	8.34895	9.86338e-06	2.2905	5.00597	1673	1	0	0
1	16367462	16379980	6.14035	9.0893e-20	3.983	19.0415	12519	1	0	0
1	16381298	16384960	3.63302	2.43866e-06	3.187	5.61285	3663	1	0	0
1	16386986	16389521	6.62382	1.3863e-06	2.589	5.85814	2536	1	0	0
1	16389669	16390764	7.76927	0.000407086	2.589	3.39031	1096	1	0	0
1	16392202	16397187	2.87563	4.64097e-05	2.788	4.33339	4986	1	0	0
1	16397799	16411451	8.10896	4.17183e-27	6.772	26.3797	13653	1	0	0
1	16411771	16412874	4.22361	0.00231423	2.788	2.63559	1104	1	0	0
1	16413981	16415876	5.89312	2.04462e-05	2.788	4.68939	1896	1	0	0
1	16418190	16420397	9.13831	1.12533e-06	2.589	5.94872	2208	1	0	0
1	16435765	16436813	5.29517	0.00209227	2.788	2.67938	1049	1	0	0
1	16437823	16440374	6.53366	6.09706e-08	2.788	7.21488	2552	1	0	0
1	16440911	16445947	10.858	2.59961e-14	2.788	13.5851	5037	1	0	0
1	16464938	16469342	4.6156	1.42543e-08	3.983	7.84605	4405	1	0	0
1	16469389	16474719	2.23936	0.000114862	11.95	3.93982	5331	1	0	0
1	16476666	16519068	2.03305	0.000306349	7.568	3.51378	42403	1	0	0
1	16520056	16521370	8.55949	6.96534e-06	2.987	5.15706	1315	1	0	0
1	16525371	16526359	0.849815	0.985582	1.792	-0.00630735	989	0	0	0
1	16526814	16527412	1.3448	0.562221	1.394	0.250093	599	0	0	0
1	16530841	16540246	3.09956	1.26776e-08	5.2775	7.89696	9406	1	0	0
1	16551441	16554136	1.9937	0.0459807	2.39	1.33742	2696	1	0	0
1	16555611	16557555	4.67785	0.000168464	2.589	3.77349	1945	1	0	0
1	16558329	16559154	13.9773	0.000315121	2.191	3.50152	826	1	0	0
1	16559597	16560767	5.31877	0.000735928	2.39	3.13316	1171	1	0	0
1	16561516	16567284	1.68697	0.0156191	4.979	1.80634	5769	1	0	0
1	16567691	16571358	7.47668	3.2164e-10	3.187	9.49263	3668	1	0	0
1	16573909	16576082	0.894427	0.840443	2.39	-0.0754916	2174	0	0	0
1	16577823	16578274	0.976669	0.94003	0.8965	-0.0268581	452	0	0	0
1	16578600	16579026	0.816962	0.875206	1.394	-0.0578896	427	0	0	0
1	16583048	16585159	5.79972	1.12027e-05	2.589	4.95068	2112	1	0	0
1	16624986	16625852	0.8719	1	1.394	0	867	0	0	0
1	16650662	16651964	4.51293	0.00139783	2.788	2.85455	1303	1	0	0
1	16660631	16662097	0.609921	0.458451	1.2945	-0.338707	1467	0	0	0
1	16674553	16676679	5.97689	2.0905e-06	2.987	5.67975	2127	1	0	0
1	16677328	16681499	2.29937	0.000561485	5.975	3.25066	4172	1	0	0
1	16682108	16683223	7.84652	0.000540611	2.2905	3.26712	1116	1	0	0
1	16688241	16696324	2.94598	1.6604e-07	3.585	6.77979	8084	1	0	0
1	16713126	16714352	0.912045	0.85575	1.195	-0.0676532	1227	0	0	0
1	16717744	16718880	3.1437	0.0395221	2.39	1.40316	1137	1	0	0
1	16722562	16723655	8.26915	4.88726e-05	2.788	4.31093	1094	1	0	0
1	16751430	16752528	11.3953	0.000185541	2.0915	3.73156	1099	1	0	0
1	16756634	16757955	10.2887	2.12288e-05	2.589	4.67308	1322	1	0	0
1	16765692	16768602	2.72586	0.00607971	5.975	2.21612	2911	1	0	0
1	16800958	16801609	0.550242	0.458219	0.8965	-0.338927	652	0	0	0
1	16818064	16822845	7.64176	1.38209e-13	2.987	12.8595	4782	1	0	0
1	16823299	16828711	4.99001	9.07634e-13	4.979	12.0421	5413	1	0	0
1	16847076	16847907	0.720464	0.702315	1.792	-0.153468	832	0	0	0
1	16854422	16866024	7.06044	1.16072e-22	4.581	21.9353	11603	1	0	0
1	16866494	16867884	0.911662	1	1.792	0	1391	0	0	0
1	16869790	16876679	7.32443	3.26299e-19	3.784	18.4864	6890	1	0	0
1	16879390	16882539	5.20603	1.02437e-06	2.589	5.98954	3150	1	0	0
1	16884844	16889105	9.58034	3.28249e-23	7.867	22.4838	4262	1	0	0
1	16904928	16907615	3.53352	4.64245e-05	2.987	4.33325	2688	1	0	0
1	16912018	16914355	3.12819	0.000581441	2.589	3.23549	2338	1	0	0
1	16925427	16953425	1.34087	0.135148	4.581	0.86919	27999	0	0	0
1	16954618	16960033	2.57845	0.00102067	2.987	2.99112	5416	1	0	0
1	16967235	16972545	1.81055	0.00338993	12.946	2.46981	5311	1	0	0
1	16973156	16975786	2.92068	8.23351e-06	8.365	5.08442	2631	1	0	0
1	16982574	16985073	7.30891	2.71375e-23	16.5305	22.5664	2500	1	0	0
1	16991069	16995082	1.30879	0.269959	15.734	0.568702	4014	0	0	0
1	16997770	16998425	6.45633	0.000117608	8.962	3.92956	656	1	0	0
1	17000781	17002463	0.727593	0.548591	2.39	-0.260751	1683	0	0	0
1	17002939	17009939	6.10079	1.02157e-14	3.386	13.9907	7001	1	0	0
1	17012111	17013132	0.800908	0.95373	2.39	-0.0205748	1022	0	0	0
1	17022932	17025092	2.44389	0.00285401	5.377	2.54454	2161	1	0	0
1	17026375	17029622	10.4839	6.20984e-37	26.688	36.2069	3248	1	0	0
1	17033422	17035214	5.30417	1.64576e-14	15.137	13.7836	1793	1	0	0
1	17046372	17047345	4.48566	3.44276e-06	7.17	5.46309	974	1	0	0
1	17058245	17060260	0.824997	0.89774	3.6845	-0.0468493	2016	0	0	0
1	17062028	17062683	6.47781	1.9294e-05	9.759	4.71458	656	1	0	0
1	17064917	17069194	1.35719	0.236531	14.34	0.626112	4278	0	0	0
1	17074551	17077898	6.94085	2.25111e-23	11.95	22.6476	3348	1	0	0
1	17085201	17087204	2.33578	0.00122622	6.373	2.91143	2004	1	0	0
1	17107619	17108764	3.99652	0.0038684	2.589	2.41247	1146	1	0	0
1	17112631	17115410	0.425967	0.184635	1.195	-0.733685	2780	0	0	0
1	17116433	17117911	0.566505	0.657953	1.593	-0.181805	1479	0	0	0
1	17178418	17180631	5.07184	2.96737e-06	2.589	5.52763	2214	1	0	0
1	17180965	17183954	5.01544	2.55187e-07	2.39	6.59314	2990	1	0	0
1	17184868	17191258	9.25944	9.06235e-23	4.182	22.0428	6391	1	0	0
1	17193041	17206077	5.33618	1.23541e-18	4.182	17.9082	13037	1	0	0
1	17218008	17236322	1.4989	0.110854	7.17	0.95525	18315	0	0	0
1	17236388	17245855	4.06772	5.38032e-13	4.581	12.2692	9468	1	0	0
1	17246647	17253178	11.2222	1.52762e-22	3.386	21.816	6532	1	0	0
1	17253385	17255106	8.31612	2.63961e-05	2.39	4.57846	1722	1	0	0
1	17255350	17257202	5.64416	7.85368e-07	3.187	6.10493	1853	1	0	0
1	17264457	17265439	5.52076	0.000494858	2.589	3.30552	983	1	0	0
1	17265599	17266780	4.86853	0.000755113	3.187	3.12199	1182	1	0	0
1	17266869	17267792	6.19601	0.00194434	2.589	2.71123	924	1	0	0
1	17272760	17273845	5.43488	0.00278525	2.39	2.55514	1086	1	0	0
1	17276981	17278157	3.26388	0.0333492	2.191	1.47691	1177	1	0	0
1	17278372	17281107	5.08261	3.13116e-09	4.581	8.50429	2736	1	0	0
1	17284704	17289222	3.82445	1.40204e-08	3.386	7.85324	4519	1	0	0
1	17297992	17299653	7.67663	2.39944e-06	3.386	5.61989	1662	1	0	0
1	17302450	17303237	3.49907	0.0386037	2.589	1.41337	788	1	0	0
1	17304123	17308408	13.5394	2.28563e-28	5.0785	27.641	4286	1	0	0
1	17308770	17310151	10.4465	8.36004e-06	2.39	5.07779	1382	1	0	0
1	17335155	17340778	1.75071	0.0451546	3.187	1.3453	5624	1	0	0
1	17342482	17343399	8.16644	0.00372049	2.39	2.4294	918	1	0	0
1	17373257	17374923	2.93221	0.0159825	2.39	1.79636	1667	1	0	0
1	17378403	17383307	1.15766	0.47044	3.386	0.327496	4905	0	0	0
1	17397504	17398508	3.1392	0.081222	1.992	1.09033	1005	0	0	0
1	17403766	17404790	5.14253	0.0104819	2.987	1.97956	1025	1	0	0
1	17423126	17423684	1.36313	0.650314	1.593	0.186877	559	0	0	0
1	17423691	17425989	1.33521	0.521521	2.191	0.282728	2299	0	0	0
1	17429616	17429950	1.9205	0.702971	1.4935	0.153063	335	0	0	0
1	17431697	17432757	0.855788	0.856794	0.996	-0.0671237	1061	0	0	0
1	17441771	17443596	1.68435	0.269159	1.992	0.569991	1826	0	0	0
1	17447792	17450018	0.879284	0.722381	1.792	-0.141234	2227	0	0	0
1	17454864	17455971	17.7561	1.86921e-06	2.589	5.72834	1108	1	0	0
1	17460681	17461390	0.609906	0.784352	1.195	-0.105489	710	0	0	0
1	17482112	17482746	1.06172	1	1.792	0	635	0	0	0
1	17486834	17488232	11.2809	6.93149e-08	3.187	7.15917	1399	1	0	0
1	17488837	17489949	11.5868	0.000358379	2.2905	3.44566	1113	1	0	0
1	17516448	17518622	8.44174	2.19993e-09	3.187	8.65759	2175	1	0	0
1	17531105	17531965	5.32442	0.00316644	2.589	2.49943	861	1	0	0
1	17532279	17536369	12.4909	1.07214e-22	4.182	21.9697	4091	1	0	0
1	17536615	17537509	6.15722	0.00167051	2.987	2.77715	895	1	0	0
1	17537764	17538973	6.09687	0.00095882	2.0915	3.01826	1210	1	0	0
1	17551026	17551983	4.57051	0.0057451	2.589	2.2407	958	1	0	0
1	17557624	17558135	1.12945	0.938085	1.593	0.0277577	512	0	0	0
1	17558305	17561465	0.973674	1	5.178	0	3161	0	0	0
1	17561751	17564788	2.88316	0.000847325	2.39	3.07195	3038	1	0	0
1	17571595	17573089	4.97745	0.000340221	2.788	3.46824	1495	1	0	0
1	17573220	17574767	5.21405	0.00033793	2.191	3.47117	1548	1	0	0
1	17574823	17579769	2.79903	0.000269355	3.784	3.56967	4947	1	0	0
1	17581623	17582110	2.18163	0.355717	2.788	0.448896	488	0	0	0
1	17582272	17583443	5.71701	0.00263414	2.39	2.57936	1172	1	0	0
1	17585267	17587000	15.2845	5.18375e-12	4.282	11.2854	1734	1	0	0
1	17598554	17600215	0.696484	0.375287	1.992	-0.425637	1662	0	0	0
1	17600288	17601718	4.97717	0.000599159	2.8875	3.22246	1431	1	0	0
1	17634099	17635381	13.3649	4.81449e-06	2.6885	5.31745	1283	1	0	0
1	17635754	17637317	19.0499	2.16066e-11	4.581	10.6654	1564	1	0	0
1	17667801	17668755	5.52076	0.00260105	2.788	2.58485	955	1	0	0
1	17671913	17676784	30.3536	6.74828e-46	4.6805	45.1708	4872	1	0	0
1	17678126	17681577	19.784	1.8841e-16	2.987	15.7249	3452	1	0	0
1	17682336	17683218	6.22481	0.00505462	2.191	2.29631	883	1	0	0
1	17695640	17696686	10.9593	4.32164e-05	2.589	4.36435	1047	1	0	0
1	17754114	17755390	0.775085	0.627618	1.394	-0.202304	1277	0	0	0
1	17762773	17771576	3.76957	1.94159e-11	9.759	10.7118	8804	1	0	0
1	17778191	17779378	8.64086	0.000145055	2.788	3.83847	1188	1	0	0
1	17798779	17799722	4.43505	0.00567367	3.2865	2.24614	944	1	0	0
1	17803263	17804585	9.45644	2.66484e-05	2.191	4.57433	1323	1	0	0
1	17811417	17817254	16.1051	2.38627e-32	4.382	31.6223	5838	1	0	0
1	17817292	17821533	13.4261	4.50412e-21	3.983	20.3464	4242	1	0	0
1	17824196	17824868	0.835216	0.903571	1.195	-0.0440379	673	0	0	0
1	17828566	17830002	1.12242	0.931174	1.792	0.0309691	1437	0	0	0
1	17832639	17833480	2.4872	0.0428097	2.2905	1.36846	842	1	0	0
1	17850823	17852204	1.07389	0.940029	2.2905	0.0268587	1382	0	0	0
1	17852348	17863514	0.815235	0.418555	2.191	-0.378248	11167	0	0	0
1	17864244	17874010	0.788648	0.298655	2.191	-0.524829	9767	0	0	0
1	17875677	17876199	0.83747	0.882891	1.0955	-0.0540927	523	0	0	0
1	17876312	17882665	1.06183	0.896083	2.191	0.0476517	6354	0	0	0
1	17884922	17889795	0.709518	0.184938	2.191	-0.732975	4874	0	0	0
1	17890359	17893215	0.963236	1	2.39	0	2857	0	0	0
1	17934373	17934897	2.36763	0.448064	2.191	0.34866	525	0	0	0
1	17939981	17940578	0.718345	0.736473	0.797	-0.132843	598	0	0	0
1	17940663	17941937	1.4216	0.758899	1.593	0.119816	1275	0	0	0
1	17944988	17945608	1.63423	0.546211	1.593	0.262639	621	0	0	0
1	17950506	17952067	2.44502	0.233521	2.2905	0.631674	1562	0	0	0
1	17955960	17956797	3.46255	0.0561409	2.589	1.25072	838	0	0	0
1	17984701	17985731	0.627206	0.451913	0.996	-0.344945	1031	0	0	0
1	17987029	17987503	1.41681	0.90338	1.394	0.0441297	475	0	0	0
1	18005379	18006622	0.5049	0.192461	0.797	-0.715657	1244	0	0	0
1	18009441	18010301	1.05145	0.987946	1.2945	0.00526661	861	0	0	0
1	18012800	18013299	0.986013	0.950671	1.2945	-0.0219695	500	0	0	0
1	18031894	18032732	13.7987	0.00034328	2.2905	3.46435	839	1	0	0
1	18037115	18038340	16.1579	2.9416e-06	2.987	5.53142	1226	1	0	0
1	18261910	18262421	0.888151	0.955312	1.195	-0.0198547	512	0	0	0
1	18469748	18473647	1.57923	0.674999	2.788	0.170697	3900	0	0	0
1	18486247	18488185	0.45432	0.0805216	1.394	-1.09409	1939	0	0	0
1	18566944	18567687	0.351064	0.257579	0.797	-0.58909	744	0	0	0
1	18606209	18606902	0.240361	0.283505	0.398	-0.547439	694	0	0	0
1	18767296	18767923	0.30711	0.0804501	0.597	-1.09447	628	0	0	0
1	18806295	18808406	0.643292	0.403301	2.0915	-0.394371	2112	0	0	0
1	18907507	18908282	10.0192	0.00449648	2.589	2.34713	776	1	0	0
1	18923888	18925082	17.1531	1.93707e-07	2.788	6.71285	1195	1	0	0
1	18943912	18946110	11.4927	1.11878e-08	2.589	7.95126	2199	1	0	0
1	18990092	18991321	6.5204	0.000474164	1.992	3.32407	1230	1	0	0
1	18992624	18996330	1.17282	0.750395	2.39	0.12471	3707	0	0	0
1	18996709	18998004	1.83261	0.206522	2.39	0.685034	1296	0	0	0
1	19008235	19009593	9.15963	2.00354e-05	2.589	4.6982	1359	1	0	0
1	19147305	19148526	9.25482	9.00267e-05	2.4895	4.04563	1222	1	0	0
1	19195885	19196958	8.74685	0.00102883	2.39	2.98766	1074	1	0	0
1	19200861	19202497	4.55584	0.000156114	3.386	3.80656	1637	1	0	0
1	19205554	19206684	7.47186	0.00210545	1.992	2.67666	1131	1	0	0
1	19211993	19213535	8.73354	6.59302e-08	4.182	7.18092	1543	1	0	0
1	19214566	19215683	6.53597	0.00113861	2.4895	2.94362	1118	1	0	0
1	19217039	19217947	9.05443	0.00119835	2.39	2.92142	909	1	0	0
1	19218319	19219514	8.32597	3.40871e-05	3.187	4.46741	1196	1	0	0
1	19225185	19225988	5.61444	0.00492967	2.39	2.30718	804	1	0	0
1	19227266	19228164	5.9425	0.00412264	2.191	2.38482	899	1	0	0
1	19228194	19230604	1.77018	0.0202226	6.772	1.69416	2411	1	0	0
1	19232241	19234754	6.01359	7.56585e-07	3.187	6.12114	2514	1	0	0
1	19238171	19242432	4.13242	1.09543e-07	3.585	6.96041	4262	1	0	0
1	19248025	19252362	9.34381	2.92563e-16	4.581	15.5338	4338	1	0	0
1	19252394	19257964	23.2742	4.16563e-43	4.382	42.3803	5571	1	0	0
1	19257986	19260340	8.38969	4.63732e-08	3.386	7.33373	2355	1	0	0
1	19262611	19263577	3.49295	0.029216	2.39	1.53438	967	1	0	0
1	19263910	19269515	7.81487	1.10759e-15	3.983	14.9556	5606	1	0	0
1	19270718	19272039	3.41701	0.011702	2.788	1.93174	1322	1	0	0
1	19273156	19274631	3.25691	0.00348975	3.386	2.45721	1476	1	0	0
1	19274680	19278878	5.2122	1.85339e-07	2.788	6.73203	4199	1	0	0
1	19280199	19285181	3.17534	0.000176286	3.983	3.75378	4983	1	0	0
1	19285538	19286940	10.0305	9.56753e-06	2.589	5.0192	1403	1	0	0
1	19288698	19294402	5.97029	5.82525e-12	2.788	11.2347	5705	1	0	0
1	19295304	19297085	10.8731	1.01246e-06	2.39	5.99462	1782	1	0	0
1	19297360	19302965	15.471	8.18788e-26	3.983	25.0868	5606	1	0	0
1	19322595	19326310	6.25927	1.29257e-08	2.788	7.88855	3716	1	0	0
1	19330745	19343246	4.73524	1.02228e-15	6.373	14.9904	12502	1	0	0
1	19348564	19349052	1.52838	0.605952	2.6885	0.217562	489	0	0	0
1	19354337	19355826	1.79227	0.105812	2.191	0.975467	1490	0	0	0
1	19355875	19356802	2.54686	0.0617822	2.39	1.20914	928	0	0	0
1	19357893	19359377	8.55054	2.48207e-05	2.788	4.60519	1485	1	0	0
1	19359458	19363628	5.76741	5.05442e-10	3.187	9.29633	4171	1	0	0
1	19369345	19372111	5.20752	9.69529e-06	2.788	5.01344	2767	1	0	0
1	19377060	19382185	9.50678	1.24844e-16	3.386	15.9036	5126	1	0	0
1	19383203	19385773	11.188	4.60742e-11	2.987	10.3365	2571	1	0	0
1	19388088	19389289	1.12669	0.780126	1.792	0.107835	1202	0	0	0
1	19389307	19390255	2.87702	0.058369	2.589	1.23382	949	0	0	0
1	19390302	19396029	2.0555	0.00377878	3.187	2.42265	5728	1	0	0
1	19396388	19397666	2.77635	0.020255	2.589	1.69347	1279	1	0	0
1	19397979	19399282	0.77035	0.681632	1.394	-0.16645	1304	0	0	0
1	19405909	19408739	0.409099	0.0899219	0.797	-1.04613	2831	0	0	0
1	19413149	19414100	0.545415	0.538164	0.597	-0.269085	952	0	0	0
1	19445373	19446203	0.383328	0.203714	0.797	-0.690979	831	0	0	0
1	19452489	19453042	0.19438	0.445489	0.199	-0.351163	554	0	0	0
1	19490249	19493109	0.339807	0.0949402	0.797	-1.02255	2861	0	0	0
1	19505394	19506017	0.6786	0.863089	0.797	-0.0639444	624	0	0	0
1	19533696	19538616	2.11999	0.000436212	6.174	3.3603	4921	1	0	0
1	19557703	19558909	0.496124	0.168713	0.996	-0.772851	1207	0	0	0
1	19558913	19560225	0.590199	0.412005	0.797	-0.385098	1313	0	0	0
1	19566182	19566892	0.959663	0.876066	0.797	-0.057463	711	0	0	0
1	19576065	19580432	4.16632	2.01994e-11	11.751	10.6947	4368	1	0	0
1	19586120	19587901	0.532377	0.0886311	1.195	-1.05241	1782	0	0	0
1	19636904	19640131	2.30847	0.000340557	10.357	3.46781	3228	1	0	0
1	19641234	19642823	10.8973	2.14585e-08	3.4855	7.6684	1590	1	0	0
1	19661988	19665321	3.89135	0.000226531	2.39	3.64487	3334	1	0	0
1	19667364	19668242	3.73241	0.0108743	2.589	1.9636	879	1	0	0
1	19671140	19671663	1.79261	0.748406	1.593	0.125863	524	0	0	0
1	19692768	19693891	0.337952	0.402879	1.195	-0.394825	1124	0	0	0
1	19694357	19695120	0.719918	0.892157	0.797	-0.0495589	764	0	0	0
1	19716940	19717513	1.63295	0.568395	1.992	0.245349	574	0	0	0
1	19717960	19718784	1.12819	0.873921	1.992	0.058528	825	0	0	0
1	19719132	19719633	1.09143	0.979431	1.593	0.00902617	502	0	0	0
1	19728562	19729350	0.933227	0.971923	0.996	-0.0123683	789	0	0	0
1	19729446	19730218	0.812092	0.850009	0.996	-0.0705763	773	0	0	0
1	19737965	19738605	0.73828	0.707128	1.0955	-0.150502	641	0	0	0
1	19739378	19740828	0.723153	0.624748	0.996	-0.204295	1451	0	0	0
1	19743420	19743981	0.34269	0.417551	0.4975	-0.379291	562	0	0	0
1	19746283	19746776	1.05719	0.984116	0.797	0.00695359	494	0	0	0
1	19750824	19754142	0.578118	0.0640956	1.394	-1.19317	3319	0	0	0
1	19754424	19755374	0.705789	0.782279	0.996	-0.106638	951	0	0	0
1	19755408	19757945	0.355421	0.154406	1.593	-0.811335	2538	0	0	0
1	19762641	19764546	0.632488	0.227102	1.195	-0.64378	1906	0	0	0
1	19765857	19767196	2.24682	0.0612286	2.0915	1.21305	1340	0	0	0
1	19769982	19770629	1.4301	0.605945	1.394	0.217567	648	0	0	0
1	19772133	19772818	1.06912	0.855901	1.195	0.0675765	686	0	0	0
1	19777432	19778049	1.2261	0.853121	2.191	0.0689895	618	0	0	0
1	19778539	19779116	1.06206	0.945884	1.792	0.0241623	578	0	0	0
1	19779730	19780079	1.32603	0.839604	1.195	0.0759257	350	0	0	0
1	19787226	19788304	0.625778	0.411454	1.195	-0.385678	1079	0	0	0
1	19802328	19802883	1.64047	0.53128	1.394	0.274676	556	0	0	0
1	19809644	19814828	0.851376	0.588261	6.772	-0.23043	5185	0	0	0
1	19890096	19891344	0.770272	0.852046	1.195	-0.0695372	1249	0	0	0
1	19891604	19892161	0.739672	0.964159	0.797	-0.0158512	558	0	0	0
1	19908074	19909874	1.88267	0.0819596	2.788	1.0864	1801	0	0	0
1	19912645	19913601	0.646287	0.698104	0.797	-0.15608	957	0	0	0
1	19921009	19925973	0.714413	0.505325	5.776	-0.296429	4965	0	0	0
1	19932881	19933391	0.735331	0.753375	0.996	-0.122989	511	0	0	0
1	19942502	19944492	0.604395	0.316372	1.394	-0.499801	1991	0	0	0
1	19950495	19951164	0.691966	0.889861	0.797	-0.0506778	670	0	0	0
1	19961506	19962940	5.66839	0.000281372	2.589	3.55072	1435	1	0	0
1	19978532	19979301	1.41977	0.690367	1.992	0.16092	770	0	0	0
1	19979495	19981722	2.68924	0.00456142	2.987	2.3409	2228	1	0	0
1	19982224	19983186	1.33927	0.836353	1.593	0.0776102	963	0	0	0
1	19984430	19986192	5.01202	0.000779037	1.992	3.10844	1763	1	0	0
1	19990784	19992366	8.38803	1.16903e-08	4.0825	7.93218	1583	1	0	0
1	20069760	20070792	0.807762	1	0.797	0	1033	0	0	0
1	20080593	20082268	0.567638	0.150182	1.394	-0.823382	1676	0	0	0
1	20084800	20085620	4.2336	0.0340009	1.992	1.46851	821	1	0	0
1	20099097	20099496	1.84678	0.647129	1.992	0.189009	400	0	0	0
1	20113277	20114160	0.85023	0.809722	1.4935	-0.091664	884	0	0	0
1	20123161	20124182	1.77601	0.422633	2.191	0.374036	1022	0	0	0
1	20124363	20128309	0.624886	0.318225	4.382	-0.497266	3947	0	0	0
1	20130819	20132413	0.734966	0.502464	1.593	-0.298895	1595	0	0	0
1	20136044	20137484	0.639108	0.394208	1.2945	-0.404275	1441	0	0	0
1	20151322	20152405	3.05116	0.0620516	2.987	1.20725	1084	0	0	0
1	20190532	20191087	0.629871	0.534453	0.8965	-0.272091	556	0	0	0
1	20196077	20197261	1.0952	0.875328	1.792	0.0578292	1185	0	0	0
1	20198144	20200394	0.975344	0.940538	2.39	-0.0266235	2251	0	0	0
1	20207503	20210363	1.93516	0.00871979	6.572	2.05949	2861	1	0	0
1	20244168	20245999	5.56918	5.02023e-05	2.39	4.29928	1832	1	0	0
1	20246266	20255015	12.0223	3.94824e-32	4.979	31.4036	8750	1	0	0
1	20301052	20302536	1.49313	0.207731	2.589	0.682499	1485	0	0	0
1	20303133	20303771	1.43779	0.48603	2.39	0.313337	639	0	0	0
1	20415052	20416378	13.0507	2.7946e-06	2.589	5.55368	1327	1	0	0
1	20427372	20428700	6.47676	0.000100058	2.788	3.99975	1329	1	0	0
1	20435074	20436770	13.7301	1.03786e-08	3.187	7.98386	1697	1	0	0
1	20438455	20439774	6.63453	9.31532e-05	2.191	4.0308	1320	1	0	0
1	20449692	20451818	5.85471	2.24538e-06	2.589	5.64871	2127	1	0	0
1	20454046	20454449	1.39135	0.771879	1.195	0.112451	404	0	0	0
1	20459578	20460449	13.8181	0.000119847	2.39	3.92137	872	1	0	0
1	20465394	20467095	5.85473	0.000382039	2.39	3.41789	1702	1	0	0
1	20474873	20476615	6.98008	6.51506e-06	2.788	5.18608	1743	1	0	0
1	20478081	20480179	2.42848	0.000906613	3.386	3.04258	2099	1	0	0
1	20497489	20498259	3.01799	0.0752892	2.39	1.12327	771	0	0	0
1	20498975	20499722	1.38145	0.47881	1.593	0.319837	748	0	0	0
1	20520302	20522227	0.55871	0.507205	1.195	-0.294817	1926	0	0	0
1	20526247	20526735	0.582715	0.847029	1.195	-0.0721017	489	0	0	0
1	20573394	20573958	0.430513	0.411485	0.597	-0.385646	565	0	0	0
1	20591401	20592774	0.600887	0.232144	1.195	-0.634242	1374	0	0	0
1	20597202	20598302	4.4612	0.0026973	2.589	2.56907	1101	1	0	0
1	20616998	20618730	0.735904	0.743781	1.195	-0.128555	1733	0	0	0
1	20668830	20670069	7.70247	0.000404696	2.589	3.39287	1240	1	0	0
1	20670283	20671042	4.26012	0.0200543	2.191	1.69779	760	1	0	0
1	20737116	20738836	9.97589	5.06359e-06	2.191	5.29554	1721	1	0	0
1	20752927	20754405	10.0071	7.57481e-07	2.987	6.12063	1479	1	0	0
1	20766900	20767801	20.6814	2.236e-05	2.191	4.65053	902	1	0	0
1	20796349	20797763	0.72917	0.770192	1.593	-0.113401	1415	0	0	0
1	20800279	20804789	0.74503	0.23964	2.39	-0.62044	4511	0	0	0
1	20804816	20805311	1.14297	0.861258	1.992	0.0648669	496	0	0	0
1	20809520	20825592	1.60671	0.0939516	4.581	1.0271	16073	0	0	0
1	20832459	20836241	1.83225	0.00325894	4.979	2.48692	3783	1	0	0
1	20836859	20838040	9.92939	4.04772e-05	2.191	4.39279	1182	1	0	0
1	20848449	20850731	7.58709	2.14142e-08	2.788	7.6693	2283	1	0	0
1	20877546	20878543	10.0731	0.00010083	2.4895	3.99641	998	1	0	0
1	20892781	20893608	7.4275	0.001507	2.191	2.82189	828	1	0	0
1	20901387	20906401	13.0177	8.87278e-21	2.987	20.0519	5015	1	0	0
1	20910286	20911821	8.71742	1.12592e-05	2.39	4.94849	1536	1	0	0
1	20912940	20917575	3.36822	0.00372618	3.983	2.42874	4636	1	0	0
1	20918484	20919661	5.01213	0.000783884	2.589	3.10575	1178	1	0	0
1	20921322	20922530	5.36292	0.00151028	2.191	2.82094	1209	1	0	0
1	20927011	20932076	2.49164	0.000209659	3.386	3.67849	5066	1	0	0
1	20934108	20935020	5.40261	0.00230001	2.788	2.63827	913	1	0	0
1	20935222	20936772	6.25332	0.00011991	2.589	3.92114	1551	1	0	0
1	20936811	20948198	2.89182	4.83525e-08	4.78	7.31558	11388	1	0	0
1	20958335	20961783	1.87134	0.0229101	5.577	1.63997	3449	1	0	0
1	20986041	20991399	4.86739	1.05545e-13	5.776	12.9766	5359	1	0	0
1	20992306	20993392	7.10378	0.000307509	2.589	3.51214	1087	1	0	0
1	20996437	20997606	12.6802	0.000135982	2.2905	3.86652	1170	1	0	0
1	21010205	21012864	14.905	4.39716e-10	2.589	9.35683	2660	1	0	0
1	21019308	21020684	4.91816	0.000728723	2.39	3.13744	1377	1	0	0
1	21021737	21029052	9.09456	8.17092e-24	3.983	23.0877	7316	1	0	0
1	21036652	21039072	11.441	2.22711e-08	2.589	7.65226	2421	1	0	0
1	21039590	21040561	11.6728	0.000363049	2.191	3.44003	972	1	0	0
1	21041637	21050174	8.68793	2.67034e-22	3.187	21.5734	8538	1	0	0
1	21050509	21062057	9.59364	1.06221e-31	4.382	30.9738	11549	1	0	0
1	21111121	21116760	1.80488	0.0110777	4.979	1.95555	5640	1	0	0
1	21222971	21223584	0.572631	0.74548	0.597	-0.127564	614	0	0	0
1	21239767	21240122	0.983371	0.953552	1.394	-0.0206555	356	0	0	0
1	21344308	21350972	4.30862	5.39693e-13	3.8835	12.2679	6665	1	0	0
1	21351168	21352751	3.77273	0.00113546	3.087	2.94483	1584	1	0	0
1	21353673	21354500	0.861882	0.753479	1.2945	-0.122929	828	0	0	0
1	21354567	21356122	0.493326	0.0662533	1.195	-1.17879	1556	0	0	0
1	21361614	21362164	2.54453	0.48585	1.992	0.313498	551	0	0	0
1	21391866	21392202	0.823951	1	0.996	0	337	0	0	0
1	21408901	21411510	0.497936	0.0753571	1.195	-1.12288	2610	0	0	0
1	21415717	21418395	4.15441	1.38834e-05	3.187	4.8575	2679	1	0	0
1	21436817	21437450	0.48958	0.46794	0.797	-0.32981	634	0	0	0
1	21437503	21438958	0.485068	0.114307	1.195	-0.941927	1456	0	0	0
1	21447248	21447730	1.06432	1	1.792	0	483	0	0	0
1	21449199	21451183	0.476278	0.0516462	0.797	-1.28696	1985	0	0	0
1	21452544	21453378	1.04202	0.884267	0.996	0.0534168	835	0	0	0
1	21456053	21456706	0.88187	0.858331	1.0955	-0.0663454	654	0	0	0
1	21474143	21477524	0.431817	0.0839896	1.593	-1.07577	3382	0	0	0
1	21478258	21478757	1.43205	0.622305	2.39	0.205997	500	0	0	0
1	21483873	21484385	1.02192	0.949634	1.2945	0.0224438	513	0	0	0
1	21500490	21505193	0.965445	0.986242	2.987	-0.00601662	4704	0	0	0
1	21520750	21522619	0.992803	0.963148	3.087	-0.016307	1870	0	0	0
1	21543268	21544600	5.84335	0.000307539	2.987	3.5121	1333	1	0	0
1	21574505	21575081	0.652861	0.692524	1.394	-0.159565	577	0	0	0
1	21575441	21581987	1.44914	0.0912997	4.182	1.03953	6547	0	0	0
1	21583686	21584973	3.72825	0.0160033	2.39	1.79579	1288	1	0	0
1	21585252	21590954	14.9635	2.81083e-32	4.4815	31.5512	5703	1	0	0
1	21591765	21593148	5.57553	0.000613123	2.39	3.21245	1384	1	0	0
1	21594860	21595856	5.45657	0.00572379	2.987	2.24232	997	1	0	0
1	21614304	21618295	1.76631	0.0224575	4.182	1.64864	3992	1	0	0
1	21618610	21624253	2.53687	5.26714e-05	3.386	4.27843	5644	1	0	0
1	21624476	21626998	0.680874	0.470957	2.589	-0.327019	2523	0	0	0
1	21628245	21632702	3.51374	7.01164e-06	3.187	5.15418	4458	1	0	0
1	21632775	21634765	5.68226	1.23014e-05	2.987	4.91005	1991	1	0	0
1	21635313	21636079	4.97828	0.00579634	2.39	2.23685	767	1	0	0
1	21636320	21637966	4.44014	0.00099121	2.191	3.00383	1647	1	0	0
1	21640695	21642973	5.63157	8.31358e-06	2.788	5.08021	2279	1	0	0
1	21643643	21674099	2.84307	1.24662e-07	4.78	6.90427	30457	1	0	0
1	21675377	21677660	10.7341	8.47499e-10	2.987	9.07186	2284	1	0	0
1	21682232	21684218	5.81044	8.27877e-06	2.39	5.08203	1987	1	0	0
1	21694219	21695927	2.30213	0.0302685	3.087	1.51901	1709	1	0	0
1	21705520	21706314	0.633279	0.855876	0.797	-0.0675894	795	0	0	0
1	21727510	21730130	8.41775	2.76871e-10	2.788	9.55772	2621	1	0	0
1	21746274	21747938	7.21192	3.97321e-06	2.589	5.40086	1665	1	0	0
1	21754697	21755501	3.3124	0.0390272	2.589	1.40863	805	1	0	0
1	21761325	21768471	4.3783	1.64997e-12	3.585	11.7825	7147	1	0	0
1	21779661	21782569	0.307163	0.137606	1.195	-0.861362	2909	0	0	0
1	21790868	21793386	3.92714	1.66995e-05	2.39	4.7773	2519	1	0	0
1	21813929	21815081	6.77659	0.000996398	2.2905	3.00157	1153	1	0	0
1	21815167	21816396	9.91417	4.50169e-07	3.187	6.34662	1230	1	0	0
1	21821577	21821905	0.660658	0.904968	0.996	-0.0433666	329	0	0	0
1	21834555	21837385	9.16849	6.84378e-14	3.187	13.1647	2831	1	0	0
1	21843023	21844894	0.472392	0.386278	1.195	-0.4131	1872	0	0	0
1	21857634	21860588	0.706802	0.729383	1.394	-0.137044	2955	0	0	0
1	21865984	21868250	11.0847	7.1519e-11	3.386	10.1456	2267	1	0	0
1	21884382	21885307	10.0919	0.000273966	2.589	3.5623	926	1	0	0
1	21890580	21892255	9.39573	1.22088e-06	2.788	5.91333	1676	1	0	0
1	21892927	21896606	9.7099	4.31194e-11	2.589	10.3653	3680	1	0	0
1	21900801	21901942	3.87213	0.000867275	2.987	3.06184	1142	1	0	0
1	21910571	21915052	6.47452	1.2845e-12	3.187	11.8913	4482	1	0	0
1	21915108	21917297	5.91706	8.77445e-06	2.589	5.05678	2190	1	0	0
1	21918811	21920427	6.05781	6.4865e-05	2.39	4.18799	1617	1	0	0
1	21932010	21936452	2.86566	0.000138138	2.788	3.85969	4443	1	0	0
1	21940420	21943924	0.682855	0.214596	1.593	-0.668378	3505	0	0	0
1	21945342	21945867	2.21117	0.378776	2.39	0.421617	526	0	0	0
1	21946650	21947535	1.66079	0.489427	2.191	0.310312	886	0	0	0
1	21947925	21951968	1.50647	0.230449	2.788	0.637425	4044	0	0	0
1	21953092	21954028	4.6039	0.00593831	2.589	2.22634	937	1	0	0
1	21955412	21956406	5.51995	0.00911816	2.39	2.04009	995	1	0	0
1	21957638	21963323	0.959995	0.878323	3.585	-0.0563458	5686	0	0	0
1	21963463	21969503	4.41418	2.9317e-11	4.182	10.5329	6041	1	0	0
1	21975939	21980040	1.43054	0.231965	2.788	0.634578	4102	0	0	0
1	21982748	21983554	3.2084	0.0397749	2.2905	1.40039	807	1	0	0
1	21995395	21997027	0.69877	0.678124	1.394	-0.168691	1633	0	0	0
1	22021874	22022275	0.376494	0.37168	0.996	-0.429831	402	0	0	0
1	22056707	22057638	6.16914	0.00193963	2.788	2.71228	932	1	0	0
1	22107553	22111527	0.912349	0.90133	6.7715	-0.0451163	3975	0	0	0
1	22113923	22115320	2.10301	0.0943934	2.191	1.02506	1398	0	0	0
1	22147882	22148971	3.27008	0.0402954	2.4895	1.39474	1090	1	0	0
1	22159266	22161493	14.7053	1.90465e-14	3.784	13.7202	2228	1	0	0
1	22179122	22180130	4.27796	0.00367955	2.589	2.43421	1009	1	0	0
1	22180273	22181206	6.43361	0.0112987	2.191	1.94697	934	1	0	0
1	22187254	22189582	4.73252	1.31232e-05	2.987	4.88196	2329	1	0	0
1	22193004	22193545	0.773239	0.889024	1.394	-0.0510864	542	0	0	0
1	22194048	22194768	1.69381	0.388068	1.792	0.411092	721	0	0	0
1	22195016	22197361	2.27046	0.015946	3.187	1.79735	2346	1	0	0
1	22197591	22199831	6.37071	1.64902e-05	2.6885	4.78277	2241	1	0	0
1	22237535	22238592	0.81173	0.696197	1.792	-0.157268	1058	0	0	0
1	22240620	22242719	0.641746	0.21871	1.992	-0.660132	2100	0	0	0
1	22246310	22247620	1.66643	0.259969	2.39	0.585078	1311	0	0	0
1	22247980	22248514	2.03758	0.429939	2.191	0.366593	535	0	0	0
1	22248537	22249577	1.9169	0.254897	2.589	0.593635	1041	0	0	0
1	22259471	22268061	0.969107	0.894879	3.386	-0.0482354	8591	0	0	0
1	22278960	22279880	4.83721	0.0068161	2.191	2.16646	921	1	0	0
1	22281365	22284557	3.22663	1.58919e-05	6.0745	4.79882	3193	1	0	0
1	22287855	22289028	3.81033	0.0155254	2.191	1.80896	1174	1	0	0
1	22296439	22297953	0.92326	0.96407	1.593	-0.0158915	1515	0	0	0
1	22298400	22302119	0.672183	0.26132	1.792	-0.582827	3720	0	0	0
1	22310959	22311372	0.969695	1	1.2945	0	414	0	0	0
1	22312728	22313597	1.29879	0.803622	1.593	0.0949479	870	0	0	0
1	22315636	22317264	0.619166	0.491612	1.195	-0.308378	1629	0	0	0
1	22320357	22321283	1.96996	0.299922	1.792	0.522992	927	0	0	0
1	22331089	22332843	3.82941	0.00026418	2.788	3.5781	1755	1	0	0
1	22334132	22336084	0.742545	0.835742	1.394	-0.0779277	1953	0	0	0
1	22336244	22336762	1.48597	0.672961	1.992	0.17201	519	0	0	0
1	22339755	22340386	0.878063	1	1.394	0	632	0	0	0
1	22348975	22350070	3.91969	0.00953539	2.191	2.02066	1096	1	0	0
1	22350206	22353863	1.16699	0.450886	8.365	0.345933	3658	0	0	0
1	22356942	22357545	0.410794	0.322494	0.597	-0.491479	604	0	0	0
1	22365459	22367417	1.50302	0.195295	3.386	0.70931	1959	0	0	0
1	22458350	22459697	10.3222	1.12248e-05	2.4895	4.94982	1348	1	0	0
1	22468553	22470653	1.03454	0.920613	1.394	0.0359229	2101	0	0	0
1	22488498	22491094	2.32456	0.00231158	4.979	2.63609	2597	1	0	0
1	22564476	22566948	0.677243	0.320559	1.394	-0.494093	2473	0	0	0
1	22658387	22660258	11.1472	6.69787e-07	2.589	6.17406	1872	1	0	0
1	22706612	22707990	13.75	3.02438e-07	2.788	6.51936	1379	1	0	0
1	22740317	22741522	0.950113	1	1.593	0	1206	0	0	0
1	22755037	22756251	5.7596	0.00029419	2.987	3.53137	1215	1	0	0
1	22776900	22779863	1.55521	0.0680935	6.971	1.16689	2964	0	0	0
1	22835509	22835988	0.252762	0.338331	0.398	-0.470658	480	0	0	0
1	22879820	22883137	0.589945	0.112266	1.195	-0.94975	3318	0	0	0
1	22919172	22920538	6.25793	0.000125974	2.589	3.89972	1367	1	0	0
1	22926546	22927942	6.26704	9.32869e-05	2.4895	4.03018	1397	1	0	0
1	22968697	22969547	29.0078	4.35518e-05	2.39	4.36099	851	1	0	0
1	23000416	23000792	1.40668	0.670621	2.191	0.173523	377	0	0	0
1	23016076	23016490	1.50936	0.436007	1.892	0.360506	415	0	0	0
1	23022635	23023459	0.583481	0.572962	0.797	-0.241874	825	0	0	0
1	23047166	23047759	1.26043	0.921548	1.195	0.0354819	594	0	0	0
1	23048931	23050236	0.831561	0.823099	1.195	-0.0845482	1306	0	0	0
1	23053673	23054153	0.892368	0.964269	1.792	-0.0158019	481	0	0	0
1	23054954	23055542	0.915521	1	1.394	0	589	0	0	0
1	23055785	23056201	1.31883	0.903946	1.195	0.0438575	417	0	0	0
1	23056924	23057538	0.867623	0.849737	1.2945	-0.0707153	615	0	0	0
1	23060370	23061125	2.00564	0.30429	2.39	0.516712	756	0	0	0
1	23061170	23065748	0.647268	0.174882	1.593	-0.757254	4579	0	0	0
1	23066781	23067405	0.959593	1	1.394	0	625	0	0	0
1	23075369	23078458	0.810783	0.752942	2.191	-0.123239	3090	0	0	0
1	23080219	23081938	1.67943	0.230814	2.6885	0.636737	1720	0	0	0
1	23082271	23083260	1.34125	0.674676	1.394	0.170905	990	0	0	0
1	23088473	23089191	1.55734	0.593979	2.191	0.226229	719	0	0	0
1	23089710	23090337	1.40573	0.65398	2.191	0.184436	628	0	0	0
1	23099165	23099760	0.975238	0.952223	1.195	-0.0212613	596	0	0	0
1	23100362	23101358	1.0678	0.985734	1.6925	0.00624043	997	0	0	0
1	23102136	23102906	1.13953	0.791606	2.191	0.101491	771	0	0	0
1	23104809	23105687	0.950004	0.941851	1.593	-0.0260177	879	0	0	0
1	23106020	23108727	4.10027	7.83496e-06	2.987	5.10596	2708	1	0	0
1	23113915	23115277	0.829543	0.697266	1.593	-0.156601	1363	0	0	0
1	23118444	23119139	1.14787	0.914575	1.593	0.0387805	696	0	0	0
1	23119155	23123182	0.873689	0.746415	1.593	-0.12702	4028	0	0	0
1	23125888	23126424	1.75779	0.560319	1.593	0.251565	537	0	0	0
1	23137188	23137682	1.30167	0.853223	1.593	0.0689373	495	0	0	0
1	23139733	23140634	3.49797	0.0296201	2.39	1.52841	902	1	0	0
1	23140730	23142253	1.23932	0.831148	1.394	0.0803217	1524	0	0	0
1	23142380	23146206	3.85176	1.27429e-06	3.585	5.89473	3827	1	0	0
1	23151614	23162078	3.12311	4.09062e-08	4.382	7.38821	10465	1	0	0
1	23162345	23163753	2.97588	0.0303266	2.39	1.51818	1409	1	0	0
1	23172061	23172598	0.997611	0.991622	1.195	-0.00365369	538	0	0	0
1	23173871	23174807	2.71982	0.130807	2.589	0.883369	937	0	0	0
1	23181042	23181652	1.62545	0.700826	1.593	0.15439	611	0	0	0
1	23181695	23182156	1.28614	0.845982	1.593	0.0726387	462	0	0	0
1	23189137	23190389	3.33976	0.120328	2.191	0.919632	1253	0	0	0
1	23206415	23207055	1.61601	0.744584	1.593	0.128086	641	0	0	0
1	23229096	23229568	1.22666	0.907026	1.195	0.04238	473	0	0	0
1	23289393	23291510	4.75396	1.18954e-05	2.788	4.92462	2118	1	0	0
1	23296007	23296572	0.704704	0.67298	0.797	-0.171998	566	0	0	0
1	23301640	23303638	11.5667	8.76599e-14	4.382	13.0572	1999	1	0	0
1	23336372	23338580	13.1585	6.42152e-12	3.386	11.1924	2209	1	0	0
1	23339998	23341176	8.15015	8.80598e-05	2.788	4.05522	1179	1	0	0
1	23344274	23348167	1.44405	0.0826357	4.382	1.08283	3894	0	0	0
1	23410228	23410709	0.292666	0.298856	0.398	-0.524538	482	0	0	0
1	23427855	23430373	0.564879	0.221584	1.593	-0.654461	2519	0	0	0
1	23430379	23431094	0.831921	0.826098	1.195	-0.0829685	716	0	0	0
1	23466899	23467904	1.29305	0.728771	1.992	0.137409	1006	0	0	0
1	23475190	23476663	0.402644	0.0688561	0.996	-1.16206	1474	0	0	0
1	23490869	23491698	0.517449	0.525933	0.996	-0.27907	830	0	0	0
1	23493275	23497507	0.840978	0.582977	5.776	-0.234349	4233	0	0	0
1	23500539	23501174	0.608902	0.45562	1.394	-0.341397	636	0	0	0
1	23501263	23502578	0.402017	0.0522503	0.797	-1.28191	1316	0	0	0
1	23503612	23504965	2.98504	0.00210545	5.7755	2.67666	1354	1	0	0
1	23510303	23529193	13.8146	4.30551e-46	4.581	45.366	18891	1	0	0
1	23532729	23535121	7.50295	3.3245e-08	2.788	7.47827	2393	1	0	0
1	23535252	23537348	12.5723	2.68924e-11	3.187	10.5704	2097	1	0	0
1	23540881	23542056	7.10571	0.000212994	2.987	3.67163	1176	1	0	0
1	23542059	23544575	6.65932	5.4643e-12	3.386	11.2625	2517	1	0	0
1	23550818	23552661	0.321468	0.116484	1.195	-0.933733	1844	0	0	0
1	23610297	23610724	0.48249	0.589765	0.996	-0.229321	428	0	0	0
1	23629389	23630621	0.349179	0.073195	0.597	-1.13552	1233	0	0	0
1	23654910	23655305	0.740092	0.880248	1.593	-0.0553949	396	0	0	0
1	23667791	23668187	0.682884	0.861031	0.8965	-0.0649812	397	0	0	0
1	23669150	23672757	2.1634	0.000158478	12.348	3.80003	3608	1	0	0
1	23693694	23698238	1.46571	0.354935	5.178	0.449851	4545	0	0	0
1	23702829	23704933	3.24569	0.00010112	3.585	3.99516	2105	1	0	0
1	23711232	23712400	0.917817	0.925802	1.792	-0.0334819	1169	0	0	0
1	23727054	23733209	1.29563	0.494423	3.784	0.305901	6156	0	0	0
1	23738727	23739319	0.67775	0.958372	0.597	-0.0184657	593	0	0	0
1	23743784	23746308	0.796225	0.469248	1.195	-0.328598	2525	0	0	0
1	23752939	23754005	0.519107	0.22314	0.996	-0.651423	1067	0	0	0
1	23796630	23798012	4.36518	0.00539642	2.2905	2.26789	1383	1	0	0
1	23799731	23800517	2.6019	0.117212	2.39	0.931029	787	0	0	0
1	23809732	23811846	1.33519	0.821926	2.987	0.0851671	2115	0	0	0
1	23822923	23825110	7.99524	6.01604e-11	3.187	10.2207	2188	1	0	0
1	23825937	23827612	0.61942	0.371884	1.593	-0.429592	1676	0	0	0
1	23847243	23848366	0.615647	0.466772	0.996	-0.330895	1124	0	0	0
1	23848487	23849057	0.808483	0.775953	1.195	-0.110165	571	0	0	0
1	23849279	23863353	0.702027	0.124809	3.784	-0.903755	14075	0	0	0
1	23863595	23867627	4.30449	1.16924e-08	2.788	7.9321	4033	1	0	0
1	23871232	23896181	1.24094	0.230312	4.979	0.637683	24950	0	1	4.00802e-05
1	23902561	23904688	8.07924	6.38234e-08	2.987	7.19502	2128	1	0	0
1	23910874	23913985	8.57727	1.37898e-10	2.788	9.86044	3112	1	0	0
1	23914110	23915053	9.29718	0.000413077	2.39	3.38397	944	1	0	0
1	23915583	23916537	5.6443	0.00134942	2.39	2.86985	955	1	0	0
1	23916682	23921904	11.3729	2.3414e-25	5.577	24.6305	5223	1	1	0.000191461
1	23922483	23923523	6.30265	0.000439711	2.589	3.35683	1041	1	0	0
1	23932767	23934662	4.29253	0.000155794	2.589	3.80745	1896	1	0	0
1	23945397	23947482	0.443997	0.0582193	2.0915	-1.23493	2086	0	0	0
1	23953173	23954482	0.870319	0.916671	1.394	-0.0377867	1310	0	0	0
1	23960569	23965500	5.70355	3.47146e-12	3.784	11.4595	4932	1	0	0
1	23967777	23968365	1.21554	0.657764	0.797	0.18193	589	0	0	0
1	24017264	24019955	1.89903	0.0028836	6.174	2.54006	2692	1	0	0
1	24031188	24031727	1.14306	1	1.195	0	540	0	0	0
1	24053458	24055530	0.644162	0.391279	1.195	-0.407513	2073	0	0	0
1	24058931	24060577	0.6767	0.433406	1.394	-0.363105	1647	0	0	0
1	24068374	24071743	1.98546	0.00683343	5.577	2.16536	3370	1	0	0
1	24102707	24106255	1.23993	0.337279	4.979	0.472011	3549	0	0	0
1	24115596	24128991	1.1108	0.590426	4.78	0.228835	13396	0	0	0
1	24135939	24138346	0.701338	0.264202	1.992	-0.578064	2408	0	0	0
1	24138401	24139050	0.689727	0.71531	0.996	-0.145506	650	0	0	0
1	24150368	24153287	1.17809	0.486253	4.282	0.313137	2920	0	0	0
1	24159963	24161937	2.45878	0.015926	2.39	1.79789	1975	1	0	0
1	24164298	24166051	1.14279	0.843355	1.792	0.0739894	1754	0	0	0
1	24192231	24192619	0.99239	1	1.992	0	389	0	0	0
1	24193311	24195868	0.93926	0.800608	3.187	-0.0965801	2558	0	0	0
1	24229085	24229773	0.486643	0.444555	0.996	-0.352074	689	0	0	0
1	24234962	24236225	4.15474	0.0040456	2.39	2.39302	1264	1	0	0
1	24242471	24244163	1.59095	0.136163	3.187	0.86594	1693	0	0	0
1	24250125	24251111	0.692891	0.605193	1.195	-0.218106	987	0	0	0
1	24282739	24288473	1.23343	0.258533	4.182	0.587485	5735	0	0	0
1	24290607	24291846	0.960457	0.964743	1.394	-0.0155882	1240	0	0	0
1	24305137	24309479	3.13292	4.82725e-08	8.365	7.3163	4343	1	0	0
1	24310459	24311178	1.34131	0.779494	1.792	0.108187	720	0	0	0
1	24327102	24327376	1.72616	0.663552	1.4935	0.178125	275	0	0	0
1	24336194	24339151	0.693872	0.299597	1.593	-0.523462	2958	0	0	0
1	24339221	24340579	0.967177	1	1.593	0	1359	0	0	0
1	24340889	24342244	0.717159	0.449674	1.394	-0.347102	1356	0	0	0
1	24342281	24350511	0.711451	0.293718	2.589	-0.53207	8231	0	0	0
1	24361131	24361465	0.766123	0.990029	1.2945	-0.00435224	335	0	0	0
1	24371735	24372648	2.4047	0.111029	2.39	0.954562	914	0	0	0
1	24372795	24374725	4.1641	0.000276638	2.788	3.55809	1931	1	0	0
1	24396669	24398289	6.62573	6.30722e-06	2.589	5.20016	1621	1	0	0
1	24418874	24420325	6.79733	3.94125e-05	2.39	4.40437	1452	1	0	0
1	24428213	24429590	2.51232	0.0347206	2.39	1.45941	1378	1	0	0
1	24431583	24433046	1.76782	0.112963	2.39	0.947062	1464	0	0	0
1	24433804	24435907	0.741465	0.619541	2.589	-0.20793	2104	0	0	0
1	24438487	24439408	2.70207	0.0419557	2.39	1.37721	922	1	0	0
1	24467698	24471470	0.995918	0.845454	2.589	-0.0729101	3773	0	0	0
1	24472207	24481081	3.8605	8.11045e-11	3.983	10.091	8875	1	0	0
1	24487179	24488602	0.462321	0.159558	0.797	-0.797082	1424	0	0	0
1	24501337	24502086	1.1266	0.803826	1.792	0.0948382	750	0	0	0
1	24512127	24515104	2.87349	2.65249e-06	6.971	5.57635	2978	1	0	0
1	24517317	24519594	3.14362	0.00143879	2.39	2.842	2278	1	0	0
1	24526780	24528039	9.75903	0.000137996	2.39	3.86013	1260	1	0	0
1	24528302	24530058	2.43882	0.0124473	2.788	1.90493	1757	1	0	0
1	24532335	24533548	0.810531	0.763664	1.2945	-0.117098	1214	0	0	0
1	24549476	24549891	0.500114	0.523478	1.394	-0.281102	416	0	0	0
1	24562118	24563942	4.23247	2.92191e-05	3.187	4.53433	1825	1	0	0
1	24578668	24579476	0.958366	0.836699	1.394	-0.0774309	809	0	0	0
1	24609881	24612224	4.2263	6.46971e-05	2.788	4.18911	2344	1	0	0
1	24619878	24622438	4.04439	7.21719e-06	3.187	5.14163	2561	1	0	0
1	24647418	24649561	3.04533	5.08444e-06	6.772	5.29376	2144	1	0	0
1	24669813	24670869	3.48166	0.0172139	2.589	1.76412	1057	1	0	0
1	24688213	24693718	4.15078	3.55548e-10	3.784	9.4491	5506	1	0	0
1	24715186	24716573	0.53702	0.325337	0.996	-0.487667	1388	0	0	0
1	24717641	24720939	1.21052	0.541156	2.589	0.266678	3299	0	0	0
1	24735289	24736870	4.71385	0.000239446	2.788	3.62079	1582	1	0	0
1	24737225	24746728	0.881968	0.756587	3.386	-0.121141	9504	0	0	0
1	24751773	24753394	0.464234	0.0966068	0.797	-1.01499	1622	0	0	0
1	24827327	24830955	0.66966	0.320097	3.585	-0.494719	3629	0	0	0
1	24842090	24843294	4.34411	0.00377558	2.39	2.42302	1205	1	0	0
1	24861743	24862153	0.794222	0.904224	1.394	-0.0437239	411	0	0	0
1	24862214	24863811	0.521007	0.0950618	1.792	-1.02199	1598	0	0	0
1	24873817	24874790	0.481861	0.266411	0.996	-0.574447	974	0	0	0
1	24881831	24883238	1.05531	0.986553	3.187	0.00587941	1408	0	0	0
1	24891459	24892101	1.0508	0.805959	1.195	0.0936868	643	0	0	0
1	24911529	24912890	6.38495	0.000652819	2.39	3.18521	1362	1	0	0
1	24913164	24914157	3.75513	0.00267827	2.589	2.57215	994	1	0	0
1	24917773	24918918	8.02883	0.000600311	2.191	3.22162	1146	1	0	0
1	24966144	24971318	1.59759	0.0288268	5.6765	1.5402	5175	1	0	0
1	25003453	25008343	12.8659	7.43531e-19	2.987	18.1287	4891	1	0	0
1	25008425	25011818	13.3232	2.25926e-21	4.979	20.646	3394	1	0	0
1	25011979	25013804	8.50932	3.97009e-07	2.589	6.4012	1826	1	0	0
1	25014066	25015831	9.40212	2.92383e-07	2.987	6.53405	1766	1	0	0
1	25019993	25021183	3.65555	0.0311039	2.39	1.50719	1191	1	0	0
1	25030743	25034315	2.07028	0.0123835	3.585	1.90716	3573	1	0	0
1	25039203	25042481	16.8556	9.24605e-15	3.386	14.034	3279	1	0	0
1	25043809	25048258	8.2681	2.66457e-14	3.585	13.5744	4450	1	0	0
1	25050299	25052262	1.603	0.229983	2.788	0.638304	1964	0	0	0
1	25055223	25055732	0.70952	0.739334	0.996	-0.131159	510	0	0	0
1	25056863	25057320	0.795366	0.907652	1.0955	-0.0420808	458	0	0	0
1	25068063	25073693	0.856209	0.689381	3.187	-0.161541	5631	0	0	0
1	25174310	25175656	1.09418	0.977435	3.386	0.00991206	1347	0	0	0
1	25187277	25187735	0.731894	0.79202	0.8965	-0.101264	459	0	0	0
1	25187830	25192120	0.416961	0.119287	1.593	-0.923406	4291	0	0	0
1	25195750	25197613	0.82398	0.748764	1.394	-0.125655	1864	0	0	0
1	25201070	25203415	0.616568	0.304764	1.195	-0.516037	2346	0	0	0
1	25216937	25218121	0.344701	0.254926	0.797	-0.593586	1185	0	0	0
1	25222961	25223373	2.1827	0.508269	2.589	0.293906	413	0	0	0
1	25223647	25224856	0.832986	0.817213	1.394	-0.0876649	1210	0	0	0
1	25235751	25236382	0.530892	0.463607	0.797	-0.33385	632	0	0	0
1	25254855	25260806	16.0841	7.5365e-31	3.983	30.1228	5952	1	0	0
1	25263044	25264783	5.91085	0.000226834	2.191	3.64429	1740	1	0	0
1	25289466	25290305	8.08191	0.00271202	2.0915	2.56671	840	1	0	0
1	25291255	25294370	27.4934	2.58575e-25	5.178	24.5874	3116	1	0	0
1	25298398	25299662	17.7623	5.83605e-06	2.589	5.23388	1265	1	0	0
1	25344202	25345682	10.0618	1.78044e-05	2.39	4.74947	1481	1	0	0
1	25347479	25351205	11.233	2.0694e-15	3.386	14.6842	3727	1	0	0
1	25373887	25374893	7.94946	0.000250124	2.2905	3.60184	1007	1	0	0
1	25398620	25399399	6.47429	0.00391434	2.4895	2.40734	780	1	0	0
1	25406258	25407958	9.16087	5.23471e-06	2.589	5.28111	1701	1	0	0
1	25415295	25416726	11.7614	8.90907e-07	2.589	6.05017	1432	1	0	0
1	25416834	25418910	16.3438	1.8656e-13	4.382	12.7292	2077	1	0	0
1	25426828	25427722	12.1141	0.000169106	2.2905	3.77184	895	1	0	0
1	25429423	25430369	5.34104	0.00223713	2.589	2.65031	947	1	0	0
1	25432752	25434683	0.558788	0.196484	1.6925	-0.706673	1932	0	0	0
1	25505458	25506263	0.643862	0.825839	0.996	-0.0831049	806	0	0	0
1	25520546	25521656	0.559729	0.290552	0.996	-0.536777	1111	0	0	0
1	25536742	25537538	1.7544	0.31296	1.792	0.504511	797	0	0	0
1	25537621	25538199	1.46677	0.486981	1.195	0.312488	579	0	0	0
1	25557620	25560755	0.906029	0.902352	6.0745	-0.044624	3136	0	0	0
1	25564266	25567746	1.32463	0.304652	5.6765	0.516196	3481	0	0	0
1	25572128	25575099	0.797247	0.464201	7.369	-0.333294	2972	0	0	0
1	25593043	25595333	1.57469	0.444963	4.979	0.351676	2291	0	0	0
1	25612994	25614091	6.51996	0.000523063	2.191	3.28145	1098	1	0	0
1	25663083	25666184	1.56009	0.377911	6.572	0.42261	3102	0	0	0
1	25687309	25688566	7.28666	0.000127581	2.589	3.89421	1258	1	0	0
1	25751073	25754282	0.594854	0.177456	1.992	-0.750908	3210	0	0	0
1	25755223	25758701	0.630756	0.058245	5.178	-1.23474	3479	0	0	0
1	25815946	25816375	1.13729	0.97101	1.195	0.0127762	430	0	0	0
1	25830068	25830433	1.65142	0.541776	2.8875	0.26618	366	0	0	0
1	25831511	25834029	0.322155	0.228387	1.195	-0.641329	2519	0	0	0
1	25867405	25868272	1.3401	0.655495	1.892	0.183431	868	0	0	0
1	25869496	25871736	0.993953	0.867092	4.78	-0.0619348	2241	0	0	0
1	25873980	25877919	0.691256	0.701526	2.788	-0.153956	3940	0	0	0
1	25880600	25881422	0.618784	0.44441	1.195	-0.352216	823	0	0	0
1	25892904	25896976	13.9779	7.88001e-25	4.979	24.1035	4073	1	0	0
1	25898157	25900898	1.63573	0.271699	1.992	0.565912	2742	0	0	0
1	25906886	25908608	11.4545	7.52209e-07	2.589	6.12366	1723	1	0	0
1	25942268	25944094	2.343	0.0340917	3.386	1.46735	1827	1	0	0
1	25944248	25944695	1.97951	0.626827	1.6925	0.202852	448	0	0	0
1	26033403	26035899	9.22029	1.25498e-10	3.386	9.90136	2497	1	0	0
1	26041548	26043775	16.6834	1.05173e-12	3.187	11.9781	2228	1	0	0
1	26053533	26054468	0.357839	0.0821134	0.797	-1.08559	936	0	0	0
1	26069766	26070785	2.62177	0.0629664	2.0915	1.20089	1020	0	0	0
1	26074771	26075842	10.6748	5.39514e-05	2.788	4.268	1072	1	0	0
1	26094399	26096189	7.519	9.61948e-06	2.589	5.01685	1791	1	0	0
1	26107048	26108389	6.18193	0.000721613	2.39	3.1417	1342	1	0	0
1	26122635	26124212	4.62849	0.000192852	2.6885	3.71478	1578	1	0	0
1	26125005	26127915	1.75354	0.0368542	4.182	1.43351	2911	1	0	0
1	26136634	26137688	3.51382	0.011834	2.39	1.92687	1055	1	0	0
1	26143892	26148414	1.01137	0.923055	6.174	0.0347726	4523	0	0	0
1	26157819	26158198	0.378262	0.568319	0.398	-0.245408	380	0	0	0
1	26184598	26189290	3.88524	8.77178e-10	3.983	9.05691	4693	1	1	0.000213083
1	26197405	26198717	1.62482	0.301791	2.987	0.520293	1313	0	0	0
1	26199305	26200589	2.76244	0.0132243	2.4895	1.87863	1285	1	0	0
1	26200616	26203695	5.98894	2.20587e-16	14.2405	15.6564	3080	1	0	0
1	26206088	26206852	5.15707	0.00940867	2.589	2.02647	765	1	0	0
1	26207253	26208311	7.56156	0.00198237	2.987	2.70282	1059	1	0	0
1	26213130	26222011	7.39568	5.50578e-24	5.975	23.2592	8882	1	0	0
1	26222421	26223008	2.23102	0.237764	2.191	0.623855	588	0	0	0
1	26231162	26234359	4.69791	7.80769e-10	6.373	9.10748	3198	1	0	0
1	26248936	26250000	0.694383	0.714245	0.996	-0.146153	1065	0	0	0
1	26251026	26251643	1.22416	0.704252	1.394	0.152272	618	0	0	0
1	26316203	26316749	0.767431	0.748948	0.797	-0.125548	547	0	0	0
1	26322505	26326940	1.57893	0.0321168	3.784	1.49327	4436	1	0	0
1	26336178	26338107	5.18673	8.17208e-06	2.39	5.08767	1930	1	0	0
1	26347204	26348309	13.3959	0.000149426	2.589	3.82557	1106	1	0	0
1	26354042	26355358	11.195	1.40442e-05	2.589	4.8525	1317	1	0	0
1	26355970	26357480	9.12647	5.11085e-06	2.39	5.29151	1511	1	0	0
1	26357539	26360478	14.8927	1.19233e-10	2.39	9.9236	2940	1	0	0
1	26360596	26365623	6.1275	6.7942e-12	4.0825	11.1679	5028	1	0	0
1	26375866	26376880	0.720275	0.654633	1.195	-0.184002	1015	0	0	0
1	26419876	26420146	0.611328	0.872642	1.195	-0.0591638	271	0	0	0
1	26436104	26441866	1.06292	0.969396	3.983	0.0134989	5763	0	0	0
1	26448300	26449171	0.73743	0.76613	1.394	-0.115697	872	0	0	0
1	26459088	26460034	1.34039	0.5287	1.394	0.276791	947	0	0	0
1	26463810	26465079	2.55988	0.0333703	2.191	1.47664	1270	1	0	0
1	26481646	26484147	9.08077	1.83194e-09	2.788	8.73709	2502	1	0	0
1	26484298	26486469	23.1373	4.32795e-15	3.784	14.3637	2172	1	0	0
1	26486966	26489699	6.89504	4.32747e-10	5.178	9.36377	2734	1	0	0
1	26490020	26492899	5.93038	2.83728e-11	3.386	10.5471	2880	1	0	0
1	26494746	26498111	1.34085	0.188325	6.572	0.725091	3366	0	0	0
1	26526944	26528400	5.62364	8.64219e-05	2.788	4.06338	1457	1	0	0
1	26548389	26548824	1.14228	0.840697	1.6925	0.0753607	436	0	0	0
1	26548826	26549563	0.62151	0.596202	1.195	-0.224607	738	0	0	0
1	26551488	26551965	0.860772	0.924566	1.195	-0.0340621	478	0	0	0
1	26559332	26562905	1.55922	0.295126	5.377	0.529993	3574	0	0	0
1	26562977	26565391	3.10967	0.000361926	2.39	3.44138	2415	1	0	0
1	26592117	26594421	0.369423	0.248224	0.597	-0.605156	2305	0	0	0
1	26608866	26613406	3.23543	3.01387e-06	3.983	5.52087	4541	1	0	0
1	26615252	26615884	0.917024	0.985306	1.394	-0.00642877	633	0	0	0
1	26631873	26635589	3.14765	9.61708e-07	3.784	6.01696	3717	1	0	0
1	26643933	26645731	4.08447	0.000351872	2.589	3.45362	1799	1	0	0
1	26647144	26649146	4.58567	1.99499e-05	3.187	4.70006	2003	1	0	0
1	26654549	26655760	8.95114	0.000576252	2.191	3.23939	1212	1	0	0
1	26661413	26661948	2.13433	0.342256	1.394	0.465649	536	0	0	0
1	26662240	26665144	4.09067	2.12534e-07	5.2775	6.67257	2905	1	0	0
1	26668344	26669521	6.37728	0.000826259	2.191	3.08288	1178	1	0	0
1	26671806	26673043	7.07821	0.00125606	2.191	2.90099	1238	1	0	0
1	26676868	26681993	0.845518	0.686466	2.987	-0.163381	5126	0	0	0
1	26704457	26705329	3.48825	0.0188158	2.39	1.72548	873	1	0	0
1	26713305	26714933	7.63725	2.97823e-06	2.788	5.52604	1629	1	0	0
1	26717075	26719354	10.7035	2.40037e-08	2.191	7.61972	2280	1	0	0
1	26757600	26761711	0.642541	0.384327	3.386	-0.415299	4112	0	0	0
1	26795017	26800831	1.09273	0.767599	2.788	0.114866	5815	0	0	0
1	26813204	26814593	7.76958	2.9858e-05	2.8875	4.52494	1390	1	0	0
1	26825416	26829276	1.09286	0.581872	7.7675	0.235173	3861	0	0	0
1	26867519	26868766	1.07176	0.919258	1.593	0.0365624	1248	0	0	0
1	26873450	26873901	0.693963	0.712127	0.597	-0.147442	452	0	0	0
1	26929074	26930341	4.14646	0.00605691	2.191	2.21775	1268	1	0	0
1	26945588	26948935	1.52487	0.0690875	15.4355	1.1606	3348	0	0	0
1	26962114	26962757	7.23066	0.0023619	3.585	2.62674	644	1	0	0
1	26962791	26964142	5.11068	1.48139e-08	8.166	7.82933	1352	1	0	0
1	27002787	27004704	3.37262	0.000205073	3.386	3.68809	1918	1	0	0
1	27013063	27014543	7.50122	4.48154e-06	3.087	5.34857	1481	1	0	0
1	27016176	27026959	2.41876	2.20656e-05	11.153	4.65628	10784	1	0	0
1	27028147	27028748	1.06066	0.917514	1.792	0.0373872	602	0	0	0
1	27031137	27032053	0.886286	0.805911	1.2945	-0.0937127	917	0	0	0
1	27032124	27033667	0.889763	0.856533	2.0915	-0.0672557	1544	0	0	0
1	27049150	27050893	0.60782	0.216991	1.394	-0.663559	1744	0	0	0
1	27067177	27067962	0.3921	0.198605	0.797	-0.702009	786	0	0	0
1	27074502	27075104	0.540907	0.476325	0.797	-0.322096	603	0	0	0
1	27095084	27095714	0.807865	0.879883	0.996	-0.0555749	631	0	0	0
1	27097266	27100366	6.04958	2.10775e-08	3.585	7.67618	3101	1	0	0
1	27109291	27111560	0.848811	0.58469	1.593	-0.233074	2270	0	0	0
1	27112046	27116980	2.36882	0.000183207	8.166	3.73706	4935	1	0	0
1	27125262	27128165	3.60464	1.06639e-05	3.187	4.97208	2904	1	0	0
1	27135651	27137965	6.11936	2.46006e-06	2.4895	5.60905	2315	1	0	0
1	27147352	27148166	0.424836	0.202851	0.797	-0.692823	815	0	0	0
1	27150784	27154681	1.43261	0.149633	3.8835	0.824974	3898	0	0	0
1	27173341	27193338	1.43046	0.221719	5.477	0.654198	19998	0	0	0
1	27193601	27195787	4.78505	1.81424e-06	3.187	5.7413	2187	1	0	0
1	27196038	27200434	6.86147	7.28064e-12	3.2865	11.1378	4397	1	0	0
1	27200507	27201914	6.82032	0.000113265	3.087	3.94591	1408	1	0	0
1	27202635	27207124	0.856979	0.509958	1.792	-0.292466	4490	0	0	0
1	27207164	27207653	0.584598	0.544461	0.996	-0.264034	490	0	0	0
1	27215142	27218018	1.65867	0.165742	6.971	0.780566	2877	0	0	0
1	27225556	27228016	2.10529	0.00330359	9.162	2.48101	2461	1	0	0
1	27231820	27233419	0.463109	0.0555024	1.195	-1.25569	1600	0	0	0
1	27236056	27238687	1.26594	0.526115	2.589	0.278919	2632	0	0	0
1	27246418	27250415	1.74519	0.0229949	4.581	1.63837	3998	1	0	0
1	27252465	27252839	0.447913	0.569782	0.597	-0.244291	375	0	0	0
1	27266201	27266646	1.54443	0.81305	1.195	0.089883	446	0	0	0
1	27273475	27274034	0.606629	0.590853	0.797	-0.22852	560	0	0	0
1	27278533	27279095	0.565096	0.52032	1.2945	-0.283729	563	0	0	0
1	27285041	27287940	1.24658	0.542223	6.971	0.265822	2900	0	0	0
1	27292645	27294688	6.11466	7.97955e-06	2.788	5.09802	2044	1	0	0
1	27295686	27299271	0.564136	0.765625	1.792	-0.115984	3586	0	0	0
1	27316384	27329144	14.2925	9.9038e-40	4.979	39.0042	12761	1	0	0
1	27330311	27331485	5.04242	0.00371601	2.2905	2.42992	1175	1	0	0
1	27333809	27341502	1.27358	0.327648	3.983	0.484592	7694	0	1	0.000129971
1	27341537	27343635	5.23708	5.02324e-05	2.191	4.29902	2099	1	0	0
1	27353553	27354742	3.18251	0.00361856	2.987	2.44146	1190	1	0	0
1	27355418	27356284	4.45768	0.00380882	2.191	2.41921	867	1	0	0
1	27356799	27361215	1.37402	0.145383	4.182	0.837486	4417	0	0	0
1	27365878	27368045	6.37498	1.08196e-05	1.992	4.96579	2168	1	0	0
1	27369243	27370276	11.0325	0.000682533	2.0915	3.16588	1034	1	0	0
1	27370385	27374590	10.8927	7.27643e-18	2.987	17.1381	4206	1	0	0
1	27375686	27377655	6.33552	1.74895e-05	2.191	4.75722	1970	1	0	0
1	27383999	27385892	0.668936	0.41528	1.195	-0.381659	1894	0	0	0
1	27400835	27401779	9.24972	0.000355366	2.6885	3.44932	945	1	0	0
1	27424618	27428251	2.7691	0.000157482	3.6845	3.80277	3634	1	0	0
1	27428609	27430051	3.42426	0.00742524	2.589	2.12929	1443	1	0	0
1	27431949	27432844	3.51589	0.0352469	2.39	1.45288	896	1	0	0
1	27433244	27433883	1.14807	0.922815	2.191	0.0348853	640	0	0	0
1	27436928	27437947	2.04383	0.1624	2.39	0.789413	1020	0	0	0
1	27438000	27440039	1.12745	0.682792	2.39	0.165712	2040	0	0	0
1	27447485	27448180	1.95107	0.364841	1.992	0.437896	696	0	0	0
1	27448225	27451156	0.974649	1	2.589	0	2932	0	0	0
1	27456692	27458003	0.832323	0.866903	1.593	-0.0620295	1312	0	0	0
1	27458400	27460314	0.614656	0.467184	1.195	-0.330512	1915	0	0	0
1	27460330	27460824	1.30777	0.663109	1.992	0.178415	495	0	0	0
1	27463287	27464972	0.804906	0.59073	1.394	-0.228611	1686	0	0	0
1	27465554	27466406	0.789174	0.732565	1.195	-0.135154	853	0	0	0
1	27467134	27468353	0.935037	1	1.394	0	1220	0	0	0
1	27468448	27472889	0.783501	0.334336	1.593	-0.475816	4442	0	0	0
1	27479069	27483202	0.892859	0.731022	3.187	-0.136069	4134	0	0	0
1	27485863	27486746	1.33232	0.56936	1.992	0.244613	884	0	0	0
1	27517098	27521910	0.505904	0.0727422	4.182	-1.13821	4813	0	0	0
1	27524019	27524489	1.83824	0.366469	2.39	0.435962	471	0	0	0
1	27559697	27562708	2.07128	0.0140972	4.6805	1.85087	3012	1	0	0
1	27593492	27594017	0.62334	0.733705	1.195	-0.134479	526	0	0	0
1	27632578	27634359	2.74207	0.00750879	2.589	2.12443	1782	1	0	0
1	27641845	27642653	6.20963	0.00298343	2.39	2.52528	809	1	0	0
1	27646533	27650517	1.89051	0.00578479	4.0825	2.23771	3985	1	0	0
1	27665203	27670944	5.06589	1.59889e-13	4.6805	12.7962	5742	1	0	0
1	27673184	27677893	3.0227	2.56113e-05	3.983	4.59157	4710	1	0	0
1	27696666	27697577	5.04387	0.00359442	2.39	2.44437	912	1	0	0
1	27699294	27701028	10.8959	9.08489e-08	3.2865	7.04168	1735	1	0	0
1	27705772	27708421	3.83649	6.69908e-05	3.187	4.17398	2650	1	0	0
1	27708943	27710953	2.02513	0.0438958	3.983	1.35758	2011	1	0	0
1	27714637	27724398	3.75113	8.65264e-11	3.784	10.0629	9762	1	0	0
1	27724477	27726038	3.889	0.00139235	2.8875	2.85625	1562	1	0	0
1	27728375	27729859	0.529641	0.148516	1.2945	-0.828225	1485	0	0	0
1	27732349	27733899	0.548815	0.189086	1.0955	-0.723341	1551	0	0	0
1	27744819	27745289	0.861391	0.932834	1.394	-0.0301957	471	0	0	0
1	27748482	27748871	1.33623	0.890568	1.0955	0.050333	390	0	0	0
1	27752012	27752688	0.582258	0.745511	0.797	-0.127546	677	0	0	0
1	27757785	27758284	1.02819	0.969302	1.892	0.013541	500	0	0	0
1	27767381	27768026	0.610031	0.589384	0.8965	-0.229601	646	0	0	0
1	27774317	27774946	0.395349	0.24933	0.797	-0.603225	630	0	0	0
1	27781762	27782763	0.652289	0.566148	0.996	-0.24707	1002	0	0	0
1	27790267	27790615	0.420777	0.615091	0.4975	-0.211061	349	0	0	0
1	27795010	27795641	1.07974	0.757676	1.195	0.120517	632	0	0	0
1	27812982	27813432	0.276299	0.20784	0.597	-0.68227	451	0	0	0
1	27814171	27820474	0.64665	0.0997806	4.382	-1.00095	6304	0	0	0
1	27830014	27832666	1.19119	0.599641	3.187	0.222109	2653	0	0	0
1	27833197	27837736	0.643959	0.1243	1.992	-0.905529	4540	0	0	0
1	27837883	27838386	1.29472	0.886488	1.593	0.0523272	504	0	0	0
1	27839450	27841212	2.83768	0.00812474	2.788	2.09019	1763	1	0	0
1	27841555	27857192	0.870856	0.68455	3.187	-0.164595	15638	0	0	0
1	27857416	27859530	3.7852	0.00103728	2.191	2.9841	2115	1	0	0
1	27861100	27872961	5.20797	2.61901e-19	8.365	18.5819	11862	1	0	0
1	27880955	27881366	1.53508	0.690175	1.792	0.161041	412	0	0	0
1	27887751	27889379	1.99068	0.0756027	2.2905	1.12146	1629	0	0	0
1	27889411	27899807	0.763678	0.362016	2.987	-0.441272	10397	0	0	0
1	27904034	27904858	3.55852	0.0127897	2.4895	1.89314	825	1	0	0
1	27916309	27917305	1.85764	0.437773	1.792	0.358751	997	0	0	0
1	27917496	27918714	1.05016	1	1.394	0	1219	0	0	0
1	27924794	27931442	1.52574	0.21233	3.4855	0.672988	6649	0	0	0
1	27931604	27935227	8.05092	7.34115e-11	3.187	10.1342	3624	1	0	0
1	27941517	27943041	9.28629	4.81672e-05	2.2905	4.31725	1525	1	0	0
1	27961821	27962580	10.4423	0.00426261	2.0915	2.37032	760	1	0	0
1	27971351	27973861	8.95979	4.38683e-08	2.589	7.35785	2511	1	0	0
1	27974440	27978714	11.4869	2.53943e-22	4.182	21.5953	4275	1	0	0
1	27978741	27983422	6.93251	8.48707e-12	2.987	11.0712	4682	1	0	0
1	27984860	27990480	2.21464	0.000132036	6.572	3.87931	5621	1	0	0
1	27992905	27994033	15.6408	4.49493e-06	2.589	5.34728	1129	1	0	0
1	27995652	27996501	5.23971	0.00314735	2.888	2.50205	850	1	0	0
1	27997916	27999756	1.97567	0.114107	2.987	0.942688	1841	0	0	0
1	28050501	28053977	0.759041	0.436802	3.8835	-0.359716	3477	0	0	0
1	28098115	28101126	0.733921	0.302697	3.187	-0.518991	3012	0	0	0
1	28105662	28106263	0.845592	0.959016	1.593	-0.0181743	602	0	0	0
1	28109680	28110685	0.774317	0.904357	1.195	-0.0436599	1006	0	0	0
1	28110708	28111202	1.29084	0.846719	1.593	0.0722608	495	0	0	0
1	28156015	28158664	2.13475	0.00262123	8.763	2.58149	2650	1	0	0
1	28177464	28178251	0.451953	0.277036	0.697	-0.557464	788	0	0	0
1	28184519	28186150	6.01721	6.52911e-05	2.191	4.18515	1632	1	0	0
1	28188826	28191478	5.50172	6.25689e-06	2.39	5.20364	2653	1	0	0
1	28198840	28200111	3.19012	0.00642438	2.987	2.19217	1272	1	0	0
1	28201237	28201895	1.96599	0.336938	2.39	0.472449	659	0	0	0
1	28202568	28203582	3.94815	0.0285221	1.992	1.54482	1015	1	0	0
1	28239341	28242473	3.32621	6.01023e-07	4.8795	6.22111	3133	1	0	0
1	28260826	28263262	1.08809	0.634854	3.585	0.197326	2437	0	0	0
1	28263883	28264475	0.874577	0.994178	1.4935	-0.00253593	593	0	0	0
1	28265916	28267671	3.68559	0.00293592	2.191	2.53226	1756	1	0	0
1	28271320	28272448	4.27107	0.0159128	2.589	1.79825	1129	1	0	0
1	28284944	28288972	1.31284	0.385716	5.178	0.413732	4029	0	0	0
1	28405190	28406566	0.628449	0.441589	1.195	-0.354982	1377	0	0	0
1	28413665	28416302	1.36921	0.277015	6.5725	0.557497	2638	0	0	0
1	28416733	28417969	4.54681	0.00471445	2.589	2.32657	1237	1	0	0
1	28430523	28432673	1.13294	0.49517	2.987	0.305246	2151	0	0	0
1	28439091	28439913	7.09825	0.00228234	2.4895	2.64162	823	1	0	0
1	28487071	28487933	0.631009	0.586492	0.996	-0.231738	863	0	0	0
1	28497274	28497474	0.474535	0.691589	1.2945	-0.160152	201	0	0	0
1	28498278	28500048	0.587745	0.124518	1.394	-0.904766	1771	0	0	0
1	28519667	28521552	6.90876	5.53851e-07	3.983	6.25661	1886	1	0	0
1	28531686	28532461	0.333965	0.124353	0.597	-0.905344	776	0	0	0
1	28535978	28536463	1.92688	0.416872	1.992	0.379997	486	0	0	0
1	28558165	28564508	1.83326	0.00695316	5.377	2.15782	6344	1	0	0
1	28568091	28579314	2.02256	0.000176027	3.983	3.75442	11224	1	0	0
1	28581349	28583409	10.1199	6.62336e-08	2.589	7.17892	2061	1	0	0
1	28583520	28587489	5.02498	1.0074e-12	8.166	11.9968	3970	1	0	0
1	28605474	28606258	0.883593	1	0.996	0	785	0	0	0
1	28613813	28614280	1.30085	0.848232	1.593	0.0714855	468	0	0	0
1	28614290	28615337	0.703719	0.649419	1.394	-0.187475	1048	0	0	0
1	28616795	28618225	0.636084	0.219153	1.195	-0.659252	1431	0	0	0
1	28622523	28624336	0.611304	0.168795	1.195	-0.772641	1814	0	0	0
1	28652563	28657101	2.31784	4.46721e-05	5.577	4.34996	4539	1	1	0.000220313
1	28667243	28669674	5.78419	1.93339e-06	2.788	5.71368	2432	1	0	0
1	28671669	28673962	8.76945	1.22494e-14	6.373	13.9119	2294	1	0	0
[truncated: 70,736 more rows]

## Sheet: LoVo_enhancers
'coor'			'DE_fc'	'p_val'	'H3K27ac_signal'	'signed_log_p'	'enh_l'	'is_VEL'	num_recurIndels'	'indelRate'
1	25030	26400	0.274502	0.232105	0.369	-0.634315	1371	0	0	0
1	27505	30422	1.17753	0.330644	11.065	0.48064	2918	0	0	0
1	37259	40508	6.64075	8.30629e-12	3.688	11.0806	3250	1	0	0
1	111944	112671	0.197741	0.19675	0.1845	-0.706085	728	0	0	0
1	242843	243353	0.241282	0.0886148	0.615	-1.05249	511	0	0	0
1	367474	368749	3.41191	0.0121635	1.598	1.91494	1276	1	0	0
1	620977	622171	2.16314	0.0930446	1.6595	1.03131	1195	0	0	0
1	711386	711986	0.549283	0.733803	0.492	-0.13442	601	0	0	0
1	712336	716230	1.22987	0.138916	15.0615	0.857249	3895	0	0	0
1	741363	742232	0.185465	0.0916393	0.246	-1.03792	870	0	0	0
1	749642	752481	1.52474	0.151562	2.213	0.81941	2840	0	0	0
1	760785	764560	1.28081	0.170171	13.401	0.769115	3776	0	0	0
1	793366	794413	0.616285	0.477694	1.352	-0.320851	1048	0	0	0
1	796198	796755	0.146681	0.10099	0.246	-0.995724	558	0	0	0
1	804992	805635	3.17807	0.141768	1.598	0.848422	644	0	0	0
1	838833	841704	12.2501	1.28748e-25	7.1925	24.8903	2872	1	0	0
1	841864	842270	0.273439	0.458938	0.492	-0.338246	407	0	0	0
1	858533	861550	11.2518	1.49591e-19	7.746	18.8251	3018	1	0	0
1	874895	879388	11.4384	9.35547e-21	5.41	20.0289	4494	1	0	0
1	892895	897472	5.97404	1.415e-19	10.205	18.8492	4578	1	0	0
1	900460	904342	10.0643	1.11851e-21	16.844	20.9514	3883	1	0	0
1	911558	911993	0.91826	0.907157	0.861	-0.0423177	436	0	0	0
1	931721	945044	5.47395	5.03664e-20	12.7255	19.2979	13324	1	0	0
1	946836	951594	9.90101	8.31727e-39	15.614	38.08	4759	1	0	0
[truncated: 57,819 more rows]

## Sheet: V481_enhancers
'coor'			'DE_fc'	'p_val'	'H3K27ac_signal'	'signed_log_p'	'enh_l'	'is_VEL'	num_recurIndels'	'indelRate'
[truncated: 72,928 more rows]

[truncated: 2 more sheets: GREAT_predicted_target_genes, GREAT_gene_expression]
