# Supplementary material for: Mismatch repair-signature mutations activate gene enhancers across human colorectal cancer epigenomes
Source: eLife. 2019 Feb 13;8:e40760. doi: 10.7554/eLife.40760 (PMC6374075; doi:10.7554/eLife.40760)
Supplement: Figure 4—source data 1. [file elife-40760-fig4-data1.xlsx]

## Sheet: sequences
indel ids	indel chr	indel coor	reference sequence1	reference sequence2	indel sequence
37	1	12193383	'TTTGTCACACTTTTTTTTTTTTATTCTGTTGG'	'TTGTCACACTTTTTTTTTTTTATTCTGTTGGC'	'TTTGTCACACTTTTTTTTTTTATTCTGTTGGC'
41	1	15650761	'CCAGCCCTTTCCCCCAACGGACAGTG'	'CCAGCCCTTTCCCCCAACGGACAGTG'	'CCAGCCCTTTCCCCCCAACGGACAGT'
44	1	15666333	'TGCCATCAGATTTTTTTTTTTTGAGTCTCGCT'	'CCATCAGATTTTTTTTTTTTGAGTCTCGCTCT'	'TGCCATCAGATTTTTTTTTTGAGTCTCGCTCT'
63	1	20540099	'ATCTTAATAATTTTTTTTTAGAGAAGGTT'	'TCTTAATAATTTTTTTTTAGAGAAGGTTA'	'ATCTTAATAATTTTTTTTAGAGAAGGTTA'
66	1	20915424	'GCACTGTCTTACACCACACC'	'ACTGTCTTACACCACACCTG'	'GCACTGTCTTACCACACCTG'
84	1	27977868	'CAGTGAGCGAGGGGAGATGAA'	'CAGTGAGCGAGGGGAGATGAA'	'CAGTGAGCGAGGGGGAGATGA'
125	1	43939541	'TGAAAATTTTTAAGCAAAAAAAAAAAAAAATAAGTAAAAT'	'AATTTTTAAGCAAAAAAAAAAAAAAATAAGTAAAATAGTA'	'TGAAAATTTTTAAGCAAAAAAAAAAATAAGTAAAATAGTA'
138	1	48156042	'ACAGGCAGGGGTGTGTGTGTGG'	'ACAGGCAGGGGTGTGTGTGTGG'	'ACAGGCAGGGGTGTGTGTGTGT'
139	1	51983443	'CACCACCATCAAAAAAACTGGGAAATA'	'ACCACCATCAAAAAAACTGGGAAATAG'	'CACCACCATCAAAAAACTGGGAAATAG'
144	1	56247037	'ACTATGACCATTTTTTTAAAATGAGACC'	'ACTATGACCATTTTTTTAAAATGAGACC'	'ACTATGACCATTTTTTTTAAAATGAGAC'
151	1	60386606	'TTCCCCTATTAAAAATCTTCTGTCC'	'TCCCCTATTAAAAATCTTCTGTCCC'	'TTCCCCTATTAAAATCTTCTGTCCC'
155	1	66602475	'CATCATTCAGAAAGTGAGCTA'	'CATCATTCAGAAAGTGAGCTA'	'CATCATTCAGAAAAGTGAGCT'
172	1	67009573	'CAGATGCCAGTTTTTTTCTCAGACAGTTTTTTC'	'AGATGCCAGTTTTTTTCTCAGACAGTTTTTTCT'	'CAGATGCCAGTTTTTTCTCAGACAGTTTTTTCT'
178	1	76720715	'TCTCTCTCTCTTTTTTTTTTTTTAAACTGGCCC'	'TCTCTCTTTTTTTTTTTTTAAACTGGCCCATTT'	'TCTCTCTCTCTTTTTTTTTAAACTGGCCCATTT'
182	1	84611831	'TGCTGTTTTGTTTTTTTTTTATTGTGAAGTC'	'TGCTGTTTTGTTTTTTTTTTATTGTGAAGTC'	'TGCTGTTTTGTTTGTTTTTTTATTGTGAAGT'
187	1	84640491	'TGTTTTAAGGAAAATAAGAA'	'GTTTTAAGGAAAATAAGAAG'	'TGTTTTAAGGAAATAAGAAG'
197	1	88253028	'CTGAATGAATAAAAAAAAAAAACTCATGTTTTTAGCT'	'TGAATGAATAAAAAAAAAAAACTCATGTTTTTAGCTT'	'CTGAATGAATAAAAAAAAAAACTCATGTTTTTAGCTT'
200	1	88344992	'ACTTCCAGAATTTTTTTTTTTTTTAAAGCAGAGG'	'CTTCCAGAATTTTTTTTTTTTTTAAAGCAGAGGG'	'ACTTCCAGAATTTTTTTTTTTTTAAAGCAGAGGG'
201	1	88346441	'TTGGTTTTCCTTTTTTTTTTTTTTTAATCTTCCAC'	'TGGTTTTCCTTTTTTTTTTTTTTTAATCTTCCACT'	'TTGGTTTTCCTTTTTTTTTTTTTTAATCTTCCACT'
202	1	88347796	'AGATGCAATGAAAAAATCCAGTTTGG'	'GATGCAATGAAAAAATCCAGTTTGGC'	'AGATGCAATGAAAAATCCAGTTTGGC'
248	1	113615919	'GCCTTCAGCCGGGGCTTCGG'	'CCTTCAGCCGGGGCTTCGGG'	'GCCTTCAGCCGGGCTTCGGG'
250	1	113850900	'TTCAGCTCTTCCCCCCAGCCAGGAAGG'	'TTCAGCTCTTCCCCCCAGCCAGGAAGG'	'TTCAGCTCTTCCCCCCCAGCCAGGAAG'
257	1	147322931	'GGCCCTCAGGAAAAAAAAAAAACCCTGCCAAT'	'GCCCTCAGGAAAAAAAAAAAACCCTGCCAATA'	'GGCCCTCAGGAAAAAAAAAAACCCTGCCAATA'
270	1	160419635	'GGGTTTTTTTTGTTTGTTTTTTTGTTTTTGTTTTTTTTTTTGAGATGGAGT'	'GGTTTTTTTTGTTTGTTTTTTTGTTTTTGTTTTTTTTTTTGAGATGGAGTC'	'GGGTTTTTTTTGTTTGTTTTTTTGTTTTTGTTTTTTTTTTGAGATGGAGTC'
294	1	170676286	'GTCCTTAAAAAAAGGAAAAAGAAAAAGAAAAAAAAAATACCTGGATG'	'TCCTTAAAAAAAGGAAAAAGAAAAAGAAAAAAAAAATACCTGGATGT'	'GTCCTTAAAAAAAGGAAAAAGAAAAAGAAAAAAAAATACCTGGATGT'
306	1	172886803	'ATTGCTTTTATTTTTTTTTTTTATTTCCTTCA'	'TGCTTTTATTTTTTTTTTTTATTTCCTTCAGG'	'ATTGCTTTTATTTTTTTTTTATTTCCTTCAGG'
320	1	183429688	'GATCCGTCTCAAAAAAAAAAAAGAGGAGAAAA'	'CCGTCTCAAAAAAAAAAAAGAGGAGAAAATGA'	'GATCCGTCTCAAAAAAAAAGAGGAGAAAATGA'
333	1	186587031	'CAGGTTAAAGAAAAAAAAAGGAAAGAAAG'	'AGGTTAAAGAAAAAAAAAGGAAAGAAAGA'	'CAGGTTAAAGAAAAAAAAGGAAAGAAAGA'
337	1	186798856	'TTTTGTTTCCAAAAAAAACAGAAAAAAAAGGTATTT'	'TTTGTTTCCAAAAAAAACAGAAAAAAAAGGTATTTG'	'TTTTGTTTCCAAAAAAACAGAAAAAAAAGGTATTTG'
346	1	199653727	'GTCTTTTTTTATTTTTATTTTATTTTTTTTTAACTCCAAGC'	'TCTTTTTTTATTTTTATTTTATTTTTTTTTAACTCCAAGCT'	'GTCTTTTTTTATTTTTATTTTATTTTTTTTAACTCCAAGCT'
354	1	199744180	'TTTTAATGTGTTTTTTTTTAAGCTACACA'	'TTAATGTGTTTTTTTTTAAGCTACACAAT'	'TTTTAATGTGTTTTTTTAAGCTACACAAT'
359	1	199758273	'CTTGTCCTTGTTTTTTTTTCAGACCTGTG'	'TTGTCCTTGTTTTTTTTTCAGACCTGTGG'	'CTTGTCCTTGTTTTTTTTCAGACCTGTGG'
387	1	203662611	'AGAAAATGGCAAAAAAAAGAAGCAAGCA'	'GAAAATGGCAAAAAAAAGAAGCAAGCAA'	'AGAAAATGGCAAAAAAAGAAGCAAGCAA'
392	1	204419324	'CTAGGCAAAACCCCCACTGGATGTT'	'TAGGCAAAACCCCCACTGGATGTTC'	'CTAGGCAAAACCCCACTGGATGTTC'
397	1	207067245	'GTAGTTTGGAGGAAAAAAAAACAGTCTTG'	'TAGTTTGGAGGAAAAAAAAACAGTCTTGT'	'GTAGTTTGGAGAAAAAAAAACAGTCTTGT'
415	1	219593944	'CATAGCCTAATTTTTTTTTTCTCCAGTGAC'	'ATAGCCTAATTTTTTTTTTCTCCAGTGACT'	'CATAGCCTAATTTTTTTTTCTCCAGTGACT'
454	2	9376921	'CACAGTTAAATTTTTTTTTTCTTGCTTTTC'	'ACAGTTAAATTTTTTTTTTCTTGCTTTTCT'	'CACAGTTAAATTTTTTTTTCTTGCTTTTCT'
459	2	17683184	'TACTGGGTCTAAAAAAAATACTTAATGA'	'ACTGGGTCTAAAAAAAATACTTAATGAT'	'TACTGGGTCTAAAAAAATACTTAATGAT'
492	2	43683699	'TTTTCTTTTCTTTTTTTTTTTAAGCAGAGTCT'	'TTTTCTTTTCTTTTTTTTTTTAAGCAGAGTCT'	'TTTTCTTTTCTTTTTTTTTTTTAAGCAGAGTC'
520	2	65612109	'CCACTTCTTCTTTTTTTTTTTTTTTGAGACGGACT'	'ACTTCTTCTTTTTTTTTTTTTTTGAGACGGACTCT'	'CCACTTCTTCTTTTTTTTTTTTTGAGACGGACTCT'
551	2	100909332	'AAGGTAAAGCTTTTTCCCCCCCTCTCATTTGG'	'AGGTAAAGCTTTTTCCCCCCCTCTCATTTGGA'	'AAGGTAAAGCTTTTTCCCCCCTCTCATTTGGA'
557	2	108895198	'TGGCTATGATAAAAAAGGAAGATGAT'	'GGCTATGATAAAAAAGGAAGATGATA'	'TGGCTATGATAAAAAGGAAGATGATA'
587	2	134598887	'AAAAGACATGTTTTTTTTTCTTTTTTGGAGACCGG'	'AAAGACATGTTTTTTTTTCTTTTTTGGAGACCGGG'	'AAAAGACATGTTTTTTTTCTTTTTTGGAGACCGGG'
588	2	134601134	'ACACATGTTTAAAAAAAAAAGTCTTTATCC'	'CACATGTTTAAAAAAAAAAGTCTTTATCCT'	'ACACATGTTTAAAAAAAAAGTCTTTATCCT'
603	2	164203997	'TCTAAATGCCAAAAAAAAGTACAATCAG'	'CTAAATGCCAAAAAAAAGTACAATCAGT'	'TCTAAATGCCAAAAAAAGTACAATCAGT'
641	2	182815387	'GCTCCTGGTTAAAAAAAAAAAAAAAGAAAGAGAGA'	'TGGTTAAAAAAAAAAAAAAAGAAAGAGAGACCCTC'	'GCTCCTGGTTAAAAAAAAAAGAAAGAGAGACCCTC'
668	2	208586797	'TTGCCTTGGATTTTTTTTTTTTTTTTTGAGATGTAGT'	'GCCTTGGATTTTTTTTTTTTTTTTTGAGATGTAGTCT'	'TTGCCTTGGATTTTTTTTTTTTTTTGAGATGTAGTCT'
688	2	224441289	'TTGTAAAATTAAAAAAAAAAACAATATCTTA'	'TGTAAAATTAAAAAAAAAAACAATATCTTAT'	'TTGTAAAATTAAAAAAAAAACAATATCTTAT'
734	2	237072206	'AAGGGGATATGGGGGGCACTCCAGGA'	'AGGGGATATGGGGGGCACTCCAGGAT'	'AAGGGGATATGGGGGCACTCCAGGAT'
742	3	12742836	'GCTTGAGCAATTTTTTTTTTTTTTTTGAGACAGAAT'	'TTGAGCAATTTTTTTTTTTTTTTTGAGACAGAATCT'	'GCTTGAGCAATTTTTTTTTTTTTTGAGACAGAATCT'
757	3	31402166	'AGCTTGTATGTTTTTATGAGTAGACA'	'AGCTTGTATGTTTTTATGAGTAGACA'	'AGCTTGTATGTTTTTTATGAGTAGAC'
790	3	71304560	'ATGAAGTTTTAAAAAAATACCTAACAT'	'TGAAGTTTTAAAAAAATACCTAACATA'	'ATGAAGTTTTAAAAAATACCTAACATA'
797	3	82036285	'GCTTTTAAAGTTTTTTTTTTTCTTTTAGAAG'	'CTTTTAAAGTTTTTTTTTTTCTTTTAGAAGA'	'GCTTTTAAAGTTTTTTTTTTCTTTTAGAAGA'
800	3	87383607	'CTGAATAGACTTTTTTTATAGACCTACA'	'CTGAATAGACTTTTTTTATAGACCTACA'	'CTGAATAGACTTTTTTTTATAGACCTAC'
804	3	98271754	'GGAAATGGAATCTCTCTCTC'	'AAATGGAATCTCTCTCTCTC'	'GGAAATGGAATCTCTCTCTC'
810	3	98687623	'AGGTACAAAATTTTTTTTTTGAGGTACAAAAAGAA'	'GGTACAAAATTTTTTTTTTGAGGTACAAAAAGAAC'	'AGGTACAAAATTTTTTTTTGAGGTACAAAAAGAAC'
823	3	108873467	'ACTCCATCTCAAAAAAAAAAAAGTATACCATT'	'CTCCATCTCAAAAAAAAAAAAGTATACCATTA'	'ACTCCATCTCAAAAAAAAAAAGTATACCATTA'
832	3	111634285	'CTTTTTTCTTTCTTTCTTTTTTTTTGAGACAGAGT'	'TTTTTTCTTTCTTTCTTTTTTTTTGAGACAGAGTC'	'CTTTTTTCTTTCTTTCTTTTTTTTGAGACAGAGTC'
837	3	111665248	'TTGCACAATCAAAAAAAACCCTTTAGAC'	'TGCACAATCAAAAAAAACCCTTTAGACA'	'TTGCACAATCAAAAAAACCCTTTAGACA'
854	3	122296897	'ATTTCTGGTGGTTTTTTTTTTTTTTCCCTTAAAA'	'TCTGGTGGTTTTTTTTTTTTTTCCCTTAAAATTT'	'ATTTCTGGTGTTTTTTTTTTTTCCCTTAAAATTT'
868	3	139024084	'AGTTCTTTTTCTCCTAAAAAAAAATAGCTGAAGA'	'GTTCTTTTTCTCCTAAAAAAAAATAGCTGAAGAC'	'AGTTCTTTTTCTCCTAAAAAAAATAGCTGAAGAC'
875	3	148321349	'TATATACATCTTTTTTTTTCTTACTATTT'	'TATACATCTTTTTTTTTCTTACTATTTAC'	'TATATACATCTTTTTTTCTTACTATTTAC'
880	3	152048825	'AAAGTAACCATTTTACGTGA'	'AAGTAACCATTTTACGTGAA'	'AAAGTAACCATTTACGTGAA'
884	3	159467150	'AAGAGAATTTAAAAAAAAAAAAAGAAGAAGCAA'	'GAGAATTTAAAAAAAAAAAAAGAAGAAGCAACA'	'AAGAGAATTTAAAAAAAAAAAGAAGAAGCAACA'
900	3	175053916	'CTGAAGCTTCTTTTTTTTTCCACCTTCCG'	'TGAAGCTTCTTTTTTTTTCCACCTTCCGT'	'CTGAAGCTTCTTTTTTTTCCACCTTCCGT'
907	3	177535550	'CTGTGTGTGCGTGTGTGTGT'	'GTGTGTGCGTGTGTGTGTGT'	'CTGTGTGTGCGTGTGTGTGT'
912	3	177912048	'TCAAAATGCCTTTTTTTTTTTACTTATATTT'	'CAAAATGCCTTTTTTTTTTTACTTATATTTT'	'TCAAAATGCCTTTTTTTTTTACTTATATTTT'
918	3	189484499	'AATCATGTTTAAAAAAAATACAGTGGTAA'	'AATCATGTTTAAAAAAAATACAGTGGTAA'	'AATCATGTTTAAAAAAAAATACAGTGGTA'
919	3	189491512	'CATCAATGGCTTTTTTTTTCTAGTTTATGT'	'CATCAATGGCTTTTTTTTTCTAGTTTATGT'	'CATCAATGGCTTTTTTTTTTCTAGTTTATG'
945	4	11498727	'TTCCTTACTGTTTTTTTATTTCCTTAT'	'TCCTTACTGTTTTTTTATTTCCTTATA'	'TTCCTTACTGTTTTTTATTTCCTTATA'
952	4	11544847	'TTTGCCAACATTTTTTTTTACCTTCTATA'	'TTGCCAACATTTTTTTTTACCTTCTATAG'	'TTTGCCAACATTTTTTTTACCTTCTATAG'
967	4	26578432	'TGACCAGGACAAGGGCCAGGT'	'TGACCAGGACAAGGGCCAGGT'	'TGACCAGGACAAAGGGCCAGG'
971	4	30761683	'TACTGATAAGAAAAAAAAAAACTTAAGAAGT'	'CTGATAAGAAAAAAAAAAACTTAAGAAGTAC'	'TACTGATAAGAAAAAAAAACTTAAGAAGTAC'
972	4	30767735	'AAATGTAGGGAAAAAAAAAAGGAACTGATT'	'ATGTAGGGAAAAAAAAAAGGAACTGATTCT'	'AAATGTAGGGAAAAAAAAGGAACTGATTCT'
974	4	30791225	'GTATAGAGGGTTTTTTTTTCCTTCTCTGA'	'TATAGAGGGTTTTTTTTTCCTTCTCTGAA'	'GTATAGAGGGTTTTTTTTCCTTCTCTGAA'
978	4	30839936	'TTGATATACATTTTTTTTTTATTTTAACTC'	'TGATATACATTTTTTTTTTATTTTAACTCA'	'TTGATATACATTTTTTTTTATTTTAACTCA'
989	4	40282765	'GAGGCCATTATTTTTTTTGCCTCAATCT'	'AGGCCATTATTTTTTTTGCCTCAATCTA'	'GAGGCCATTATTTTTTTGCCTCAATCTA'
990	4	40284430	'CCCATGCACCTTTTTTTTTGTTTTCTTTTTTCTTT'	'CATGCACCTTTTTTTTTGTTTTCTTTTTTCTTTCT'	'CCCATGCACCTTTTTTTGTTTTCTTTTTTCTTTCT'
1006	4	70761256	'TGTATCCCATCCCCCCTTGCTTTCTT'	'GTATCCCATCCCCCCTTGCTTTCTTA'	'TGTATCCCATCCCCCTTGCTTTCTTA'
1012	4	71370469	'TCTCCCCTGATTTTTTTTTTTTTTTTTTTGGTAAATTTT'	'CCTGATTTTTTTTTTTTTTTTTTTGGTAAATTTTCTGGT'	'TCTCCCCTGATTTTTTTTTTTTTTGGTAAATTTTCTGGT'
1041	4	90218018	'CTCACCCTGTGTTTTTTTAAATGTCTT'	'TCACCCTGTGTTTTTTTAAATGTCTTA'	'CTCACCCTGTTTTTTTTAAATGTCTTA'
1043	4	90603393	'TTTCTTGTTCTTTTTTTTTCTGGGCATAT'	'TTCTTGTTCTTTTTTTTTCTGGGCATATT'	'TTTCTTGTTCTTTTTTTTCTGGGCATATT'
1083	4	124670919	'AATTAAAGAATTTTTTTTAAAGCACTCA'	'ATTAAAGAATTTTTTTTAAAGCACTCAA'	'AATTAAAGAATTTTTTTAAAGCACTCAA'
1084	4	125127967	'TCTCAAAAAAAAAAAAAAAAAAAAAACCAACCAAAAAAAAAAAAAAATAAGAAGGAA'	'TCAAAAAAAAAAAAAAAAAAAAAACCAACCAAAAAAAAAAAAAAATAAGAAGGAAGG'	'TCTCAAAAAAAAAAAAAAAAAAAAAACCAACCAAAAAAAAAAAAATAAGAAGGAAGG'
1087	4	128801724	'GAAGGTAATGTTTTTTGCCCTGTTCCG'	'GAAGGTAATGTTTTTTGCCCTGTTCCG'	'GAAGGTAATGTTTTTTTGCCCTGTTCC'
1110	4	153456506	'CCAAGGAGCCGGGGGGCCGGCGACTG'	'CAAGGAGCCGGGGGGCCGGCGACTGG'	'CCAAGGAGCCGGGGGCCGGCGACTGG'
1119	4	169019271	'CTTGAAATTTAAAAAAAAAAAAGATGTTTAAC'	'TGAAATTTAAAAAAAAAAAAGATGTTTAACTA'	'CTTGAAATTTAAAAAAAAAAGATGTTTAACTA'
1123	4	169407234	'TAACACTGGATTTTTTTCTTTTTTGGTTTGTTTTTTCTC'	'AACACTGGATTTTTTTCTTTTTTGGTTTGTTTTTTCTCT'	'TAACACTGGATTTTTTCTTTTTTGGTTTGTTTTTTCTCT'
1124	4	169407288	'TTCTAGTGGCTTTTTTGACAGTTTTTGAGACA'	'TTCTAGTGGCTTTTTTGACAGTTTTTGAGACA'	'TTCTAGTGGCTTTTTTTGACAGTTTTTGAGAC'
1127	4	169506060	'AGTACCCATGCACACACACATG'	'AGTACCCATGCACACACACATG'	'AGTACCCATGCACACACACACA'
1128	4	169507497	'ATAGAGAACGTTTTTTTTTACACACCTTG'	'TAGAGAACGTTTTTTTTTACACACCTTGT'	'ATAGAGAACGTTTTTTTTACACACCTTGT'
1130	4	169509562	'TTCAGATACTTTTTATTTTTTTTTTGAGACAGAGT'	'TCAGATACTTTTTATTTTTTTTTTGAGACAGAGTC'	'TTCAGATACTTTTTATTTTTTTTTGAGACAGAGTC'
1139	4	177116989	'TATTTAGAGCTTTTTTTTTCTTATGTCAT'	'ATTTAGAGCTTTTTTTTTCTTATGTCATC'	'TATTTAGAGCTTTTTTTTCTTATGTCATC'
1141	4	177460149	'CTGGTGCCTTAAAAGATACT'	'TGGTGCCTTAAAAGATACTT'	'CTGGTGCCTTAAAGATACTT'
1147	4	183065355	'CACACTCCCGCACACACACA'	'CACTCCCGCACACACACACA'	'CACACTCCCGCACACACACA'
1182	5	1933528	'TCCTTATAACAAAAAAAACTAGAACACT'	'CCTTATAACAAAAAAAACTAGAACACTT'	'TCCTTATAACAAAAAAACTAGAACACTT'
1184	5	2266160	'AAAGACAAAAATGAAAAAAGCAAAAAAAAAAAAAAAAAGAAAAGAAAA'	'AGACAAAAATGAAAAAAGCAAAAAAAAAAAAAAAAAGAAAAGAAAATT'	'AAAGACAAAAATGAAAAAAGCAAAAAAAAAAAAAAAGAAAAGAAAATT'
1190	5	10552150	'GACTCTGTACAAAAAACAAAAAAACAAACAAACA'	'GACTCTGTACAAAAAACAAAAAAACAAACAAACA'	'GACTCTGTACAAAAAAACAAAAAAACAAACAAAC'
1191	5	10596268	'GCTTGCTTTCTTTTTGTCCCCCTCAACTTT'	'CTTGCTTTCTTTTTGTCCCCCTCAACTTTT'	'GCTTGCTTTCTTTTTTCCCCCTCAACTTTT'
1196	5	36238572	'GTTCTACATTAAAATTTTTTTTCCTTAT'	'TTCTACATTAAAATTTTTTTTCCTTATT'	'GTTCTACATTAAATTTTTTTTCCTTATT'
1204	5	37275737	'GCATTTAGACTTTTTTTTTTTTTTTTGACACAATCT'	'TTAGACTTTTTTTTTTTTTTTTGACACAATCTCACT'	'GCATTTAGACTTTTTTTTTTTTGACACAATCTCACT'
1208	5	40688864	'TCTGTAAAGATTTTTTTTTAAATCAAGTAT'	'TCTGTAAAGATTTTTTTTTAAATCAAGTAT'	'TCTGTAAAGATTTTTTTTTTAAATCAAGTA'
1223	5	53581947	'ATGGGAAAAAAGTAAGTTTTTTTTTTAACTAATTAC'	'TGGGAAAAAAGTAAGTTTTTTTTTTAACTAATTACA'	'ATGGGAAAAAAGTAAGTTTTTTTTTAACTAATTACA'
1240	5	59973953	'ATGGTAAAATAAAATTTTTTTTTTTGGTGTA'	'TGGTAAAATAAAATTTTTTTTTTTGGTGTAT'	'ATGGTAAAATAAATTTTTTTTTTTGGTGTAT'
1248	5	65111609	'CGGGGGATGTTCTTCAAAAAAAAACCCACAAATA'	'GGGGGATGTTCTTCAAAAAAAAACCCACAAATAT'	'CGGGGGATGTTCTTCAAAAAAAACCCACAAATAT'
1268	5	74265455	'ATATCATTAATTTTTTTTTTGTGATTCCCT'	'TATCATTAATTTTTTTTTTGTGATTCCCTG'	'ATATCATTAATTTTTTTTTGTGATTCCCTG'
1271	5	76785924	'GGCTAGAGAATTTTTTTTTTTCGCACCACAC'	'GCTAGAGAATTTTTTTTTTTCGCACCACACG'	'GGCTAGAGAATTTTTTTTTTCGCACCACACG'
1280	5	81658042	'TGTCCTCATCTTTTTTTTTTTTGGTTTTATTT'	'CTCATCTTTTTTTTTTTTGGTTTTATTTATGT'	'TGTCCTCATCTTTTTTTTGGTTTTATTTATGT'
1282	5	81661542	'ATATTCTTTAGGGGGAAAAACCTACTAATA'	'TATTCTTTAGGGGGAAAAACCTACTAATAA'	'ATATTCTTTAGGGGGAAAACCTACTAATAA'
1294	5	89843783	'TCATCTCCATCCCCCCCTCACATACCT'	'CATCTCCATCCCCCCCTCACATACCTC'	'TCATCTCCATCCCCCCTCACATACCTC'
1298	5	91201955	'GCCCATTGCCTTTTTTTTTTTTCTCTTTCAGG'	'CCATTGCCTTTTTTTTTTTTCTCTTTCAGGGA'	'GCCCATTGCCTTTTTTTTTTCTCTTTCAGGGA'
1303	5	95413809	'ATGGCAGAGGGAGAGAGAGC'	'GGCAGAGGGAGAGAGAGCAC'	'ATGGCAGAGGGAGAGAGCAC'
1306	5	96211908	'ACTTGGCACTAAAAAACATAAACTAT'	'CTTGGCACTAAAAAACATAAACTATG'	'ACTTGGCACTAAAAACATAAACTATG'
1319	5	112498936	'AGAGAGGACCAAGGAAGTTA'	'GAGAGGACCAAGGAAGTTAT'	'AGAGAGGACCAGGAAGTTAT'
1323	5	115367236	'TTGATTCAGGAAAAAAAATATTTTTATAGTAAC'	'TGATTCAGGAAAAAAAATATTTTTATAGTAACT'	'TTGATTCAGGAAAAAAATATTTTTATAGTAACT'
1324	5	115373790	'TTAGAACCTGAAAAAAAAAGTGCCTTATA'	'TAGAACCTGAAAAAAAAAGTGCCTTATAT'	'TTAGAACCTGAAAAAAAAGTGCCTTATAT'
1325	5	115402286	'GTCCTTTGAATTTTTTTTTTCCCAGAAGTA'	'TCCTTTGAATTTTTTTTTTCCCAGAAGTAA'	'GTCCTTTGAATTTTTTTTTCCCAGAAGTAA'
1326	5	115822791	'AATCAGTAACAAAAAAAAAAAAGAAAGAAAAG'	'TCAGTAACAAAAAAAAAAAAGAAAGAAAAGAA'	'AATCAGTAACAAAAAAAAAAGAAAGAAAAGAA'
1328	5	116432644	'AGCAAAAAAAGATGGGGAAAAAAAAAACTCCTATGAG'	'GCAAAAAAAGATGGGGAAAAAAAAAACTCCTATGAGA'	'AGCAAAAAAAGATGGGGAAAAAAAAACTCCTATGAGA'
1338	5	127286415	'TAGAAGGAACTTTTTTTTTTTTTTAATTCTCCAT'	'GAAGGAACTTTTTTTTTTTTTTAATTCTCCATGC'	'TAGAAGGAACTTTTTTTTTTTTAATTCTCCATGC'
1339	5	127287258	'TTAATAGGTTGGGGTATTTGT'	'TTAATAGGTTGGGGTATTTGT'	'TTAATAGGTTGGGGGTATTTG'
1348	5	132166232	'CCGGCCTCCCGGGGGAAGCGGACCC'	'CGGCCTCCCGGGGGAAGCGGACCCA'	'CCGGCCTCCCGGGGAAGCGGACCCA'
1359	5	139682100	'AAGAAGTGGAGGGGGGGCAAAATCCTG'	'AGAAGTGGAGGGGGGGCAAAATCCTGA'	'AAGAAGTGGAGGGGGGCAAAATCCTGA'
1365	5	141037394	'TGGCCTAGGCTTTTTTTTTGAGGAAAGGG'	'GGCCTAGGCTTTTTTTTTGAGGAAAGGGG'	'TGGCCTAGGCTTTTTTTTGAGGAAAGGGG'
1368	5	141853183	'CTCTGTATTCTTTTTTTTTTTTTTTTGAGATGGCAG'	'TGTATTCTTTTTTTTTTTTTTTTGAGATGGCAGAGT'	'CTCTGTATTCTTTTTTTTTTTTTGAGATGGCAGAGT'
1375	5	147618745	'ATTACCTGTGTTTTTTTAGGTACTTGA'	'TTACCTGTGTTTTTTTAGGTACTTGAC'	'ATTACCTGTGTTTTTTAGGTACTTGAC'
1388	5	153665945	'AGTCGATTTGTTTTTTTTTTTTTTTCCCAGTGATA'	'GATTTGTTTTTTTTTTTTTTTCCCAGTGATAAAAC'	'AGTCGATTTGTTTTTTTTTTTCCCAGTGATAAAAC'
1390	5	153956968	'TCCTTATTTTAAAAAAAAAACATGCTGATG'	'CCTTATTTTAAAAAAAAAACATGCTGATGA'	'TCCTTATTTTAAAAAAAAACATGCTGATGA'
1400	5	167512611	'TGTCATTCCTCCCCCTTCCCTGAGC'	'GTCATTCCTCCCCCTTCCCTGAGCA'	'TGTCATTCCTCCCCTTCCCTGAGCA'
1434	6	12602347	'CTTTGTTTCATTTTTTTTTCCTGTTATTG'	'TTTGTTTCATTTTTTTTTCCTGTTATTGT'	'CTTTGTTTCATTTTTTTTCCTGTTATTGT'
1437	6	15134067	'GCTGTGCATGTTTTTTTTTTTTTTTTTTTAATTATTAAC'	'TGTGCATGTTTTTTTTTTTTTTTTTTTAATTATTAACCT'	'GCTGTGCATGTTTTTTTTTTTTTTTTTAATTATTAACCT'
1441	6	17313296	'TATTCACCAATTTTTTTTTTTTAAGTTGGAAT'	'ATTCACCAATTTTTTTTTTTTAAGTTGGAATC'	'TATTCACCAATTTTTTTTTTTAAGTTGGAATC'
1443	6	19536517	'TTTTAACTTTAAAAAAAAAAATTGTGGCCAG'	'TTTAACTTTAAAAAAAAAAATTGTGGCCAGG'	'TTTTAACTTTAAAAAAAAAATTGTGGCCAGG'
1444	6	20517244	'AGAGAAAAACAAGCATTTTTTTATTTTTAATGCCTGC'	'GAGAAAAACAAGCATTTTTTTATTTTTAATGCCTGCT'	'AGAGAAAAACAAGCATTTTTTATTTTTAATGCCTGCT'
1446	6	21111209	'TAAAAGAACATTTTTTTTTAAAATAATTT'	'AAAAGAACATTTTTTTTTAAAATAATTTC'	'TAAAAGAACATTTTTTTTAAAATAATTTC'
1452	6	26536970	'ATATTTGAAGAAAAAAAAAAAAAGACCCACAGA'	'TTTGAAGAAAAAAAAAAAAAGACCCACAGAGAG'	'ATATTTGAAGAAAAAAAAAAGACCCACAGAGAG'
1456	6	31671997	'AAAATACCAAGGGGGAAAAAAAAAAGACCTAGCAG'	'ATACCAAGGGGGAAAAAAAAAAGACCTAGCAGGGT'	'AAAATACCAAGGGGGAAAAAAAGACCTAGCAGGGT'
1484	6	56555010	'TGAGTTTCCATTTTTTCATTCTGTAT'	'GAGTTTCCATTTTTTCATTCTGTATA'	'TGAGTTTCCATTTTTCATTCTGTATA'
1499	6	80714836	'ACTTTATGACTTTTTTTCATTGTTAAAC'	'ACTTTATGACTTTTTTTCATTGTTAAAC'	'ACTTTATGACTTTTTTTTCATTGTTAAA'
1526	6	110832938	'TACCCCAGTGTCTCTCTCTCTC'	'TACCCCAGTGTCTCTCTCTCTC'	'TACCCCAGTGTCTCTCTCTCTC'
1530	6	113962413	'TTTAATTGGGAAAAAAAAACTTTGAAAAAAATAAAAACTGA'	'TAATTGGGAAAAAAAAACTTTGAAAAAAATAAAAACTGAAT'	'TTTAATTGGGAAAAAAACTTTGAAAAAAATAAAAACTGAAT'
1535	6	119452826	'AGACTAATTTAAAAAATTTTTTTTTTGTAGATACTG'	'GACTAATTTAAAAAATTTTTTTTTTGTAGATACTGG'	'AGACTAATTTAAAAAATTTTTTTTTGTAGATACTGG'
1536	6	121757886	'TTTGGGAGCTCCCCCCGCCAACACCC'	'TTGGGAGCTCCCCCCGCCAACACCCG'	'TTTGGGAGCTCCCCCGCCAACACCCG'
1552	6	130837582	'GCTGTTGGGCTTTTTTTTTTTTTAACTTTGTGC'	'CTGTTGGGCTTTTTTTTTTTTTAACTTTGTGCA'	'GCTGTTGGGCTTTTTTTTTTTTAACTTTGTGCA'
1570	6	149658058	'GCATTTAGATAAAAAAAAAAAAGTGACATCTT'	'TTTAGATAAAAAAAAAAAAGTGACATCTTTAT'	'GCATTTAGATAAAAAAAAAGTGACATCTTTAT'
1579	6	151560872	'TTTCCCCCCGTTCCCCGGGGGAAGGGGGGCGGCTAGC'	'TTCCCCCCGTTCCCCGGGGGAAGGGGGGCGGCTAGCA'	'TTTCCCCCCGTTCCCCGGGGAAGGGGGGCGGCTAGCA'
1581	6	151561921	'GGTCTTTGGGGGTGGGGGTGGGGGTGGGGGGGTCCCTCCGAT'	'GTCTTTGGGGGTGGGGGTGGGGGTGGGGGGGTCCCTCCGATT'	'GGTCTTTGGGGGTGGGGGTGGGGGTGGGGGGTCCCTCCGATT'
1582	6	151643893	'CTGCCACTGGGTGTGTGCAC'	'GCCACTGGGTGTGTGCACCA'	'CTGCCACTGGGTGTGCACCA'
1591	6	157341925	'CAATAAATTATTTTTTTAAGGAGTGGT'	'AATAAATTATTTTTTTAAGGAGTGGTA'	'CAATAAATTATTTTTTAAGGAGTGGTA'
1643	7	27297060	'CAGAAGCATCTTTTTTTTTTTTTTTTTATGGTTGTTTTTGTC'	'GCATCTTTTTTTTTTTTTTTTTATGGTTGTTTTTGTCTTGTT'	'CAGAAGCATCTTTTTTTTTTTTATGGTTGTTTTTGTCTTGTT'
1657	7	42238528	'CTAAGAAAAAGTTTCTTTTTTTTTTTTTTAACTAAAAAGAAAAG'	'TAAGAAAAAGTTTCTTTTTTTTTTTTTTAACTAAAAAGAAAAGA'	'CTAAGAAAAAGTTTCTTTTTTTTTTTTTAACTAAAAAGAAAAGA'
1670	7	47448639	'ACAAAACATTAAAAAAAAAGACTACTGGA'	'CAAAACATTAAAAAAAAAGACTACTGGAT'	'ACAAAACATTAAAAAAAAGACTACTGGAT'
1701	7	75704070	'AAAGCCAGGCAAAAAAAGGCCATCGGG'	'AAGCCAGGCAAAAAAAGGCCATCGGGA'	'AAAGCCAGGCAAAAAAGGCCATCGGGA'
1709	7	80172364	'TAATTTTAACTTTTTTTTTTTTGATACTGGGT'	'ATTTTAACTTTTTTTTTTTTGATACTGGGTCT'	'TAATTTTAACTTTTTTTTTTGATACTGGGTCT'
1712	7	89540302	'TTCCAAATTAAAAAAGAAAAAAAAAAATCAGAGAAAC'	'TCCAAATTAAAAAAGAAAAAAAAAAATCAGAGAAACT'	'TTCCAAATTAAAAAAGAAAAAAAAAATCAGAGAAACT'
1713	7	89541448	'TATTCCCTGCAAAAAAAAAAATACTCCTTTTTAAAC'	'TTCCCTGCAAAAAAAAAAATACTCCTTTTTAAACTT'	'TATTCCCTGCAAAAAAAAATACTCCTTTTTAAACTT'
1733	7	107849998	'AACTGTCCTGTTTTTGGGTAGCATTC'	'AACTGTCCTGTTTTTGGGTAGCATTC'	'AACTGTCCTGTTTTTTGGGTAGCATT'
1757	7	120938817	'GCTACTGTAGTTTTTTTTTTAATGTGTACT'	'CTACTGTAGTTTTTTTTTTAATGTGTACTT'	'GCTACTGTAGTTTTTTTTTAATGTGTACTT'
1762	7	121174585	'CTCCTTCTTATTTTTTTCATGTACTTTA'	'CTCCTTCTTATTTTTTTCATGTACTTTA'	'CTCCTTCTTATTTTTTTTCATGTACTTT'
1775	7	130506167	'TCTAGTTGACTTTTTTTTTCTTCAGCATTT'	'TCTAGTTGACTTTTTTTTTCTTCAGCATTT'	'TCTAGTTGACTTTTTTTTTTCTTCAGCATT'
1776	7	130516490	'TTGTTTGCTGTTTTTTTTTTGTTTTGTTTT'	'GTTTGCTGTTTTTTTTTTGTTTTGTTTTGT'	'TTGTTTGCTGTTTTTTTTGTTTTGTTTTGT'
1778	7	130522895	'TTGTTGTACATTTTTTTTTTGTTTTGAGAC'	'TGTTGTACATTTTTTTTTTGTTTTGAGACG'	'TTGTTGTACATTTTTTTTTGTTTTGAGACG'
1779	7	130523059	'GCCCAGCTAATTTTTTTTTTTTTGTATTTTTAGTAGAG'	'CCCAGCTAATTTTTTTTTTTTTGTATTTTTAGTAGAGA'	'GCCCAGCTAATTTTTTTTTTTTGTATTTTTAGTAGAGA'
1782	7	130531079	'ATTATATGTGTATATATATA'	'TATATGTGTATATATATATA'	'ATTATATGTGTATATATATA'
1845	8	22508689	'ACATGCATACTTTTTTTTTAACTTTCCCTA'	'ACATGCATACTTTTTTTTTAACTTTCCCTA'	'ACATGCATACTTTTTTTTTTAACTTTCCCT'
1869	8	32579404	'CACCTAAGCATTTTTTTCCCCAGTAGG'	'ACCTAAGCATTTTTTTCCCCAGTAGGA'	'CACCTAAGCATTTTTTCCCCAGTAGGA'
1871	8	32579966	'TCTTGAGAAGAAAAAAACCTAGCCTTC'	'CTTGAGAAGAAAAAAACCTAGCCTTCT'	'TCTTGAGAAGAAAAAACCTAGCCTTCT'
1880	8	37684089	'CCGGCTGAGTCCTTCGAGTCC'	'CCGGCTGAGTCCTTCGAGTCC'	'CCGGCTGAGTACCTTCGAGTC'
1883	8	49174759	'TGAGTTGCAGTTTTTTTTTTGAAAGTTTTG'	'GAGTTGCAGTTTTTTTTTTGAAAGTTTTGT'	'TGAGTTGCAGTTTTTTTTTGAAAGTTTTGT'
1899	8	94836066	'AGATTTTGTCTTTTTTTTTTTTTTAGCTAGCTGA'	'TTTTGTCTTTTTTTTTTTTTTAGCTAGCTGAATG'	'AGATTTTGTCTTTTTTTTTTTAGCTAGCTGAATG'
1905	8	94984992	'CAAACAAACAAAAAAACAAAAAAAAACCTCCCCAGC'	'AAACAAACAAAAAAACAAAAAAAAACCTCCCCAGCC'	'CAAACAAACAAAAAAACAAAAAAAACCTCCCCAGCC'
1906	8	95005511	'CACTCAATTCTGTGTTTCAG'	'CTCAATTCTGTGTTTCAGTA'	'CACTCAATTCTGTTTCAGTA'
1915	8	118398850	'ATTTAGTGTTAAAAAAACTTTAGCTGG'	'TTTAGTGTTAAAAAAACTTTAGCTGGT'	'ATTTAGTGTTAAAAAACTTTAGCTGGT'
1916	8	118532491	'GTGTTGATCATTTTTTTTGCTTACAGATA'	'GTGTTGATCATTTTTTTTGCTTACAGATA'	'GTGTTGATCATTTTTTTTTGCTTACAGAT'
1935	8	132868229	'CATAAGCTCCAAAAAAAAAATAATAAATTT'	'TAAGCTCCAAAAAAAAAATAATAAATTTGG'	'CATAAGCTCCAAAAAAAATAATAAATTTGG'
1939	8	135814171	'TGGGAACTGTGGGGGGAAAAGCACAT'	'GGGAACTGTGGGGGGAAAAGCACATT'	'TGGGAACTGTGGGGGAAAAGCACATT'
1941	8	136786324	'GATCTGAATATTTTTTTTTTTTAAAAAGACATATAAA'	'ATCTGAATATTTTTTTTTTTTAAAAAGACATATAAAT'	'GATCTGAATATTTTTTTTTTTAAAAAGACATATAAAT'
1943	8	144301071	'TGGGCAGGGAGGGGGCAGGGCCCTGG'	'TGGGCAGGGAGGGGGCAGGGCCCTGG'	'TGGGCAGGGAGGGGGGCAGGGCCCTG'
1951	8	144537087	'TTATTTTCATAAAAAATGGCCCCAAA'	'TATTTTCATAAAAAATGGCCCCAAAG'	'TTATTTTCATAAAAATGGCCCCAAAG'
1959	9	3898112	'TCTTTTCTTATTTTTTTTGTTTTTTACTACATACA'	'TCTTTTCTTATTTTTTTTGTTTTTTACTACATACA'	'TCTTTTCTTATTTTTTTTTGTTTTTTACTACATAC'
1960	9	3933181	'GTCTAGCCTCTTTTTTTTTTTTAGATGTTGTT'	'TAGCCTCTTTTTTTTTTTTAGATGTTGTTTTG'	'GTCTAGCCTCTTTTTTTTTAGATGTTGTTTTG'
1963	9	6008036	'CCTCTCCCCTCCCCCCCGGCGGCGGCG'	'CTCTCCCCTCCCCCCCGGCGGCGGCGC'	'CCTCTCCCCTCCCCCCGGCGGCGGCGC'
1967	9	16571912	'ATATAGAAAAAAAAATGACTTTTTTTTTAAGGGGCCTT'	'TATAGAAAAAAAAATGACTTTTTTTTTAAGGGGCCTTG'	'ATATAGAAAAAAAAATGACTTTTTTTTAAGGGGCCTTG'
1968	9	18824178	'ATGCCGTGGATTTTTTTTTTTAAATGGGAAAAAAACTA'	'TGCCGTGGATTTTTTTTTTTAAATGGGAAAAAAACTAA'	'ATGCCGTGGATTTTTTTTTTAAATGGGAAAAAAACTAA'
1977	9	29333356	'TTATACCTTCAAAAAAAAAAGGAATGAATG'	'ATACCTTCAAAAAAAAAAGGAATGAATGTG'	'TTATACCTTCAAAAAAAAGGAATGAATGTG'
1980	9	33940081	'GAAAAGAAAAAGAAGAAAAAAAGGAGGAGGAG'	'AAAAGAAAAAGAAGAAAAAAAGGAGGAGGAGG'	'GAAAAGAAAAAGAAGAAAAAAGGAGGAGGAGG'
2003	9	81481562	'CTTGCTGGGTAAAAAAAAATGCCCAATGA'	'TTGCTGGGTAAAAAAAAATGCCCAATGAT'	'CTTGCTGGGTAAAAAAAATGCCCAATGAT'
2038	9	102574054	'CTCTGCCACTGAAGAAGGTG'	'TGCCACTGAAGAAGGTGTTC'	'CTCTGCCACTGAAGGTGTTC'
2044	9	110009220	'CCCATACCCAGGGGGAAGCCCACAG'	'CCATACCCAGGGGGAAGCCCACAGT'	'CCCATACCCAGGGGAAGCCCACAGT'
2046	9	110400715	'CCCTCTTGCGCCCCCCCCCCCACCCCCAACTTTTTCTCTTT'	'CCTCTTGCGCCCCCCCCCCCACCCCCAACTTTTTCTCTTTC'	'CCCTCTTGCGCCCCCCCCCCACCCCCAACTTTTTCTCTTTC'
2069	9	126684191	'AAAGCCATCCTTTTTTTTTTTTTTCTTTTTTCTTTTTGAGACAGG'	'CCATCCTTTTTTTTTTTTTTCTTTTTTCTTTTTGAGACAGGGTCT'	'AAAGCCATCCTTTTTTTTTTCTTTTTTCTTTTTGAGACAGGGTCT'
2078	9	130763466	'ATTTTTGTCGTTTGGTTTTTTTTTTTTTTAATGGGATAA'	'TTTTGTCGTTTGGTTTTTTTTTTTTTTAATGGGATAATA'	'ATTTTTGTCGTTTGGTTTTTTTTTTTTAATGGGATAATA'
2085	9	132524640	'CTTGTTTGTGTTTTTTTTTTTTTGTTTTTTTTTTTGTTGTTGTTTTTTGA'	'TGTTTGTGTTTTTTTTTTTTTGTTTTTTTTTTTGTTGTTGTTTTTTGAGT'	'CTTGTTTGTGTTTTTTTTTTTGTTTTTTTTTTTGTTGTTGTTTTTTGAGT'
2092	9	136115135	'GCTGGGCACTCCCCCTTGACTCAAC'	'CTGGGCACTCCCCCTTGACTCAACG'	'GCTGGGCACTCCCCTTGACTCAACG'
2095	9	138358928	'TCTGAGCCACTTTTTTATCTGATGTGT'	'TCTGAGCCACTTTTTTATCTGATGTGT'	'TCTGAGCCACTTTTTTTATCTGATGTG'
2096	9	138852854	'GTTGGGGGCAGGGGAGGGGGCCCGGCCTTA'	'TTGGGGGCAGGGGAGGGGGCCCGGCCTTAC'	'GTTGGGGGCAGGGGAGGGGCCCGGCCTTAC'
2109	10	4806738	'GTAAAAACAAATAGGAAAAAAAAGAAAAAAAGATTGTCCG'	'TAAAAACAAATAGGAAAAAAAAGAAAAAAAGATTGTCCGT'	'GTAAAAACAAATAGGAAAAAAAGAAAAAAAGATTGTCCGT'
2110	10	4808779	'GCAAATGTGTAAAAAAAAATCTCTCTCTC'	'CAAATGTGTAAAAAAAAATCTCTCTCTCT'	'GCAAATGTGTAAAAAAAATCTCTCTCTCT'
2113	10	5130559	'GTCCAGAGAGTTTTTTTTTTGGCTGATTTT'	'TCCAGAGAGTTTTTTTTTTGGCTGATTTTC'	'GTCCAGAGAGTTTTTTTTTGGCTGATTTTC'
2147	10	21622710	'TTGCCTTTTCTTTTTTTTTTCTTTTTGAGACAGAG'	'TGCCTTTTCTTTTTTTTTTCTTTTTGAGACAGAGT'	'TTGCCTTTTCTTTTTTTTTCTTTTTGAGACAGAGT'
2157	10	21662074	'TCCCTCCTCCCTCTCTCTGA'	'CCTCCTCCCTCTCTCTGAGA'	'TCCCTCCTCCCTCTCTGAGA'
2158	10	22905624	'TTCCTTATTTAAAAAAAAAAAGTAATTAAGT'	'TCCTTATTTAAAAAAAAAAAGTAATTAAGTA'	'TTCCTTATTTAAAAAAAAAAGTAATTAAGTA'
2185	10	54078049	'AGTGGGACACAAGCTTTGGTT'	'AGTGGGACACAAGCTTTGGTT'	'AGTGGGACACAAAGCTTTGGT'
2193	10	54211884	'AAATTATGCCTTTTTTTTTTTAAATTAAGAG'	'TTATGCCTTTTTTTTTTTAAATTAAGAGAGA'	'AAATTATGCCTTTTTTTTAAATTAAGAGAGA'
2194	10	54212944	'CAGTAGCTACTTTTTTTTTTTTTGACCAACTTT'	'TAGCTACTTTTTTTTTTTTTGACCAACTTTTCT'	'CAGTAGCTACTTTTTTTTTTGACCAACTTTTCT'
2208	10	69576159	'ACTATAAAGTAAAAAAAAAATTGAGACATT'	'CTATAAAGTAAAAAAAAAATTGAGACATTA'	'ACTATAAAGTAAAAAAAAATTGAGACATTA'
2210	10	70565858	'CCAATTGAGGTTTTTTTTTTTTTTGCATTTTTTTGAGACGG'	'AATTGAGGTTTTTTTTTTTTTTGCATTTTTTTGAGACGGAG'	'CCAATTGAGGTTTTTTTTTTTTGCATTTTTTTGAGACGGAG'
2221	10	79657558	'AGAATTAAAGAAAAAAAAAAGGATGTGGTT'	'GAATTAAAGAAAAAAAAAAGGATGTGGTTC'	'AGAATTAAAGAAAAAAAAAGGATGTGGTTC'
2234	10	91907754	'GAGCCACAAAAAGATAAAAAAAAAACGTGAGGGGC'	'AGCCACAAAAAGATAAAAAAAAAACGTGAGGGGCT'	'GAGCCACAAAAAGATAAAAAAAAACGTGAGGGGCT'
2236	10	91911259	'TCGGAAGTGATTTTTTTTTTTGTTTTGTTTT'	'CGGAAGTGATTTTTTTTTTTGTTTTGTTTTG'	'TCGGAAGTGATTTTTTTTTTGTTTTGTTTTG'
2238	10	92066434	'TAAATGGCATAAAAAAAAAAGTGGCAGTAC'	'AAATGGCATAAAAAAAAAAGTGGCAGTACA'	'TAAATGGCATAAAAAAAAAGTGGCAGTACA'
2242	10	92345831	'CCAATACAGTAAAAAAAAAGGGGGGGTAAGTAAATG'	'CAATACAGTAAAAAAAAAGGGGGGGTAAGTAAATGA'	'CCAATACAGTAAAAAAAAGGGGGGGTAAGTAAATGA'
2249	10	101534691	'CCTGTTGCCCAAAAAATACGGAACAA'	'CTGTTGCCCAAAAAATACGGAACAAT'	'CCTGTTGCCCAAAAATACGGAACAAT'
2254	10	103442595	'TTAGACTTTGAAAAAAAAAAAAAGTTCAATTTG'	'GACTTTGAAAAAAAAAAAAAGTTCAATTTGGCT'	'TTAGACTTTGAAAAAAAAAAGTTCAATTTGGCT'
2255	10	103600296	'TCGAGAAGAGCCCCCCCCGCACCCCCCCCCCACTTCGG'	'CGAGAAGAGCCCCCCCCGCACCCCCCCCCCACTTCGGT'	'TCGAGAAGAGCCCCCCCGCACCCCCCCCCCACTTCGGT'
2262	10	105854384	'CGTTTCTAAAAATTTAAAAATTTTTTTTAGAAAATGGG'	'GTTTCTAAAAATTTAAAAATTTTTTTTAGAAAATGGGA'	'CGTTTCTAAAAATTTAAAAATTTTTTTAGAAAATGGGA'
2272	10	114323876	'CTGAAAATAGTTTTTTTTTTTTTTTAATTGACAAA'	'AATAGTTTTTTTTTTTTTTTAATTGACAAATCTGA'	'CTGAAAATAGTTTTTTTTTTAATTGACAAATCTGA'
2302	11	12210840	'AACCTTGATGTTTTTTTTGTTTTGTTTTTGTTTTTGTTTTTGCT'	'AACCTTGATGTTTTTTTTGTTTTGTTTTTGTTTTTGTTTTTGCT'	'AACCTTGATGTTTTTTTTTGTTTTGTTTTTGTTTTTGTTTTTGC'
2312	11	33083844	'TCACTGCCCTCCCCCCCTCCCTCCAACG'	'TCACTGCCCTCCCCCCCTCCCTCCAACG'	'TCACTGCCCTCCCCCCCCTCCCTCCAAC'
2320	11	35297998	'TGTATCATCCTTTTTAAAAAAAAAAAAAAATTCAGCCAAC'	'TATCATCCTTTTTAAAAAAAAAAAAAAATTCAGCCAACTC'	'TGTATCATCCTTTTTAAAAAAAAAAAAATTCAGCCAACTC'
2321	11	35325209	'GAACTGGAATAAAAAAAGCTCCATTCA'	'AACTGGAATAAAAAAAGCTCCATTCAG'	'GAACTGGAATAAAAAAGCTCCATTCAG'
2330	11	56313113	'AGGTTCTACCAAAAAAAAAAAAAAAGTAAAGTTTA'	'TTCTACCAAAAAAAAAAAAAAAGTAAAGTTTATGG'	'AGGTTCTACCAAAAAAAAAAAAGTAAAGTTTATGG'
2340	11	59473356	'TATGTCAGTCTTTTTTTTTTTTTTTGAGACAGGGT'	'TCAGTCTTTTTTTTTTTTTTTGAGACAGGGTCTCA'	'TATGTCAGTCTTTTTTTTTTTGAGACAGGGTCTCA'
2347	11	60331743	'CGACTGGTAAAAAAAGAAAAAGAAAAAAAAAACTTTTGCCCTT'	'CGACTGGTAAAAAAAGAAAAAGAAAAAAAAAACTTTTGCCCTT'	'CGACTGGTAAAAAAAGAAAAAGAAAAAAAAAAACTTTTGCCCT'
2356	11	64774102	'GTGAGTGGGTGGGGGGGTCTGTCATGC'	'TGAGTGGGTGGGGGGGTCTGTCATGCG'	'GTGAGTGGGTGGGGGGTCTGTCATGCG'
2370	11	68043607	'ACCGCCACCCAAAAAAAAGCAAAAAATGACAAAAATGTG'	'CCGCCACCCAAAAAAAAGCAAAAAATGACAAAAATGTGG'	'ACCGCCACCCAAAAAAAGCAAAAAATGACAAAAATGTGG'
2382	11	97847777	'TATCTGTTAACTCTCTCTCT'	'TCTGTTAACTCTCTCTCTCT'	'TATCTGTTAACTCTCTCTCT'
2390	11	111175503	'TCAAACATTGAAAAAAAAAAAGAAAGCAACTTTTTC'	'CAAACATTGAAAAAAAAAAAGAAAGCAACTTTTTCT'	'TCAAACATTGAAAAAAAAAAGAAAGCAACTTTTTCT'
2401	11	122011835	'TGACCCAGAATTTTTTTTTTTAATCACAGCG'	'GACCCAGAATTTTTTTTTTTAATCACAGCGA'	'TGACCCAGAATTTTTTTTTTAATCACAGCGA'
2402	11	122017968	'GCACTTGTAATTTTTTTTTTTTCCAAGACAGA'	'ACTTGTAATTTTTTTTTTTTCCAAGACAGAGT'	'GCACTTGTAATTTTTTTTTTCCAAGACAGAGT'
2406	11	122050879	'AAATTACTCCAAAGATGAATT'	'AAATTACTCCAAAGATGAATT'	'AAATTACTCCAAAAGATGAAT'
2421	11	131294496	'TTTTCTTTTCTTTTTTTTTTTTTTTTTTGGCGCAATCTTGG'	'TTTTCTTTTCTTTTTTTTTTTTTTTTTTGGCGCAATCTTGG'	'TTTTCTTTTCTTTTCTTTTTTTTTTTTTTTTGGCGCAATCT'
2460	12	14367146	'CCAATATGATAAAAAAAACAGCTACATT'	'CAATATGATAAAAAAAACAGCTACATTT'	'CCAATATGATAAAAAAACAGCTACATTT'
2466	12	15751438	'AGAGCCTCTGTATTATTAAC'	'GCCTCTGTATTATTAACTAG'	'AGAGCCTCTGTATTAACTAG'
2504	12	46825798	'CTGTATGTCATTTTTTTTTTTTCTTATGGAAC'	'TATGTCATTTTTTTTTTTTCTTATGGAACTTT'	'CTGTATGTCATTTTTTTTTCTTATGGAACTTT'
2508	12	46844671	'GTGATCACTGTTTTTTGGGAAATGGAG'	'GTGATCACTGTTTTTTGGGAAATGGAG'	'GTGATCACTGTTTTTTTGGGAAATGGA'
2523	12	50137027	'TATTATTATGTTTTTTTTTTGAGACAGTCT'	'ATTATTATGTTTTTTTTTTGAGACAGTCTC'	'TATTATTATGTTTTTTTTTGAGACAGTCTC'
2533	12	54222437	'GGAGATAACTAAAAAGATTGAGTAT'	'GAGATAACTAAAAAGATTGAGTATG'	'GGAGATAACTAAAAGATTGAGTATG'
2535	12	54370637	'AGGTTAGGGCTTTTTTTTTTTTTTCTCTAGGAGA'	'TAGGGCTTTTTTTTTTTTTTCTCTAGGAGAAATC'	'AGGTTAGGGCTTTTTTTTTTCTCTAGGAGAAATC'
2537	12	54373100	'CCCATCCCTTAAAAAAAAAAAAGTAAGTTTTG'	'CCATCCCTTAAAAAAAAAAAAGTAAGTTTTGG'	'CCCATCCCTTAAAAAAAAAAAGTAAGTTTTGG'
2564	12	65707313	'TTTCAAGAAATTTTTTGTTAAGTCTTC'	'TTTCAAGAAATTTTTTGTTAAGTCTTC'	'TTTCAAGAAATTTTTTTGTTAAGTCTT'
2579	12	71533863	'ATGTAATAGGTTTTTTTAAACCGTATTTTTAA'	'TGTAATAGGTTTTTTTAAACCGTATTTTTAAA'	'ATGTAATAGGTTTTTTAAACCGTATTTTTAAA'
2585	12	72083942	'CTTTTAGCAATTTTTTTTTTCCCGAGACAG'	'TTTAGCAATTTTTTTTTTCCCGAGACAGTC'	'CTTTTAGCAATTTTTTTTCCCGAGACAGTC'
2597	12	78236799	'TTGCTGTACCTTTTTTTTGGACAATTTA'	'TGCTGTACCTTTTTTTTGGACAATTTAT'	'TTGCTGTACCTTTTTTTGGACAATTTAT'
2601	12	79810026	'GAAACGGTGTCACAGTCACA'	'AACGGTGTCACAGTCACATG'	'GAAACGGTGTCAGTCACATG'
2610	12	89319262	'CTGACTTGAATTTTTTTTTAATTAAATGC'	'TGACTTGAATTTTTTTTTAATTAAATGCA'	'CTGACTTGAATTTTTTTTAATTAAATGCA'
2639	12	98972103	'GATAGATGGGAAAAAAAACTATTAAAGCA'	'GATAGATGGGAAAAAAAACTATTAAAGCA'	'GATAGATGGGAAAAAAAAACTATTAAAGC'
2646	12	109750006	'AGAAGTTCAGTTTTTTTTTTTGTTTGTTTGT'	'GAAGTTCAGTTTTTTTTTTTGTTTGTTTGTT'	'AGAAGTTCAGTTTTTTTTTTGTTTGTTTGTT'
2652	12	115555633	'TATACCACACTTTTTTTATCTGTTCAT'	'ATACCACACTTTTTTTATCTGTTCATT'	'TATACCACACTTTTTTATCTGTTCATT'
2717	13	75473987	'ACATGTACAAAAACCTTTTTAGCAGCATCAT'	'ACATGTACAAAAACCTTTTTAGCAGCATCAT'	'ACATGTACAAAAACCTTTTTTAGCAGCATCA'
2720	13	80444047	'CATACCAAAAAGATGTTTTTTTTTAAAATCCCTA'	'ATACCAAAAAGATGTTTTTTTTTAAAATCCCTAC'	'CATACCAAAAAGATGTTTTTTTTAAAATCCCTAC'
2728	13	92376697	'AACTACCTCCTTTTTTTTTTCAATTTGTAA'	'ACTACCTCCTTTTTTTTTTCAATTTGTAAT'	'AACTACCTCCTTTTTTTTTCAATTTGTAAT'
2742	13	103636508	'ACTCTGCTTTAAAAAAAATGTTCTAAGT'	'CTCTGCTTTAAAAAAAATGTTCTAAGTA'	'ACTCTGCTTTAAAAAAATGTTCTAAGTA'
2756	13	115060586	'ACTCCGTCTCAAAAAAAAAAAAAAAAAGAAAAGAAAT'	'CGTCTCAAAAAAAAAAAAAAAAAGAAAAGAAATACGG'	'ACTCCGTCTCAAAAAAAAAAAAAGAAAAGAAATACGG'
2803	14	53859474	'ACTCCTTTTGTTTTTTTTTAAAAAAATCTGACCTGAG'	'ACTCCTTTTGTTTTTTTTTAAAAAAATCTGACCTGAG'	'ACTCCTTTTGTTTTTTTTTTAAAAAAATCTGACCTGA'
2806	14	53927435	'AAAGCCAAACTTTTTTTTTTTTAAATACATCT'	'AAGCCAAACTTTTTTTTTTTTAAATACATCTA'	'AAAGCCAAACTTTTTTTTTTTAAATACATCTA'
2812	14	54392225	'CTCAAGTCCATTTTTTCTTGCATTCC'	'TCAAGTCCATTTTTTCTTGCATTCCC'	'CTCAAGTCCATTTTTCTTGCATTCCC'
2813	14	54794773	'TTATATTCACGTGTGTGTGTGT'	'TTATATTCACGTGTGTGTGTGT'	'TTATATTCACGTGTGTGTGTGT'
2817	14	54810407	'ATGTTTAAAAAAAAATCTTAAAGAAAAAAAAAAAAAACCCTTT'	'TAAAAAAAAATCTTAAAGAAAAAAAAAAAAAACCCTTTAAGCT'	'ATGTTTAAAAAAAAATCTTAAAAAAAAAAAAACCCTTTAAGCT'
2841	14	69033373	'CTGGGAGAAACCCCCCCGGTGCCTCAG'	'TGGGAGAAACCCCCCCGGTGCCTCAGT'	'CTGGGAGAAACCCCCCGGTGCCTCAGT'
2845	14	70114838	'GTAACTACTATTTTTGATGACTTAC'	'TAACTACTATTTTTGATGACTTACT'	'GTAACTACTATTTTGATGACTTACT'
2864	14	77371708	'AATTGAGCAGAAAAAAAAAAAAAAGCAAGGTACA'	'AGCAGAAAAAAAAAAAAAAGCAAGGTACAAAACA'	'AATTGAGCAGAAAAAAAAAGCAAGGTACAAAACA'
2867	14	77421067	'ATTAAAAAACAAATGCAAAAAAAAAATGTCCTCCAG'	'TAAAAAACAAATGCAAAAAAAAAATGTCCTCCAGGC'	'ATTAAAAAACAAATGCAAAAAAAATGTCCTCCAGGC'
2874	14	78065263	'GGTGATACAGAAAAAAAAAAAAAAAGTGTGGCCCA'	'TGATACAGAAAAAAAAAAAAAAAGTGTGGCCCAGC'	'GGTGATACAGAAAAAAAAAAAAAGTGTGGCCCAGC'
2885	14	94346762	'TGAGTTTGGTTTTTTGTTTTTTTTTCCTGTTGATTT'	'TGAGTTTGGTTTTTTGTTTTTTTTTCCTGTTGATTT'	'TGAGTTTGGTTTTTTGTTTTTTTTTTCCTGTTGATT'
2887	14	95806629	'CTCCTGTGCAGGGGGTGGAAACCAC'	'TCCTGTGCAGGGGGTGGAAACCACA'	'CTCCTGTGCAGGGGTGGAAACCACA'
2904	14	102653746	'CACATAGGCTGGGGGGGGGCTCAGGAGGAC'	'CACATAGGCTGGGGGGGGGCTCAGGAGGAC'	'CACATAGGCTGGGGGGGGGGCTCAGGAGGA'
2925	15	33165139	'GAAGAGAGGGAAAAAAAAAAGGATGGAAAG'	'AGAGAGGGAAAAAAAAAAGGATGGAAAGTT'	'GAAGAGAGGGAAAAAAAAGGATGGAAAGTT'
2926	15	33169625	'GAAAGTTGACTTTTTAAAAAAAAGTCTTGCAAA'	'AAAGTTGACTTTTTAAAAAAAAGTCTTGCAAAT'	'GAAAGTTGACTTTTTAAAAAAAGTCTTGCAAAT'
2927	15	33171867	'ATCGGCTCCATTTTTTTTTTCAGTTGAGAG'	'TCGGCTCCATTTTTTTTTTCAGTTGAGAGT'	'ATCGGCTCCATTTTTTTTTCAGTTGAGAGT'
2931	15	37094878	'TTTATACTTTAAAAAAAAAGAGTAAGCAA'	'TATACTTTAAAAAAAAAGAGTAAGCAAGT'	'TTTATACTTTAAAAAAAGAGTAAGCAAGT'
2935	15	37106266	'TATTTCCATTAAAAAAAAAAAACTTTCTCCTC'	'ATTTCCATTAAAAAAAAAAAACTTTCTCCTCA'	'TATTTCCATTAAAAAAAAAAACTTTCTCCTCA'
2938	15	37203490	'TGTGTGTGTGTATGTATATA'	'TGTGTGTGTATGTATATATA'	'TGTGTGTGTGTGTATATATA'
2958	15	45491036	'CCAGTTGCTTTTCTTCTTCT'	'GTTGCTTTTCTTCTTCTGTT'	'CCAGTTGCTTTTCTTCTGTT'
2968	15	51626115	'CCAAATTCACTTTTTTTTTAGGACCTATA'	'CAAATTCACTTTTTTTTTAGGACCTATAT'	'CCAAATTCACTTTTTTTTAGGACCTATAT'
2972	15	54121957	'TATATCTGACTTTTTTTTTTTAAGTTGAGAA'	'ATATCTGACTTTTTTTTTTTAAGTTGAGAAA'	'TATATCTGACTTTTTTTTTTAAGTTGAGAAA'
2978	15	55699235	'CACGTTGAGACCCCCCCCCCCGCCCCGCCGT'	'ACGTTGAGACCCCCCCCCCCGCCCCGCCGTC'	'CACGTTGAGACCCCCCCCCCGCCCCGCCGTC'
2981	15	57852572	'ACCGAGCACTAAAAAAACAAGGGATGG'	'CCGAGCACTAAAAAAACAAGGGATGGA'	'ACCGAGCACTAAAAAACAAGGGATGGA'
2992	15	59949541	'CTCCGACTCCGGGGGGGCGGCAGGGAGC'	'CTCCGACTCCGGGGGGGCGGCAGGGAGC'	'CTCCGACTCCGGGGGGGGCGGCAGGGAG'
2994	15	60298567	'AGGAACAGATCCCCCCCACACCCCCTCCCCGC'	'GGAACAGATCCCCCCCACACCCCCTCCCCGCG'	'AGGAACAGATCCCCCCACACCCCCTCCCCGCG'
2995	15	60304810	'GGTGAACTACAAAAAAAAAAAAGGCTGAAATA'	'GTGAACTACAAAAAAAAAAAAGGCTGAAATAA'	'GGTGAACTACAAAAAAAAAAAGGCTGAAATAA'
2999	15	62832098	'ACAGGAGACCAAAAAAAAAAAAAAAGACTAAAAGT'	'GAGACCAAAAAAAAAAAAAAAGACTAAAAGTCAAT'	'ACAGGAGACCAAAAAAAAAAAGACTAAAAGTCAAT'
3007	15	63775646	'ACTATGTCTCAAAAAAAAAAAAAAAAAGAAAAGAAAAAATAAAAAGAA'	'GTCTCAAAAAAAAAAAAAAAAAGAAAAGAAAAAATAAAAAGAAAATAG'	'ACTATGTCTCAAAAAAAAAAAAGAAAAGAAAAAATAAAAAGAAAATAG'
3014	15	70086937	'GGCTGTTCTTAAAAAAAAAAAACAAAAACGAATGTCCA'	'GGCTGTTCTTAAAAAAAAAAAACAAAAACGAATGTCCA'	'GGCTGTTCTTAAAAAAAAAAAAACAAAAACGAATGTCC'
3015	15	71056617	'TTAAGTTGTCAAAAAAAGTTACGCCCTTTTTTC'	'TAAGTTGTCAAAAAAAGTTACGCCCTTTTTTCT'	'TTAAGTTGTCAAAAAAGTTACGCCCTTTTTTCT'
3025	15	74495932	'ATTCAACAGCTTTTTTAAGAAGACATT'	'ATTCAACAGCTTTTTTAAGAAGACATT'	'ATTCAACAGCTTTTTTTAAGAAGACAT'
3061	15	97861852	'TTCTTAGTAGAAAAAAAAAAAAAAAAAGAGGTCACAT'	'AGTAGAAAAAAAAAAAAAAAAAGAGGTCACATATTTT'	'TTCTTAGTAGAAAAAAAAAAAAGAGGTCACATATTTT'
3104	16	16922861	'GGCCAGGCTCTTTTTAACAACCCAC'	'GCCAGGCTCTTTTTAACAACCCACT'	'GGCCAGGCTCTTTTAACAACCCACT'
3120	16	48191878	'ACTCTGTCTCAAAAAAAAAAATTGTGTACAG'	'CTCTGTCTCAAAAAAAAAAATTGTGTACAGT'	'ACTCTGTCTCAAAAAAAAAATTGTGTACAGT'
3122	16	50069117	'AAAAGAGGAGAAAAAAAGATGTATGTA'	'AAAGAGGAGAAAAAAAGATGTATGTAG'	'AAAAGAGGAGAAAAAAGATGTATGTAG'
3145	16	75599963	'ATCAGCCACACCCCCAAACAGCCCT'	'TCAGCCACACCCCCAAACAGCCCTC'	'ATCAGCCACACCCCAAACAGCCCTC'
3147	16	80870503	'TGCAGTTTTTGTCTCTTTTTTTTTTTTCTTTTTTTTGTTTTTTTGAGACAGA'	'CAGTTTTTGTCTCTTTTTTTTTTTTCTTTTTTTTGTTTTTTTGAGACAGAGT'	'TGCAGTTTTTGTCTCTTTTTTTTTTCTTTTTTTTGTTTTTTTGAGACAGAGT'
3155	16	83131559	'GTAACTTTTGAAAAAAAAAATTTTATAATG'	'TAACTTTTGAAAAAAAAAATTTTATAATGC'	'GTAACTTTTGAAAAAAAAATTTTATAATGC'
3167	17	619425	'TAAAAAATATACATTAAAAAAAGAAAAAAAAGACAAAATAAA'	'TAAAAAATATACATTAAAAAAAGAAAAAAAAGACAAAATAAA'	'TAAAAAATATACATTAAAAAAAGAAAAAAAAAGACAAAATAA'
3172	17	1902974	'CCTATACATGCCCCCCCCACACACACACG'	'CCTATACATGCCCCCCCCACACACACACG'	'CCTATACATGCCCCCCCACACACACACAC'
3176	17	4045014	'TGAAAGAAAGAAAAAAAAAAAAAGCAAGAGATC'	'AAAGAAAGAAAAAAAAAAAAAGCAAGAGATCTA'	'TGAAAGAAAGAAAAAAAAAAAGCAAGAGATCTA'
3183	17	8311961	'GTGACCCACTCCCGGGGCAG'	'TGACCCACTCCCGGGGCAGA'	'GTGACCCACTCCGGGGCAGA'
3184	17	8446798	'ACAAAGAAGGTTTTTTTTTTTTTTTTAGGAGTCTCG'	'GAAGGTTTTTTTTTTTTTTTTAGGAGTCTCGTTCTC'	'ACAAAGAAGGTTTTTTTTTTTAGGAGTCTCGTTCTC'
3185	17	8534772	'AAGGAACGCGGGGGAGGGCGCTGCT'	'AGGAACGCGGGGGAGGGCGCTGCTC'	'AAGGAACGCGGGGGAGGCGCTGCTC'
3209	17	30677857	'GTTTCGAACCTTTTTTTTTTTTTTTTTCTTTTCGGGG'	'GAACCTTTTTTTTTTTTTTTTTCTTTTCGGGGCGGGA'	'GTTTCGAACCTTTTTTTTTTTTCTTTTCGGGGCGGGA'
3223	17	41917506	'GGTTTTGGGGTTTTTTTGTTTTGTTTT'	'GTTTTGGGGTTTTTTTGTTTTGTTTTG'	'GGTTTTGGGGTTTTTTGTTTTGTTTTG'
3230	17	43971252	'TTCACGTTTCTTTTTTTTTAAGTACAGTT'	'TCACGTTTCTTTTTTTTTAAGTACAGTTC'	'TTCACGTTTCTTTTTTTTAAGTACAGTTC'
3243	17	47592736	'GGCCTGGGAGACACACACAC'	'CCTGGGAGACACACACACAC'	'GGCCTGGGAGACACACACAC'
3264	17	65496969	'CTTGACAAAATTTTTTTTTTTTTTAAGTGGAGAC'	'ACAAAATTTTTTTTTTTTTTAAGTGGAGACAGGG'	'CTTGACAAAATTTTTTTTTTAAGTGGAGACAGGG'
3273	17	70518581	'AACTCAATGGTTTTTTTTTTCTTTTCCTTTTTTTTTTTTGTG'	'ACTCAATGGTTTTTTTTTTCTTTTCCTTTTTTTTTTTTGTGG'	'AACTCAATGGTTTTTTTTTCTTTTCCTTTTTTTTTTTTGTGG'
3290	17	74526379	'CGCCACATCTGGGGGCTAGCCCTCC'	'GCCACATCTGGGGGCTAGCCCTCCC'	'CGCCACATCTGGGGCTAGCCCTCCC'
3312	18	3793002	'CTGTGGAGGCTTTTTCACTAGGAGT'	'TGTGGAGGCTTTTTCACTAGGAGTC'	'CTGTGGAGGCTTTTCACTAGGAGTC'
3316	18	10799661	'CCTCGTTTTTTAAAAAATGGACAAAAAAAAGGACTCTTAAAAAACA'	'CTCGTTTTTTAAAAAATGGACAAAAAAAAGGACTCTTAAAAAACAC'	'CCTCGTTTTTTAAAAAATGGACAAAAAAAGGACTCTTAAAAAACAC'
3351	18	56271043	'CATCTTTTGGAAAAAAAAAAAATTCTATTTCA'	'TCTTTTGGAAAAAAAAAAAATTCTATTTCAAG'	'CATCTTTTGGAAAAAAAAAATTCTATTTCAAG'
3354	18	56274720	'TTAAGTATTTTTAGGAAAAAAAAAAAAACCCATAAAGC'	'GTATTTTTAGGAAAAAAAAAAAAACCCATAAAGCTATG'	'TTAAGTATTTTTAGGAAAAAAAAACCCATAAAGCTATG'
3367	18	61111766	'CTTATTTTTCATTCCTTTTTTTTCCTGTTTATTC'	'CTTATTTTTCATTCCTTTTTTTTCCTGTTTATTC'	'CTTATTTTTCATTCCTTTTTTTTTCCTGTTTATT'
3374	18	63520718	'CACCTAAGGATTTTTTTTTTCTCAAGTGAC'	'ACCTAAGGATTTTTTTTTTCTCAAGTGACT'	'CACCTAAGGATTTTTTTTTCTCAAGTGACT'
3376	18	64178924	'TGAATTACCTAAAAAAAAAGGGGGATAGATTTTTGTTGT'	'GAATTACCTAAAAAAAAAGGGGGATAGATTTTTGTTGTT'	'TGAATTACCTAAAAAAAAGGGGGATAGATTTTTGTTGTT'
3378	18	71960080	'TTTGAAGGAGAAAAAAAATAAAGAAAAATTCCAG'	'TTTGAAGGAGAAAAAAAATAAAGAAAAATTCCAG'	'TTTGAAGGAGAAAAAAAAATAAAGAAAAATTCCA'
3420	19	13301673	'CCTGGCCTAATTTTTTTTTTTTTTTTTTGCCAGTCTTA'	'CCTAATTTTTTTTTTTTTTTTTTGCCAGTCTTAACTCT'	'CCTGGCCTAATTTTTTTTTTTTTGCCAGTCTTAACTCT'
3426	19	14684671	'GGCCAGCTAATTTTTTTTTTTTTTTTTTTGAGACGGAGT'	'GCTAATTTTTTTTTTTTTTTTTTTGAGACGGAGTCTTGC'	'GGCCAGCTAATTTTTTTTTTTTTTGAGACGGAGTCTTGC'
3427	19	15321114	'TGACCTTATTAAAAAAAAAAAAAAGGAAGAAAAAGAAAAAAAATGAA'	'CCTTATTAAAAAAAAAAAAAAGGAAGAAAAAGAAAAAAAATGAACCT'	'TGACCTTATTAAAAAAAAAAAGGAAGAAAAAGAAAAAAAATGAACCT'
3430	19	16831373	'CTAGGGAGACTTTTTTTTTTTTGAGACGGAGT'	'AGGGAGACTTTTTTTTTTTTGAGACGGAGTCT'	'CTAGGGAGACTTTTTTTTTTGAGACGGAGTCT'
3438	19	18544744	'CGGGCCAGGTGGGGGGGCGGCCGCGGC'	'GGGCCAGGTGGGGGGGCGGCCGCGGCA'	'CGGGCCAGGTGGGGGGCGGCCGCGGCA'
3440	19	18570331	'ATGGGGAGCATTTTTTTTTTTTTTTTGAGATGGAGT'	'GAGCATTTTTTTTTTTTTTTTGAGATGGAGTCTCGC'	'ATGGGGAGCATTTTTTTTTTTGAGATGGAGTCTCGC'
3469	19	46662931	'TTGCATCCATAAAAAAACCTTCATATT'	'TGCATCCATAAAAAAACCTTCATATTC'	'TTGCATCCATAAAAAACCTTCATATTC'
3490	19	51942112	'CTCAAAAAAGAAGAAGAAAAAAAAAAAAACTAAACAAAC'	'TCAAAAAAGAAGAAGAAAAAAAAAAAAACTAAACAAACA'	'CTCAAAAAAGAAGAAGAAAAAAAAAAAACTAAACAAACA'
3493	19	51979529	'CTCTGTCTGGAAAAAAAAAAACAAAACTTAA'	'TCTGTCTGGAAAAAAAAAAACAAAACTTAAA'	'CTCTGTCTGGAAAAAAAAAACAAAACTTAAA'
3516	20	2505298	'GGGCCCCGCCGGGGGAGCCCAGGGGGCCTTC'	'GGGCCCCGCCGGGGGAGCCCAGGGGGCCTTC'	'GGGCCCCGCCGGGGGGAGCCCAGGGGGCCTT'
3526	20	9574453	'ATCCCAAGGATCTCTCTCTC'	'CCCAAGGATCTCTCTCTCTC'	'ATCCCAAGGATCTCTCTCTC'
3535	20	13049398	'TGAGTACTTTAAAAAAAAAAAAACAACAACAAC'	'AGTACTTTAAAAAAAAAAAAACAACAACAACAA'	'TGAGTACTTTAAAAAAAAAAACAACAACAACAA'
3541	20	17879173	'TACAAAAAATGAAAAATAAACAAAAAAAAATTTACATACC'	'ACAAAAAATGAAAAATAAACAAAAAAAAATTTACATACCC'	'TACAAAAAATGAAAAATAAACAAAAAAAATTTACATACCC'
3587	20	52129628	'ACCCCCCCCAATCTCTACAAAAAAAAAAAAAAAATCTGTTAAAT'	'CCCCCAATCTCTACAAAAAAAAAAAAAAAATCTGTTAAATTAGT'	'ACCCCCCCCAATCTCTACAAAAAAAAAAAATCTGTTAAATTAGT'
3590	20	52764726	'TTTTCTTTTCTTTTTTTTTTTGAGATGGAGG'	'TTCTTTTCTTTTTTTTTTTGAGATGGAGGCC'	'TTTTCTTTTCTTTTTTTTTGAGATGGAGGCC'
3593	20	62129922	'CACCCTCCCTCCCCCCCTCCCTGTGAC'	'ACCCTCCCTCCCCCCCTCCCTGTGACT'	'CACCCTCCCTCCCCCCTCCCTGTGACT'
3601	21	16252207	'TTTATGTTCCTTTTTTTTAATCTTTAAG'	'TTATGTTCCTTTTTTTTAATCTTTAAGT'	'TTTATGTTCCTTTTTTTAATCTTTAAGT'
3602	21	16582211	'TGACATTTAGAAAAAAAAATTTTTTTCACGTAAGTT'	'GACATTTAGAAAAAAAAATTTTTTTCACGTAAGTTA'	'TGACATTTAGAAAAAAAATTTTTTTCACGTAAGTTA'
3603	21	17126972	'AGGAATGCCAGGGGGAAAGCAAAGC'	'GGAATGCCAGGGGGAAAGCAAAGCA'	'AGGAATGCCAGGGGAAAGCAAAGCA'
3609	21	20421470	'CTTTTCTTTCTTTTTTTATGGGATATG'	'TTTTCTTTCTTTTTTTATGGGATATGA'	'CTTTTCTTTCTTTTTTATGGGATATGA'
3610	21	20422263	'ACAGAACTGGAAAAAAAAATTCTATTGCT'	'CAGAACTGGAAAAAAAAATTCTATTGCTT'	'ACAGAACTGGAAAAAAAATTCTATTGCTT'
3649	21	46849887	'CCCTCTCGTCCTCTCCTGCA'	'CTCTCGTCCTCTCCTGCATG'	'CCCTCTCGTCCTCCTGCATG'
3661	22	30831708	'GCTGGTGCACTTTCTGCCCCT'	'GCTGGTGCACTTTCTGCCCCT'	'GCTGGTGCACTTTTCTGCCCC'
3677	22	37724908	'CAGCCCCAACCTCTCTCTCT'	'GCCCCAACCTCTCTCTCTCT'	'CAGCCCCAACCTCTCTCTCT'
3680	22	37852039	'ACATACGCGTGCGCGCGCGC'	'ACGCGTGCGCGCGCGCGCAC'	'ACATACGCGTGCGCGCGCAC'
3695	22	43094446	'ACAAATTGCACCCCCACCTGTCCCT'	'CAAATTGCACCCCCACCTGTCCCTA'	'ACAAATTGCACCCCACCTGTCCCTA'
3708	23	9384574	'AGAGAGAGAGAAAAAAAAAAAAAGGAAAAGGTG'	'GAGAGAGAAAAAAAAAAAAAGGAAAAGGTGGAG'	'AGAGAGAGAGAAAAAAAAAAGGAAAAGGTGGAG'
3711	23	10597244	'ACTTTAATGATTTTTTTTTTTTTTAGACAGTCTT'	'TAATGATTTTTTTTTTTTTTAGACAGTCTTGCTC'	'ACTTTAATGATTTTTTTTTTAGACAGTCTTGCTC'
3728	23	34398471	'CTAATTTATTAAAAAAAAAAAAATTGTAGATAC'	'AATTTATTAAAAAAAAAAAAATTGTAGATACAG'	'CTAATTTATTAAAAAAAAAAATTGTAGATACAG'
3732	23	39168584	'CCATATTATGCACACACACT'	'ATATTATGCACACACACTCC'	'CCATATTATGCACACACTCC'
3733	23	39170071	'CAAGGTCACCTTTTTTTTTTTTTTTAACATGCTTG'	'AGGTCACCTTTTTTTTTTTTTTTAACATGCTTGAG'	'CAAGGTCACCTTTTTTTTTTTTTAACATGCTTGAG'
3743	23	48327811	'GGAGCGGTACTTTTTTTTTTTTCCTGAGAAGA'	'GCGGTACTTTTTTTTTTTTCCTGAGAAGAAAT'	'GGAGCGGTACTTTTTTTTTCCTGAGAAGAAAT'
3746	23	49020178	'CGCGGTTGGACGCGCGCCCCCTGGC'	'CGGTTGGACGCGCGCCCCCTGGCGG'	'CGCGGTTGGACGCGCCCCCTGGCGG'
3753	23	107550279	'TCTAGTAGGGAAAAAAAGAGAAGTGTT'	'CTAGTAGGGAAAAAAAGAGAAGTGTTG'	'TCTAGTAGGGAAAAAAGAGAAGTGTTG'
3755	23	107640873	'TAACTCCCTGAAAAAAAAAAAAACACATATGGA'	'TCCCTGAAAAAAAAAAAAACACATATGGAGAAG'	'TAACTCCCTGAAAAAAAAACACATATGGAGAAG'
3759	23	123087618	'GTCATTTTTTTTTCTTTTCTTTTTTTTTTTTTTTTTTGAGATAGGGT'	'TTTTTTTTCTTTTCTTTTTTTTTTTTTTTTTTGAGATAGGGTCTCAC'	'GTCATTTTTTTTTCTTTTCTTTTTTTTTTTTTGAGATAGGGTCTCAC'
3761	23	130761515	'GAGTCAGTAGAAAAAAAAAAGGGAGATGTT'	'AGTCAGTAGAAAAAAAAAAGGGAGATGTTA'	'GAGTCAGTAGAAAAAAAAAGGGAGATGTTA'
3764	23	134068444	'TGCTGTTTCCTTTTTAAAGCTCAATC'	'TGCTGTTTCCTTTTTAAAGCTCAATC'	'TGCTGTTTCCTTTTTTAAAGCTCAAT'
3767	23	135547429	'CTTGGAGCCCTTTTTTCTCTGTCTGT'	'TTGGAGCCCTTTTTTCTCTGTCTGTT'	'CTTGGAGCCCTTTTTCTCTGTCTGTT'

## Sheet: deepbind
Indel id	Predicted TFs gained affinity
37	'EBF1,TBX21,JUN,TBL1XR1,E2F4,CTCFL,CTCF,MEIS2'
41	',BACH1,E2F2,THRB,TBX19,EOMES,SMC3,PKNOX2,MAFG,'
44	'IRF5,MIXL1,RUNX3,E2F8,NRF1,EBF1,ZBTB33'
63	',EGR1,MLX,BHLHE41,NRF1,'
66	',NFATC1,TFAP4,ID4,FOXM1,STAT5A,RUNX3,HSF4,SOX4,NHLH1'
84	'SMC3,TBX19,MIXL1,NFAT5,THRA,VENTX,MAX,PDX1,POU2F1,EOMES,JUNB,NKX6-1,'
125	'GLI2,CCNT2,TBP,NFYB,ETV4'
138	'FOSL1,NFATC1,SMC3,ZBTB33,MAFF,ELK4,SP1,USF1,FOXP2,FOXA1,ELF3,'
139	',ATF1,CEBPE,LEF1,RBBP5,PKNOX1,TAF1,CEBPB,ETS1,TFE3,GTF2B,'
144	'USF1,RUNX3,CHD1,NRF1,TBP,RUNX2,FOXM1,CTBP2,STAT5A,ZBTB7A,SP4,NKX3-2,SMAD3,EBF1,MAZ'
151	'HOXD13,MLX,GSX1,GSX2,HOXA13,BHLHE41,MAFK,YY2,TBX20,FOXM1,TAF7,PKNOX2'
155	',YY1,NR4A2,PAX7,ZNF410,ZNF524,NKX3-1,CLOCK,ZNF282,ZBTB49,CDX2,SOX4,DBP'
172	',NFATC1,MAFF,TCF3,RFX5,NFKB1,KDM5B,MLX,RXRB,TAF7,T,'
178	',IRF3,FOXJ3,NFE2,VDR,SP4,PKNOX2,NRF1,E2F4,VENTX,SIRT6,MEIS2,THRB,ZBTB7B,'
182	'CTBP2,BHLHE40,FOXD3,RXRB,NFIC,NR2C2,FOXC1,EP300,EP300,FOSL2,TCF7L2,SP2,'
187	'FOXI1,TRIM28,JUN,EGR1,ELK4,SIRT6,FOXP2,MXI1,IKZF1,MAZ,ELF1,ATF1'
197	'EBF1,OLIG1,SIRT6,EGR1,E2F6,JDP2,POU3F3,'
200	'CTCF,CHD2,ELK4,BHLHE41,CBX3,HSF4,USF1,RBBP5'
201	'SOX10,GATA5,ATF2,MAX,PRDM1,GTF2F1,BCLAF1,'
202	'GRHL1,POU4F1,ZNF217,CEBPG,LMX1A,SPDEF,RBBP5,GTF2B,BCLAF1,MESP1,LMX1B,TCF7L2,'
248	'RFX4,SMC3,ESRRG,USF1,HNF4G'
250	'MEF2A,SIX5,GABPA,ELF5,ARNTL,ELF1,ELK3,ATF1,SOX18,FEV,ELF1,TBX20,'
257	',TFAP2A,TFAP2C,PKNOX1,TFE3,FOXG1,TFEB,MAFF,'
270	',FOXA1,ZNF217,RBBP5,SOX10,EP300,TBL1XR1,CTCF,FOXO4,NFIC'
294	'RBBP5,RAD21,FAM48A,TBL1XR1,THRA,POLR2A,GTF2B,SIN3A,JUN,TEAD4,CBX3,MYC,ELK4,'
306	'TFAP2A,FAM48A,TCF7L2,SIX5,'
320	'MAX,SMAD3,NKX3-2,SOX8,RFX5,TBP,EGR1,LHX9,'
333	',RUNX3,GTF2F1,POLR2A,KDM5B,SIN3A,FAM48A,TAF1,FOXA1,NFE2,'
337	',MAX,ZNF217,TFAP2A,RFX3,RFX2,MXI1,GTF2F1,TAF7,'
346	',CHD2,TFAP2A,FOXM1,PHF8,NR2F2,'
354	'CBX3,HOXC10,NFKB1,HOXA13,HOXA10,HOXD13,'
359	'FOXO4,IRX5,NFE2,HDAC1,CEBPE,GTF2B,LHX2,FOXO1,'
387	'KDM5A,GTF2B,TGIF1,GLIS3,MEIS3,NFYB,RXRA,THAP1,MEF2C'
392	',IRX5,NFIX,NFATC1,ONECUT1,'
397	'SMAD3,SIRT6,RFX5,WRNIP1,MYC,NR2F2,GATA3,ARID3A,ZNF217,FOXA2'
415	'EBF1,FOXD3,EBF1,SOX10,RAX,POU2F2'
454	',TFAP2A,NRF1,CBX3,GTF2B,VDR,E2F4,RORA,EGR1,EGR3,'
459	',HOXB5,HOXA10,HMX1,FOSL1,NKX3-1,BARX1,EVX1'
492	',RXRB,CREB3L1,USF1,GTF2B,STAT5A,ATF2,GLI2,BCLAF1,CBX3,TAF1'
520	',SPI1,NKX3-2,ETV5,CEBPE,EBF1,POU3F4,IKZF1'
551	'GLIS1,EGR4,RARA,ZBTB7A,ARNTL,E2F2,MNX1,ZNF282,EGR1,'
557	',ELF5,GATA2,KDM5A,NR2F2,'
587	'SMAD3,IRX5,ZNF740,USF1,MYC,FAM48A,RAD21,EP300,SUZ12,MAFK,RCOR1,FOXO4,GTF2F1'
588	',OLIG1,TFAP2A,OLIG2,'
603	'HIC2,NKX3-1,DLX4,GLIS1,MEF2C,MEIS3,'
641	'EGR4,MEIS2,PAX6,NFE2,GABPA,RFX5,FOXJ3,'
668	'ZNF217,TFAP2A,FOXD3,CREB3L1,ZIC4,MEIS2,EGR1,NR2C2,EGR3'
688	'HOXC13,SIN3A,FOXD3,NR2F2'
734	',RXRB,TBX20,NKX3-2,FOXM1,FEV,ETS1,ETV5,OLIG1,MAFK,'
742	',RAD21,CEBPD,MAFF,CEBPB,EBF1,ZNF784,'
757	'HOXD13,NRF1,RUNX3,HOXA13,NR2F1,BATF,HOXC12,STAT5A,HOXC10,IRX5,HOXB13,BHLHE40,NRF1'
790	',TEAD1,NRF1,SOX10,'
797	',BHLHE22,PKNOX2,ZIC4,YY1,TGIF1,TBL1XR1,SOX10'
800	'HOXC13,SMAD3,SOX9,BHLHE41,HOXA13,BHLHE40,HOXB13,MAFF,IRF3,CREB3L1,FOXJ2,TCF7L2,E2F4,SOX10'
804	','
810	'ZIC4,CEBPG,FAM48A,MEF2A,SIRT6,NRF1,RUNX3'
823	'CTBP2,BHLHE41,HEY1,ATF4,ZIC4,ZNF713,FOXG1,PKNOX2,'
832	',MAX,RAD21,ZNF217,CEBPE,GATA3,SIRT6,LHX2,RFX5,CHD1,FOXJ3,'
837	',CEBPB,CEBPE,ELF1,NFKB1,FOXJ3,SOX9,EGR1'
854	',ZNF410,JUN,RXRB,SNAI2,BCLAF1,'
868	',MLXIPL,E2F2,KLF14,ZBTB7A,CBX3,FOXM1,TFEB,'
875	'HNF4A,FOXA1,BHLHE40,RBBP5,CTBP2,NRF1,MAFF,POU2F2,'
880	',RFX5,TCF12,ETV4,ELK4,KDM5A,FOXB1,TBL1XR1,SMARCB1,HDAC1,FOSL2,FOXD3,ELK3,'
884	',ATF4,TEAD4,RFX5,SIN3A,MAX,MYC,TAF7,TEAD1,ZBTB7B,'
900	'RXRA,SMC3,THAP1,CHD2,KDM5A,RAD21,ERF,EP300,NFATC1,TAF1,E2F6'
907	','
912	',EGR1,NFYB,FAM48A,'
918	',ZBTB7B,SOX10,MXI1,FOXI1,EGR1,TAF7,TFAP2C,EVX1,NRF1,SPIC,GATA3,ELK4,NFKB1,'
919	',HOXB3,EVX1,HOXD11,HOXC13,SOX8,GTF2F1,GTF2B,PKNOX2,LEF1,PAX2,VDR,NFYB'
945	'ELK4,ELF3,GTF2B,CTBP2,BHLHE40,BCLAF1,TAF1,'
952	'FOXD3,NFIX,KDM5A,YY1,FAM48A,E2F8,GTF2B,TFAP4,TCF12,THRB,UBTF,'
967	',HNF4G,MAFF,FOXA1,SOX9,HNF4A,SAP30,TCF7L2,'
971	',HMGN3,CCNT2,SIRT6,GATA2,GATA3,CBX3,NRF1,'
972	',GABPA,EGR4,FOXM1,'
974	',CENPB,ARNTL,MNX1,GABPA,SOX10,THAP1,PKNOX2,KLF16'
978	'CTBP2,CBX3,NFATC1,TFAP2A,NRF1,EZH2,ZNF217,WRNIP1,RBBP5,ZBTB7A,'
989	',JDP2,SOX9,TCF7L2,CREB3,'
990	',FOXD3,SIRT6,POLR2A,RXRA,CCNT2,HSF4,TBL1XR1,PML,'
1006	'SP1,MAX,ONECUT2,ZNF274,TGIF1,ERF,HSF2,ESRRA,IRF8,CHD2,TBX20,'
1012	',RCOR1,TFEB,FOXI1,MAFK,NFIX,TFE3,BHLHE41'
1041	',E2F6,USF2,NFE2,PITX1,BHLHE40,MEIS2,TFCP2,HSF2,'
1043	',RFX5,SOX10,RXRB,MEIS2,GTF2B,IRX2,EGR1,ELF1,E2F7,SP4'
1083	',ISL2,NRF1,HOXB13,ZBTB7B'
1084	',IRF3,NRF1,RXRB,BHLHE41,'
1087	'SOX14,MNX1,RARB,ATF7,ERF,USF1,BHLHE41,FOXJ3,TGIF2,CDX2,ZNF143'
1110	',MAFK,NFYB,FOSL1,GATA3,HNF4G,ARID3A,FOXA2,FOXA1,NFATC1,FOSL2,NR2F2,NFAT5,SMC3'
1119	'OLIG1,OLIG2,MXI1,'
1123	'SOX8,BHLHE40,ELK4,FOXD3,RXRB,EGR1,GTF2B,'
1124	'PKNOX1,MEF2C,MYBL2,HMX1,ZBTB33,RXRA,THAP1,USF2,'
1127	'FOSL1,BCL3,TCF12,NR2F1,SMARCB1,ONECUT2,ELF1,GATA2,ESRRA,'
1128	',SP3,IRX5,SIN3A,SETDB1,SNAI2,HOXC13,EOMES,E2F1,SP4,'
1130	',SMAD3,BHLHE40,NKX3-2,ZNF784,YY2,ZNF740,ZIC4,'
1139	'NFIL3,MYC,MAFF,MEF2C,CEBPB,NFYB,ZBTB49'
1141	',USF2,SNAI2,HOXB5,NR2E1,TCF4,ESRRA,MEIS3,TGIF1,E2F3,TCF7L2,HES7,E2F7'
1147	','
1182	'GATA5,SIRT6,TBX2,PAX7'
1184	'RAD21,GLI2,RORA,NRF1,POLR2A'
1190	',FOXA2,RBBP5,ZNF217,RAD21,HNF4G,TCF12,HDAC1,USF1,'
1191	',ZNF740,BCLAF1,GLIS2,RFX5,XBP1,TBL1XR1,GLIS3,PRDM1,GLIS1,IKZF1,MAX,GTF2B,ZNF410,ATF7,EGR4'
1196	',NRF1,THAP1,ELF1,NRF1,PAX6,EZH2,IRX5,'
1204	',ZBTB49,GLIS2,PAX6'
1208	',NRF1,USF1,TEF,KDM5B,HOXC13,GLIS1'
1223	',DLX4,VAX2,SHOX2,BCL3'
1240	',RCOR1,CCNT2,RBBP5,PKNOX1,RARB,PAX5,'
1248	'RXRB,BHLHE41,ELK3,ATF2,IRX5,SP3'
1268	',HOXC11,EVX1,HOXD11,E2F1,POU4F1,RBBP5,MIXL1,CCNT2,PDX1'
1271	'CENPB,TBX21,EGR4,TFEC,SNAI2,TBX5,FOXO1,EBF1,T,'
1280	'POU3F4,JUNB,MEF2C,PHF8,EGR1,FOXM1,TBL1XR1,GTF2B,HOXD8,POLR2A,FOXO4,ARID3A'
1282	',MLX,ARNTL,ZNF75A,HEY1,NFE2,ZBTB7A,SPIC,ZNF282,'
1294	'HNF4A,RXRA,TEAD1,RFX5,NR2F1,MAFK,IRF7,MAX,TBX4,'
1298	'FAM48A,RFX5,SRF,BCLAF1,STAT5A,EMX2,JUN,USF2,LHX9'
1303	',ZNF282,MNX1,ONECUT2,VAX2,POU2F1,SOX8'
1306	',E2F1,HOXC11,TCF7L2,TCF12,HSF4,MAZ,FOXJ2,ELK4,BHLHE40,AR,THRA,'
1319	'ELF3,ELF5,GABPA,NR2C2,SIX5,ELK3,ETV6,SRF,ELK4,ELK1,FEV,ELF1,ELF1,ETS1,THAP1,KDM5A,ELK4,JUN,'
1323	',SP4,OLIG2,ELF5,MXI1,MAFF,'
1324	'TEF,REST,POLR2A,FAM48A,TFAP4,KDM5B,RXRA,'
1325	'CBX3,CCNT2,FAM48A,HMGN3,SIX5,MLXIPL,NRF1,ZNF143,POU2F2'
1326	'RAD21,HNF1B,TAF1,IRF3,NRF1,TFAP2A,'
1328	'REST,TBX2,TBX4,POLR2A,RBBP5,TBL1XR1,PAX2,RORA,RUNX3'
1338	',BCLAF1,POU4F1,VAX1'
1339	'MLX,PKNOX1,HSF4,HNF4A,MAFK,ESRRA,USF1,NFYB,MYBL2,THRA,TBX20,BHLHE41,GSX1,POU2F3'
1348	'PAX9,POU3F4,JUNB,NR2C2,SIX5,ATF1,CREB3,MYBL2'
1359	'NRL,E2F8,E2F1,LHX6,TCF12,RXRA,ETS1,'
1365	',ARNTL,E2F2,NFE2,JUN,PAX9,THRA,'
1368	'CTBP2,PML,PKNOX1,ELK1,NKX3-2,TFAP2A,WRNIP1,PKNOX2,'
1375	',NKX2-8,NKX2-3,MEIS1,HMX1,NKX3-2,NKX3-1,FOSL1,RFX4,MEOX1,ZNF740'
1388	',CCNT2,GATA3,GATA1,GATA2,MEIS2,'
1390	',FOXI1,BHLHE40,POU2F2,ETV5,TFAP2C,TFAP2A,'
1400	'TEAD3,TGIF2,ZNF232,SOX4,SRY,ONECUT2,RORA,TBX5,MLXIPL,FOXJ3,TEAD1,CLOCK'
1434	',CTBP2,STAT3,JUN,FAM48A,ELK4,MEF2C,EBF1,ELK1,'
1437	'CTBP2,POU4F1,VSX1,LMX1B,SHOX2,LHX9,BHLHE40'
1441	'ZBTB49,PKNOX2,SPIC,BCL6B,'
1443	',ZBTB49,RBBP5,TEF,RFX5,E2F6,USF1,CEBPG,TAF7'
1444	',CTBP2,CHD1,POU4F1,EGR4,EGR1,JUN,SOX4,TBL1XR1,HOXA10,RBBP5,HOXD11,BCLAF1'
1446	',FOXD3,IRX5,NRF1,OLIG2,KDM5B,TAF7,DLX3,ZNF75A,NR2F2'
1452	'BCL11A,ZNF217,FOXM1,MAFF,TBL1XR1,'
1456	'FOSL1,TEAD4,MAFF,PKNOX2,GTF2F1,SREBF2,NFATC1,MAFK,MAX,EGR1,'
1484	'CBX3,NFE2,POLR2A,TBP,GTF2B,TFAP2A,RUNX3,KDM5B,SP4,FOXM1,KDM5A,ELK1,FAM48A,WRNIP1,TAF1'
1499	'CDX2,CDX1,IRF3,EVX1,EBF1,SMARCB1,CLOCK,EGR3,LHX6,RBBP5,MAFF,NRF1'
1526	','
1530	',VSX1,DLX3,PAX4,ZNF75A,RAX,ALX3,ZBTB49,LBX2'
1535	',RBBP5,NRF1,TAF7,HMGN3,GATA3'
1536	'RFX5,NFAT5,SRF,RXRA,BATF,BACH1,NKX3-1,MEOX1,SMC3,BHLHE22,'
1552	'BHLHE41,PAX7,PKNOX1,PKNOX2,TFEB,GTF2B,VDR,TFAP4,'
1570	'HMGN3,TFAP2A,MEIS3,ATF1,EBF1,SIRT6,PML,CBX3,PKNOX1,GATA2,'
1579	',PAX9,EBF1,ZNF217,EBF1,MAFF,JUN,TBX20,ZNF232'
1581	'CHD2,BACH1,ZBTB33,EGR4,ZBTB7A,SP4,'
1582	'SP3,SP1,PHOX2B,ONECUT1,DBP,VENTX,NKX6-1,EMX2,PITX1,HDAC6,'
1591	',POU4F1,NKX2-8,HOXC11,PROX1,POU3F1,'
1643	'HOXD11,CDX2,HOXC11,OLIG2,ETV6,FAM48A,HOXA13,HOXD13'
1657	',RBBP5,SOX4,PML,CREB3L1,'
1670	',PAX6,TFAP2A,THAP1,VDR,SIN3A,PRDM1,EBF1,'
1701	'TCF12,EGR1,TBX20,VDR,DBP,PKNOX2,PAX1,LHX6,ARNTL,HOXD11'
1709	',TFE3,RUNX3,TBL1XR1,PKNOX2,GLIS3,RBBP5,MEF2D,'
1712	',POU3F3,RBBP5,CBX3,RFX5,SOX10,HOXC13,POLR2A,'
1713	'SPDEF,HMGN3,GSC2,SP3,PAX9,E2F8,KLF14,MLX,NFKB1,ETV5,'
1733	',MAFF,MEIS2,MYBL2,VENTX,PKNOX1,YY2,ONECUT1,SOX18,ELF5,PKNOX2,'
1757	',SRF,HOXD11,CHD1,NFE2,ZBTB33,POLR2A,'
1762	'RBBP5,GTF2B,MYC,EZH2,NKX3-2,NFE2,SP4,NRF1,ELK4,CTBP2,IRX5,USF1,BHLHE40'
1775	',VSX2,XBP1,LHX6,GLIS3,RBBP5,HOXB3,EBF1,GTF2B,CEBPE,SP4,HIC2'
1776	'EP300,EP300,CBX3,ETV5,'
1778	',FAM48A,NR2F1,GSC,IRX2,ETV6,ZIC4,BHLHE40,FOXG1,RBBP5,HSF4,'
1779	',RAX,MEF2A,MEF2C,MEF2A,RBBP5,BHLHE40,TBL1XR1,DLX4,VDR'
1782	','
1845	'PRDM1,PRDM1,EBF1,RBBP5,FOXM1,ZNF410,XBP1,BCLAF1,SIRT6,ZNF282,USF1,STAT5A'
1869	',MAFF,ZNF75A,MAFG,MLX,MAFK,ZNF274,E2F2,BATF3,ZNF410,GSC2,MAFF,IRF9,MLXIPL'
1871	'SOX4,SREBF2,HOXB5,ERF,EGR1,NEUROG2,PAX9,'
1880	',NKX2-8,NKX3-1,PAX6,TGIF1,MSX1,VSX1,CDX1,NFATC1,POU3F1,LHX6,'
1883	'CTBP2,TBL1XR1,MEF2A,BHLHE22,TBP,CENPB'
1899	',PKNOX2,MEIS2,SP4,ZIC4,SOX8,CHD1'
1905	',T,PML,PKNOX2,CEBPE,MEIS2,'
1906	'NKX2-8,IRF5,BCLAF1,KDM5A,EGR1,GTF2B,ESRRA,ZNF143,GLIS3,ISL2,MAFF,PDX1'
1915	'ZNF282,PRDM1,E2F1,E2F2,KLF13,ZIC4,THRA,NRF1,'
1916	'NRL,FOXO4,EVX1,MAFK,CEBPG,NFYB,PITX1,ZBTB49,ELF3,'
1935	'GATA5,TEF,BHLHE40,E2F1,NRF1,HOXD11,THRA,HOXA10,'
1939	',ZNF75A,ZNF410,MAFF,LEF1,JDP2,ZBTB7B,GSC2,'
1941	',TFAP2A,POU2F2,TFAP2C,MXI1,RAD21,CREB3L1,TCF12'
1943	'SUZ12,ATF7,MEF2A,GTF2B,NFAT5,FOXA1,ONECUT2,MAFK,NFATC1,ZNF143,EOMES,'
1951	',EP300,YY1,MAX,YY1,HOXD13,KDM5A,E2F4,POU2F2,TEAD4,MEF2C,GTF2F1,MXI1,TBL1XR1,NFATC1,'
1959	',BCL11A,TFAP2A,HMGN3,IRF3,GTF2B,NRF1,CBX3,EBF1,'
1960	'SMAD3,RXRB,FOXO1,RFX4,PAX6,TGIF1,TFE3,SP4,TBX5,IRX5,'
1963	'SMC3,SRF,CTCFL,CHD2,RAD21,ATF3,NR2F2,MEF2A,'
1967	',JDP2,PKNOX2,EBF1,HOXA13,MEIS2,ARID3A,'
1968	',SIN3A,HMX1,PAX6,CHD1,MAFF,'
1977	'FOXJ3,SOX4,MEIS2,ARNTL,SP3,BATF3,TEAD4,YY2,'
1980	'SP1,SAP30,ATF2,CBX3,MAFK,'
2003	',IRF3,EN2,HIC2,HOXC13,TFAP4,NFE2,'
2038	'TBX2,SP3,CUX1,TBX21,ZNF274,TBX4,SOX18,MSX1,CDX2,MEF2A'
2044	'EBF1,BCL3,EBF1,ELK3,ZNF274,NFKB2,RUNX3,NFE2,MAFF,TGIF1,POU3F4,'
2046	'CHD2,EP300,SMC3,ZNF274,GTF2B,SRF,TFAP2A,SP1,'
2069	',SIRT6,EBF1,CBX3,IKZF1,GTF2B,RFX5,NR2E1,ZBTB7A,TBX5,'
2078	',HOXD11,BCLAF1,HOXA13,MLXIPL,DLX4,HOXB3,MEIS2,'
2085	',POLR2A,PHF8,TBL1XR1,WRNIP1,FOXM1,STAT5A,ARID3A'
2092	',BACH1,ZNF410,HIC2,SOX15,ZNF274,ONECUT2,MIXL1,BRCA1'
2095	',TRIM28,SIRT6,GATA4,GATA5,ARID3A,PML,ATF1,NKX3-2,NKX3-1,MEF2A,NR2F2,JUNB,RFX5,'
2096	'CHD2,SP1,SRF,NFYB,POU2F1,JUNB,GTF2B,POU3F1,SP4,CEBPE,MESP1,FOXD2'
2109	'RAD21,TAF7,BHLHE40,SOX10,FOSL2,SP4,MYBL2,HOXC13,WRNIP1,GLI2'
2110	',FOXG1,POLR2A,CENPB,TFAP2A,TBX4,ELK4,ZNF282,FOXO4,'
2113	',SMAD3,MAFK,JDP2,MEF2C,KLF16,MEF2A,DLX3,HES7,ESX1,FIGLA,VAX1,'
2147	'NFATC1,SIRT6,FOXM1,NRF1,NKX3-2,ZNF217,SOX10,VENTX,RFX5,'
2157	',CEBPB,SP3,VENTX,E2F3'
2158	',DLX4,MEOX2,HOXB5,CBX3,LMX1B,'
2185	',ZNF75A,ONECUT2,KLF16,DBP,ZNF410,NFIL3,THRA,CUX1,MSX2,ESRRA'
2193	'DLX4,PKNOX2,NKX3-2,ALX3,EGR1,KLF14,'
2194	',RFX5,JDP2,IRF3,LHX6,MEF2A,CENPB,TFAP2A,E2F6,PAX6,'
2208	',NRF1,MYC,GATA5,SMARCB1,MAZ,KDM5B,ATF3,E2F4,VAX2,'
2210	',RAD21,ELF1,'
2221	',ERF,'
2234	',SIRT6,ATF1,TCF7L2,BHLHE40,ARID3A,GATA2,FAM48A,GATA5,GTF2B,E2F6,'
2236	',ETV1,ELF3,ETS1,ELF1,ETV3,ETV5,'
2238	',SRF,NKX3-1,HOXD13,IRF7,RXRA,MAX,CEBPG,SP2,HOXC13,HSF4,E2F4'
2242	'ZNF740,NFE2,SMARCB1,MAFK,MAFG,TAF1,RXRA,CTBP2,ZBTB7B,HOXA13,PKNOX1'
2249	',SOX9,E2F1,HES7,E2F4,CEBPB,ELF1,MNT,ZNF784,'
2254	',SHOX2,NFIX,EN1,ESRRB,JDP2,ALX3,'
2255	'ZNF740,EGR4,MAFK,NFATC1,ETV3,NKX3-2,TBX19,ZNF274,VENTX,MAFG'
2262	'MEIS2,PKNOX2,SIN3A,CTBP2,RBBP5,CHD1,EZH2,PAX2,'
2272	',HMX1,FOXM1,RAX,GATA3,IRF3,'
2302	'RAD21,CTBP2,FAM48A,HMGN3,TCF7L2,USF1,NRF1,POLR2A,FOXM1,GTF2B,BHLHE40,'
2312	'ZNF143,BACH1,ZNF217,PAX9,EGR4,HNF4A,ZNF784,THRA,HDAC6'
2320	'SOX10,BHLHE41,'
2321	'TFCP2,MNX1,GLIS1,USF1,TCF7L2,TFAP4,CDX2'
2330	',EGR1,HOXC13,NRF1,HOXA13,TEF,PKNOX2,TFE3,PRDM1,'
2340	',FAM48A,YY2,MAFF,MEIS3,MESP1,PBX3,BHLHE22'
2347	'RAD21,SIRT6,CTBP2,KDM5B,GTF2B,RBBP5,RUNX3,'
2356	',PAX2,IRF3,BACH1,MEIS3,ZIC4'
2370	',CTCF,MEF2A,MEIS2,MEIS3,FOXG1,MEF2C,SP3,JUN,CCNT2'
2382	','
2390	',KLF16,ARNTL,TBP,FOXB1'
2401	'NR2C2,HMGN3,E2F8,CHD1,DLX3,ZNF143,'
2402	',NKX2-8,MNT,MEIS2,ZNF143,IRX5,SNAI2,USF1,MAFF,CEBPG,MLXIPL,'
2406	'DLX3,NRF1,DLX4,DLX2,GMEB2,RXRB,NKX2-8,EN2,CREB3,USF1,E2F7,EGR1,FOXP3,HES7,NR2F6,E2F3'
2421	',GLI2,CBX3,NFIX,SOX10,CEBPB,FAM48A,ELK1,STAT5A,MEIS2,'
2460	'HMGN3,SIRT6,CCNT2,FOXO1,ARID3A,TCF7L2,NR2F2,ELK1,GATA2,FOXP2,BHLHE40,RORA,SIN3A,'
2466	',HOXC12,RAX,SETDB1,HOXC13,CLOCK,HOXD13,NFAT5,MAFF,FOXC1'
2504	',TEF,NR4A2,PKNOX1,TFAP4,'
2508	'NR2C2,ETV6,MAFF,DLX3,ZNF75A,KDM5B,FOXO1,ZBTB7A,JUN,THRA,STAT3,FOXD3,GTF2F1,'
2523	',RXRB,BHLHE40,HES7,IRF3,ZNF740,CTCFL,'
2533	',JUNB,HMGN3,ARID3A,TCF7L2,HNF4A,RXRA,MEF2A,'
2535	'PKNOX2,AR,NRF1,SIRT6,FOXD3,HEY2,ZBTB7A'
2537	'IRF5,NEUROD2,ATF7,BHLHE41,HEY1,EGR1,SP3,PKNOX1,EGR3,'
2564	',ELK4,IRX5,SMARCB1,UBTF,E2F1,NFKB2,ZNF217'
2579	',OLIG2,IRF3,HMX1,OLIG1,ATF3,MEIS2,PKNOX1,DLX3,BHLHA15,NRF1,'
2585	',ZBTB49,MLX,MAX,NR2C2,ARNTL,ZNF75A,GABPA,CEBPG,BRCA1'
2597	'SRF,HMX1,MEF2C,MEF2A,FOS,THRB,EZH2,PML,MAX,IRF3,ELK4'
2601	'USF2,PBX3,ATF3,USF1,USF1,NFE2,SIRT6,BHLHE40,TFE3,THAP1,MAX,E2F6,MEF2A,SETDB1,RUNX3'
2610	',VSX1,CTBP2,LMX1B,RAX,LHX6,ALX3,VSX2,HIC2,EN2'
2639	'HMX1,HOXB3,PAX2,PAX6,TBL1XR1,XBP1,GTF2B,THAP1,FAM48A,'
2646	',BHLHE40,ETV3,SOX8,'
2652	',GATA1,GATA2,GATA4,TCF7L2,HMGN3,GATA5,EOMES,NRF1'
2717	'SOX9,SRF,SREBF2,IRX5,MAX,PKNOX2,PAX9,NFE2,SPDEF,FOXM1,MAFF,MEF2C,RBBP5,KDM5B'
2720	',OLIG2,BHLHA15,OLIG1,FOXM1,TEAD3,HEY1,'
2728	',MYC,EP300,SRF,SHOX2,RXRA,'
2742	'NRF1,NKX3-2,OTX1,NFE2,ZBTB7B,TEAD1,NRF1,DLX3,YY1,MIXL1,'
2756	'RAD21,SOX10,ETV5,GTF2B,SMAD3,NKX3-2,FAM48A,PKNOX1,'
2803	'CBX3,NR2F2,EP300,MEIS2,TFAP2C,ARID3A,RCOR1,'
2806	',FOXM1,MXI1,'
2812	',MLX,MNT,STAT3,PAX4,DBP,HSF1,VDR,'
2813	','
2817	'PITX1,PKNOX2,TFAP2A,PKNOX1,CTBP2,GSC,'
2841	'ZIC4,POU3F4,MAFF,HLF,SOX9,RUNX3,TBX19,PBX3,'
2845	'ATF3,NRL,MEF2C,MAFF,NR2E1,FOXM1,XBP1,EGR1,HOXC11,ATF1,MAFF'
2864	'CBX3,GLIS1,ONECUT2,NFE2,GLIS2,E2F1,'
2867	',ETV6,CTBP2,TFAP2C,YY1,JUN,BCL6B,'
2874	'EBF1,SIRT6,SETDB1,ARID3A,JUN,GATA3,BCL6B,ZNF282'
2885	',CCNT2,BHLHE41,TGIF1,E2F7,E2F1,RXRA,BCLAF1,RBBP5'
2887	'SP1,BATF,TBL1XR1,IRF5,MESP1,EGR3,FOXM1,MLXIPL,MEF2A'
2904	'IRF7,ETV5,POU2F1,BACH1,NFAT5,NFE2,EOMES,USF1,SP1,OTX1,FOXC2,BATF3,NFYB,HDAC6,FOSL1'
2925	'NFAT5,NFATC1,SOX4,E2F6,GLIS1,EGR4,POLR2A,MAFK,FOXJ3,MYC,'
2926	',NRF1,CBX3,SREBF2,HIC2,EBF1,THAP1'
2927	',YY1,TAF7,MAX,ZNF784,GTF2F1,'
2931	',RCOR1,ZNF232,YY1,CBX3,CREB3L1,NFKB1,TBL1XR1,ZBTB7B'
2935	',FOXI1,PRDM1,SRF,HEY1,SOX4,'
2938	',TBL1XR1,FOSL1,MEF2C,FOXA1,HMGN3,'
2958	',NHLH1,RFX4,ARNTL,GATA3,SP2,RAX,'
2968	',FOXJ3,PRDM1,HOXA10,EOMES,'
2972	',FAM48A,CREB3L1,ELK4,HNF4A,MEIS2,CEBPB,GTF2B'
2978	'JUNB,BACH1,NFYB,GATA2,ARID3A,GATA4,POU3F4,EOMES,BATF,FOSL1'
2981	'FOXO1,FOXJ3,IRX5,NFE2,E2F8,NKX2-8,RFX5,GSX2,PAX7,RXRA,'
2992	'CTCF,REST,SRF,JUNB,MAFK,ARID3A,CHD2,NFAT5,GTF2F1,'
2994	',MAFK,POLR2A,EGR4,CCNT2,FOXP2,ZNF75A,ESRRG,STAT5A,HDAC6,BCLAF1,NFATC1,KDM5B,'
2995	','
2999	',RFX5,SOX8,RXRA,POU3F4,NRF1,SP4,NKX3-2'
3007	'CBX3,EBF1,ZNF217,SMAD3,BCL3,IKZF1,MYBL2,BCLAF1,'
3014	',NR2F2,BCL3,TBL1XR1,EBF1,GATA3,WRNIP1,BCLAF1,USF1,SOX10,SIN3A,FOXM1,JUN'
3015	',SP3,MEIS3,MEIS1,KLF13,MEIS2,PKNOX2,TGIF1,SP2,THAP1,PKNOX1,'
3025	',IRX5,GLIS2,KLF16,SREBF2,RFX5,MEF2A,NEUROG2,ETS1,BHLHE40,FIGLA,YY1'
3061	'CBX3,TFAP2A,SP4,EGR4,E2F6,ELF1,ZBTB7B,MAFF'
3104	',HOXD13,HOXC11,TCF7L2,HOXB13,HOXC12,HOXD11,E2F1,HOXA13,MAFK,NKX6-1,BHLHE41'
3120	'SMAD3,KLF16,NRF1,YY2,E2F8,HES7'
3122	'POLR2A,ZNF274,NFYB,ELK4,HNF4A,RXRA,MYC,'
3145	',DBP,NFAT5,ERG,HSF4,NKX6-1,NR2F1,'
3147	',CCNT2'
3155	',MAZ,CEBPG,EGR1,CDX1,'
3167	',CTBP2,KDM5B,EBF1,RBBP5,BHLHE40,RCOR1,ELK4,GTF2B,ZNF217,FAM48A,TAF7'
3172	',FOSL1,HNF4A,NFAT5,E2F8,ETS1,RXRA,GATA2,TBR1,TBL1XR1,NR2C2,NFATC1,'
3176	'RORA,RAD21,MYC,PML,GLIS3,GMEB2,POU2F3,ZNF217'
3183	'NFE2,PHOX2B,BCL11A,NKX3-1,BARHL2,USF1,ALX3,ARID3A,'
3184	',SREBF2,POU2F3,KLF14,HOXD11,HES7,PKNOX1,BHLHE22,'
3185	'EGR1,REST,SIX5,ONECUT2,USF1,EP300,SAP30,POU2F1'
3209	',SP3,CTCF,NFYB,PKNOX2,SRY,SP1,EGR3,TBX5,SOX8,FOXC1,'
3223	',BATF,STAT5A,BCL11A,TGIF1,HSF4,FOXM1,MEIS2,DBP,TBL1XR1,NR4A2,CEBPB'
3230	',CHD1,MEIS2,'
3243	','
3264	',SMAD3,FOXD3,ATF4,NRF1,'
3273	'NFATC1,TBL1XR1,SOX10,MEIS2,JUN,'
3290	',NEUROG2,GABPA,ZNF784,E2F4,NFAT5,ETS1,ZNF143,TBX19,OLIG1,TFEB,E2F8'
3312	'SP3,ZNF75A,OTX1,E2F1,SOX9,HOXD11,EGR1,NFATC1,ZNF410,'
3316	'RAD21,NKX3-2,NKX3-1,BHLHE40,'
3351	'MEF2C,UBTF,ZNF784,KLF14,RXRA,'
3354	',CBX3,TFAP2A,HOXA10,RBBP5,MNT,HOXC10'
3367	',FOXP2,CTBP2,SIX5,GTF2B,MEIS2,KDM5B,NRF1,RBBP5,ELK4,ELF1,MYBL2'
3374	'EBF1,EBF1,BHLHE41,TFEB,EGR1,BHLHE40,TFE3,NRF1,TBX2,'
3376	',EN2,MAFG,DLX3,EMX1,TFE3,LHX9,EVX1,DLX4,'
3378	',FAM48A,TEAD3,RBBP5,MEIS2,BHLHE40,GLI2,ZNF217,TCF7L2,'
3420	'FOXD3,HMX1,ZBTB49,EN1,HOXB3,PDX1,VAX2,HOXB5,'
3426	',HOXB3,ETV5,VSX1,SP1,RXRB,DLX4,VSX2,NFE2,PDX1,'
3427	'THRA,NR4A2,CBX3,SIX5,ATF2,CTBP2,EGR1,GTF2F1,ATF1,NR2F2,MAX,NR2F1,EBF1'
3430	',SRF,BHLHE22'
3438	'REST,FIGLA,SMC3,RAD21,TFAP4,MNT,GATA2,TBR1'
3440	'YY1,HEY1,BHLHE41,CHD2,EGR1,EGR3,SPIC,ARNTL,CREB3L1,FOXD3,'
3469	',CDX2,HOXC12,ERF,HOXA10,PAX9,KDM5A,'
3490	',SOX10,NFIC,RBBP5,POLR2A,BHLHE40'
3493	',FAM48A,SIRT6,BHLHE41,BHLHE40,EGR1,RFX5'
3516	'MAFK,JUNB,BCL11A,MIXL1,POU2F1,FOXD2,CUX1,USF1,CEBPB,E2F1,'
3526	','
3535	'RBBP5,KDM5B,FOXO4,'
3541	',POU2F2,FOXJ2,FOXI1,FOXO4,RAD21,'
3587	'ZNF740,RAX,ZBTB7B,OLIG2,ZIC4,KLF14,MYBL2'
3590	',YY1,SOX10,YY2,CBX3,PKNOX2,RXRB,ZBTB7A,ZNF784,BCLAF1,'
3593	'CHD2,NFATC1,VENTX,GTF2B,ARID3A,'
3601	'NKX2-8,KDM5B,TCF7L2,NRF1,NR2F2,EBF1'
3602	',TGIF2,GMEB2,RCOR1,'
3603	',HIC2,JUN,PRDM1,MAFF,RXRA,EP300,NFE2,ARNTL,SOX8,MAX,HSF4,MIXL1'
3609	'HOXD13,HOXD11,CBX3,ELK4,MLXIPL,EGR4,'
3610	'CDX2,THAP1,NR2C2,ELK3,CEBPG,ELK4,SIN3A,GTF2F1,NRF1,MYC,'
3649	',SUZ12,NFATC1,NKX3-1,NR2F1,HEY2,TBX20,POU2F1,DBP,THRA,'
3661	'MAFF,SNAI2,RARG,NKX3-1,VSX1,DBP,MAX,CUX1,HLF,ZNF75A,HSF4'
3677	','
3680	'MNT,E2F1,E2F4,NRF1,'
3695	'TCF3,MESP1,SREBF2,MNT,TFAP4,TGIF2,E2F4,NHLH1,E2F7,RFX5,'
3708	',SIN3A,RXRA,PHF8,RFX5,POLR2A,E2F4,SOX8,CCNT2,'
3711	'SMAD3,HOXA10,HOXC10,'
3728	',EBF1,EZH2,CBX3,NRF1,ELK4,DMBX1,'
3732	',FOXI1,NFAT5,SP8,NKX2-8,MAFF,GRHL1,RXRA,ESRRA,FOSL2,ELF1'
3733	',RARG,ESRRA,THRA,MAFF,EGR1,XBP1,SUZ12,HOXC13'
3743	'MNX1,EGR1,EGR3,PAX9,TCF7L1,CLOCK,SOX8,TBL1XR1,SOX4,'
3746	',SP4,SRF,KLF16,SP1,E2F1,'
3753	',ZNF75A,KLF16,E2F8,EGR1,YY2,FAM48A,MYC,KLF14,E2F1,MAFK,'
3755	',E2F8,TFAP4,BHLHE40,TBX2,TBR1,FAM48A,'
3759	',CBX3,GATA3,CCNT2,GATA2,EBF1,SOX10,FAM48A,GTF2B,SIRT6'
3761	'CBX3,EBF1,NFATC1,FAM48A,RFX5,CCNT2,EGR4,NRL,BCLAF1,SOX8,'
3764	'SP1,NFATC1,BCLAF1,ELF1,MEF2A,JUN,ELK1,TBP,ELK4,GTF2B,SAP30,ELF5,ELF1,GTF2F1'
3767	'E2F1,CENPB,FAM48A,SMAD3,MAX,ZBTB7A,DBP,SHOX2,EOMES,LHX9,'

## Sheet: fimo
Indel id	Predicted TFs gained affinity
37	',IRF5,'
41	'MZF1,E2F1,MNT,GLIS2,'
44	','
63	','
66	','
84	',MZF1,'
125	','
138	',EGR3,'
139	','
144	','
151	','
155	','
172	','
178	','
182	'FOXL1,FOXG1,FOXD3,FOXM1,FOXJ2,FOXF1,FOXJ3,FOXA3,FOXF2,'
187	',FEV,'
197	',IRF5,FOXL1,'
200	','
201	','
202	','
248	','
250	',MZF1,PURA,EGR1,SP1,'
257	','
270	','
294	','
306	','
320	','
333	','
337	','
346	','
354	',FOXC1,'
359	',TBX4,'
387	','
392	','
397	',MNX1,'
415	','
454	','
459	',HMX1,'
492	','
520	','
551	','
557	','
587	','
588	','
603	',MEF2C,'
641	','
668	','
688	','
734	','
742	','
757	','
790	','
797	'BPTF,STAT2,'
800	','
804	','
810	','
823	','
832	','
837	','
854	'FOXJ3,FOXD3,FOXG1,FUBP1,FOXO1,'
868	','
875	'MNX1,'
880	'BATF3,'
884	','
900	','
907	','
912	',EVX1,'
918	',FOXJ3,'
919	','
945	',FOXJ3,FOXJ3,FOXQ1,IRF5,'
952	'FOXD2,MNX1,IRF5,'
967	'SOX4,TCF7,PPARG,'
971	',STAT2,IRF3,'
972	','
974	','
978	','
989	','
990	','
1006	','
1012	','
1041	','
1043	','
1083	'CDC5L,'
1084	','
1087	'FOXD3,'
1110	',SP4,PURA,SP3,EGR1,'
1119	','
1123	','
1124	',FOXC2,'
1127	'PURA,EGR3,'
1128	','
1130	','
1139	','
1141	','
1147	','
1182	','
1184	','
1190	',EVX1,'
1191	'STAT2,IRF3,IRF2,IRF8,IRF1,MZF1,PRDM1,E2F7,'
1196	','
1204	','
1208	','
1223	','
1240	',FOXD2,'
1248	','
1268	','
1271	','
1280	','
1282	','
1294	',PURA,'
1298	',MNX1,IRF5,'
1303	','
1306	'FOXG1,'
1319	'FEV,ELF3,ELF1,ETV5,ELF5,ETV4,ETS1,EHF,GABPA,ETV6,'
1323	','
1324	','
1325	',STAT2,'
1326	','
1328	'STAT2,'
1338	','
1339	',GLIS2,'
1348	','
1359	',GLIS3,INSM1,GLIS2,'
1365	','
1368	','
1375	','
1388	',IRF3,'
1390	','
1400	'SPIC,'
1434	','
1437	','
1441	','
1443	','
1444	',FOXQ1,'
1446	',FOXD2,'
1452	','
1456	',BPTF,'
1484	',IRF5,'
1499	','
1526	','
1530	','
1535	','
1536	',E2F1,EGR1,E2F4,'
1552	','
1570	','
1579	'RFX2,'
1581	',GLIS3,GLIS1,'
1582	'KLF1,'
1591	',BARX1,'
1643	','
1657	','
1670	','
1701	','
1709	','
1712	'IRF5,PTF1A,'
1713	','
1733	','
1757	',BARX1,'
1762	','
1775	','
1776	',RREB1,FOXC1,'
1778	','
1779	','
1782	','
1845	','
1869	','
1871	','
1880	','
1883	','
1899	','
1905	','
1906	','
1915	','
1916	'IRF5,FOXL1,'
1935	',FOXD2,'
1939	','
1941	',EVX1,'
1943	',MAZ,SP1,SP2,TFDP1,MNT,PURA,PROX1,ELF2,'
1951	','
1959	',FOXG1,FOXJ3,FOXL1,'
1960	','
1963	',CTCFL,SP2,CTCF,'
1967	','
1968	','
1977	','
1980	','
2003	','
2038	','
2044	','
2046	',SP4,TFDP1,'
2069	',MNX1,IRF5,'
2078	','
2085	','
2092	','
2095	',GATA6,'
2096	'SP1,SP2,SP3,SP4,SP1,KLF4,'
2109	',BPTF,'
2110	','
2113	','
2147	',STAT2,IRF1,'
2157	','
2158	','
2185	','
2193	','
2194	','
2208	','
2210	','
2221	','
2234	','
2236	','
2238	','
2242	','
2249	','
2254	',STAT2,'
2255	','
2262	','
2272	','
2302	',FOXG1,RREB1,FOXC1,'
2312	',MAZ,KLF16,SP1,PURA,EGR1,TFDP1,SP4,SP2,'
2320	'EVX1,'
2321	','
2330	','
2340	','
2347	',IRF5,'
2356	',GLI1,GLIS2,'
2370	',MEF2C,'
2382	','
2390	','
2401	','
2402	',IRF3,'
2406	','
2421	',STAT2,'
2460	',FOXJ3,'
2466	','
2504	','
2508	'FOXD3,FOXQ1,'
2523	',FOXC1,'
2533	','
2535	','
2537	','
2564	','
2579	','
2585	'STAT2,'
2597	'MEF2C,'
2601	','
2610	',DLX6,VSX1,ESX1,LMX1B,'
2639	'STAT2,'
2646	',BPTF,IRF3,'
2652	','
2717	','
2720	','
2728	'IRF1,'
2742	','
2756	','
2803	'FOXJ3,FOXO1,FOXL1,'
2806	','
2812	','
2813	','
2817	','
2841	',ZIC4,GLIS3,'
2845	'PROP1,'
2864	'STAT2,IRF1,'
2867	','
2874	','
2885	'FOXJ3,FOXO1,IRF3,BPTF,IRF5,'
2887	',EGR1,'
2904	',SP3,EGR4,SP1,SP1,SP2,KLF16,CLOCK,PROX1,'
2925	','
2926	','
2927	','
2931	','
2935	','
2938	','
2958	','
2968	','
2972	','
2978	',CLOCK,'
2981	','
2992	',EGR2,PROX1,TFDP1,SP1,EGR1,GLIS2,PLAG1,ZIC1,'
2994	',SP2,'
2995	','
2999	','
3007	','
3014	',FOXG1,FOXL1,'
3015	','
3025	','
3061	','
3104	','
3120	','
3122	',IRF5,'
3145	',RREB1,'
3147	',IRF5,STAT2,'
3155	','
3167	',FOXG1,IRF1,IRF5,'
3172	',PURA,IRX2,GLIS2,GLI1,EGR4'
3176	',IRF1,MNX1,'
3183	'MECP2,'
3184	','
3185	',SP1,ZFX,'
3209	',IRF5,'
3223	','
3230	','
3243	','
3264	',FOXD2,'
3273	','
3290	',PTF1A,'
3312	','
3316	','
3351	','
3354	'STAT2,IRF3,'
3367	',EHF,STAT2,IRF3,'
3374	','
3376	','
3378	'FOXG1,MNX1,FOXJ3,FOXL1,'
3420	','
3426	','
3427	','
3430	','
3438	',GLIS3,KLF16,'
3440	','
3469	','
3490	',IRF1,'
3493	',IRF3,BPTF,IRF1,IRF5,'
3516	',PLAG1,MAZ,THAP1,CTCF,SP3,SP2,SP4,GLIS2,'
3526	','
3535	','
3541	','
3587	','
3590	','
3593	',PURA,SP1,TFDP1,KLF16,SP4,'
3601	','
3602	','
3603	','
3609	','
3610	','
3649	','
3661	','
3677	','
3680	','
3695	','
3708	',IRF3,MNX1,'
3711	','
3728	','
3732	','
3733	','
3743	',STAT2,IRF2,'
3746	',SP2,SP1,SP3,'
3753	','
3755	',STAT2,'
3759	','
3761	'STAT2,'
3764	'STAT2,FOXG1,ELF3,'
3767	','

## Sheet: footprint
Indel id	Predicted TFs gained affinity
37	','
41	'E2F8,E2F7,ZNF740,RXRB,RXRA,'
44	','
63	'CUX1_FOXO1,'
66	'CLOCK_EVX1,TBX21,TEAD4_EOMES,TBR1,EOMES,FOXJ3_TBX21,'
84	','
125	','
138	','
139	',HOXA13_MEIS1,SPIC,'
144	'CUX1_FOXO1,'
151	','
155	','
172	','
178	','
182	','
187	',FOXC1,'
197	','
200	','
201	','
202	',MSX1,CDX2,TEAD4_DLX2,CDX1,HOXA13,HOXC13,HOXC12'
248	',ERG,SPDEF,IRF5,'
250	'TFAP2C_ELK1,ZNF740,TFAP4_MAX,ETV5_TCF3,'
257	','
270	','
294	','
306	','
320	','
333	','
337	','
346	','
354	',FOXC1,FOXC2,'
359	','
387	',HOXC12,CDX1,CDX2,FOXC1,E2F4,HOXA11,HOXC11,SPIC,'
392	','
397	','
415	','
454	'HOXC11,'
459	','
492	','
520	',FOXO1_ELK1,TEAD4_SOX15,'
551	'EGR4,NR4A2,FOXO1,FOXO4,ZNF75A,ZNF740,E2F7,EGR3,EGR1,TBR1,'
557	'FOXJ2_ELF1,ERF_FOXO1,ETV5_FOXI1,FOXO1_ELF1,FOXO1_ELK1,FOXO1_ELK3,FOXO1_ETV4,ETV5_FOXO1,ERF_FOXI1,LEF1,'
587	'FOXC1,'
588	','
603	','
641	','
668	','
688	',FOXJ2,'
734	','
742	','
757	',SOX1,HOXB13_TBX3,TEAD4_HOXA13,'
790	',HOXB13_EOMES,FOXG1,'
797	','
800	','
804	','
810	','
823	','
832	','
837	','
854	'ELK1_TBX21,FOXJ3_TBX21,FOXC1,'
868	','
875	','
880	',GMEB2,FOXB1,FOXC1,FOXD3,FOXC2,FOXD2,SOX10,'
884	','
900	',EOMES,TBR1,'
907	','
912	','
918	','
919	','
945	',FOXJ2,FOXJ3,FOXG1,'
952	',CUX1_FOXO1,'
967	','
971	','
972	','
974	','
978	','
989	',HOXA11,'
990	'FOXJ3,'
1006	','
1012	','
1041	','
1043	','
1083	','
1084	','
1087	','
1110	'ZIC1,'
1119	','
1123	'SOX4,SOX8,'
1124	','
1127	',NRF1,'
1128	',TBX20,CUX1_FOXO1,'
1130	','
1139	','
1141	','
1147	','
1182	'MEIS2_ONECUT2,POU2F1_HOXB13,'
1184	','
1190	','
1191	','
1196	',FOXD2,IRF7,PROP1,'
1204	','
1208	','
1223	','
1240	','
1248	','
1268	',ONECUT2,ONECUT1,CUX1_FOXO1,POU4F2,POU4F1,'
1271	','
1280	',HOXA13,HOXC13,'
1282	',ZNF75A,FOXO1_HOXB13,'
1294	',SP8,TEAD3,ZNF784,KLF16,'
1298	','
1303	'FOXB1,'
1306	','
1319	','
1323	','
1324	',E2F3,'
1325	','
1326	','
1328	',E2F3,'
1338	'FOXJ3,FOXJ2,FOXC1,HMX1,HOXD9,ARX,'
1339	',HOXB2_TCF3,'
1348	',TFAP2A,ERG,'
1359	','
1365	',HOXA13,HOXB13,HOXC13,'
1368	','
1375	'BCL6B,'
1388	',FOXJ2,'
1390	','
1400	'TEAD3,TEAD1,TEAD4_EOMES,TEAD4_GATA3,'
1434	','
1437	','
1441	','
1443	',FOXG1,'
1444	','
1446	','
1452	','
1456	','
1484	','
1499	'TEAD4_SOX15,FOXO1_HOXB13,'
1526	','
1530	','
1535	',ALX3,'
1536	'GCM1_FIGLA,E2F8,E2F7,'
1552	','
1570	','
1579	',EBF1,'
1581	','
1582	',HIC2,POU2F1_ELK1,POU2F1_ETV1,POU2F1_ETV4,'
1591	',POU3F1,MSX1,'
1643	','
1657	',FOXJ3,SOX3,FOXC1,IRF9,HOXA13,'
1670	','
1701	'RARA,'
1709	','
1712	','
1713	','
1733	',FOXJ2,HOXD9,HOXA13,HOXB13,FOXO1_ELF1,'
1757	',BARX1,'
1762	','
1775	','
1776	',RUNX3,FOXJ3,'
1778	','
1779	','
1782	','
1845	','
1869	',FOXO1,FOXO4,FOXD2,NFATC1,'
1871	','
1880	',ZNF784,ERF_FOXI1,'
1883	'FOXJ3_TBX21,IRF9,'
1899	','
1905	','
1906	'FOXJ2_PITX1,IRF5,SOX10,'
1915	','
1916	','
1935	','
1939	'ZNF75A,RXRB,NFAT5,'
1941	','
1943	'ETV5_TCF3,'
1951	',CUX1_HOXA13,ZNF713,HOXA10,'
1959	','
1960	',FOXJ3_TBX21,'
1963	'GCM1_FIGLA,'
1967	','
1968	','
1977	','
1980	','
2003	'CUX1_FOXO1,HOXD11,'
2038	'SOX10,SOX11,SOX4,SOX8,SOX9,SOX18,'
2044	'NFKB2,NFKB1,EBF1,'
2046	','
2069	'SPDEF,FOXC1,TCF7L1,TCF7,ONECUT1,SPIC,LEF1,'
2078	','
2085	','
2092	','
2095	','
2096	','
2109	','
2110	','
2113	','
2147	','
2157	','
2158	','
2185	','
2193	',POU3F4,ONECUT2,POU3F1,ONECUT1,'
2194	','
2208	','
2210	','
2221	','
2234	','
2236	','
2238	',HOXC10,'
2242	','
2249	','
2254	',IRF7,NFATC1,'
2255	','
2262	','
2272	','
2302	','
2312	'ZNF740,TFAP2C_ELK1,EGR1,'
2320	','
2321	',NFATC1,CDX1,'
2330	','
2340	','
2347	','
2356	',E2F3_FOXI1,'
2370	','
2382	','
2390	','
2401	','
2402	','
2406	'SOX8,SOX10,SOX9,E2F2,E2F3,'
2421	','
2460	',FOXC1,HOXB13_EOMES,'
2466	',TEAD4_HOXA13,'
2504	','
2508	'HOXB13,HOXA13,HOXC10,HOXC13,'
2523	','
2533	',SOX1,SPIC,SRY,SOX15,SOX14,ONECUT2,GATA3,ONECUT1,GATA4,GATA5,HMBOX1,MNX1,'
2535	','
2537	','
2564	','
2579	'MSX1,TEAD4_GSC2,'
2585	',MAFK,MEIS2_ONECUT2,'
2597	','
2601	',FOXB1,NFIA,'
2610	',ARX,ALX3,'
2639	','
2646	','
2652	'FOXG1,TBX20,'
2717	',GRHL1,SOX3,'
2720	',IRF7,'
2728	','
2742	','
2756	','
2803	'FOXJ2,'
2806	','
2812	',SOX9,CDX2,HOXA13,'
2813	',TEAD4_MAX,'
2817	'FOXJ3_TBX21,'
2841	','
2845	',NRL,'
2864	','
2867	',NFATC1,MSX1,MSX2,'
2874	','
2885	','
2887	','
2904	','
2925	',CUX1_FOXO1,'
2926	','
2927	','
2931	',MEF2A,BARX1,FOXO1,FOXJ3,MEF2D,FOXJ2,HOXC12,FOXP3,FOXI1,FOXO4,GMEB2,FOXB1,FOXC1,FOXC2'
2935	','
2938	','
2958	','
2968	',HOXA10,'
2972	','
2978	','
2981	',CDX2,HOXA13,HOXC12,TCF7,ISL2,TCF7L1,HOXB13,HOXD13,HOXD11'
2992	'TFAP2C_ELK1,ETV5_TCF3,ZNF740,GCM1_ETV1,GCM1_ELF1,GLIS3,GLIS2,GCM1_ERG,'
2994	',PITX1_TBX21,GCM1_MAX,'
2995	','
2999	',SOX9,'
3007	','
3014	','
3015	','
3025	',TFAP4_DLX3,'
3061	','
3104	',KLF14,HOXA11,'
3120	','
3122	',TEAD4_GATA3,'
3145	',CUX1_TBX3,'
3147	','
3155	'NFATC1,ONECUT2,'
3167	','
3172	',EGR1,'
3176	','
3183	','
3184	'HOXA13,SOX3,'
3185	',TEAD4_HES7,'
3209	','
3223	',FOXJ3_ELF1,SOX6_TBX21,FOXJ2,FOXJ2_ELF1,FOXJ3,'
3230	','
3243	','
3264	',MSX1,'
3273	','
3290	',ELK1_SREBF2,'
3312	',ZNF75A,TEAD4_HOXB13,HMBOX1,'
3316	'E2F2,E2F3,'
3351	',NFATC1,'
3354	','
3367	',TEAD4_SOX15,'
3374	'TEAD4_PITX1,EBF1,ARNTL,ONECUT2,'
3376	',HOXB2_RFX5,'
3378	','
3420	'MSX2,MSX1,'
3426	','
3427	','
3430	'HOXA13,'
3438	',RFX3_FIGLA,'
3440	','
3469	',SOX1,SOX14,SOX17,SOX3,CUX1_HOXA13,CDX1,HOXB13,'
3490	','
3493	'FOXJ3_TBX21,FOXJ3,'
3516	','
3526	','
3535	'FOXJ3_TBX21,'
3541	','
3587	','
3590	','
3593	','
3601	',HNF1A,'
3602	','
3603	'ZBTB49,EBF1,'
3609	'TEAD4_FOXI1,'
3610	',SOX1,SOX9,'
3649	','
3661	',FOXO1_ELF1,'
3677	','
3680	',TEAD4_CLOCK,'
3695	'ETV5_TCF3,FIGLA,'
3708	','
3711	',ONECUT1,ONECUT2,'
3728	','
3732	',TEAD4_FOXI1,'
3733	','
3743	','
3746	',KLF16,SP4,GCM1_MAX,'
3753	',FOXO4,SOX11,SOX17,'
3755	'FOXJ3,'
3759	','
3761	','
3764	','
3767	','

## Sheet: LoVo TF peaks
indel id (LoVo)	indel chr	indel coordinate	TFs with peaks that overlap indel
37	1	12193383	'ATF2,E2F2,E2F3,E2F8,ERM,ETS2,FEV,FOXD2,FOXG1,FOXP1,GATA1,GLI2,HOXA4,HOXA6,IRF1,JUN,JUND,MED12,MEIS3,MYC,NIPBL,NKX22,RAD21,RELA,SMC1A,SMC3,SOX2,SP1,SP2,STAT2'
138	1	48156042	''
139	1	51983443	'AP4,ATF2,BARX1,CDX2,DLX1,E2F2,E2F3,E2F7,E2F8,EHF,ELF2,ERM,ETS2,FEV,FOXA2,FOXD2,FOXP1,GATA4,HNF4A,HOXA4,HOXA6,IRF1,JUN,JUND,KAT7,MECOM,MED1,MED12,MEIS3,MNT,MYC,MZF1,NFAT5,NFYC,NIPBL,NKX2-2,NKX22,NPAT,POLII,RAD21,RFX1,RXRA,SMC1A,SMC3,SOX2,SOX9,SP2,STAT2,TAF3,TP73,VEZF1,ZNF83'
187	1	84640491	'AFF4,BARX1,CDK8,CEBPB,CLOCK,CREB1,E2F2,E2F3,E2F7,E2F8,EP300,ERM,ETS2,ETV7,FEV,FOXA1,FOXD2,FOXG1,FOXP1,GATA1,GLI2,IRF1,JUN,JUND,MECOM,MED12,MLL4,MYC,NIPBL,NPAT,POLII,POLR2A,RAD21,SMC1A,SMC3,SOX2,STAT2,TAF3,TFE3'
248	1	113615919	'ARNT2,ARNTL,ATF2,BARX1,CEBPB,CREB1,CTCF,CTCFL,CUX1,DLX1,E2F2,E2F3,E2F7,E2F8,ELF2,ERM,ETS2,ETV4,ETV7,FEV,FOXA1,FOXD2,FOXG1,FOXO3,FOXO4,FOXP1,GLI2,GMEB2,HNF4A,HOXA4,HOXA6,IRF1,IRF2,JUN,JUNB,JUND,KAT7,KLF5,MAFK,MECOM,MED1,MED12,MEIS3,MNT,MXD3,MYBL1,MYBL2,MYC,MZF1,NFAT5,NFYA,NFYC,NIPBL,NKX22,NPAT,NRF1,OVOL2,POLII,POLR2A,RAD21,RELA,RFX1,RFX7,RXRA,SMC1A,SMC3,SOX2,SOX4,SOX9,SP1,SP2,STAG1,STAT2,TAF3,TFE…
387	1	203662611	'AP4,ATF2,BARX1,CEBPB,CREB1,CTCF,E2F2,E2F3,E2F7,E2F8,ERM,ETS2,ETV7,FEV,FOXD2,FOXG1,FOXO4,FOXP1,GLI2,HOXA4,HOXA6,IRF1,JUN,JUND,MAFK,MED12,MYC,NFAT5,NIPBL,NKX22,NPAT,POLII,RAD21,SMC1A,SMC3,SOX2,SOX4,TFE3,ZBTB10,ZNF143,ZNF83'
392	1	204419324	'ATF2,BARX1,CEBPB,CREB1,DLX1,E2F2,E2F3,E2F7,E2F8,EHF,ELF2,ERM,ETS2,ETV7,FOXD2,FOXG1,FOXO3,FOXP1,GLI2,HNF4A,HOXA4,HOXA6,IRF1,JUN,JUND,KLF3,KLF5,MAFK,MECOM,MNT,MYC,MZF1,NFYC,NIPBL,NKX22,NPAT,POLR2A,RAD21,RFX5,RXRA,SMC1A,SMC3,SOX2,SOX9,STAT2,VEZF1,YY1,ZNF143,ZNF83'
454	2	9376921	'FOXD2,IRF1,JUN,KAT7,SOX2'
520	2	65612109	''
668	2	208586797	'ELF2,IRF1,JUN,POLR2A'
854	3	122296897	'CTCF,E2F3,FOXD2,IRF1,JUND,NPAT,SOX2,SOX4,ZNF83'
1087	4	128801724	'ATF2,BARX1,CDK8,CEBPB,CREB1,CTCF,DLX1,E2F2,E2F3,E2F7,E2F8,ELF2,ERM,ETS2,ETV4,ETV7,FEV,FOXD2,FOXG1,FOXP1,GLI2,GMEB2,HOXA1,HOXA4,HOXA6,IRF1,JUN,JUNB,JUND,KAT7,LYL1,MAFK,MECOM,MED1,MED12,MNT,MYBL2,MYC,MZF1,NFAT5,NFE2L2,NFYA,NFYC,NIPBL,NKX22,NPAT,POLII,POLR2A,RELA,RFX1,RFX5,RXRA,SMC1A,SMC3,SOX2,SOX4,SOX9,SP1,STAT2,TAF3,TEAD2,TFDP1,VEZF1,YY1,ZC3H8,ZNF143,ZNF407'
1110	4	153456506	'ATF2,CDK8,CREB1,CTCF,E2F3,E2F7,E2F8,ETS2,FOXD2,FOXG1,FOXP1,IRF1,JUN,KAT7,MYBL2,NKX22,POLR2A,SMC3,SOX2,SOX9,STAT2'
1139	4	177116989	'ATF2,BARX1,CREB1,DLX1,E2F3,E2F7,E2F8,ELF2,ETS2,ETV7,FEV,FOXD2,FOXG1,FOXP1,GLI2,GMEB2,HOXA2,HOXA4,HOXA6,IRF1,JUN,JUND,MAFK,MED1,MNT,MXD3,MYBL2,MYC,NFYC,NKX22,NPAT,POLII,POLR2A,RAD21,RBCK1,RELA,RFX1,RFX2,SMC3,SOX2,SOX9,SP1,SP2,TAF3,TFDP1,YY1,ZBTB7B'
1141	4	177460149	'DLX1,FOXD2,FOXP1,JUND,MED12,MYC,NIPBL,RAD21,SMC1A,SMC3,SP1,ZNF83'
1147	4	183065355	'ATF2,E2F2,E2F3,E2F7,FOXG1,FOXP1,HOXA4,HOXA6,IRF1,JUN,JUND,KAT7,MNT,MYC,NIPBL,RAD21,SMC1A,SMC3,SOX2,SOX9,STAT2,ZNF83'
1190	5	10552150	'AP4,CDK8,E2F2,E2F3,E2F7,ERM,ETS2,ETV7,FOXD2,FOXO3,FOXP1,GLI2,HOXA4,IRF1,JUND,MED12,MEIS3,MLL4,MYC,NIPBL,POLII,POLR2A,RAD21,RELA,RXRA,SMC1A,SMC3,SOX2,TFE3'
1191	5	10596268	'CDK8,E2F2,E2F3,E2F7,ELF2,EP300,ETS2,FEV,FOXD2,FOXG1,FOXP1,HOXA4,IRF1,JUN,JUND,MAFK,MLL4,MYC,NIPBL,POLII,RAD21,SMC3,SOX9,ZC3H8'
1196	5	36238572	'AP4,CDX2,CLOCK,E2F2,E2F8,ERM,ETS2,ETV7,FOXA1,FOXP1,HNF4A,HOXA1,HOXB13,IRF1,JUN,JUND,MECOM,MED12,MEIS3,MNT,MSX1,MYC,NFAT5,NIPBL,NKX2-2,NKX22,RAD21,RXRA,SMC1A,SMC3,SOX2,SOX4,SP1,SP2,TFE3,VEZF1'
1204	5	37275737	'BARX1,CLOCK,E2F2,E2F3,E2F8,ETS2,ETV7,FOXP1,GATA1,HOXB13,IRF1,JUN,MAFK,MED12,MEIS3,MNT,MSX1,MYC,NFAT5,SMC1A,SMC3'
1240	5	59973953	'BARX1,CLOCK,CTCF,E2F2,E2F3,E2F7,E2F8,ETS2,ETV7,FEV,FOXA1,FOXA2,FOXD2,FOXG1,FOXP1,HOXA2,HOXA4,HOXA6,HOXB13,IRF1,JUN,JUND,MECOM,MED12,MEIS3,MNT,MSX1,MYC,NFAT5,NIPBL,NKX22,NPAT,RAD21,SMC1A,SMC3,SOX2,SOX9,SP2,STAG1,STAT2'
1271	5	76785924	'E2F2,E2F3,ETS2,FEV,IRF1,JUN,MYC,NKX22,SOX2'
1306	5	96211908	'BARX1,CEBPB,CREB1,CTCF,DLX1,E2F2,E2F3,E2F7,E2F8,ELF2,ETS2,ETV7,FEV,FOXA1,FOXD2,FOXG1,FOXO3,GATA6,GLI2,HOXA1,HOXA2,HOXA4,HOXA6,IRF1,IRF2,JUN,JUND,KAT7,MAFK,MYC,NIPBL,NKX22,NRF1,POLII,POLR2A,SMC3,SOX2,SOX9,STAT2,TAF3,TFE3'
1348	5	132166232	'ATF2,CASP8AP2,CDK8,CREB1,CTCF,E2F3,E2F7,E2F8,FEV,FOXD2,FOXG1,FOXP1,GMEB2,HINFP,HOXA4,HOXA6,IRF1,JUN,JUND,KAT7,MED12,MNT,MYBL2,MYC,NFAT5,NKX22,NPAT,POLII,POLR2A,RAD21,RELA,RFX1,SMC1A,SMC3,SOX2,SOX9,STAT2,TAF3,YY1'
1359	5	139682100	'ARNT2,ATF2,BARX1,CEBPB,CREB1,DLX1,DR1,E2F2,E2F3,E2F7,E2F8,ELF2,ERM,ETS2,ETV7,FEV,FOXA1,FOXD2,FOXG1,FOXP1,GATA1,GLI2,HOXA1,HOXA4,HOXA6,IRF1,JUN,JUND,KAT7,MED1,MED12,MYC,NFYC,NIPBL,NKX22,POLII,POLR2A,RAD21,RELA,RFX1,SMC1A,SMC3,SOX2,SOX9,SP1,STAT2,TAF3,YY1'
1375	5	147618745	'ATF2,ATF5,BARX1,CEBPB,CLOCK,CREB1,CUX1,DLX1,E2F2,E2F3,E2F7,E2F8,ELF2,ETS2,ETV7,FEV,FOXA1,FOXD2,FOXG1,FOXO3,FOXP1,HOXA2,HOXA4,IRF1,JUN,MAFK,MECOM,MED1,MED12,MEIS3,MSX1,MYC,MZF1,NKX2-2,NKX22,NRF1,REST,SMC1A,SMC3,SOX4,SOX9,SP1,SP2,STAT2,TFE3,YY1'
1390	5	153956968	'E2F3,FOXD2,IRF1,JUN,JUND,MECOM,MED1,MED12,MYC,NIPBL,RAD21,RXRA,SMC1A,SMC3,SOX9'
1400	5	167512611	'BARX1,CREB1,CTCF,E2F2,E2F3,E2F7,ETS2,ETV7,FEV,FOXA1,FOXA2,FOXD2,FOXG1,FOXO3,FOXP1,H3,HOXA6,IRF1,JUN,JUND,MEIS3,MYC,NKX2-2,NKX22,RXRA,SMC3,SOX2,SOX9'
1452	6	26536970	'AP4,BARX1,CDK8,CDX2,CEBPB,CREB1,CTCF,E2F2,E2F3,E2F7,E2F8,ELF2,ETS2,ETV7,FEV,FOXD2,FOXG1,FOXO3,FOXP1,GATA1,GLI2,IRF1,JUN,JUND,KAT7,MAFK,MED12,MEIS3,MNT,MYC,NFYC,NKX22,POLII,POLR2A,RAD21,RFX1,SMC1A,SMC3,SOX2,SOX9,SP2,STAT2,TAF3,TFE3,YY1,ZNF143'
1456	6	31671997	'BARX1,CEBPB,CREB1,E2F2,E2F3,E2F7,E2F8,ELF2,ETS2,ETV7,FEV,FOXD2,FOXG1,FOXP1,IRF1,JUN,MYC,NKX22,SMC3,SOX2,SOX9,SP2,STAT2,YY1'
1499	6	80714836	'ARNT2,ATF2,BARX1,BARX2,CLOCK,CREB1,DLX1,E2F3,E2F7,E2F8,EGR1,ELF2,ERM,ETS2,ETV7,FEV,FOXD2,FOXG1,FOXP1,GLI2,GMEB2,HOXA2,HOXA4,HOXA6,IRF1,IRF2,JUN,JUNB,JUND,KAT7,MAFK,MED12,MEIS3,MNT,MYBL1,MYBL2,MYC,NFE2L2,NFYA,NFYC,NIPBL,NKX22,NPAT,POLII,POLR2A,RAD21,RELA,RFX1,SMC1A,SMC3,SOX2,SOX9,SP1,STAT2,TAF3,TFDP1,TFE3,YY1,ZNF12,ZNF143,ZNF83'
1536	6	121757886	'CREB1,DLX1,E2F3,E2F8,ETS2,FEV,FOXD2,FOXP1,IRF1,JUN,MYC,SMC3,SOX2'
1591	6	157341925	'ATF2,CDK8,CREB1,CTCF,DLX1,E2F3,E2F7,ETS2,ETV7,FOXD2,FOXP1,GLI2,GMEB2,HINFP,HOXA6,IRF1,JUN,MED1,MNT,NFAT5,NKX22,NPAT,POLR2A,RAD21,RELA,RFX1,SMC1A,SMC3,SOX2,SOX9,STAT2'
1670	7	47448639	'EGR1,FOXD2,IRF2,JUND'
1845	8	22508689	'AP4,CREB1,JUN,NKX22,RAD21'
1883	8	49174759	'BARX1,E2F2,ETV7,FEV,FOXD2,FOXP1,HOXB13,IRF1,MECOM,MED12,MYC,SMC1A,SMC3'
1915	8	118398850	'BARX1,CEBPB,CREB1,CREB3L4,DLX1,E2F2,E2F3,E2F7,E2F8,ERM,ETS2,ETV7,FEV,FOXA2,FOXD2,FOXG1,FOXO3,FOXO4,FOXP1,GLI2,HOXA13,HOXA2,HOXB13,IRF1,ISL1,JUN,JUND,LHX2,MECOM,MED1,MED12,MEIS3,MYC,NIPBL,RAD21,RXRA,SMC1A,SMC3,SOX2,STAT2,TAL1,TP73,ZFAT'
1916	8	118532491	'ATF1,ATF2,BARX1,BARX2,CDK8,CEBPB,CLOCK,CREB1,CTCF,DLX1,E2F2,E2F3,E2F7,E2F8,ELF2,ERM,ETS2,ETV4,ETV7,FEV,FOXD2,FOXG1,FOXP1,GATA4,GLI2,GMEB2,HOXA4,HOXA6,IRF1,JUN,JUNB,JUND,KAT7,LYL1,MED12,MNT,MYC,NFAT5,NFYA,NFYC,NIPBL,NKX22,NPAT,PBX2,POLII,POLR2A,RAD21,RBCK1,RELA,RFX1,SMC1A,SMC3,SOX2,SOX9,SP1,SP2,STAT2,TAF3,TFDP1,ZC3H8,ZNF143'
1941	8	136786324	'DLX1,E2F7,ETS2,FOXD2,HOXA2,IRF1,MSX1,MYC,NKX22,SOX2'
1943	8	144301071	'AP4,BARX1,CDK8,CEBPB,CREB1,CTCF,E2F2,E2F3,E2F8,ELF2,ELL,EP300,ETV7,FEV,FOXA1,FOXD2,FOXG1,FOXP1,GMEB2,HOXA4,IRF1,JUN,JUND,MAFK,MED12,MLL4,MYC,MZF1,NIPBL,NKX22,POLII,POLR2A,SMC1A,SMC3,SOX2,SP2,STAT2,TAF3,TFE3,YY1'
1959	9	3898112	'E2F3,E2F7,E2F8,ETS2,ETV7,FEV,FOXD2,FOXP1,IRF1,JUN,MED12,MSX1,MYC,SOX2'
1960	9	3933181	''
1963	9	6008036	'ATF1,ATF2,CDK8,CREB1,CTCF,DLX1,E2F3,E2F7,E2F8,ERM,ETS2,ETV4,ETV7,FEV,FOXD2,FOXP1,GLI2,HOXA4,IRF1,JUN,JUND,KAT7,MED12,MNT,MYC,NFYA,NFYC,NIPBL,NKX22,NPAT,POLII,POLR2A,RAD21,RELA,SMC1A,SMC3,SOX2,SOX9,STAT2,TAF3,VEZF1'
2069	9	126684191	'AP4,BARX1,CDX2,CEBPB,CLOCK,CREB1,CUX1,E2F2,E2F3,E2F7,E2F8,ELF2,ERM,ETS2,ETV7,FEV,FOXA1,FOXA2,FOXD2,FOXG1,FOXO3,FOXP1,GLI2,HNF4A,HOXA4,HOXA6,HOXB13,IRF1,JUN,JUNB,JUND,MAFK,MECOM,MED12,MEIS3,MNT,MSX1,MYC,NFAT5,NIPBL,NKX22,NPAT,RAD21,RXRA,SMC1A,SMC3,SOX2,SP2,STAT2,ZNF143,ZNF83'
2092	9	136115135	'CDK8,CTCF,DLX1,E2F2,E2F3,E2F7,EGR1,ERM,FEV,FOXD2,FOXP1,HOXA4,HOXB13,IRF1,JUN,JUND,MECOM,MED12,MYC,NIPBL,NKX22,POLII,POLR2A,RAD21,RELA,RXRA,SMC1A,SMC3,SOX2,SOX4,SOX9,STAT2,TAF3,TFDP1'
2096	9	138852854	'ATF1,CDK8,CREB1,CTCF,DLX1,E2F3,E2F7,E2F8,ETS2,ETV7,FEV,FOXD2,GMEB2,HNF4A,HOXA2,HOXA4,HOXA6,IRF1,JUN,JUND,KAT7,MED12,MNT,MYC,NFYC,POLII,POLR2A,RELA,REST,SMC1A,SMC3,SOX2,TAF3,YY1,ZNF143,ZNF83'
2254	10	103442595	'E2F3,E2F7,ETS2,FOXG1,IRF1,MYC,NKX22,SP2'
2460	12	14367146	'DLX6,ETS2,FOXD2,JUND,MED12,MYC,NIPBL,RXRA,SMC1A,SMC3'
2466	12	15751438	'BARX1,CEBPB,CREB1,E2F2,E2F3,E2F8,ETS2,ETV7,FEV,FOXD2,GATA1,IRF1,MEIS3,MYC,SOX9'
2523	12	50137027	'BARX1,CREB1,E2F3,E2F7,E2F8,ELF2,ETS2,FEV,FOXD2,FOXG1,FOXO4,FOXP1,HNF4A,IRF1,JUN,MAFK,MYC,NKX22,SOX2,SP2,STAT2'
2533	12	54222437	'E2F3,JUND'
2535	12	54370637	'E2F3,FOXD2,MSX1,SOX2,SOX4'
2537	12	54373100	'ATF2,BARX1,CDX2,CEBPB,CLOCK,CREB1,CUX1,DLX1,E2F2,E2F3,E2F7,E2F8,ELF2,ERM,ETS2,ETV4,ETV7,FEV,FOSL1,FOXA1,FOXA2,FOXD2,FOXG1,FOXO3,FOXP1,GATA1,GATA4,GLI2,HES1,HNF4A,HOXA4,HOXA6,HOXB13,IRF1,JUN,JUND,KLF3,KLF5,MAFK,MECOM,MED12,MEIS3,MNT,MXD3,MYC,NIPBL,RAD21,RXRA,SMC1A,SMC3,SOX2,SOX4,SOX9,SP1,STAT2,TFAP2A,TFDP1,TFE3,VEZF1,ZNF83'
2646	12	109750006	'BARX1,CEBPB,E2F2,E2F7,E2F8,ETS2,ETV7,FOXA1,FOXP1,GATA6,HOXA6,IRF1,JUN,JUND,MEIS3,MYC,NIPBL,SMC1A,SOX2'
2845	14	70114838	'FOXP1,IRF1,JUND,RAD21,SMC1A,SMC3'
2867	14	77421067	'IRF1,IRF2,POLII'
2874	14	78065263	'ETV7,FOXG1,IRF1,MSX1,MYC,NKX22'
2885	14	94346762	'CEBPB,E2F3,E2F8,GATA4,MYC'
2958	15	45491036	'ATF2,BARX1,CDK8,CEBPB,CREB1,CTCF,CTCFL,CUX1,DLX1,DR1,E2F2,E2F3,E2F7,E2F8,ELF2,EP300,ETS2,ETV4,ETV7,FEV,FOXA1,FOXD2,FOXG1,FOXP1,GATA1,GLI2,GMEB2,HOXA4,HOXA6,HOXB13,ICE2,IRF1,IRF2,JUN,JUND,MAFK,MED1,MED12,MEIS3,MLL4,MNT,MSX1,MYC,NFAT5,NFYC,NIPBL,NKX22,NPAT,POLII,POLR2A,RAD21,RELA,REST,RFX1,RXRA,SMC1A,SMC3,SOX2,SOX4,SOX9,SP1,SP2,STAT2,TAF3,ZNF143,ZNF250,ZNF407,ZNF83'
2978	15	55699235	'BARX1,CREB1,CTCF,CUX1,E2F3,E2F7,ETS2,FEV,FOXD2,FOXG1,FOXP1,IRF1,JUN,MYBL2,MYC,SMC3,SOX2,SOX9,STAT2,YY1'
2992	15	59949541	'AP4,ATF2,BARX1,CDK8,CREB1,CTCF,DLX1,E2F3,E2F7,E2F8,ELF2,EP300,ERM,ETS2,ETV7,FOXD2,FOXG1,FOXP1,GLI2,GMEB2,HOXA2,HOXA4,HOXA6,IRF1,JUN,JUNB,JUND,KAT7,MED1,MED12,MNT,MYC,NFAT5,NFYC,NPAT,OVOL2,POLII,POLR2A,RAD21,RELA,RFX1,SMC1A,SMC3,SOX2,SOX4,SOX9,SP1,STAT2,TAF3,TAL1,YY1,ZBTB10'
2994	15	60298567	'BARX1,CREB1,E2F2,E2F3,E2F7,ELF2,ETS2,ETV7,FEV,FOXA2,FOXD2,FOXG1,FOXP1,H3,HOXA4,IRF1,JUN,JUND,MSX1,MYC,NIPBL,NKX22,RAD21,RXRA,SMC1A,SMC3,SOX2,SOX4,SP1,STAT2,ZNF83'
2999	15	62832098	'BARX1,CLOCK,CTCF,CUX1,E2F2,E2F3,E2F7,ERM,ETS2,ETV7,FOXD2,FOXO3,FOXP1,GATA1,HOXA4,HOXA6,HOXB13,IRF1,JUN,JUND,MAFK,MECOM,MED1,MED12,MSX1,MYC,NIPBL,RAD21,RXRA,SMC1A,SMC3,SOX2,STAT2,TFE3,YY1,ZNF143,ZNF83'
3007	15	63775646	'CEBPB,CLOCK,DLX2,E2F3,E2F7,E2F8,ERM,ETS2,ETV7,FEV,FOXG1,FOXP1,IRF1,JUND,MECOM,MED12,MEIS3,MSX1,MYC,NIPBL,NKX2-2,NKX22,RAD21,SMC1A,SMC3,SOX2,STAT2'
3015	15	71056617	'AP4,ARNT2,ATF2,BARX1,CASP8AP2,CLOCK,CREB1,CTCF,DLX1,E2F3,E2F7,EGR1,EHF,ERM,ETS2,ETV7,FOXD2,FOXG1,FOXP1,GLI2,GMEB2,HNF4A,HOXA4,HOXC6,IRF1,JUN,JUND,LYL1,MAFK,MECOM,MED1,MED12,MNT,MYC,MZF1,NFAT5,NFYA,NFYC,NKX2-2,NKX22,NPAT,POLII,POLR2A,RAD21,RBCK1,RELA,RFX1,RXRA,SMC1A,SMC3,SOX2,SOX9,SP1,SP2,STAT2,TFDP1,TFE3,VEZF1,YY1,ZNF83'
3147	16	80870503	'BARX1,CEBPB,E2F2,E2F7,E2F8,ETS2,ETV7,FOXA1,FOXG1,FOXP1,IRF1,JUN,MEIS3,MSX1,MYC,NKX22,SOX2'
3176	17	4045014	'E2F8,IRF1,JUN,SOX2'
3209	17	30677857	'AEBP2,ARNTL,ATF2,BARX1,CDK8,CDX2,CEBPB,CLOCK,CREB1,CTCF,DLX1,E2F2,E2F3,E2F7,E2F8,ELF2,ERM,ETS2,ETV7,FEV,FOXD2,FOXG1,FOXO3,FOXO4,FOXP1,GATA1,GLI2,GMEB2,HOXA4,HOXA6,IRF1,JUN,JUND,KAT7,MAFK,MECOM,MED1,MED12,MNT,MSX1,MYBL1,MYC,MZF1,NFE2L2,NFYC,NIPBL,NKX22,NPAT,POLII,POLR2A,RAD21,RELA,RFX1,SMC1A,SMC3,SOX2,SOX9,SP2,STAT2,TAF3,YY1,ZBTB10,ZNF12,ZNF143,ZNF83'
3223	17	41917506	'AP4,ARNT2,ATF2,CLOCK,CREB1,E2F2,E2F3,E2F7,E2F8,ELF2,EP300,ERM,ETS2,ETV7,FEV,FOXA1,FOXD2,FOXG1,FOXP1,GLI2,HOXA4,HOXA6,HOXB13,IRF1,JUN,JUND,MAFK,MECOM,MED12,MEIS3,MLL4,MYC,NFE2L2,NFYC,NIPBL,NKX22,POLII,POLR2A,RAD21,RELA,SMC1A,SMC3,SOX2,SOX9,SP2,STAT2,TAF3,ZNF143,ZNF83'
3367	18	61111766	'CLOCK,E2F8,MAFK,NIPBL'
3420	19	13301673	'ARNT2,ATF2,CEBPB,CREB1,DLX1,E2F2,E2F3,E2F7,E2F8,ERM,ETV7,FEV,FOXD2,FOXP1,HNF4A,HOXA4,HOXA6,IRF1,JUN,JUND,MED12,MEIS3,MYC,NIPBL,RAD21,RELA,RXRA,SMC1A,SMC3,SOX2,TFE3,VEZF1,ZNF83'
3427	19	15321114	'CEBPB,E2F3,JUND,MAFK,MYC,SMC3'
3440	19	18570331	'AP4,E2F2,ETS2,ETV7,FOXP1,HNF4A,IRF1,JUN,JUND,MAFK,MED12,MYC,NIPBL,RXRA,SOX2,ZNF83'
3535	20	13049398	'ARNT2,ATF5,BARX1,CDX2,CLOCK,CREB1,E2F2,E2F3,E2F7,E2F8,ERM,ETS2,ETV7,FEV,FOXA1,FOXA2,FOXD2,FOXO3,FOXP1,GLI2,HNF4A,HOXA2,IRF1,JUN,JUND,MAFK,MED12,MYC,NIPBL,NKX22,RAD21,SMC1A,SMC3,SOX2,SOX9,SP1'
3708	23	9384574	''
3743	23	48327811	'CTCF,E2F7,FOXD2,FOXP1,IRF1,JUN,JUND,MAFK,MED12,MYC,POLII,RAD21,RFX1,SMC1A,SMC3,SOX2,TAF3'
3746	23	49020178	'ATF2,BARX1,CREB1,CTCF,E2F3,E2F7,ERM,FOXD2,FOXG1,FOXP1,GLI2,GMEB2,HOXA4,HOXA6,IRF1,JUN,JUND,MED12,MYC,NPAT,POLII,POLR2A,RAD21,RELA,SMC1A,SMC3,SP1,STAT2,TAF3,ZNF84'
