# Supplementary material for: Mismatch repair-signature mutations activate gene enhancers across human colorectal cancer epigenomes
Source: eLife. 2019 Feb 13;8:e40760. doi: 10.7554/eLife.40760 (PMC6374075; doi:10.7554/eLife.40760)
Supplement: Figure 5—source data 1. [file elife-40760-fig5-data1.xlsx]

## Sheet: Sheet1
							alt_ct				tot_ct				indel_called				overlapping_H3K27ac_peak			H3K27ac_signal				frac_reads_supporting_mutation
chr	position	ref_allele	alt_allele	not_in_blacklist	map_score_2nd_best_alignment	is_homopolymer_indel	MUT_6d10-1	MUT_6e6-3	WT_1e2-3	WT_1f12-2	MUT_6d10-1	MUT_6e6-3	WT_1e2-3	WT_1f12-2	MUT_6d10-1	MUT_6e6-3	WT_1e2-3	WT_1f12-2	chr	start	stop	MUT_6d10-1	MUT_6e6-3	WT_1e2-3	WT_1f12-2	MUT_6d10-1	MUT_6e6-3	WT_1e2-3	WT_1f12-2
1	1311058	'TA'	'T'	1	38	1	37	23	25	28	38	37	25	36	1	1	1	1	1	1309571	1311622	6.17034	5.92949	6.66013	7.24531	0.973684	0.621622	1	0.777778
1	1711106	'T'	'TTG'	1	38	0	12	9	7	7	28	23	21	17	1	1	1	1	1	1709290	1711888	15.0699	13.8686	13.8044	12.5377	0.428571	0.391304	0.333333	0.411765
1	2036283	'CG'	'C'	1	0	0	10	0	0	0	18	0	0	0	1	0	0	0	1	2035421	2038301	5.37717	5.57309	5.51825	5.59815	0.555556	NaN	NaN	NaN
1	3230637	'G'	'GGGGGT'	1	0	0	11	12	0	0	12	12	0	0	1	1	0	0	1	3228875	3230959	10.6681	8.92848	8.58989	8.65563	0.916667	1	NaN	NaN
1	3237952	'C'	'CTA'	1	46	0	9	19	23	21	21	27	33	34	1	1	1	1	1	3236157	3240300	7.04879	7.31272	8.15551	9.52484	0.428571	0.703704	0.69697	0.617647
1	3238188	'CAT'	'C'	1	0	0	7	12	13	24	11	19	28	33	1	1	1	1	1	3236157	3240300	7.04879	7.31272	8.15551	9.52484	0.636364	0.631579	0.464286	0.727273
1	3418614	'CG'	'C'	1	0	0	9	0	0	0	11	0	0	0	1	0	0	0	1	3418424	3418807	1.47993	1.24814	1.29473	2.14143	0.818182	NaN	NaN	NaN
1	3418647	'GC'	'G'	1	0	1	0	0	6	0	0	0	14	0	0	0	1	0	1	3418424	3418807	1.47993	1.24814	1.29473	2.14143	NaN	NaN	0.428571	NaN
1	3816587	'GC'	'G'	1	0	1	0	11	11	11	0	27	32	35	0	1	1	1	1	3816186	3817847	8.92444	7.68792	8.66125	9.18956	NaN	0.407407	0.34375	0.314286
1	5488948	'AG'	'A'	1	48	1	13	0	12	14	23	0	21	27	1	0	1	1	1	5488661	5491761	14.2247	10.2184	12.8896	12.8027	0.565217	NaN	0.571429	0.518519
1	5491278	'C'	'CG'	1	0	1	14	7	15	12	19	11	16	17	1	1	1	1	1	5488661	5491761	14.2247	10.2184	12.8896	12.8027	0.736842	0.636364	0.9375	0.705882
1	5748864	'A'	'ATG'	1	43	0	7	0	0	0	20	0	0	0	1	0	0	0	1	5747548	5749628	4.45676	1.75877	3.15031	5.5532	0.35	NaN	NaN	NaN
1	6016119	'TG'	'T'	1	0	1	0	9	0	0	0	11	0	0	0	1	0	0	1	6013284	6017280	5.39714	6.74229	4.6168	2.72115	NaN	0.818182	NaN	NaN
1	7337834	'C'	'CT'	1	0	1	13	18	11	15	13	20	11	15	1	1	1	1	1	7337368	7340492	4.20445	4.52794	3.24853	4.14006	1	0.9	1	1
1	8080134	'TA'	'T'	1	0	1	8	0	0	0	17	0	0	0	1	0	0	0	1	8077780	8080965	3.96342	3.80532	3.57101	4.47032	0.470588	NaN	NaN	NaN
1	8937935	'CA'	'C'	1	0	1	10	9	16	13	19	14	17	13	1	1	1	1	1	8937337	8939908	13.2218	12.9088	13.801	12.8441	0.526316	0.642857	0.941176	1
1	9222015	'GA'	'G'	1	0	1	0	7	0	0	0	17	0	0	0	1	0	0	1	9221652	9225640	17.9477	13.2986	13.8492	15.0101	NaN	0.411765	NaN	NaN
1	9302405	'TA'	'T'	1	0	1	7	0	0	0	15	0	0	0	1	0	0	0	1	9298214	9302799	6.29508	4.98801	6.00047	4.69789	0.466667	NaN	NaN	NaN
1	9311133	'G'	'GC'	1	0	1	0	8	0	0	0	28	0	0	0	1	0	0	1	9309019	9312134	6.85744	6.14558	6.74588	5.73542	NaN	0.285714	NaN	NaN
1	9369289	'A'	'AC'	1	0	0	12	12	18	14	12	12	18	14	1	1	1	1	NaN	NaN	NaN	NaN	NaN	NaN	NaN	1	1	1	1
1	9471261	'A'	'ACT'	1	34	0	12	9	0	0	48	35	0	0	1	1	0	0	1	9471080	9475153	10.2415	9.43833	9.28896	7.83422	0.25	0.257143	NaN	NaN
1	9471268	'C'	'CACT'	1	0	0	20	12	20	16	45	29	38	34	1	1	1	1	1	9471080	9475153	10.2415	9.43833	9.28896	7.83422	0.444444	0.413793	0.526316	0.470588
1	9471300	'CATA'	'C'	1	0	0	0	0	0	10	0	0	0	43	0	0	0	1	1	9471080	9475153	10.2415	9.43833	9.28896	7.83422	NaN	NaN	NaN	0.232558
1	9471312	'ATAC'	'A'	1	0	0	8	11	8	12	23	37	29	30	1	1	1	1	1	9471080	9475153	10.2415	9.43833	9.28896	7.83422	0.347826	0.297297	0.275862	0.4
1	9471352	'C'	'CCA'	1	0	0	6	8	8	0	19	18	16	0	1	1	1	0	1	9471080	9475153	10.2415	9.43833	9.28896	7.83422	0.315789	0.444444	0.5	NaN
1	9474459	'C'	'CT'	1	0	1	0	0	8	0	0	0	19	0	0	0	1	0	1	9471080	9475153	10.2415	9.43833	9.28896	7.83422	NaN	NaN	0.421053	NaN
1	10753593	'GA'	'G'	1	0	1	7	0	0	0	13	0	0	0	1	0	0	0	1	10752777	10755528	4.30349	3.62567	3.6174	3.38645	0.538462	NaN	NaN	NaN
1	10856513	'TG'	'T'	1	0	1	0	13	0	14	0	13	0	14	0	1	0	1	1	10853339	10856580	3.63552	3.90086	3.06353	3.74039	NaN	1	NaN	1
1	11796660	'TC'	'T'	1	0	1	0	11	0	0	0	26	0	0	0	1	0	0	1	11795982	11797570	4.46336	4.31875	3.41992	3.57421	NaN	0.423077	NaN	NaN
1	11796931	'CGGGTCT'	'C'	1	0	0	0	0	9	0	0	0	12	0	0	0	1	0	1	11795982	11797570	4.46336	4.31875	3.41992	3.57421	NaN	NaN	0.75	NaN
1	11986553	'A'	'AG'	1	0	0	0	13	10	0	0	13	10	0	0	1	1	0	1	11985226	11988998	5.45849	6.56227	4.77138	4.3008	NaN	1	1	NaN
1	12441980	'CT'	'C'	1	0	0	9	0	10	0	14	0	11	0	1	0	1	0	1	12440412	12442477	4.84671	5.39897	4.79055	4.71787	0.642857	NaN	0.909091	NaN
1	12535943	'T'	'TA'	1	0	1	6	0	0	0	12	0	0	0	1	0	0	0	1	12535128	12536603	4.37384	4.30253	5.60095	5.68264	0.5	NaN	NaN	NaN
1	12677525	'GA'	'G'	1	0	1	0	0	0	9	0	0	0	31	0	0	0	1	1	12675261	12680028	7.41354	6.64583	8.03392	7.99546	NaN	NaN	NaN	0.290323
1	14124984	'C'	'CTG'	1	0	0	17	14	18	0	17	14	18	0	1	1	1	0	1	14124561	14128798	2.16428	2.00996	2.04617	2.37755	1	1	1	NaN
1	15499710	'CTTT'	'C'	1	45	1	14	15	9	0	25	18	19	0	1	1	1	0	1	15498445	15501651	11.2453	10.6109	9.80285	8.25986	0.56	0.833333	0.473684	NaN
1	15500172	'TA'	'T'	1	0	1	0	11	0	0	0	20	0	0	0	1	0	0	1	15498445	15501651	11.2453	10.6109	9.80285	8.25986	NaN	0.55	NaN	NaN
1	15524450	'CA'	'C'	1	0	1	10	10	8	0	21	29	27	0	1	1	1	0	1	15522910	15529841	10.2115	9.71903	8.22467	7.40855	0.47619	0.344828	0.296296	NaN
1	15682432	'G'	'GA'	1	0	1	6	0	0	0	15	0	0	0	1	0	0	0	1	15680855	15683463	5.76787	5.29404	5.75232	5.22362	0.4	NaN	NaN	NaN
1	15682432	'GA'	'G'	1	0	1	0	7	0	0	0	13	0	0	0	1	0	0	1	15680855	15683463	5.76787	5.29404	5.75232	5.22362	NaN	0.538462	NaN	NaN
1	15744480	'T'	'TTTC'	1	0	0	0	0	0	15	0	0	0	28	0	0	0	1	1	15742654	15746320	8.98543	8.96796	8.75918	9.59176	NaN	NaN	NaN	0.535714
1	15744481	'T'	'TTC'	1	0	0	9	0	0	0	21	0	0	0	1	0	0	0	1	15742654	15746320	8.98543	8.96796	8.75918	9.59176	0.428571	NaN	NaN	NaN
1	16011005	'G'	'GGGC'	1	44	0	0	8	0	7	0	19	0	20	0	1	0	1	1	16010143	16011647	5.81508	4.83483	5.37011	5.38372	NaN	0.421053	NaN	0.35
1	16160201	'T'	'TAA'	1	0	1	0	0	0	8	0	0	0	12	0	0	0	1	1	16159636	16163166	12.6952	11.9572	12.1582	13.0353	NaN	NaN	NaN	0.666667
1	16160201	'T'	'TAAA'	1	0	1	0	0	8	0	0	0	11	0	0	0	1	0	1	16159636	16163166	12.6952	11.9572	12.1582	13.0353	NaN	NaN	0.727273	NaN
1	16162412	'A'	'AGC'	1	0	0	0	0	11	8	0	0	14	17	0	0	1	1	1	16159636	16163166	12.6952	11.9572	12.1582	13.0353	NaN	NaN	0.785714	0.470588
1	16162977	'CT'	'C'	1	0	1	20	0	12	0	42	0	27	0	1	0	1	0	1	16159636	16163166	12.6952	11.9572	12.1582	13.0353	0.47619	NaN	0.444444	NaN
1	16492210	'G'	'GCA'	1	0	0	0	0	9	0	0	0	11	0	0	0	1	0	1	16490300	16492401	4.55282	4.2079	3.97143	5.263	NaN	NaN	0.818182	NaN
1	16508073	'CA'	'C'	1	0	1	7	0	0	0	11	0	0	0	1	0	0	0	1	16507819	16509609	6.43493	5.27309	6.1717	7.87876	0.636364	NaN	NaN	NaN
1	17231214	'AG'	'A'	1	0	0	8	0	9	0	30	0	36	0	1	0	1	0	1	17230394	17232223	9.2231	8.32738	9.00339	9.44235	0.266667	NaN	0.25	NaN
1	17528895	'CT'	'C'	1	46	1	0	6	0	13	0	18	0	50	0	1	0	1	1	17525215	17529132	11.5341	9.51943	10.6828	12.0359	NaN	0.333333	NaN	0.26
1	17763978	'GT'	'G'	1	0	0	10	9	8	15	15	19	15	17	1	1	1	1	NaN	NaN	NaN	NaN	NaN	NaN	NaN	0.666667	0.473684	0.533333	0.882353
1	19389867	'T'	'TC'	1	0	0	12	11	9	0	23	23	30	0	1	1	1	0	1	19388129	19394366	11.5025	10.8929	9.79214	7.83555	0.521739	0.478261	0.3	NaN
1	19390190	'A'	'ACAACT'	1	0	0	8	16	14	11	12	22	16	14	1	1	1	1	1	19388129	19394366	11.5025	10.8929	9.79214	7.83555	0.666667	0.727273	0.875	0.785714
1	20091938	'A'	'ATG'	1	0	0	11	0	9	0	37	0	40	0	1	0	1	0	1	20090578	20093449	8.5125	7.39971	8.5026	9.2844	0.297297	NaN	0.225	NaN
1	20127157	'CT'	'C'	1	0	1	0	0	0	9	0	0	0	17	0	0	0	1	1	20125450	20128119	9.30125	8.21656	9.449	10.5905	NaN	NaN	NaN	0.529412
1	20305466	'GCACACA'	'G'	1	0	0	0	0	0	8	0	0	0	40	0	0	0	1	1	20303322	20309458	6.11351	6.29219	6.48669	7.01584	NaN	NaN	NaN	0.2
1	20558814	'CA'	'C'	1	0	1	0	6	0	0	0	13	0	0	0	1	0	0	1	20557933	20560700	5.8061	6.0682	4.89558	5.0424	NaN	0.461538	NaN	NaN
1	22254026	'AC'	'A'	1	0	1	16	0	11	0	16	0	11	0	1	0	1	0	1	22253531	22254984	4.54946	3.55853	4.18277	3.78542	1	NaN	1	NaN
1	22352768	'CTT'	'C'	1	0	1	9	0	0	9	15	0	0	21	1	0	0	1	1	22351199	22353159	8.45048	7.82108	9.09768	9.00726	0.6	NaN	NaN	0.428571
1	23007688	'AC'	'A'	1	43	0	0	14	9	0	0	42	20	0	0	1	1	0	1	23002477	23008309	9.48549	8.60336	9.0488	7.02811	NaN	0.333333	0.45	NaN
1	23008098	'C'	'CG'	1	0	1	6	0	6	0	15	0	12	0	1	0	1	0	1	23002477	23008309	9.48549	8.60336	9.0488	7.02811	0.4	NaN	0.5	NaN
1	23515990	'CT'	'C'	1	0	1	24	0	0	0	83	0	0	0	1	0	0	0	1	23513577	23516994	16.9889	13.9618	15.8279	14.1462	0.289157	NaN	NaN	NaN
1	23857742	'CT'	'C'	1	0	1	7	0	0	0	21	0	0	0	1	0	0	0	1	23855044	23858330	7.65214	6.78359	7.76679	6.09749	0.333333	NaN	NaN	NaN
1	23886338	'G'	'GC'	1	0	0	22	16	20	18	22	16	20	19	1	1	1	1	1	23884635	23886675	3.77005	2.41233	3.25171	2.48721	1	1	1	0.947368
1	24278167	'C'	'CTTTT'	1	0	1	0	0	0	7	0	0	0	11	0	0	0	1	1	24276617	24279465	4.8232	4.43132	4.05429	4.81437	NaN	NaN	NaN	0.636364
1	24283058	'TG'	'T'	1	0	0	6	0	0	9	11	0	0	12	1	0	0	1	NaN	NaN	NaN	NaN	NaN	NaN	NaN	0.545455	NaN	NaN	0.75
1	24306295	'GA'	'G'	1	0	1	55	47	26	43	56	47	26	43	1	1	1	1	1	24305869	24308200	13.5396	12.495	12.6332	13.6111	0.982143	1	1	1
1	24336607	'A'	'ATCG'	1	0	0	26	15	22	17	26	15	22	17	1	1	1	1	1	24335598	24340230	5.01686	4.19679	4.19765	4.01127	1	1	1	1
1	24341945	'G'	'GA'	1	47	1	10	7	10	14	12	12	10	15	1	1	1	1	NaN	NaN	NaN	NaN	NaN	NaN	NaN	0.833333	0.583333	1	0.933333
1	24346610	'CT'	'C'	1	0	1	0	10	11	12	0	10	11	12	0	1	1	1	1	24344198	24349945	10.2486	10.0401	8.93922	9.18829	NaN	1	1	1
1	24969973	'AC'	'A'	1	0	1	8	0	0	11	24	0	0	29	1	0	0	1	1	24968118	24970856	9.07939	8.02945	8.46801	9.73924	0.333333	NaN	NaN	0.37931
1	24969973	'ACC'	'A'	1	0	1	0	9	0	0	0	19	0	0	0	1	0	0	1	24968118	24970856	9.07939	8.02945	8.46801	9.73924	NaN	0.473684	NaN	NaN
1	25010791	'ATG'	'A'	1	0	0	12	0	0	16	12	0	0	16	1	0	0	1	1	25009140	25011407	2.63098	2.45425	2.41645	3.06493	1	NaN	NaN	1
1	25297527	'ATGTG'	'A'	1	46	0	0	0	7	10	0	0	15	11	0	0	1	1	1	25295044	25298370	2.09074	1.54864	1.40749	1.83889	NaN	NaN	0.466667	0.909091
1	25410480	'CA'	'C'	1	0	1	0	9	0	0	0	30	0	0	0	1	0	0	1	25406396	25410504	14.5883	10.6993	11.1036	11.4044	NaN	0.3	NaN	NaN
1	25419195	'CT'	'C'	1	0	1	12	0	0	0	20	0	0	0	1	0	0	0	1	25415563	25420440	4.72761	4.5465	4.55569	5.94509	0.6	NaN	NaN	NaN
1	26685932	'T'	'TCACACA'	1	44	0	0	0	6	0	0	0	10	0	0	0	1	0	1	26683201	26686615	6.13722	5.61708	5.55936	8.0393	NaN	NaN	0.6	NaN
1	27518002	'CT'	'C'	1	0	1	0	6	0	0	0	11	0	0	0	1	0	0	1	27517899	27520285	6.4281	5.45784	7.49342	7.90043	NaN	0.545455	NaN	NaN
1	27864348	'A'	'AG'	1	0	1	0	6	0	0	0	14	0	0	0	1	0	0	NaN	NaN	NaN	NaN	NaN	NaN	NaN	NaN	0.428571	NaN	NaN
1	28415520	'CT'	'C'	1	48	1	8	0	0	0	10	0	0	0	1	0	0	0	1	28414103	28415810	6.6212	5.22959	7.0944	6.75951	0.8	NaN	NaN	NaN
1	28573423	'C'	'CGATT'	1	43	0	0	6	0	0	0	12	0	0	0	1	0	0	1	28573103	28577025	4.04164	2.99324	3.28918	3.63888	NaN	0.5	NaN	NaN
1	28721777	'TA'	'T'	1	0	0	10	16	15	16	10	17	15	16	1	1	1	1	1	28720354	28722340	1.12686	1.7104	1.58857	1.72711	1	0.941176	1	1
1	28834112	'CT'	'C'	1	48	1	0	8	7	0	0	16	30	0	0	1	1	0	1	28831871	28835236	7.73255	8.97706	8.82454	8.52767	NaN	0.5	0.233333	NaN
1	28879763	'CG'	'C'	1	0	1	0	9	0	0	0	25	0	0	0	1	0	0	1	28878595	28880666	4.20733	3.61693	4.24098	3.71998	NaN	0.36	NaN	NaN
1	30114377	'G'	'GT'	1	0	0	13	0	0	0	13	0	0	0	1	0	0	0	1	30112200	30114469	5.86317	3.7909	5.38892	5.43377	1	NaN	NaN	NaN
1	31895145	'C'	'CA'	1	0	1	0	0	15	22	0	0	16	27	0	0	1	1	1	31894524	31895624	5.34741	5.07542	6.35346	8.42477	NaN	NaN	0.9375	0.814815
1	31971541	'A'	'AT'	1	0	0	14	14	11	16	16	16	14	16	1	1	1	1	1	31970805	31978685	14.667	11.5687	15.6657	15.103	0.875	0.875	0.785714	1
1	31971680	'C'	'CA'	1	0	0	29	30	34	35	38	36	48	45	1	1	1	1	1	31970805	31978685	14.667	11.5687	15.6657	15.103	0.763158	0.833333	0.708333	0.777778
1	32039884	'A'	'AGG'	1	0	0	8	10	9	9	35	34	35	45	1	1	1	1	1	32038820	32043134	14.4081	14.0029	15.177	16.544	0.228571	0.294118	0.257143	0.2
1	32801155	'T'	'TA'	1	0	1	0	6	0	0	0	20	0	0	0	1	0	0	1	32800673	32801711	5.93999	6.17506	5.43058	6.93305	NaN	0.3	NaN	NaN
1	33722051	'C'	'CCCGCCG'	1	33	0	0	0	7	0	0	0	13	0	0	0	1	0	1	33721254	33723919	4.81321	3.665	2.91875	2.84179	NaN	NaN	0.538462	NaN
1	33981917	'T'	'TAC'	1	0	0	10	0	0	11	16	0	0	17	1	0	0	1	1	33980863	33983794	2.22122	2.42972	2.41735	2.07915	0.625	NaN	NaN	0.647059
1	35545699	'C'	'CAA'	1	0	1	0	0	0	16	0	0	0	18	0	0	0	1	1	35544429	35546101	5.61158	4.5121	5.23169	5.68851	NaN	NaN	NaN	0.888889
1	36396196	'AT'	'A'	1	0	1	0	17	0	0	0	32	0	0	0	1	0	0	1	36395802	36397572	9.41484	7.83597	8.84633	9.53404	NaN	0.53125	NaN	NaN
1	36841107	'CAA'	'C'	1	0	1	8	0	0	0	15	0	0	0	1	0	0	0	1	36838775	36841541	5.69729	4.42879	5.34028	4.8461	0.533333	NaN	NaN	NaN
1	36853369	'GAC'	'G'	1	32	0	11	10	13	18	33	13	20	28	1	1	1	1	1	36849695	36853681	11.6737	9.51041	9.72076	11.5224	0.333333	0.769231	0.65	0.642857
1	36901705	'ATT'	'A'	1	36	1	8	0	0	0	16	0	0	0	1	0	0	0	1	36901475	36903723	7.32791	4.38814	4.13855	3.48571	0.5	NaN	NaN	NaN
1	39033736	'GT'	'G'	1	0	1	0	0	0	9	0	0	0	14	0	0	0	1	1	39032558	39033976	1.97841	3.43904	3.1289	3.08294	NaN	NaN	NaN	0.642857
1	39686153	'A'	'AT'	1	41	1	0	0	0	5	0	0	0	10	0	0	0	1	1	39686000	39688148	3.64934	4.4352	4.14282	3.85199	NaN	NaN	NaN	0.5
1	39861991	'CA'	'C'	1	35	1	12	10	0	0	24	23	0	0	1	1	0	0	1	39857207	39862487	14.2692	11.9366	12.1994	12.6354	0.5	0.434783	NaN	NaN
1	39863811	'CT'	'C'	1	0	1	7	0	0	7	22	0	0	19	1	0	0	1	1	39863422	39866484	9.82219	8.99736	8.50088	9.70057	0.318182	NaN	NaN	0.368421
1	40409722	'GT'	'G'	1	49	1	9	8	0	0	21	29	0	0	1	1	0	0	1	40407774	40410903	5.59214	6.24686	5.13837	5.19483	0.428571	0.275862	NaN	NaN
1	40524393	'GA'	'G'	1	48	1	0	8	0	0	0	17	0	0	0	1	0	0	1	40522230	40526137	1.61995	3.15525	2.52074	2.47731	NaN	0.470588	NaN	NaN
1	43430170	'C'	'CT'	1	47	1	0	8	0	0	0	19	0	0	0	1	0	0	NaN	NaN	NaN	NaN	NaN	NaN	NaN	NaN	0.421053	NaN	NaN
1	43989561	'GA'	'G'	1	0	1	0	0	0	9	0	0	0	13	0	0	0	1	1	43987590	43990594	2.66653	1.90308	2.61257	2.99188	NaN	NaN	NaN	0.692308
1	46336892	'CT'	'C'	1	0	1	7	0	0	0	10	0	0	0	1	0	0	0	NaN	NaN	NaN	NaN	NaN	NaN	NaN	0.7	NaN	NaN	NaN
1	46441348	'CA'	'C'	1	0	1	0	7	0	0	0	22	0	0	0	1	0	0	1	46437982	46441993	4.69138	4.25994	4.50443	4.59937	NaN	0.318182	NaN	NaN
1	46445101	'GT'	'G'	1	0	1	13	11	10	14	14	13	10	14	1	1	1	1	1	46443840	46445901	6.50972	6.50296	6.0671	5.34382	0.928571	0.846154	1	1
1	47788636	'CT'	'C'	1	0	1	0	0	0	6	0	0	0	11	0	0	0	1	NaN	NaN	NaN	NaN	NaN	NaN	NaN	NaN	NaN	NaN	0.545455
1	47790604	'AT'	'A'	1	0	1	13	0	0	0	32	0	0	0	1	0	0	0	1	47788657	47792212	12.2256	11.4749	10.5966	13.9518	0.40625	NaN	NaN	NaN
1	54303244	'CA'	'C'	1	43	1	13	0	0	13	17	0	0	15	1	0	0	1	1	54303021	54304336	11.7372	10.6114	11.1669	11.7973	0.764706	NaN	NaN	0.866667
1	54692854	'A'	'AG'	1	36	1	0	0	6	0	0	0	11	0	0	0	1	0	1	54692811	54697704	3.88073	3.92623	4.03049	3.30896	NaN	NaN	0.545455	NaN
1	54718847	'G'	'GT'	1	0	1	11	12	8	10	11	12	11	10	1	1	1	1	1	54718452	54720397	5.89902	4.50044	5.15726	4.82287	1	1	0.727273	1
1	54723315	'T'	'TG'	1	0	1	0	7	0	0	0	22	0	0	0	1	0	0	1	54722517	54723444	4.58063	4.21394	4.06174	2.96552	NaN	0.318182	NaN	NaN
1	56982451	'TA'	'T'	1	0	1	9	11	0	0	40	43	0	0	1	1	0	0	1	56981164	56983583	9.20539	8.14263	7.79257	7.6296	0.225	0.255814	NaN	NaN
1	59966335	'CA'	'C'	1	32	1	0	8	0	0	0	14	0	0	0	1	0	0	1	59964418	59966889	5.9266	5.71082	6.55755	6.51994	NaN	0.571429	NaN	NaN
1	65467361	'TG'	'T'	1	38	1	0	6	0	0	0	18	0	0	0	1	0	0	1	65467050	65469332	13.2029	12.0761	11.8914	12.6162	NaN	0.333333	NaN	NaN
1	65468696	'C'	'CT'	1	0	1	20	21	18	15	29	60	28	25	1	1	1	1	1	65467050	65469332	13.2029	12.0761	11.8914	12.6162	0.689655	0.35	0.642857	0.6
1	65533464	'TA'	'T'	1	0	1	0	14	0	0	0	26	0	0	0	1	0	0	1	65532216	65534671	10.4357	9.5756	9.76389	10.9865	NaN	0.538462	NaN	NaN
1	68111326	'G'	'GT'	1	0	0	20	19	10	14	20	19	10	14	1	1	1	1	1	68110194	68113463	3.02394	3.31116	3.39089	2.14924	1	1	1	1
1	68214839	'TAAG'	'T'	1	0	0	0	25	0	0	0	60	0	0	0	1	0	0	1	68214246	68217180	11.633	9.57161	9.49404	9.75006	NaN	0.416667	NaN	NaN
1	68284096	'G'	'GT'	1	0	1	0	0	0	6	0	0	0	10	0	0	0	1	1	68280616	68285685	5.55962	5.339	6.37406	5.79564	NaN	NaN	NaN	0.6
1	68298292	'TA'	'T'	1	0	1	0	7	0	0	0	23	0	0	0	1	0	0	1	68297012	68299458	7.97048	7.48745	7.86252	7.89042	NaN	0.304348	NaN	NaN
1	68444808	'A'	'AT'	1	0	1	0	9	0	0	0	25	0	0	0	1	0	0	1	68444070	68446304	11.0048	9.08469	7.72886	6.36264	NaN	0.36	NaN	NaN
1	77465170	'GT'	'G'	1	0	1	6	0	0	0	13	0	0	0	1	0	0	0	1	77462948	77465236	3.09842	1.84641	1.39919	1.14	0.461538	NaN	NaN	NaN
1	78470227	'TA'	'T'	1	0	1	0	16	0	0	0	29	0	0	0	1	0	0	1	78469882	78471590	3.77753	3.63945	3.66014	3.7595	NaN	0.551724	NaN	NaN
1	92292301	'T'	'TA'	1	0	1	14	18	0	0	29	31	0	0	1	1	0	0	1	92291563	92296630	8.66342	9.38617	6.84883	8.0933	0.482759	0.580645	NaN	NaN
1	92294952	'CA'	'C'	1	0	1	10	0	0	0	28	0	0	0	1	0	0	0	1	92291563	92296630	8.66342	9.38617	6.84883	8.0933	0.357143	NaN	NaN	NaN
1	99126842	'GT'	'G'	1	0	1	0	8	0	0	0	14	0	0	0	1	0	0	1	99126651	99129124	2.30624	1.91528	2.56575	2.75655	NaN	0.571429	NaN	NaN
1	109360104	'CT'	'C'	1	0	1	0	0	7	8	0	0	16	20	0	0	1	1	1	109358253	109360677	3.17775	3.21171	3.68562	5.59737	NaN	NaN	0.4375	0.4
1	116222592	'GCA'	'G'	1	0	0	21	9	0	14	24	11	0	19	1	1	0	1	1	116219551	116223514	2.79272	2.23408	2.73305	2.37593	0.875	0.818182	NaN	0.736842
1	116251813	'AT'	'A'	1	0	1	0	10	0	0	0	14	0	0	0	1	0	0	NaN	NaN	NaN	NaN	NaN	NaN	NaN	NaN	0.714286	NaN	NaN
1	147059561	'C'	'CTG'	1	0	0	9	0	0	0	15	0	0	0	1	0	0	0	1	147057801	147059716	6.93458	4.96318	4.90008	4.70955	0.6	NaN	NaN	NaN
1	147364577	'ATT'	'A'	1	30	1	0	7	0	0	0	11	0	0	0	1	0	0	1	147363325	147364912	1.23822	1.79032	1.50717	0.99423	NaN	0.636364	NaN	NaN
1	147735878	'TG'	'T'	1	0	1	9	6	7	0	19	14	15	0	1	1	1	0	1	147735066	147736615	8.15407	7.37903	7.88471	7.44147	0.473684	0.428571	0.466667	NaN
1	150505249	'GA'	'G'	1	0	1	7	0	0	0	31	0	0	0	1	0	0	0	1	150501062	150505841	5.93021	6.37164	5.7787	6.96154	0.225806	NaN	NaN	NaN
1	150849071	'ACC'	'A'	1	0	1	6	0	0	0	12	0	0	0	1	0	0	0	1	150848321	150849824	3.30244	2.87531	3.052	3.82724	0.5	NaN	NaN	NaN
1	150981272	'T'	'TG'	1	0	0	0	8	0	0	0	13	0	0	0	1	0	0	1	150976907	150982143	4.88967	5.04603	4.58781	4.48448	NaN	0.615385	NaN	NaN
1	151168360	'A'	'ATTTTT'	1	0	1	0	0	0	5	0	0	0	10	0	0	0	1	1	151167393	151172098	8.83956	7.02503	7.05381	7.80724	NaN	NaN	NaN	0.5
1	151253892	'G'	'GT'	1	0	0	18	14	15	14	18	14	15	14	1	1	1	1	1	151253443	151255952	8.9206	7.77689	8.05212	8.88926	1	1	1	1
1	151946652	'AAGAT'	'A'	1	0	0	0	10	0	0	0	12	0	0	0	1	0	0	1	151945201	151947892	2.24192	2.71917	2.40093	2.75325	NaN	0.833333	NaN	NaN
1	152009091	'T'	'TCCC'	1	0	1	20	11	25	22	31	33	39	38	1	1	1	1	1	152007729	152010229	7.45755	7.48258	7.56331	8.11899	0.645161	0.333333	0.641026	0.578947
1	152021403	'CA'	'C'	1	0	1	9	0	0	0	32	0	0	0	1	0	0	0	1	152019091	152021764	12.896	11.2921	11.1947	12.7888	0.28125	NaN	NaN	NaN
1	153505147	'G'	'GAA'	1	0	1	0	0	12	0	0	0	20	0	0	0	1	0	1	153503908	153509908	8.58356	6.10987	7.81478	8.02442	NaN	NaN	0.6	NaN
1	153606294	'AC'	'A'	1	0	1	13	10	15	0	13	10	15	0	1	1	1	0	1	153605854	153608206	8.16814	7.44862	8.10291	8.21029	1	1	1	NaN
1	154580805	'CT'	'C'	1	45	1	0	8	0	0	0	35	0	0	0	1	0	0	1	154579770	154581713	10.9449	9.76098	11.1281	11.8891	NaN	0.228571	NaN	NaN
1	154944412	'CA'	'C'	1	0	1	0	7	0	0	0	32	0	0	0	1	0	0	1	154942519	154948569	10.6596	9.2817	9.62661	10.6597	NaN	0.21875	NaN	NaN
1	154945390	'TA'	'T'	1	0	1	19	26	7	27	45	40	25	43	1	1	1	1	1	154942519	154948569	10.6596	9.2817	9.62661	10.6597	0.422222	0.65	0.28	0.627907
1	154975833	'AC'	'A'	1	0	1	17	21	21	36	17	21	21	36	1	1	1	1	1	154972264	154978178	6.76185	6.73092	7.03118	8.08362	1	1	1	1
1	155971956	'CT'	'C'	1	0	1	11	0	0	0	47	0	0	0	1	0	0	0	1	155970536	155978381	8.0572	7.72468	7.35793	8.19446	0.234043	NaN	NaN	NaN
1	156084399	'GC'	'G'	1	0	1	13	0	0	0	23	0	0	0	1	0	0	0	1	156081943	156086410	9.98708	9.95423	9.50237	10.0218	0.565217	NaN	NaN	NaN
1	156630180	'C'	'CTG'	1	0	0	0	8	0	0	0	19	0	0	0	1	0	0	1	156630098	156632894	11.7722	11.3524	11.525	10.874	NaN	0.421053	NaN	NaN
1	156630180	'C'	'CTGTG'	1	0	0	14	0	18	16	25	0	21	29	1	0	1	1	1	156630098	156632894	11.7722	11.3524	11.525	10.874	0.56	NaN	0.857143	0.551724
1	160175210	'A'	'AGCG'	1	42	0	19	12	8	11	24	18	20	20	1	1	1	1	1	160175119	160176414	5.65661	4.65636	5.21907	5.32979	0.791667	0.666667	0.4	0.55
1	160233265	'C'	'CA'	1	41	1	14	0	13	0	22	0	21	0	1	0	1	0	1	160231541	160233557	11.0165	9.07288	9.59603	9.24641	0.636364	NaN	0.619048	NaN
1	165826138	'GT'	'G'	1	0	1	0	8	0	0	0	11	0	0	0	1	0	0	1	165826082	165829430	4.98889	4.35844	4.04627	3.04469	NaN	0.727273	NaN	NaN
1	169079805	'C'	'CT'	1	0	1	0	7	0	0	0	22	0	0	0	1	0	0	NaN	NaN	NaN	NaN	NaN	NaN	NaN	NaN	0.318182	NaN	NaN
1	169542190	'C'	'CT'	1	0	1	0	0	0	9	0	0	0	14	0	0	0	1	1	169537796	169542502	1.98969	2.05962	1.91107	3.32861	NaN	NaN	NaN	0.642857
1	172876668	'TTAAA'	'T'	1	0	0	9	14	16	14	17	17	17	21	1	1	1	1	1	172874861	172877517	5.21023	5.25989	5.14796	4.46489	0.529412	0.823529	0.941176	0.666667
1	173793163	'GA'	'G'	1	0	1	0	8	0	0	0	24	0	0	0	1	0	0	1	173792692	173794481	8.04498	7.60674	7.98376	8.28742	NaN	0.333333	NaN	NaN
1	178505761	'A'	'AAAAC'	1	0	0	6	0	9	13	24	0	26	37	1	0	1	1	1	178505454	178508492	13.0638	10.1867	12.1329	13.5942	0.25	NaN	0.346154	0.351351
1	179006614	'C'	'CT'	1	47	1	0	0	12	0	0	0	16	0	0	0	1	0	1	179004979	179007592	2.15229	2.93782	3.20682	3.98887	NaN	NaN	0.75	NaN
1	181003616	'T'	'TTCC'	1	0	0	0	0	0	13	0	0	0	13	0	0	0	1	1	181002158	181003832	4.62098	3.18006	3.96223	4.90932	NaN	NaN	NaN	1
1	182259198	'G'	'GTC'	1	0	0	0	0	0	9	0	0	0	12	0	0	0	1	1	182258833	182261571	1.97107	2.54127	2.43571	2.63396	NaN	NaN	NaN	0.75
1	182809434	'C'	'CT'	1	0	1	9	0	0	0	25	0	0	0	1	0	0	0	1	182808026	182810283	7.56044	7.12522	7.47603	7.59915	0.36	NaN	NaN	NaN
1	182809434	'CT'	'C'	1	0	1	0	0	6	0	0	0	20	0	0	0	1	0	1	182808026	182810283	7.56044	7.12522	7.47603	7.59915	NaN	NaN	0.3	NaN
1	186345125	'A'	'AGTGT'	1	0	0	0	0	14	17	0	0	19	29	0	0	1	1	1	186343618	186345807	6.81431	5.76973	6.63641	7.14422	NaN	NaN	0.736842	0.586207
1	193174325	'TCC'	'T'	1	0	1	0	6	0	0	0	13	0	0	0	1	0	0	1	193174189	193175894	1.24584	3.85017	2.5483	3.4512	NaN	0.461538	NaN	NaN
1	200708748	'A'	'AGCG'	1	40	0	8	8	7	8	16	11	14	19	1	1	1	1	1	200707659	200709333	7.87126	7.45917	7.3101	8.81714	0.5	0.727273	0.5	0.421053
1	201977860	'GT'	'G'	1	0	1	37	62	58	56	49	65	61	56	1	1	1	1	1	201976012	201980896	14.2346	12.4917	13.0794	14.5687	0.755102	0.953846	0.95082	1
1	201984750	'GACA'	'G'	1	0	0	0	0	7	7	0	0	16	12	0	0	1	1	NaN	NaN	NaN	NaN	NaN	NaN	NaN	NaN	NaN	0.4375	0.583333
1	202028051	'CT'	'C'	1	48	1	13	0	0	0	28	0	0	0	1	0	0	0	1	202024776	202028356	11.0897	9.43277	10.0286	11.0315	0.464286	NaN	NaN	NaN
1	203632739	'CT'	'C'	1	0	1	7	0	0	0	15	0	0	0	1	0	0	0	1	203630366	203633524	5.17021	2.89993	4.18715	4.33846	0.466667	NaN	NaN	NaN
1	203738591	'G'	'GA'	1	0	0	19	12	17	0	19	12	17	0	1	1	1	0	1	203737298	203739912	4.91578	3.66566	4.89019	4.88879	1	1	1	NaN
1	203830512	'ACTC'	'A'	1	0	0	0	0	0	7	0	0	0	28	0	0	0	1	1	203829205	203831597	5.62355	5.06179	6.44548	6.72144	NaN	NaN	NaN	0.25
1	204070632	'T'	'TAAAAAA'	1	0	1	0	0	0	6	0	0	0	12	0	0	0	1	1	204070324	204074477	6.04408	6.20688	6.01215	6.43754	NaN	NaN	NaN	0.5
1	204452517	'CA'	'C'	1	0	1	0	5	0	0	0	11	0	0	0	1	0	0	NaN	NaN	NaN	NaN	NaN	NaN	NaN	NaN	0.454545	NaN	NaN
1	204462652	'A'	'AACACAC'	1	41	0	0	0	10	7	0	0	40	24	0	0	1	1	1	204461522	204464486	13.7118	12.153	13.3249	14.1813	NaN	NaN	0.25	0.291667
1	205473728	'T'	'TTCC'	1	40	0	0	0	0	7	0	0	0	10	0	0	0	1	1	205473151	205475345	5.02789	4.16856	4.90408	4.22082	NaN	NaN	NaN	0.7
1	205600541	'C'	'CAAGT'	1	0	0	44	38	42	43	44	40	44	44	1	1	1	1	1	205599004	205601649	6.57208	5.98983	6.32734	6.91164	1	0.95	0.954545	0.977273
1	206683059	'CT'	'C'	1	0	1	0	7	7	10	0	10	11	10	0	1	1	1	1	206683009	206683315	3.81329	3.61912	2.86232	3.96423	NaN	0.7	0.636364	1
1	210001746	'AT'	'A'	1	0	1	0	7	7	0	0	13	20	0	0	1	1	0	1	210000598	210002271	5.12617	4.12549	4.80724	6.06499	NaN	0.538462	0.35	NaN
1	210502520	'TA'	'T'	1	0	1	14	0	9	8	21	0	10	14	1	0	1	1	1	210501860	210503117	2.94536	1.7058	1.69114	1.22018	0.666667	NaN	0.9	0.571429
1	211432314	'GA'	'G'	1	0	0	7	0	0	8	22	0	0	23	1	0	0	1	1	211431467	211434580	5.75592	5.24704	5.29472	5.3694	0.318182	NaN	NaN	0.347826
1	211432798	'T'	'TCTC'	1	34	0	13	10	21	9	22	17	24	13	1	1	1	1	1	211431467	211434580	5.75592	5.24704	5.29472	5.3694	0.590909	0.588235	0.875	0.692308
1	211503711	'CT'	'C'	1	0	1	0	6	0	0	0	10	0	0	0	1	0	0	NaN	NaN	NaN	NaN	NaN	NaN	NaN	NaN	0.6	NaN	NaN
1	211505011	'CT'	'C'	1	49	1	0	6	0	0	0	12	0	0	0	1	0	0	NaN	NaN	NaN	NaN	NaN	NaN	NaN	NaN	0.5	NaN	NaN
1	211523543	'CT'	'C'	1	0	1	6	0	0	0	12	0	0	0	1	0	0	0	1	211522322	211525479	3.89058	3.46653	3.22191	3.02052	0.5	NaN	NaN	NaN
1	211523732	'GAACAAA'	'G'	1	0	0	12	0	0	0	12	0	0	0	1	0	0	0	1	211522322	211525479	3.89058	3.46653	3.22191	3.02052	1	NaN	NaN	NaN
1	211688504	'AGC'	'A'	1	0	0	34	22	26	26	34	22	26	26	1	1	1	1	1	211687716	211691482	4.70685	3.68396	3.97174	4.13593	1	1	1	1
1	211777363	'C'	'CT'	1	0	1	0	10	0	0	0	12	0	0	0	1	0	0	1	211776197	211777695	3.4651	4.45452	3.47099	2.71361	NaN	0.833333	NaN	NaN
1	211780598	'CAGAGAG'	'C'	1	38	0	15	0	14	0	16	0	14	0	1	0	1	0	1	211778992	211782258	9.70288	8.07211	7.31532	6.08784	0.9375	NaN	1	NaN
1	213616301	'GT'	'G'	1	0	1	0	8	0	0	0	24	0	0	0	1	0	0	1	213615834	213619064	8.03101	7.4507	7.44693	8.28674	NaN	0.333333	NaN	NaN
1	214777166	'AT'	'A'	1	0	1	0	10	0	0	0	17	0	0	0	1	0	0	1	214775891	214777798	4.71789	4.67	4.67823	5.14303	NaN	0.588235	NaN	NaN
1	215743573	'CT'	'C'	1	0	1	0	6	0	0	0	14	0	0	0	1	0	0	1	215740085	215744092	6.23022	6.93849	6.21961	6.23435	NaN	0.428571	NaN	NaN
1	219484479	'GT'	'G'	1	0	1	0	0	7	0	0	0	11	0	0	0	1	0	1	219482528	219487403	2.37759	2.84385	3.90309	3.39088	NaN	NaN	0.636364	NaN
1	222818115	'CT'	'C'	1	0	1	14	8	0	0	25	14	0	0	1	1	0	0	1	222816770	222818368	8.73584	8.05894	8.19987	9.38021	0.56	0.571429	NaN	NaN
1	226059794	'GA'	'G'	1	0	1	0	7	0	0	0	12	0	0	0	1	0	0	NaN	NaN	NaN	NaN	NaN	NaN	NaN	NaN	0.583333	NaN	NaN
1	226315310	'CA'	'C'	1	0	1	10	0	0	0	16	0	0	0	1	0	0	0	1	226314592	226316535	8.46591	8.42739	7.39294	8.16107	0.625	NaN	NaN	NaN
1	227431457	'TCA'	'T'	1	37	0	9	0	0	10	10	0	0	10	1	0	0	1	1	227430592	227434930	3.7694	3.66777	3.94646	3.52247	0.9	NaN	NaN	1
1	227498375	'GT'	'G'	1	0	1	12	6	0	0	14	15	0	0	1	1	0	0	1	227495913	227500616	3.16523	3.42949	3.32808	3.61742	0.857143	0.4	NaN	NaN
1	227545399	'AT'	'A'	1	0	1	6	0	0	0	11	0	0	0	1	0	0	0	1	227543814	227546240	4.85167	4.62284	4.54486	5.23135	0.545455	NaN	NaN	NaN
1	227583551	'A'	'AAAAC'	1	34	0	17	16	16	7	19	16	19	10	1	1	1	1	1	227583415	227586678	9.79189	9.11075	8.04115	9.05953	0.894737	1	0.842105	0.7
1	227588014	'C'	'CA'	1	0	1	0	0	0	12	0	0	0	12	0	0	0	1	1	227587804	227590672	9.40088	8.88817	8.19312	8.9731	NaN	NaN	NaN	1
1	228984248	'GC'	'G'	1	0	1	8	0	0	0	14	0	0	0	1	0	0	0	1	228983696	228988544	2.44943	2.8799	2.96865	2.78795	0.571429	NaN	NaN	NaN
1	229335120	'CG'	'C'	1	0	0	0	10	9	11	0	12	12	14	0	1	1	1	1	229335058	229336568	6.52163	7.2595	7.49901	7.41585	NaN	0.833333	0.75	0.785714
1	229695145	'CT'	'C'	1	0	1	0	7	0	0	0	16	0	0	0	1	0	0	1	229693598	229695525	4.32114	3.57069	3.98202	3.57131	NaN	0.4375	NaN	NaN
1	230887419	'A'	'AAG'	1	0	0	21	0	19	29	22	0	20	29	1	0	1	1	1	230886245	230889582	14.9853	11.663	13.5401	14.344	0.954545	NaN	0.95	1
1	231113332	'TA'	'T'	1	0	1	9	0	0	0	13	0	0	0	1	0	0	0	1	231112981	231115263	5.12284	4.29893	4.55298	5.5373	0.692308	NaN	NaN	NaN
1	231176064	'GC'	'G'	1	0	1	0	6	0	0	0	11	0	0	0	1	0	0	1	231174686	231176931	3.74475	4.5201	5.82746	4.58385	NaN	0.545455	NaN	NaN
1	231181617	'GA'	'G'	1	0	1	0	0	10	0	0	0	12	0	0	0	1	0	1	231180595	231183355	0.642184	2.23302	2.95652	1.648	NaN	NaN	0.833333	NaN
1	233431748	'CT'	'C'	1	0	1	7	0	0	0	10	0	0	0	1	0	0	0	1	233430653	233432532	5.47736	4.53096	6.04558	6.81177	0.7	NaN	NaN	NaN
1	234735422	'C'	'CA'	1	0	1	6	0	6	8	16	0	14	17	1	0	1	1	1	234735270	234737050	8.84506	8.41581	7.97867	8.81564	0.375	NaN	0.428571	0.470588
1	234746916	'TGGG'	'T'	1	0	1	43	0	29	31	62	0	39	33	1	0	1	1	1	234743572	234749976	17.0443	14.835	14.7376	16.7004	0.693548	NaN	0.74359	0.939394
1	234746916	'TGGGG'	'T'	1	0	1	0	32	0	0	0	72	0	0	0	1	0	0	1	234743572	234749976	17.0443	14.835	14.7376	16.7004	NaN	0.444444	NaN	NaN
1	234854000	'GA'	'G'	1	0	1	0	13	0	0	0	19	0	0	0	1	0	0	NaN	NaN	NaN	NaN	NaN	NaN	NaN	NaN	0.684211	NaN	NaN
1	234859466	'CTG'	'C'	1	0	0	18	11	17	17	21	11	18	18	1	1	1	1	1	234857617	234861854	16.094	14.0492	13.6139	13.885	0.857143	1	0.944444	0.944444
1	234860240	'C'	'CT'	1	0	1	10	0	13	6	40	0	18	11	1	0	1	1	1	234857617	234861854	16.094	14.0492	13.6139	13.885	0.25	NaN	0.722222	0.545455
1	235009692	'GT'	'G'	1	44	1	0	21	18	0	0	21	18	0	0	1	1	0	1	235009535	235012183	10.9496	8.81626	8.78626	10.3971	NaN	1	1	NaN
1	235029870	'AC'	'A'	1	0	0	0	6	0	0	0	15	0	0	0	1	0	0	1	235029041	235030325	7.65093	6.78154	6.11854	4.78668	NaN	0.4	NaN	NaN
1	235100423	'ACG'	'A'	1	0	0	6	0	6	7	15	0	14	13	1	0	1	1	1	235090448	235101873	12.9783	10.1149	10.5807	10.7204	0.4	NaN	0.428571	0.538462
1	235530398	'A'	'ATT'	1	0	1	0	9	0	13	0	17	0	20	0	1	0	1	1	235530054	235531728	5.08239	4.35064	5.10119	5.36752	NaN	0.529412	NaN	0.65
1	244230803	'C'	'CA'	1	0	0	22	19	18	0	50	47	37	0	1	1	1	0	1	244228456	244232160	4.83163	4.92163	4.59993	3.93289	0.44	0.404255	0.486486	NaN
1	244463179	'CT'	'C'	1	46	1	10	13	0	0	38	18	0	0	1	1	0	0	1	244462696	244463766	3.91596	3.69198	4.67456	4.71939	0.263158	0.722222	NaN	NaN
1	245026697	'GAC'	'G'	1	42	0	8	7	7	0	33	26	34	0	1	1	1	0	1	245025844	245028648	11.2321	10.5356	11.047	11.6443	0.242424	0.269231	0.205882	NaN
1	245134506	'TA'	'T'	1	0	1	21	0	0	0	76	0	0	0	1	0	0	0	1	245132933	245135132	16.3358	16.4977	14.5737	16.6904	0.276316	NaN	NaN	NaN
1	245340967	'GGTGT'	'G'	1	30	0	26	15	23	33	80	42	50	104	1	1	1	1	1	245339690	245342172	8.54154	5.83467	8.33059	9.75866	0.325	0.357143	0.46	0.317308
1	247495600	'AC'	'A'	1	0	1	31	27	18	24	34	28	18	25	1	1	1	1	1	247494365	247496476	5.7475	4.50774	5.26104	5.49765	0.911765	0.964286	1	0.96
1	249120080	'TC'	'T'	1	0	1	24	25	12	33	24	26	13	33	1	1	1	1	1	249119536	249121478	9.25412	8.65598	8.49763	9.57035	1	0.961538	0.923077	1
2	1636938	'CT'	'C'	1	0	1	0	15	0	0	0	49	0	0	0	1	0	0	2	1633150	1638405	11.0826	7.95203	8.90927	7.25311	NaN	0.306122	NaN	NaN
2	3523642	'CA'	'C'	1	0	1	0	0	6	0	0	0	21	0	0	0	1	0	2	3522101	3523796	6.34637	7.88062	8.74668	9.98797	NaN	NaN	0.285714	NaN
2	8227138	'TTC'	'T'	1	46	0	0	8	0	11	0	13	0	14	0	1	0	1	2	8226720	8228286	3.15516	2.718	2.98095	2.53988	NaN	0.615385	NaN	0.785714
2	8453569	'GT'	'G'	1	0	1	0	18	0	0	0	37	0	0	0	1	0	0	2	8452063	8454688	10.4872	8.88933	8.14993	7.04361	NaN	0.486486	NaN	NaN
2	8615948	'TA'	'T'	1	0	1	0	13	0	0	0	28	0	0	0	1	0	0	2	8614742	8618712	7.11259	5.76874	5.54382	4.41493	NaN	0.464286	NaN	NaN
2	8796744	'T'	'TAA'	1	0	1	14	10	0	0	15	10	0	0	1	1	0	0	2	8796114	8797788	2.44959	2.19158	2.28484	2.10119	0.933333	1	NaN	NaN
2	9350551	'ATAGT'	'A'	1	0	0	9	8	0	0	10	13	0	0	1	1	0	0	NaN	NaN	NaN	NaN	NaN	NaN	NaN	0.9	0.615385	NaN	NaN
2	9385629	'C'	'CA'	1	0	0	12	12	8	18	32	38	26	41	1	1	1	1	2	9384225	9386277	6.1009	6.6535	5.99232	6.32855	0.375	0.315789	0.307692	0.439024
2	9526272	'CT'	'C'	1	0	1	0	6	0	0	0	12	0	0	0	1	0	0	2	9525914	9528097	6.76538	5.38658	5.19348	5.34151	NaN	0.5	NaN	NaN
2	9614667	'G'	'GGCCCC'	1	0	0	9	0	8	7	23	0	21	21	1	0	1	1	2	9613533	9615930	7.41765	7.02721	7.08296	6.37822	0.391304	NaN	0.380952	0.333333
2	9696436	'C'	'CT'	1	0	0	0	10	17	19	0	10	20	21	0	1	1	1	2	9695040	9696797	7.12466	6.50597	6.93866	7.97676	NaN	1	0.85	0.904762
2	9696442	'GC'	'G'	1	0	1	0	6	10	7	0	10	16	18	0	1	1	1	2	9695040	9696797	7.12466	6.50597	6.93866	7.97676	NaN	0.6	0.625	0.388889
2	9879582	'C'	'CT'	1	0	1	14	0	0	0	16	0	0	0	1	0	0	0	2	9878886	9880023	2.59676	1.9431	1.29034	1.15615	0.875	NaN	NaN	NaN
2	9893586	'G'	'GACACAC'	1	0	0	0	0	8	0	0	0	38	0	0	0	1	0	2	9892485	9895237	10.0364	8.37638	10.2855	8.62635	NaN	NaN	0.210526	NaN
2	10443788	'A'	'AG'	1	0	0	36	31	23	31	38	37	26	37	1	1	1	1	2	10440725	10444819	10.0863	7.84711	7.40323	7.78066	0.947368	0.837838	0.884615	0.837838
2	10572891	'C'	'CG'	1	0	0	0	11	0	0	0	11	0	0	0	1	0	0	2	10571953	10573910	0.754626	0.917937	0.879865	0.772754	NaN	1	NaN	NaN
2	10589530	'CT'	'C'	1	0	1	0	9	0	0	0	17	0	0	0	1	0	0	2	10587556	10590671	8.53167	8.45629	8.27836	9.01833	NaN	0.529412	NaN	NaN
2	10952495	'G'	'GA'	1	0	0	0	0	0	8	0	0	0	37	0	0	0	1	2	10951526	10953580	10.763	9.12243	10.0262	9.10744	NaN	NaN	NaN	0.216216
2	11164093	'G'	'GCT'	1	0	0	0	0	0	21	0	0	0	22	0	0	0	1	2	11162143	11164884	0.808292	0.806437	1.39152	4.43444	NaN	NaN	NaN	0.954545
2	11273407	'G'	'GTCTC'	1	0	0	0	8	0	6	0	21	0	16	0	1	0	1	2	11272493	11273743	3.57056	3.46551	3.52136	3.98776	NaN	0.380952	NaN	0.375
2	11545082	'G'	'GC'	1	0	0	0	0	0	11	0	0	0	11	0	0	0	1	2	11543699	11547406	1.30578	1.11337	1.44372	1.14136	NaN	NaN	NaN	1
2	15814679	'GA'	'G'	1	0	1	0	11	0	0	0	18	0	0	0	1	0	0	2	15812617	15816418	15.6318	12.5975	12.7787	14.3238	NaN	0.611111	NaN	NaN
2	15948143	'AT'	'A'	1	0	1	12	0	0	9	13	0	0	10	1	0	0	1	2	15947629	15949391	3.12029	1.00711	3.22012	1.94034	0.923077	NaN	NaN	0.9
2	16030439	'AAG'	'A'	1	0	0	9	0	0	0	23	0	0	0	1	0	0	0	2	16028687	16033219	9.9216	8.91037	7.88671	7.59	0.391304	NaN	NaN	NaN
2	17935494	'CT'	'C'	1	0	1	11	0	0	0	32	0	0	0	1	0	0	0	2	17934406	17936259	11.2064	9.21251	9.69133	10.4083	0.34375	NaN	NaN	NaN
2	19562363	'T'	'TAC'	1	34	0	10	0	6	8	11	0	11	12	1	0	1	1	2	19561921	19562874	3.02612	2.95728	3.52685	4.02249	0.909091	NaN	0.545455	0.666667
2	19689588	'G'	'GGTTTT'	1	0	0	19	10	16	14	32	12	17	22	1	1	1	1	2	19686535	19693664	5.96666	4.89185	4.82112	5.22681	0.59375	0.833333	0.941176	0.636364
2	19741559	'GAA'	'G'	1	0	1	9	0	0	0	14	0	0	0	1	0	0	0	2	19737604	19742180	4.84979	4.07441	3.97871	5.3635	0.642857	NaN	NaN	NaN
2	20431784	'CT'	'C'	1	0	1	0	6	9	0	0	16	24	0	0	1	1	0	2	20430826	20433672	12.8549	10.9196	11.5826	14.1798	NaN	0.375	0.375	NaN
2	20432111	'C'	'CG'	1	0	1	0	0	0	7	0	0	0	13	0	0	0	1	2	20430826	20433672	12.8549	10.9196	11.5826	14.1798	NaN	NaN	NaN	0.538462
2	24150503	'A'	'AG'	1	0	1	12	9	0	0	17	14	0	0	1	1	0	0	2	24148873	24151002	7.61458	6.90903	7.2359	8.13818	0.705882	0.642857	NaN	NaN
2	24150503	'A'	'AGG'	1	0	1	0	0	11	0	0	0	12	0	0	0	1	0	2	24148873	24151002	7.61458	6.90903	7.2359	8.13818	NaN	NaN	0.916667	NaN
2	25195224	'GT'	'G'	1	0	1	0	31	0	0	0	52	0	0	0	1	0	0	2	25193960	25195845	11.8841	8.96957	9.33072	10.7723	NaN	0.596154	NaN	NaN
2	26102496	'CA'	'C'	1	0	1	12	16	11	10	12	16	11	10	1	1	1	1	2	26100372	26102654	9.68311	8.24002	8.402	9.20642	1	1	1	1
2	26241794	'CT'	'C'	1	0	1	8	0	0	0	16	0	0	0	1	0	0	0	2	26240075	26243881	4.79473	4.01436	4.68625	4.37759	0.5	NaN	NaN	NaN
2	28614733	'C'	'CTTT'	1	0	1	0	9	0	0	0	17	0	0	0	1	0	0	2	28612445	28618314	10.3319	9.57532	8.98192	10.4673	NaN	0.529412	NaN	NaN
2	28816814	'C'	'CTTT'	1	0	1	0	6	0	0	0	14	0	0	0	1	0	0	2	28816272	28818340	5.85596	5.01208	4.72772	5.33634	NaN	0.428571	NaN	NaN
2	28842390	'TG'	'T'	1	0	0	0	0	0	8	0	0	0	18	0	0	0	1	2	28840864	28846002	7.09508	6.94396	6.84195	7.88761	NaN	NaN	NaN	0.444444
2	28862198	'CA'	'C'	1	0	1	12	10	12	13	22	17	17	16	1	1	1	1	NaN	NaN	NaN	NaN	NaN	NaN	NaN	0.545455	0.588235	0.705882	0.8125
2	29341383	'AT'	'A'	1	49	1	0	0	0	8	0	0	0	11	0	0	0	1	2	29340099	29341670	3.27527	2.25895	2.08885	3.35481	NaN	NaN	NaN	0.727273
2	29948020	'CA'	'C'	1	0	1	11	0	0	0	18	0	0	0	1	0	0	0	2	29945772	29949695	6.3549	4.64418	4.97082	3.8503	0.611111	NaN	NaN	NaN
2	30588914	'CA'	'C'	1	0	1	0	8	0	0	0	14	0	0	0	1	0	0	2	30583361	30589127	12.0793	10.9042	10.7322	10.9375	NaN	0.571429	NaN	NaN
2	30634456	'GA'	'G'	1	0	1	9	0	0	0	14	0	0	0	1	0	0	0	2	30632143	30634499	9.93365	8.20315	7.17183	7.894	0.642857	NaN	NaN	NaN
2	37871766	'TA'	'T'	1	0	1	0	8	0	0	0	11	0	0	0	1	0	0	2	37869466	37871822	7.79743	8.11534	6.95599	5.86119	NaN	0.727273	NaN	NaN
2	38664718	'CT'	'C'	1	0	1	0	9	0	0	0	11	0	0	0	1	0	0	NaN	NaN	NaN	NaN	NaN	NaN	NaN	NaN	0.818182	NaN	NaN
2	38827891	'CA'	'C'	1	44	1	0	10	0	0	0	21	0	0	0	1	0	0	2	38827260	38828007	6.97449	9.10165	5.54926	5.17426	NaN	0.47619	NaN	NaN
2	43232561	'CT'	'C'	1	0	1	0	14	0	0	0	46	0	0	0	1	0	0	2	43231623	43234157	9.20027	9.6854	8.45162	9.2168	NaN	0.304348	NaN	NaN
2	43249602	'TGGG'	'T'	1	0	1	17	22	15	12	22	28	29	23	1	1	1	1	2	43247849	43249918	8.56556	8.36171	7.51825	6.92807	0.772727	0.785714	0.517241	0.521739
2	43396792	'T'	'TG'	1	0	0	57	49	40	49	57	50	40	49	1	1	1	1	2	43395121	43397525	11.2808	9.66543	9.98055	11.338	1	0.98	1	1
2	46925484	'C'	'CAA'	1	44	1	0	0	11	6	0	0	25	23	0	0	1	1	2	46924827	46927160	8.30767	7.06589	8.31749	7.79328	NaN	NaN	0.44	0.26087
2	47259998	'CAAA'	'C'	1	45	1	0	0	6	0	0	0	15	0	0	0	1	0	2	47259795	47263907	20.0235	18.9095	18.4833	18.7934	NaN	NaN	0.4	NaN
2	47259998	'CAAAA'	'C'	1	45	1	0	6	0	0	0	15	0	0	0	1	0	0	2	47259795	47263907	20.0235	18.9095	18.4833	18.7934	NaN	0.4	NaN	NaN
2	47266692	'AT'	'A'	1	0	1	9	0	0	0	22	0	0	0	1	0	0	0	NaN	NaN	NaN	NaN	NaN	NaN	NaN	0.409091	NaN	NaN	NaN
2	47269841	'GTA'	'G'	1	0	0	13	0	16	11	25	0	26	15	1	0	1	1	2	47268866	47272219	14.8325	12.2342	12.2517	12.0266	0.52	NaN	0.615385	0.733333
2	47443498	'A'	'AT'	1	40	1	7	0	0	0	10	0	0	0	1	0	0	0	2	47442681	47443955	2.73671	2.08459	1.91344	2.6056	0.7	NaN	NaN	NaN
2	47568310	'AT'	'A'	1	48	1	8	0	0	0	15	0	0	0	1	0	0	0	NaN	NaN	NaN	NaN	NaN	NaN	NaN	0.533333	NaN	NaN	NaN
2	47582519	'CT'	'C'	1	47	1	19	12	0	0	31	24	0	0	1	1	0	0	2	47580677	47583378	9.0607	8.42967	8.3914	8.80134	0.612903	0.5	NaN	NaN
2	47587822	'CT'	'C'	1	0	1	8	0	0	0	38	0	0	0	1	0	0	0	2	47585801	47589675	7.64664	7.20193	6.81203	6.50209	0.210526	NaN	NaN	NaN
2	48667951	'CGCG'	'C'	1	0	0	7	0	0	10	11	0	0	11	1	0	0	1	2	48667299	48668682	4.41001	3.54175	3.91813	5.24441	0.636364	NaN	NaN	0.909091
2	54774095	'T'	'TA'	1	0	1	0	8	13	16	0	25	34	48	0	1	1	1	2	54772181	54774356	12.3478	10.7727	9.87786	11.5134	NaN	0.32	0.382353	0.333333
2	54798703	'C'	'CAT'	1	0	0	0	0	0	24	0	0	0	26	0	0	0	1	2	54796747	54804785	13.5757	11.7275	11.3192	11.1483	NaN	NaN	NaN	0.923077
2	54798713	'TAC'	'T'	1	0	0	10	10	0	0	10	10	0	0	1	1	0	0	2	54796747	54804785	13.5757	11.7275	11.3192	11.1483	1	1	NaN	NaN
2	54807737	'CA'	'C'	1	0	1	0	11	0	0	0	20	0	0	0	1	0	0	2	54805835	54808779	8.41728	7.15341	6.43089	5.95675	NaN	0.55	NaN	NaN
2	55277953	'T'	'TG'	1	0	0	0	27	45	0	0	30	47	0	0	1	1	0	2	55274243	55278892	8.15651	7.08621	6.77075	7.30707	NaN	0.9	0.957447	NaN
2	55496712	'CT'	'C'	1	0	1	0	9	0	0	0	25	0	0	0	1	0	0	2	55495190	55497113	5.47616	5.29356	6.0816	5.96646	NaN	0.36	NaN	NaN
2	61108071	'C'	'CG'	1	0	1	0	0	11	9	0	0	22	19	0	0	1	1	2	61107905	61110616	7.4976	6.88836	7.31594	8.10587	NaN	NaN	0.5	0.473684
2	61697887	'C'	'CG'	1	0	1	10	0	0	0	22	0	0	0	1	0	0	0	2	61697177	61699277	7.85492	6.50668	6.90653	7.42598	0.454545	NaN	NaN	NaN
2	62116031	'CT'	'C'	1	0	1	13	14	9	17	29	30	24	31	1	1	1	1	2	62114954	62116697	8.47224	7.63874	8.18109	8.87065	0.448276	0.466667	0.375	0.548387
2	64873285	'A'	'AC'	1	0	0	0	10	0	0	0	14	0	0	0	1	0	0	NaN	NaN	NaN	NaN	NaN	NaN	NaN	NaN	0.714286	NaN	NaN
2	65587234	'CA'	'C'	1	0	1	7	14	28	34	23	17	31	39	1	1	1	1	2	65585950	65588316	5.72373	4.89189	5.02643	5.29447	0.304348	0.823529	0.903226	0.871795
2	65612102	'A'	'ACTT'	1	0	0	15	12	12	0	16	12	13	0	1	1	1	0	2	65609125	65612695	6.34653	5.66758	5.5561	5.73845	0.9375	1	0.923077	NaN
2	65624743	'CT'	'C'	1	0	1	8	0	6	15	12	0	12	16	1	0	1	1	2	65622286	65624907	4.26544	4.59893	5.15495	4.7252	0.666667	NaN	0.5	0.9375
2	65639280	'G'	'GAA'	1	47	0	0	8	0	0	0	25	0	0	0	1	0	0	2	65638295	65639593	6.28227	5.24937	6.40864	6.24593	NaN	0.32	NaN	NaN
2	65659771	'GA'	'G'	1	0	1	0	6	0	0	0	20	0	0	0	1	0	0	2	65656932	65659914	11.9793	10.3889	10.7056	12.1146	NaN	0.3	NaN	NaN
2	68954040	'C'	'CT'	1	0	1	0	0	0	11	0	0	0	11	0	0	0	1	2	68953824	68955219	4.35582	3.69858	5.79769	5.48993	NaN	NaN	NaN	1
2	69984066	'A'	'ATT'	1	46	1	0	7	0	7	0	11	0	13	0	1	0	1	2	69981821	69984327	5.49024	5.56591	5.59434	6.24086	NaN	0.636364	NaN	0.538462
2	69990794	'CT'	'C'	1	0	1	9	10	0	0	19	20	0	0	1	1	0	0	2	69988793	69994639	8.2187	8.26791	7.88614	8.20389	0.473684	0.5	NaN	NaN
2	70001459	'GCC'	'G'	1	38	1	0	6	0	0	0	10	0	0	0	1	0	0	2	69996017	70001740	8.7845	9.1535	9.01912	9.29386	NaN	0.6	NaN	NaN
2	70175215	'CA'	'C'	1	46	1	18	12	0	0	29	29	0	0	1	1	0	0	2	70172068	70175450	13.5631	12.4867	15.2671	12.5619	0.62069	0.413793	NaN	NaN
2	70314461	'GT'	'G'	1	0	1	0	40	0	0	0	76	0	0	0	1	0	0	2	70312236	70315976	18.9582	17.6889	17.6694	18.552	NaN	0.526316	NaN	NaN
2	70782647	'T'	'TCC'	1	0	0	0	7	0	0	0	12	0	0	0	1	0	0	NaN	NaN	NaN	NaN	NaN	NaN	NaN	NaN	0.583333	NaN	NaN
2	74055614	'TA'	'T'	1	49	1	0	6	0	0	0	10	0	0	0	1	0	0	2	74055458	74056830	6.21685	5.38692	6.13902	6.42037	NaN	0.6	NaN	NaN
2	85186115	'CTT'	'C'	1	42	1	8	9	11	0	15	11	13	0	1	1	1	0	2	85184792	85186804	4.72024	2.9329	3.95173	3.79633	0.533333	0.818182	0.846154	NaN
2	85649288	'C'	'CT'	1	0	1	20	7	14	9	27	23	25	12	1	1	1	1	2	85648059	85649918	6.4162	5.68654	5.75626	5.31702	0.740741	0.304348	0.56	0.75
2	85697165	'CT'	'C'	1	43	1	16	12	13	0	16	16	14	0	1	1	1	0	2	85694471	85699350	9.46299	8.17857	6.97052	5.89323	1	0.75	0.928571	NaN
2	85726070	'G'	'GT'	1	34	1	12	12	0	7	22	21	0	22	1	1	0	1	2	85725144	85727613	3.07844	3.33401	3.02865	2.94301	0.545455	0.571429	NaN	0.318182
2	85726081	'G'	'GTT'	1	34	0	0	7	0	9	0	25	0	21	0	1	0	1	2	85725144	85727613	3.07844	3.33401	3.02865	2.94301	NaN	0.28	NaN	0.428571
2	85823167	'TG'	'T'	1	0	0	0	6	10	13	0	16	22	24	0	1	1	1	2	85822019	85823362	6.92606	5.02498	5.61767	6.42838	NaN	0.375	0.454545	0.541667
2	88355606	'TA'	'T'	1	0	1	0	23	0	0	0	30	0	0	0	1	0	0	2	88354238	88357797	9.2523	7.81164	8.9445	7.9952	NaN	0.766667	NaN	NaN
2	97001734	'CG'	'C'	1	0	1	6	0	0	0	13	0	0	0	1	0	0	0	2	97000785	97002459	6.53451	5.74232	6.01237	5.73408	0.461538	NaN	NaN	NaN
2	99758040	'A'	'AG'	1	0	0	0	0	7	7	0	0	18	24	0	0	1	1	2	99757059	99758813	5.8092	5.17643	5.78442	6.00373	NaN	NaN	0.388889	0.291667
2	101180084	'CT'	'C'	1	0	1	0	0	0	11	0	0	0	32	0	0	0	1	2	101178789	101180532	7.33175	6.23966	7.18	7.50642	NaN	NaN	NaN	0.34375
2	101435612	'GA'	'G'	1	0	1	0	8	0	0	0	35	0	0	0	1	0	0	2	101432996	101437544	12.2528	11.9944	11.4835	9.49631	NaN	0.228571	NaN	NaN
2	101680223	'CA'	'C'	1	0	1	11	0	0	0	19	0	0	0	1	0	0	0	2	101679234	101683490	11.6889	10.8186	9.75335	9.49093	0.578947	NaN	NaN	NaN
2	101957424	'C'	'CT'	1	0	1	5	0	0	0	10	0	0	0	1	0	0	0	2	101957031	101959767	2.38778	2.28045	2.3868	1.89078	0.5	NaN	NaN	NaN
2	101957424	'C'	'CTTT'	1	0	1	0	0	7	0	0	0	11	0	0	0	1	0	2	101957031	101959767	2.38778	2.28045	2.3868	1.89078	NaN	NaN	0.636364	NaN
2	102062574	'TA'	'T'	1	0	1	32	17	25	14	32	17	25	14	1	1	1	1	NaN	NaN	NaN	NaN	NaN	NaN	NaN	1	1	1	1
2	102062943	'T'	'TGAA'	1	44	0	8	8	0	0	12	10	0	0	1	1	0	0	2	102062607	102065578	9.19745	7.07009	7.20112	4.87705	0.666667	0.8	NaN	NaN
2	102247627	'CT'	'C'	1	0	1	18	8	0	0	48	26	0	0	1	1	0	0	2	102245318	102248103	13.4138	10.0405	10.6907	9.76384	0.375	0.307692	NaN	NaN
2	102254155	'G'	'GT'	1	0	1	9	9	15	0	10	13	18	0	1	1	1	0	2	102253989	102255880	4.40937	3.40833	4.69334	2.86853	0.9	0.692308	0.833333	NaN
2	103281540	'G'	'GT'	1	0	1	16	0	0	0	18	0	0	0	1	0	0	0	2	103276240	103281701	5.39575	4.84814	3.30864	3.8782	0.888889	NaN	NaN	NaN
2	103352295	'A'	'ACG'	1	46	0	0	0	0	16	0	0	0	17	0	0	0	1	2	103351719	103353830	7.78172	6.94213	7.37969	7.07063	NaN	NaN	NaN	0.941176
2	106003213	'CT'	'C'	1	48	1	0	10	0	0	0	47	0	0	0	1	0	0	2	106001099	106004586	13.4252	12.0046	12.981	12.4384	NaN	0.212766	NaN	NaN
2	106429246	'A'	'ACCC'	1	0	0	23	35	24	33	23	37	24	34	1	1	1	1	2	106427425	106430141	3.82347	5.72506	4.44276	4.85861	1	0.945946	1	0.970588
2	106742851	'AC'	'A'	1	0	0	19	16	26	14	19	16	26	14	1	1	1	1	2	106740949	106745119	3.12281	3.22006	3.48448	3.20171	1	1	1	1
2	110455779	'GT'	'G'	1	35	1	6	0	0	0	11	0	0	0	1	0	0	0	NaN	NaN	NaN	NaN	NaN	NaN	NaN	0.545455	NaN	NaN	NaN
2	111788308	'C'	'CAA'	1	0	1	0	0	7	0	0	0	16	0	0	0	1	0	2	111787858	111791707	9.8809	7.19494	9.90149	9.88197	NaN	NaN	0.4375	NaN
2	112416580	'C'	'CA'	1	0	1	29	24	26	21	52	42	41	51	1	1	1	1	2	112415204	112419099	11.4709	8.66172	9.98639	9.83846	0.557692	0.571429	0.634146	0.411765
2	112460908	'CA'	'C'	1	46	1	12	0	0	0	32	0	0	0	1	0	0	0	2	112459371	112465521	17.3749	14.3142	15.301	13.7841	0.375	NaN	NaN	NaN
2	112462383	'TA'	'T'	1	0	1	6	8	0	0	19	32	0	0	1	1	0	0	2	112459371	112465521	17.3749	14.3142	15.301	13.7841	0.315789	0.25	NaN	NaN
2	112464941	'CT'	'C'	1	0	1	11	9	0	0	26	24	0	0	1	1	0	0	2	112459371	112465521	17.3749	14.3142	15.301	13.7841	0.423077	0.375	NaN	NaN
2	113998621	'GAGA'	'G'	1	0	0	0	0	0	10	0	0	0	19	0	0	0	1	2	113997679	114000064	6.4165	5.12685	6.01857	7.49937	NaN	NaN	NaN	0.526316
2	114733889	'CAGCT'	'C'	1	0	0	11	13	8	0	18	19	14	0	1	1	1	0	NaN	NaN	NaN	NaN	NaN	NaN	NaN	0.611111	0.684211	0.571429	NaN
2	114734509	'GT'	'G'	1	0	1	10	10	0	0	13	15	0	0	1	1	0	0	2	114733935	114737174	14.4037	12.3251	11.4159	10.02	0.769231	0.666667	NaN	NaN
2	119002062	'CA'	'C'	1	0	1	6	0	0	0	12	0	0	0	1	0	0	0	2	118998677	119002882	4.10748	4.18	4.78324	3.96492	0.5	NaN	NaN	NaN
2	120518309	'C'	'CT'	1	0	1	0	0	0	13	0	0	0	17	0	0	0	1	2	120516847	120518678	9.11997	8.34802	8.74111	8.99515	NaN	NaN	NaN	0.764706
2	120522215	'CT'	'C'	1	0	1	7	0	0	0	12	0	0	0	1	0	0	0	2	120521460	120522223	3.95721	5.18979	4.50988	3.02806	0.583333	NaN	NaN	NaN
2	122465745	'C'	'CT'	1	45	1	8	0	0	0	10	0	0	0	1	0	0	0	2	122462851	122466183	4.36151	3.28126	3.25394	3.05601	0.8	NaN	NaN	NaN
2	126817415	'T'	'TG'	1	45	0	0	9	0	0	0	12	0	0	0	1	0	0	2	126816276	126818470	1.43432	1.91059	1.65401	0.9091	NaN	0.75	NaN	NaN
2	127850562	'TA'	'T'	1	0	1	9	0	0	0	19	0	0	0	1	0	0	0	2	127849865	127852369	4.33308	4.36584	4.16333	3.56718	0.473684	NaN	NaN	NaN
2	127857892	'AG'	'A'	1	0	0	25	13	16	22	42	24	22	33	1	1	1	1	2	127857445	127859577	6.95378	5.04043	5.69168	7.12952	0.595238	0.541667	0.727273	0.666667
2	128144968	'A'	'ACGCG'	1	49	0	0	0	0	22	0	0	0	26	0	0	0	1	2	128144474	128146567	8.58137	7.87573	8.53088	9.2991	NaN	NaN	NaN	0.846154
2	133015235	'C'	'CT'	1	0	0	22	20	0	17	22	21	0	18	1	1	0	1	NaN	NaN	NaN	NaN	NaN	NaN	NaN	1	0.952381	NaN	0.944444
2	133027531	'G'	'GAC'	1	38	0	0	0	27	0	0	0	32	0	0	0	1	0	2	133022506	133030815	6.7306	7.08887	6.6396	6.21434	NaN	NaN	0.84375	NaN
2	133029317	'G'	'GAAAC'	1	48	0	28	10	6	14	38	14	10	20	1	1	1	1	2	133022506	133030815	6.7306	7.08887	6.6396	6.21434	0.736842	0.714286	0.6	0.7
2	133171603	'AGTGT'	'A'	1	0	0	0	0	11	10	0	0	11	10	0	0	1	1	NaN	NaN	NaN	NaN	NaN	NaN	NaN	NaN	NaN	1	1
2	134895561	'GT'	'G'	1	47	1	13	0	0	0	22	0	0	0	1	0	0	0	2	134893094	134895665	7.28262	6.44169	7.71865	8.95633	0.590909	NaN	NaN	NaN
2	135125642	'AG'	'A'	1	0	0	12	0	0	9	25	0	0	32	1	0	0	1	2	135124577	135126906	3.90731	3.63251	3.71183	3.40218	0.48	NaN	NaN	0.28125
2	135426100	'T'	'TA'	1	0	1	0	14	0	0	0	20	0	0	0	1	0	0	2	135424634	135429262	8.58146	6.16532	7.81807	7.19811	NaN	0.7	NaN	NaN
2	139249773	'CT'	'C'	1	0	1	0	15	0	0	0	18	0	0	0	1	0	0	2	139247556	139251262	3.04458	3.07069	2.35175	1.73912	NaN	0.833333	NaN	NaN
2	151335093	'C'	'CA'	1	0	1	13	14	18	22	46	35	40	29	1	1	1	1	2	151332850	151336427	9.52024	6.80727	7.15127	7.71903	0.282609	0.4	0.45	0.758621
2	151343674	'CT'	'C'	1	0	1	0	18	0	0	0	32	0	0	0	1	0	0	2	151341381	151343946	14.8651	11.2537	11.6434	13.1818	NaN	0.5625	NaN	NaN
2	153574145	'TG'	'T'	1	0	1	7	10	8	19	21	24	23	34	1	1	1	1	2	153573346	153575676	11.8583	11.2807	10.9075	11.3922	0.333333	0.416667	0.347826	0.558824
2	158694387	'CTT'	'C'	1	0	0	26	19	24	33	36	29	35	42	1	1	1	1	2	158692865	158696108	3.73489	2.55532	3.66043	4.03213	0.722222	0.655172	0.685714	0.785714
2	158732000	'AAC'	'A'	1	35	0	0	9	0	0	0	10	0	0	0	1	0	0	2	158731838	158733632	5.9077	4.36928	5.23039	6.2853	NaN	0.9	NaN	NaN
2	159981254	'AT'	'A'	1	0	1	0	14	0	0	0	28	0	0	0	1	0	0	2	159979897	159982451	8.65672	7.69108	7.77454	7.67276	NaN	0.5	NaN	NaN
2	160008974	'A'	'AT'	1	0	1	0	13	11	0	0	20	34	0	0	1	1	0	2	160006942	160015342	8.35289	8.36057	8.09261	9.06783	NaN	0.65	0.323529	NaN
2	160568604	'GAA'	'G'	1	0	1	11	0	15	19	19	0	18	28	1	0	1	1	2	160568275	160569903	11.4077	9.68254	10.2705	11.4555	0.578947	NaN	0.833333	0.678571
2	160568604	'GAAA'	'G'	1	0	1	0	13	0	0	0	18	0	0	0	1	0	0	2	160568275	160569903	11.4077	9.68254	10.2705	11.4555	NaN	0.722222	NaN	NaN
2	160919040	'AC'	'A'	1	0	1	11	21	30	36	11	21	30	36	1	1	1	1	2	160918503	160920057	1.76883	3.25034	4.78105	6.19069	1	1	1	1
2	169055047	'CAAGT'	'C'	1	0	0	0	8	0	0	0	17	0	0	0	1	0	0	2	169052505	169057040	7.94807	7.61491	6.49484	7.69859	NaN	0.470588	NaN	NaN
2	169056041	'CT'	'C'	1	0	1	8	16	0	0	32	32	0	0	1	1	0	0	2	169052505	169057040	7.94807	7.61491	6.49484	7.69859	0.25	0.5	NaN	NaN
2	169312342	'CT'	'C'	1	0	1	0	0	7	0	0	0	11	0	0	0	1	0	2	169312092	169314326	6.72288	6.0727	6.34242	6.16641	NaN	NaN	0.636364	NaN
2	169312342	'CTTT'	'C'	1	0	1	0	0	0	6	0	0	0	12	0	0	0	1	2	169312092	169314326	6.72288	6.0727	6.34242	6.16641	NaN	NaN	NaN	0.5
2	169402019	'AT'	'A'	1	0	1	10	0	0	0	19	0	0	0	1	0	0	0	2	169400831	169403553	3.694	2.5122	2.82793	3.05611	0.526316	NaN	NaN	NaN
2	170590112	'GCACA'	'G'	1	46	0	0	6	8	0	0	12	17	0	0	1	1	0	2	170589810	170591370	5.59918	5.23359	5.87371	5.66118	NaN	0.5	0.470588	NaN
2	170655788	'C'	'CTT'	1	0	1	0	0	0	6	0	0	0	23	0	0	0	1	2	170654999	170657034	3.29364	2.84627	3.24265	3.92038	NaN	NaN	NaN	0.26087
2	171673133	'GA'	'G'	1	0	1	0	7	0	0	0	16	0	0	0	1	0	0	2	171672482	171674435	5.43862	4.67155	5.00597	5.15102	NaN	0.4375	NaN	NaN
2	173110996	'CA'	'C'	1	0	1	0	0	12	7	0	0	17	10	0	0	1	1	NaN	NaN	NaN	NaN	NaN	NaN	NaN	NaN	NaN	0.705882	0.7
2	173117934	'C'	'CTGTGTA'	1	0	0	22	19	13	23	24	19	13	25	1	1	1	1	2	173115596	173119846	12.3711	11.3131	11.1216	11.5909	0.916667	1	1	0.92
2	173293273	'G'	'GAAA'	1	0	1	0	0	9	0	0	0	23	0	0	0	1	0	2	173291382	173294946	8.43909	9.26427	9.20439	10.2291	NaN	NaN	0.391304	NaN
2	173940437	'CG'	'C'	1	0	0	69	46	43	49	69	46	43	49	1	1	1	1	2	173940161	173942016	13.6868	11.1159	12.1977	11.2713	1	1	1	1
2	178108725	'TA'	'T'	1	0	1	6	0	0	0	14	0	0	0	1	0	0	0	2	178106295	178111059	9.01157	7.74273	8.51214	9.42019	0.428571	NaN	NaN	NaN
2	178129390	'TGGC'	'T'	1	0	0	41	40	37	40	59	57	47	56	1	1	1	1	2	178127583	178130566	16.0165	14.7513	14.3133	16.7402	0.694915	0.701754	0.787234	0.714286
2	178261665	'C'	'CTTTTCTT'	1	46	0	21	0	0	0	30	0	0	0	1	0	0	0	2	178261601	178263667	7.96213	6.80342	6.72367	6.95404	0.7	NaN	NaN	NaN
2	182656463	'G'	'GA'	1	0	1	20	21	0	29	23	23	0	30	1	1	0	1	2	182654713	182657159	11.482	9.79333	9.93682	10.0098	0.869565	0.913043	NaN	0.966667
2	187350556	'CAAG'	'C'	1	0	0	25	17	23	19	37	35	31	28	1	1	1	1	2	187350145	187351911	7.44215	6.91668	7.42025	7.78721	0.675676	0.485714	0.741935	0.678571
2	187351344	'C'	'CTG'	1	0	0	20	16	12	20	56	54	43	50	1	1	1	1	2	187350145	187351911	7.44215	6.91668	7.42025	7.78721	0.357143	0.296296	0.27907	0.4
2	189159251	'CT'	'C'	1	0	1	0	12	0	0	0	26	0	0	0	1	0	0	2	189156025	189159954	12.6412	9.22151	11.0709	15.7767	NaN	0.461538	NaN	NaN
2	191200236	'ATT'	'A'	1	0	1	0	6	0	0	0	15	0	0	0	1	0	0	2	191198186	191200777	2.56959	2.76104	2.7835	2.52954	NaN	0.4	NaN	NaN
2	192458233	'CA'	'C'	1	0	1	0	0	0	9	0	0	0	17	0	0	0	1	2	192457452	192459476	2.34052	1.96878	3.2203	3.27029	NaN	NaN	NaN	0.529412
2	192543129	'CT'	'C'	1	0	1	0	13	0	7	0	21	0	12	0	1	0	1	2	192542176	192544386	5.23826	4.93159	6.28576	7.64168	NaN	0.619048	NaN	0.583333
2	197105022	'T'	'TA'	1	0	1	0	6	7	6	0	12	11	11	0	1	1	1	2	197104353	197105278	3.90317	4.05835	3.8957	4.47564	NaN	0.5	0.636364	0.545455
2	198316783	'CT'	'C'	1	0	1	6	0	0	8	15	0	0	15	1	0	0	1	2	198316476	198319156	8.21596	6.85425	8.14231	8.26503	0.4	NaN	NaN	0.533333
2	200324568	'ACTCGCC'	'A'	1	0	0	12	12	18	12	12	16	18	14	1	1	1	1	2	200320091	200324861	6.16056	5.58912	5.62966	4.94087	1	0.75	1	0.857143
2	201271132	'TA'	'T'	1	0	1	16	12	0	0	27	40	0	0	1	1	0	0	2	201269054	201273897	10.4836	9.6538	9.96062	9.97728	0.592593	0.3	NaN	NaN
2	201613196	'GCACACA'	'G'	1	0	0	9	0	0	0	11	0	0	0	1	0	0	0	2	201612014	201613591	5.20034	3.83804	5.48071	3.77283	0.818182	NaN	NaN	NaN
2	201727866	'CT'	'C'	1	0	1	12	0	0	8	15	0	0	15	1	0	0	1	2	201727349	201729851	13.0914	11.8285	12.2829	12.0417	0.8	NaN	NaN	0.533333
2	201982473	'CT'	'C'	1	47	1	0	10	0	0	0	42	0	0	0	1	0	0	2	201980431	201984212	16.3125	16.1982	15.3929	15.8432	NaN	0.238095	NaN	NaN
2	201982473	'CTT'	'C'	1	47	1	8	0	0	0	32	0	0	0	1	0	0	0	2	201980431	201984212	16.3125	16.1982	15.3929	15.8432	0.25	NaN	NaN	NaN
2	202662666	'CT'	'C'	1	0	1	18	0	0	0	42	0	0	0	1	0	0	0	2	202661295	202664825	5.92594	7.48402	6.40492	5.88729	0.428571	NaN	NaN	NaN
2	203052034	'CT'	'C'	1	43	1	0	8	0	0	0	20	0	0	0	1	0	0	2	203050790	203054023	4.50557	4.37533	4.33316	5.13626	NaN	0.4	NaN	NaN
2	204363436	'TA'	'T'	1	0	1	0	9	0	0	0	19	0	0	0	1	0	0	2	204362436	204364999	3.74133	3.25851	4.054	4.64394	NaN	0.473684	NaN	NaN
2	206620334	'GA'	'G'	1	0	1	9	0	0	0	16	0	0	0	1	0	0	0	2	206616478	206620972	6.04829	4.33775	5.53547	7.00291	0.5625	NaN	NaN	NaN
2	208491108	'AT'	'A'	1	0	1	0	0	0	7	0	0	0	10	0	0	0	1	2	208488394	208491201	6.05125	5.67142	5.91289	5.70464	NaN	NaN	NaN	0.7
2	208698218	'GT'	'G'	1	0	1	0	9	0	0	0	19	0	0	0	1	0	0	2	208691063	208698538	11.9557	10.6743	10.1549	9.5093	NaN	0.473684	NaN	NaN
2	211036384	'GA'	'G'	1	0	1	7	0	0	0	19	0	0	0	1	0	0	0	2	211034470	211037177	5.07433	4.73847	4.58562	6.19871	0.368421	NaN	NaN	NaN
2	215673424	'CAAG'	'C'	1	0	0	0	0	7	7	0	0	12	12	0	0	1	1	2	215672629	215675243	5.21133	4.45711	4.47899	4.36469	NaN	NaN	0.583333	0.583333
2	219158303	'C'	'CT'	1	38	1	0	6	0	0	0	20	0	0	0	1	0	0	NaN	NaN	NaN	NaN	NaN	NaN	NaN	NaN	0.3	NaN	NaN
2	219158303	'C'	'CTT'	1	38	1	0	0	0	7	0	0	0	10	0	0	0	1	NaN	NaN	NaN	NaN	NaN	NaN	NaN	NaN	NaN	NaN	0.7
2	219285301	'GT'	'G'	1	43	1	0	10	0	14	0	12	0	15	0	1	0	1	2	219283126	219286136	6.2246	5.70871	5.21472	4.87943	NaN	0.833333	NaN	0.933333
2	222382357	'AT'	'A'	1	0	1	8	0	0	0	15	0	0	0	1	0	0	0	2	222381460	222385050	6.98535	7.23157	7.50854	8.34447	0.533333	NaN	NaN	NaN
2	222391262	'TAA'	'T'	1	0	1	12	12	18	15	14	15	23	16	1	1	1	1	2	222391120	222396101	6.53615	6.95944	7.15504	6.32056	0.857143	0.8	0.782609	0.9375
2	225543747	'TTG'	'T'	1	0	0	11	17	18	21	15	17	34	21	1	1	1	1	2	225542615	225544901	8.97041	7.66834	8.27608	10.6717	0.733333	1	0.529412	1
2	225544562	'GA'	'G'	1	0	1	7	10	0	0	32	19	0	0	1	1	0	0	2	225542615	225544901	8.97041	7.66834	8.27608	10.6717	0.21875	0.526316	NaN	NaN
2	227002790	'CT'	'C'	1	0	1	0	6	0	0	0	14	0	0	0	1	0	0	2	227000226	227002796	6.17583	5.36805	6.01723	8.24763	NaN	0.428571	NaN	NaN
2	228368904	'A'	'AT'	1	0	1	0	0	10	10	0	0	15	11	0	0	1	1	2	228367204	228369298	5.99487	4.89788	5.66798	6.28018	NaN	NaN	0.666667	0.909091
2	230705442	'CAA'	'C'	1	49	1	16	18	16	16	17	22	17	16	1	1	1	1	NaN	NaN	NaN	NaN	NaN	NaN	NaN	0.941176	0.818182	0.941176	1
2	232243629	'C'	'CT'	1	42	1	0	0	8	0	0	0	25	0	0	0	1	0	2	232242630	232245108	6.97814	5.59363	5.3497	4.19282	NaN	NaN	0.32	NaN
2	232532480	'CT'	'C'	1	46	1	0	7	0	0	0	23	0	0	0	1	0	0	2	232529877	232532507	15.6426	13.9069	14.1595	14.8564	NaN	0.304348	NaN	NaN
2	233415606	'A'	'AG'	1	0	1	24	0	0	0	70	0	0	0	1	0	0	0	2	233414425	233416374	10.4333	9.30082	10.1333	10.9192	0.342857	NaN	NaN	NaN
2	234074496	'TTG'	'T'	1	34	0	15	15	18	20	15	15	18	21	1	1	1	1	2	234073070	234075396	5.06505	4.75597	4.68552	4.88133	1	1	1	0.952381
2	234258546	'AT'	'A'	1	0	1	0	0	10	0	0	0	10	0	0	0	1	0	2	234257728	234260798	2.77947	2.49354	2.26652	2.1814	NaN	NaN	1	NaN
2	234599404	'CAT'	'C'	1	0	0	13	17	21	21	13	17	21	21	1	1	1	1	2	234597398	234602732	4.52503	6.02935	5.69118	6.0051	1	1	1	1
2	234603772	'T'	'TTTTC'	1	32	0	0	9	0	0	0	13	0	0	0	1	0	0	NaN	NaN	NaN	NaN	NaN	NaN	NaN	NaN	0.692308	NaN	NaN
2	234603776	'C'	'CTTTCT'	1	32	1	10	0	0	0	10	0	0	0	1	0	0	0	NaN	NaN	NaN	NaN	NaN	NaN	NaN	1	NaN	NaN	NaN
2	235010079	'GA'	'G'	1	0	0	6	0	0	0	18	0	0	0	1	0	0	0	2	235009834	235012227	3.44678	3.4899	3.10548	2.79828	0.333333	NaN	NaN	NaN
2	235151097	'GT'	'G'	1	0	1	18	8	11	10	19	12	12	13	1	1	1	1	2	235149803	235154717	3.83409	2.54425	3.16403	3.06951	0.947368	0.666667	0.916667	0.769231
2	235238518	'T'	'TA'	1	0	1	0	7	0	0	0	11	0	0	0	1	0	0	2	235237190	235239612	5.45072	4.27083	5.02955	5.06351	NaN	0.636364	NaN	NaN
2	235238518	'T'	'TAA'	1	0	1	11	0	0	10	13	0	0	10	1	0	0	1	2	235237190	235239612	5.45072	4.27083	5.02955	5.06351	0.846154	NaN	NaN	1
2	235338909	'CA'	'C'	1	47	1	0	7	0	0	0	12	0	0	0	1	0	0	NaN	NaN	NaN	NaN	NaN	NaN	NaN	NaN	0.583333	NaN	NaN
2	235357089	'CT'	'C'	1	0	1	11	0	0	0	34	0	0	0	1	0	0	0	2	235354573	235363286	8.51459	7.96026	8.52507	8.38353	0.323529	NaN	NaN	NaN
2	235357484	'CT'	'C'	1	0	1	27	0	0	0	32	0	0	0	1	0	0	0	2	235354573	235363286	8.51459	7.96026	8.52507	8.38353	0.84375	NaN	NaN	NaN
2	235361292	'CT'	'C'	1	0	1	9	0	0	0	27	0	0	0	1	0	0	0	2	235354573	235363286	8.51459	7.96026	8.52507	8.38353	0.333333	NaN	NaN	NaN
2	236414573	'CT'	'C'	1	42	1	0	7	8	0	0	12	12	0	0	1	1	0	2	236413601	236414725	6.90032	6.16778	6.88596	6.81239	NaN	0.583333	0.666667	NaN
2	236422806	'GCA'	'G'	1	38	0	11	0	0	0	34	0	0	0	1	0	0	0	2	236417964	236424366	11.309	9.8279	10.5492	10.4539	0.323529	NaN	NaN	NaN
2	236460756	'A'	'ACTGC'	1	0	0	0	0	0	6	0	0	0	12	0	0	0	1	2	236460148	236463446	3.28331	3.09055	2.87041	3.20383	NaN	NaN	NaN	0.5
2	238597084	'CT'	'C'	1	0	1	0	0	0	6	0	0	0	11	0	0	0	1	2	238595508	238597950	2.20524	2.31412	2.13923	3.02939	NaN	NaN	NaN	0.545455
2	240086925	'G'	'GA'	1	44	1	0	15	0	0	0	16	0	0	0	1	0	0	2	240085279	240089831	1.4354	1.62926	1.05134	1.2763	NaN	0.9375	NaN	NaN
2	240152064	'CAA'	'C'	1	0	1	0	14	6	12	0	20	18	24	0	1	1	1	2	240151832	240154740	9.33413	8.70979	8.89128	8.40497	NaN	0.7	0.333333	0.5
2	240154431	'TC'	'T'	1	0	0	35	29	33	25	42	35	35	29	1	1	1	1	2	240151832	240154740	9.33413	8.70979	8.89128	8.40497	0.833333	0.828571	0.942857	0.862069
2	240164851	'CT'	'C'	1	43	1	25	16	0	0	43	35	0	0	1	1	0	0	2	240164073	240169725	10.7084	10.1414	10.5171	10.4133	0.581395	0.457143	NaN	NaN
2	242312477	'G'	'GT'	1	0	1	6	0	9	11	11	0	17	20	1	0	1	1	2	242311621	242316336	5.56241	5.75594	5.70267	5.55182	0.545455	NaN	0.529412	0.55
2	242313429	'CT'	'C'	1	0	1	13	0	0	0	29	0	0	0	1	0	0	0	2	242311621	242316336	5.56241	5.75594	5.70267	5.55182	0.448276	NaN	NaN	NaN
3	5025535	'G'	'GTA'	1	43	0	19	0	16	10	19	0	16	10	1	0	1	1	3	5018942	5026465	7.77209	5.57093	6.07771	6.33892	1	NaN	1	1
3	9851643	'G'	'GGGC'	1	0	0	11	0	0	0	38	0	0	0	1	0	0	0	3	9850496	9852183	4.86145	4.00738	5.09616	4.45581	0.289474	NaN	NaN	NaN
3	11665222	'T'	'TC'	1	45	0	0	0	0	11	0	0	0	11	0	0	0	1	3	11665218	11666370	5.49069	5.32833	5.11426	4.23161	NaN	NaN	NaN	1
3	14186607	'TA'	'T'	1	0	1	11	13	0	0	16	19	0	0	1	1	0	0	3	14185332	14187287	3.80604	5.07888	4.19102	6.00337	0.6875	0.684211	NaN	NaN
3	14444329	'CT'	'C'	1	0	0	6	8	10	12	6	8	10	12	1	1	1	1	3	14443479	14446731	4.95093	5.31416	5.25331	4.78944	1	1	1	1
3	14474609	'C'	'CG'	1	0	0	0	7	0	0	0	12	0	0	0	1	0	0	3	14472886	14476390	4.06316	5.07815	4.91189	3.99464	NaN	0.583333	NaN	NaN
3	15351413	'ACC'	'A'	1	0	1	10	0	0	0	11	0	0	0	1	0	0	0	3	15349953	15353144	4.19453	4.72638	4.08228	4.84318	0.909091	NaN	NaN	NaN
3	15838150	'G'	'GT'	1	0	1	0	10	0	11	0	10	0	14	0	1	0	1	3	15837074	15840362	3.89113	4.48763	3.71581	3.96696	NaN	1	NaN	0.785714
3	15901053	'CT'	'C'	1	0	0	35	32	39	0	35	32	39	0	1	1	1	0	3	15900169	15902112	5.54844	5.2391	6.26288	6.33371	1	1	1	NaN
3	16354712	'AT'	'A'	1	47	1	0	6	0	0	0	12	0	0	0	1	0	0	3	16351490	16356346	2.82917	3.2609	4.80153	4.47189	NaN	0.5	NaN	NaN
3	18466338	'GC'	'G'	1	0	1	0	10	0	0	0	19	0	0	0	1	0	0	3	18465792	18467879	2.78158	1.93025	2.61923	1.8011	NaN	0.526316	NaN	NaN
3	23958213	'G'	'GA'	1	0	0	0	0	0	10	0	0	0	11	0	0	0	1	3	23957921	23959825	7.44596	6.35273	7.31972	7.40727	NaN	NaN	NaN	0.909091
3	23986697	'AG'	'A'	1	0	0	0	11	12	12	0	11	12	13	0	1	1	1	3	23986365	23988375	8.36471	6.4783	7.64684	9.20312	NaN	1	1	0.923077
3	24536806	'A'	'ACC'	1	32	0	17	23	21	0	19	29	25	0	1	1	1	0	3	24535368	24537574	5.0469	4.05706	4.66262	5.99128	0.894737	0.793103	0.84	NaN
3	31118366	'TA'	'T'	1	0	1	0	6	0	0	0	12	0	0	0	1	0	0	3	31117559	31119664	2.03462	1.99133	2.20155	1.74927	NaN	0.5	NaN	NaN
3	31959821	'CTT'	'C'	1	49	1	9	0	0	0	10	0	0	0	1	0	0	0	3	31958537	31961344	3.08432	3.52233	2.8535	2.80741	0.9	NaN	NaN	NaN
3	42055177	'G'	'GC'	1	0	0	15	0	10	22	15	0	10	22	1	0	1	1	3	42054518	42056773	6.12123	4.87185	5.99638	6.31799	1	NaN	1	1
3	42120969	'CT'	'C'	1	46	1	0	6	0	0	0	20	0	0	0	1	0	0	3	42120732	42124029	8.52955	7.53714	8.97143	8.81985	NaN	0.3	NaN	NaN
3	42121281	'CT'	'C'	1	0	1	18	0	0	0	33	0	0	0	1	0	0	0	3	42120732	42124029	8.52955	7.53714	8.97143	8.81985	0.545455	NaN	NaN	NaN
3	42171881	'G'	'GC'	1	0	0	26	30	17	30	26	30	17	30	1	1	1	1	3	42169343	42173021	8.61011	8.98609	7.87264	7.72765	1	1	1	1
3	42221395	'CT'	'C'	1	0	1	0	31	0	0	0	59	0	0	0	1	0	0	3	42219485	42223629	11.7826	12.3855	10.4716	10.533	NaN	0.525424	NaN	NaN
3	46020350	'G'	'GTT'	1	0	1	6	0	0	0	10	0	0	0	1	0	0	0	3	46019278	46021381	1.6152	1.65153	1.31339	1.53727	0.6	NaN	NaN	NaN
3	46990419	'T'	'TGCCA'	1	0	0	0	0	6	0	0	0	12	0	0	0	1	0	3	46983750	46991182	7.47579	7.57063	7.49609	6.64811	NaN	NaN	0.5	NaN
3	48471607	'AC'	'A'	1	0	1	0	16	0	0	0	27	0	0	0	1	0	0	3	48468872	48471723	5.95391	5.57629	5.6068	6.05488	NaN	0.592593	NaN	NaN
3	49203576	'TG'	'T'	1	0	1	13	10	14	0	13	10	14	0	1	1	1	0	3	49203011	49204310	3.31358	2.75673	3.19296	2.95189	1	1	1	NaN
3	49504037	'AT'	'A'	1	0	1	13	0	0	0	26	0	0	0	1	0	0	0	3	49502562	49504881	10.9347	10.5736	8.54709	7.41025	0.5	NaN	NaN	NaN
3	49506269	'C'	'CA'	1	0	0	11	0	0	0	11	0	0	0	1	0	0	0	NaN	NaN	NaN	NaN	NaN	NaN	NaN	1	NaN	NaN	NaN
3	53033882	'CT'	'C'	1	0	1	0	6	0	0	0	13	0	0	0	1	0	0	3	53032849	53034275	2.11865	2.45032	2.293	3.18859	NaN	0.461538	NaN	NaN
3	57094833	'G'	'GC'	1	0	0	0	10	0	8	0	24	0	18	0	1	0	1	3	57093532	57097394	5.27836	5.05871	5.42944	5.33023	NaN	0.416667	NaN	0.444444
3	57102196	'T'	'TAC'	1	38	0	20	12	0	9	20	16	0	17	1	1	0	1	3	57101746	57103784	4.48167	4.1349	4.59314	5.2159	1	0.75	NaN	0.529412
3	57102947	'ATT'	'A'	1	43	1	0	8	0	0	0	10	0	0	0	1	0	0	3	57101746	57103784	4.48167	4.1349	4.59314	5.2159	NaN	0.8	NaN	NaN
3	57435977	'TA'	'T'	1	0	1	35	0	0	0	62	0	0	0	1	0	0	0	3	57435204	57438271	9.79507	8.83003	9.45557	7.96223	0.564516	NaN	NaN	NaN
3	61546647	'GA'	'G'	1	0	1	7	17	11	0	13	18	11	0	1	1	1	0	3	61545909	61547989	3.3098	3.12496	3.33922	3.08218	0.538462	0.944444	1	NaN
3	66524771	'CT'	'C'	1	39	1	0	7	0	0	0	14	0	0	0	1	0	0	3	66522333	66527080	5.93666	6.06127	6.105	5.2373	NaN	0.5	NaN	NaN
3	88199185	'T'	'TC'	1	0	1	44	44	41	38	44	44	42	38	1	1	1	1	3	88198167	88199849	6.46968	5.79917	6.16241	6.82735	1	1	0.97619	1
3	98621041	'CT'	'C'	1	0	1	13	6	0	0	24	20	0	0	1	1	0	0	3	98619686	98621422	7.1061	6.05786	6.4035	8.96952	0.541667	0.3	NaN	NaN
3	101405820	'CT'	'C'	1	42	1	15	0	0	0	31	0	0	0	1	0	0	0	3	101404527	101406375	10.3393	8.52459	8.6795	11.3496	0.483871	NaN	NaN	NaN
3	101646266	'G'	'GTT'	1	32	1	0	0	0	7	0	0	0	11	0	0	0	1	3	101643332	101646476	1.70216	1.02175	0.749984	3.29099	NaN	NaN	NaN	0.636364
3	105084349	'A'	'AGT'	1	41	0	12	0	0	12	15	0	0	15	1	0	0	1	3	105083889	105089518	12.9324	10.0802	11.0221	14.1229	0.8	NaN	NaN	0.8
3	105587525	'GC'	'G'	1	0	1	0	6	0	0	0	16	0	0	0	1	0	0	3	105586872	105589085	2.92103	2.28779	2.71561	6.51213	NaN	0.375	NaN	NaN
3	108064968	'C'	'CAT'	1	0	0	0	0	0	19	0	0	0	19	0	0	0	1	3	108063906	108065360	0.632737	0.366838	0.707244	2.55453	NaN	NaN	NaN	1
3	108852381	'T'	'TTTTTC'	1	0	0	19	13	0	14	26	20	0	23	1	1	0	1	3	108851122	108853628	7.3309	6.35235	6.08321	7.24674	0.730769	0.65	NaN	0.608696
3	108852382	'T'	'TTTTC'	1	40	0	0	0	11	0	0	0	19	0	0	0	1	0	3	108851122	108853628	7.3309	6.35235	6.08321	7.24674	NaN	NaN	0.578947	NaN
3	111805438	'G'	'GT'	1	0	0	99	93	81	116	99	93	82	116	1	1	1	1	3	111803040	111806504	8.54816	7.19903	7.83497	10.537	1	1	0.987805	1
3	116163634	'GAC'	'G'	1	37	0	0	13	12	10	0	13	12	10	0	1	1	1	3	116158342	116164757	2.77414	3.52795	2.90318	3.65187	NaN	1	1	1
3	119216948	'C'	'CT'	1	49	1	14	0	22	19	22	0	25	25	1	0	1	1	3	119216664	119218503	8.04256	7.22836	8.79108	10.2908	0.636364	NaN	0.88	0.76
3	119217939	'CT'	'C'	1	0	1	12	11	14	19	18	18	22	26	1	1	1	1	3	119216664	119218503	8.04256	7.22836	8.79108	10.2908	0.666667	0.611111	0.636364	0.730769
3	120461002	'C'	'CT'	1	0	1	7	0	10	8	18	0	16	34	1	0	1	1	3	120460696	120462812	8.76732	7.92395	9.46499	11.249	0.388889	NaN	0.625	0.235294
3	122612535	'T'	'TA'	1	40	1	8	0	0	0	21	0	0	0	1	0	0	0	3	122611580	122613553	3.82316	2.95774	4.7561	4.94886	0.380952	NaN	NaN	NaN
3	124326161	'A'	'ACAT'	1	0	0	10	21	10	19	10	22	10	19	1	1	1	1	3	124325806	124328231	6.26386	6.69466	6.04325	6.77011	1	0.954545	1	1
3	124332047	'TA'	'T'	1	0	1	26	32	25	34	36	32	25	34	1	1	1	1	3	124329180	124332701	13.0665	11.4588	10.6037	11.9074	0.722222	1	1	1
3	124338825	'GT'	'G'	1	34	1	9	0	0	0	21	0	0	0	1	0	0	0	3	124337583	124340154	8.01176	8.34328	7.57031	9.13537	0.428571	NaN	NaN	NaN
3	124347729	'GC'	'G'	1	42	0	0	7	0	7	0	17	0	17	0	1	0	1	3	124346301	124348137	3.0379	3.1546	3.34216	3.55723	NaN	0.411765	NaN	0.411765
3	124555292	'CA'	'C'	1	42	1	0	9	0	0	0	25	0	0	0	1	0	0	3	124551937	124557178	12.9356	11.5204	13.4261	13.4113	NaN	0.36	NaN	NaN
3	124557051	'TA'	'T'	1	0	1	0	7	0	0	0	13	0	0	0	1	0	0	3	124551937	124557178	12.9356	11.5204	13.4261	13.4113	NaN	0.538462	NaN	NaN
3	125313710	'CT'	'C'	1	0	1	6	0	0	0	17	0	0	0	1	0	0	0	3	125312999	125315528	8.10883	6.62182	7.62286	9.59471	0.352941	NaN	NaN	NaN
3	125315119	'TG'	'T'	1	0	1	18	15	19	26	19	16	19	27	1	1	1	1	3	125312999	125315528	8.10883	6.62182	7.62286	9.59471	0.947368	0.9375	1	0.962963
3	125352291	'TTTCC'	'T'	1	0	0	11	0	0	0	19	0	0	0	1	0	0	0	3	125351218	125353054	3.3782	2.43118	3.17222	4.01084	0.578947	NaN	NaN	NaN
3	125367610	'C'	'CA'	1	0	1	0	0	0	6	0	0	0	12	0	0	0	1	NaN	NaN	NaN	NaN	NaN	NaN	NaN	NaN	NaN	NaN	0.5
3	127317636	'CT'	'C'	1	0	1	21	0	0	0	80	0	0	0	1	0	0	0	3	127316688	127318583	13.458	12.7773	13.3673	14.6709	0.2625	NaN	NaN	NaN
3	128839911	'GCC'	'G'	1	0	1	15	14	22	26	25	25	25	36	1	1	1	1	3	128838065	128841068	8.34276	8.20953	8.14823	9.92029	0.6	0.56	0.88	0.722222
3	128968816	'AC'	'A'	1	0	1	0	7	0	7	0	17	0	29	0	1	0	1	3	128967652	128969401	8.64453	7.66857	8.74767	10.7261	NaN	0.411765	NaN	0.241379
3	133242607	'TA'	'T'	1	49	1	0	6	0	6	0	19	0	14	0	1	0	1	3	133241559	133244081	3.09936	2.58614	3.02002	3.47654	NaN	0.315789	NaN	0.428571
3	134204833	'GC'	'G'	1	0	1	0	7	0	0	0	17	0	0	0	1	0	0	3	134202874	134205692	13.285	11.9748	12.7804	15.3319	NaN	0.411765	NaN	NaN
3	135232945	'TACTGC'	'T'	1	0	0	0	0	0	7	0	0	0	12	0	0	0	1	3	135232031	135233422	1.61669	2.12849	1.86059	2.63864	NaN	NaN	NaN	0.583333
3	135913504	'GA'	'G'	1	0	1	9	0	0	0	18	0	0	0	1	0	0	0	3	135913339	135916482	14.5905	13.2696	14.5006	17.3111	0.5	NaN	NaN	NaN
3	135916125	'CT'	'C'	1	0	1	15	0	0	0	47	0	0	0	1	0	0	0	3	135913339	135916482	14.5905	13.2696	14.5006	17.3111	0.319149	NaN	NaN	NaN
3	136470014	'G'	'GT'	1	0	1	0	7	0	9	0	10	0	12	0	1	0	1	3	136469981	136473078	13.7102	11.5363	12.1631	14.8536	NaN	0.7	NaN	0.75
3	138551908	'AT'	'A'	1	40	1	11	0	0	0	27	0	0	0	1	0	0	0	3	138551220	138554943	13.2856	10.77	12.2422	14.612	0.407407	NaN	NaN	NaN
3	138580600	'A'	'ATT'	1	0	1	25	9	13	21	36	18	26	30	1	1	1	1	3	138579811	138583606	19.4141	15.4612	16.4814	19.3663	0.694444	0.5	0.5	0.7
3	139046844	'CGT'	'C'	1	0	0	0	10	0	13	0	10	0	13	0	1	0	1	3	139044454	139048173	1.52767	2.16393	3.08948	3.24503	NaN	1	NaN	1
3	139483641	'GCA'	'G'	1	31	0	0	0	10	22	0	0	11	23	0	0	1	1	3	139482092	139484561	2.64129	2.46081	3.08015	6.1124	NaN	NaN	0.909091	0.956522
3	141087837	'C'	'CA'	1	0	1	19	10	13	31	38	17	19	55	1	1	1	1	3	141085274	141088551	13.4185	10.195	11.8691	15.5699	0.5	0.588235	0.684211	0.563636
3	141596499	'G'	'GT'	1	0	1	0	0	7	0	0	0	10	0	0	0	1	0	3	141594578	141596787	6.4235	5.90481	6.59205	7.56576	NaN	NaN	0.7	NaN
3	142338964	'CT'	'C'	1	48	1	15	0	0	0	22	0	0	0	1	0	0	0	3	142336079	142339848	5.71608	5.7527	6.28716	8.07624	0.681818	NaN	NaN	NaN
3	142383813	'CT'	'C'	1	0	1	10	7	0	0	34	34	0	0	1	1	0	0	3	142381760	142384903	8.15925	8.4676	8.82982	11.6163	0.294118	0.205882	NaN	NaN
3	142384121	'TA'	'T'	1	0	1	8	0	0	0	22	0	0	0	1	0	0	0	3	142381760	142384903	8.15925	8.4676	8.82982	11.6163	0.363636	NaN	NaN	NaN
3	145166980	'A'	'AGT'	1	0	0	0	0	0	13	0	0	0	13	0	0	0	1	3	145165063	145167448	0.619262	2.1457	1.37623	3.02364	NaN	NaN	NaN	1
3	149034236	'TTG'	'T'	1	0	0	0	13	12	11	0	16	12	11	0	1	1	1	3	149032520	149035033	4.72898	5.35977	5.05906	6.6945	NaN	0.8125	1	1
3	149104658	'CGT'	'C'	1	46	0	69	53	63	75	69	67	63	80	1	1	1	1	3	149099922	149107210	16.1935	15.0503	14.1716	17.1058	1	0.791045	1	0.9375
3	149109326	'GC'	'G'	1	0	0	0	6	0	0	0	13	0	0	0	1	0	0	3	149108021	149110236	9.41169	7.73216	6.93422	9.30171	NaN	0.461538	NaN	NaN
3	149197153	'C'	'CT'	1	0	1	0	0	0	7	0	0	0	10	0	0	0	1	NaN	NaN	NaN	NaN	NaN	NaN	NaN	NaN	NaN	NaN	0.7
3	149273271	'GA'	'G'	1	0	1	0	11	0	0	0	29	0	0	0	1	0	0	3	149271808	149274461	4.09838	5.23711	6.11222	7.0891	NaN	0.37931	NaN	NaN
3	150067424	'AT'	'A'	1	0	1	12	8	7	9	13	16	20	14	1	1	1	1	3	150064390	150067840	6.11601	5.73524	6.11449	7.67268	0.923077	0.5	0.35	0.642857
3	150421975	'CT'	'C'	1	0	1	15	10	0	0	27	32	0	0	1	1	0	0	3	150420977	150422387	4.10813	4.30001	3.94149	5.94442	0.555556	0.3125	NaN	NaN
3	150471592	'C'	'CA'	1	49	1	0	0	9	0	0	0	11	0	0	0	1	0	NaN	NaN	NaN	NaN	NaN	NaN	NaN	NaN	NaN	0.818182	NaN
3	152858819	'AT'	'A'	1	0	1	0	8	0	0	0	22	0	0	0	1	0	0	3	152855537	152859189	14.8195	13.4662	12.6859	16.6908	NaN	0.363636	NaN	NaN
3	155272334	'ACTT'	'A'	1	0	0	19	19	16	17	19	19	16	17	1	1	1	1	3	155270996	155274511	6.93393	6.90872	5.65287	7.59008	1	1	1	1
3	155461796	'GT'	'G'	1	0	1	0	15	0	0	0	49	0	0	0	1	0	0	3	155461209	155462942	10.8939	10.7358	11.5156	15.9593	NaN	0.306122	NaN	NaN
3	156392967	'C'	'CG'	1	0	1	44	53	34	68	45	54	36	70	1	1	1	1	3	156391558	156393972	10.3822	9.93212	10.2073	13.8198	0.977778	0.981481	0.944444	0.971429
3	169898352	'GT'	'G'	1	0	1	0	9	0	0	0	11	0	0	0	1	0	0	3	169897653	169899736	9.96419	8.77073	9.6426	12.332	NaN	0.818182	NaN	NaN
3	170039975	'AT'	'A'	1	0	1	0	7	0	0	0	28	0	0	0	1	0	0	3	170038462	170041733	8.31943	9.51793	6.502	10.6559	NaN	0.25	NaN	NaN
3	170041524	'GA'	'G'	1	0	1	0	11	0	0	0	13	0	0	0	1	0	0	3	170038462	170041733	8.31943	9.51793	6.502	10.6559	NaN	0.846154	NaN	NaN
3	171177464	'T'	'TACAC'	1	0	0	8	0	0	0	27	0	0	0	1	0	0	0	3	171175257	171179444	6.55951	6.54143	6.46028	7.63668	0.296296	NaN	NaN	NaN
3	171177464	'T'	'TACACAC'	1	0	0	0	0	0	10	0	0	0	10	0	0	0	1	3	171175257	171179444	6.55951	6.54143	6.46028	7.63668	NaN	NaN	NaN	1
3	171759149	'TTTTC'	'T'	1	0	0	0	0	7	0	0	0	13	0	0	0	1	0	3	171757272	171759638	13.9156	13.5252	15.006	18.1995	NaN	NaN	0.538462	NaN
3	171870368	'CT'	'C'	1	0	1	0	6	0	0	0	21	0	0	0	1	0	0	3	171869900	171872814	10.5899	9.67091	10.285	12.0963	NaN	0.285714	NaN	NaN
3	174159515	'CT'	'C'	1	0	1	15	0	0	0	49	0	0	0	1	0	0	0	3	174156317	174159702	13.0643	11.266	11.6442	15.7338	0.306122	NaN	NaN	NaN
3	176829059	'AT'	'A'	1	42	1	24	16	22	31	41	35	36	69	1	1	1	1	3	176827168	176831199	11.8479	10.8577	10.5385	12.4298	0.585366	0.457143	0.611111	0.449275
3	176853625	'GT'	'G'	1	44	1	0	16	0	0	0	37	0	0	0	1	0	0	3	176852120	176856998	6.9397	6.31826	5.52163	6.55736	NaN	0.432432	NaN	NaN
3	176861170	'CA'	'C'	1	0	1	0	7	0	0	0	12	0	0	0	1	0	0	3	176859049	176864197	7.18284	7.31338	5.94392	8.7496	NaN	0.583333	NaN	NaN
3	176916681	'C'	'CT'	1	41	0	0	7	8	12	0	22	29	46	0	1	1	1	3	176913097	176917831	15.3361	14.7922	14.3997	18.837	NaN	0.318182	0.275862	0.26087
3	182326494	'GC'	'G'	1	0	1	11	0	0	0	11	0	0	0	1	0	0	0	NaN	NaN	NaN	NaN	NaN	NaN	NaN	1	NaN	NaN	NaN
3	182697388	'T'	'TC'	1	0	1	0	0	0	11	0	0	0	14	0	0	0	1	3	182697082	182698981	5.93416	4.95338	5.76287	7.20171	NaN	NaN	NaN	0.785714
3	182984578	'CT'	'C'	1	49	1	0	23	0	0	0	67	0	0	0	1	0	0	3	182980036	182986993	13.0549	11.8275	11.2964	12.6502	NaN	0.343284	NaN	NaN
3	182992753	'GT'	'G'	1	0	1	0	8	0	0	0	16	0	0	0	1	0	0	3	182991711	182993824	5.65603	4.81779	4.97713	7.03282	NaN	0.5	NaN	NaN
3	183004039	'AT'	'A'	1	0	1	0	14	0	0	0	39	0	0	0	1	0	0	3	183002207	183005238	8.4569	7.43315	7.92426	10.9858	NaN	0.358974	NaN	NaN
3	183688227	'CT'	'C'	1	0	1	0	6	0	0	0	14	0	0	0	1	0	0	3	183688168	183688461	5.72158	7.336	7.59018	5.8923	NaN	0.428571	NaN	NaN
3	185216054	'GA'	'G'	1	0	1	0	6	0	0	0	18	0	0	0	1	0	0	3	185215511	185217297	9.28602	9.38724	9.65354	11.5593	NaN	0.333333	NaN	NaN
3	185246111	'G'	'GA'	1	0	0	18	19	18	0	72	69	71	0	1	1	1	0	3	185244886	185247905	12.0771	11.5385	12.4237	13.0481	0.25	0.275362	0.253521	NaN
3	185247764	'A'	'AAG'	1	0	0	0	0	0	9	0	0	0	16	0	0	0	1	3	185244886	185247905	12.0771	11.5385	12.4237	13.0481	NaN	NaN	NaN	0.5625
3	185272700	'CT'	'C'	1	43	1	6	0	0	0	13	0	0	0	1	0	0	0	NaN	NaN	NaN	NaN	NaN	NaN	NaN	0.461538	NaN	NaN	NaN
3	185654497	'C'	'CACA'	1	0	0	11	10	18	8	18	27	25	23	1	1	1	1	3	185654195	185656322	12.2685	11.589	11.9698	14.3132	0.611111	0.37037	0.72	0.347826
3	185659166	'GT'	'G'	1	38	1	9	0	7	0	15	0	13	0	1	0	1	0	3	185657950	185661368	8.84933	7.25765	8.92109	10.0181	0.6	NaN	0.538462	NaN
3	185671798	'CT'	'C'	1	0	1	7	0	0	9	17	0	0	20	1	0	0	1	3	185670030	185672177	3.19598	3.28611	2.90133	3.30251	0.411765	NaN	NaN	0.45
3	186634566	'A'	'ATAT'	1	35	0	0	0	0	13	0	0	0	13	0	0	0	1	3	186632946	186634626	2.37323	1.98936	3.2809	3.16336	NaN	NaN	NaN	1
3	187455540	'C'	'CT'	1	0	1	0	6	0	0	0	15	0	0	0	1	0	0	3	187455222	187458139	5.36352	5.97278	5.85641	6.60554	NaN	0.4	NaN	NaN
3	187455540	'C'	'CTT'	1	0	1	0	0	6	5	0	0	12	13	0	0	1	1	3	187455222	187458139	5.36352	5.97278	5.85641	6.60554	NaN	NaN	0.5	0.384615
3	187468406	'AAC'	'A'	1	48	0	10	19	8	6	14	20	11	10	1	1	1	1	3	187467206	187469144	4.9121	4.80881	5.55155	6.23695	0.714286	0.95	0.727273	0.6
3	187607946	'GA'	'G'	1	0	1	7	12	0	0	21	27	0	0	1	1	0	0	3	187607239	187608539	5.09322	4.62172	4.76354	6.12677	0.333333	0.444444	NaN	NaN
3	188862505	'CT'	'C'	1	0	0	0	13	0	17	0	13	0	17	0	1	0	1	3	188859901	188862908	1.29982	1.6151	1.97573	2.56243	NaN	1	NaN	1
3	189052782	'GT'	'G'	1	42	1	11	13	15	19	18	23	18	28	1	1	1	1	3	189051854	189053858	2.9194	3.3249	2.58925	4.40206	0.611111	0.565217	0.833333	0.678571
3	189053136	'CT'	'C'	1	0	1	0	9	0	11	0	11	0	12	0	1	0	1	3	189051854	189053858	2.9194	3.3249	2.58925	4.40206	NaN	0.818182	NaN	0.916667
3	193541328	'G'	'GT'	1	0	1	0	0	8	7	0	0	13	16	0	0	1	1	NaN	NaN	NaN	NaN	NaN	NaN	NaN	NaN	NaN	0.615385	0.4375
3	193547270	'AGT'	'A'	1	0	0	0	0	11	10	0	0	13	14	0	0	1	1	3	193543287	193549580	13.8506	11.9849	12.2879	14.0527	NaN	NaN	0.846154	0.714286
3	193848489	'TA'	'T'	1	0	1	37	28	37	37	38	39	38	38	1	1	1	1	3	193848051	193860758	13.4059	11.822	12.6932	12.7044	0.973684	0.717949	0.973684	0.973684
3	193848661	'C'	'CA'	1	0	0	11	0	0	0	44	0	0	0	1	0	0	0	3	193848051	193860758	13.4059	11.822	12.6932	12.7044	0.25	NaN	NaN	NaN
3	193852633	'G'	'GAC'	1	0	0	28	25	22	23	88	60	60	91	1	1	1	1	3	193848051	193860758	13.4059	11.822	12.6932	12.7044	0.318182	0.416667	0.366667	0.252747
3	193854148	'T'	'TAA'	1	0	1	14	8	21	7	48	32	34	23	1	1	1	1	3	193848051	193860758	13.4059	11.822	12.6932	12.7044	0.291667	0.25	0.617647	0.304348
3	194014660	'GA'	'G'	1	0	1	0	7	0	0	0	35	0	0	0	1	0	0	3	194013876	194015587	6.52606	6.30538	5.30837	7.1664	NaN	0.2	NaN	NaN
3	194377912	'TAA'	'T'	1	40	1	6	0	0	0	27	0	0	0	1	0	0	0	3	194377687	194379851	5.74329	4.92065	3.62088	4.87689	0.222222	NaN	NaN	NaN
3	195442681	'AAAG'	'A'	1	0	0	0	0	0	40	0	0	0	162	0	0	0	1	3	195441646	195450420	22.8029	19.4321	22.0994	23.5464	NaN	NaN	NaN	0.246914
3	195598854	'CT'	'C'	1	0	0	20	21	16	24	28	31	28	39	1	1	1	1	3	195595605	195605337	20.7523	17.7444	18.2717	22.0308	0.714286	0.677419	0.571429	0.615385
3	195681403	'C'	'CCT'	1	0	0	16	0	17	20	53	0	49	73	1	0	1	1	3	195679465	195682283	12.8294	11.7082	12.7476	15.0052	0.301887	NaN	0.346939	0.273973
3	196005851	'CA'	'C'	1	45	1	0	7	0	0	0	20	0	0	0	1	0	0	3	196005426	196008392	6.18666	6.41382	4.62568	5.04417	NaN	0.35	NaN	NaN
3	196006201	'GT'	'G'	1	0	0	28	26	17	12	48	47	32	39	1	1	1	1	3	196005426	196008392	6.18666	6.41382	4.62568	5.04417	0.583333	0.553191	0.53125	0.307692
3	196229458	'CA'	'C'	1	0	1	0	9	0	0	0	31	0	0	0	1	0	0	3	196229007	196231196	10.8884	9.55487	11.1557	12.391	NaN	0.290323	NaN	NaN
3	196346462	'CT'	'C'	1	0	1	0	8	0	0	0	16	0	0	0	1	0	0	3	196345954	196348412	4.25699	3.78304	3.62525	4.08424	NaN	0.5	NaN	NaN
3	197676370	'AT'	'A'	1	0	1	0	11	0	0	0	33	0	0	0	1	0	0	3	197676131	197678615	8.58498	8.67045	8.33785	10.9465	NaN	0.333333	NaN	NaN
4	1243279	'C'	'CGCCGCA'	1	0	0	21	20	18	21	44	33	41	44	1	1	1	1	4	1240787	1243883	7.1197	6.82342	7.1718	6.83976	0.477273	0.606061	0.439024	0.477273
4	1324098	'T'	'TTCTCTCTC'	1	0	0	14	0	12	11	15	0	13	17	1	0	1	1	4	1322984	1324408	9.41171	7.7817	8.15443	8.47124	0.933333	NaN	0.923077	0.647059
4	1325552	'TG'	'T'	1	0	1	13	12	11	12	13	12	11	12	1	1	1	1	NaN	NaN	NaN	NaN	NaN	NaN	NaN	1	1	1	1
4	2802276	'G'	'GC'	1	0	1	17	11	23	16	26	15	23	21	1	1	1	1	4	2802010	2803775	9.17119	7.5004	9.2773	6.77964	0.653846	0.733333	1	0.761905
4	2944571	'C'	'CGT'	1	0	0	0	8	12	0	0	11	14	0	0	1	1	0	4	2944149	2945217	1.14828	1.70169	1.74137	1.62052	NaN	0.727273	0.857143	NaN
4	5726427	'AT'	'A'	1	0	1	0	0	10	0	0	0	10	0	0	0	1	0	4	5722744	5726870	0.746339	1.10591	2.40378	1.65512	NaN	NaN	1	NaN
4	6276559	'ATGGCG'	'A'	1	0	0	11	0	0	0	13	0	0	0	1	0	0	0	NaN	NaN	NaN	NaN	NaN	NaN	NaN	0.846154	NaN	NaN	NaN
4	6858411	'G'	'GA'	1	0	1	12	0	0	0	14	0	0	0	1	0	0	0	4	6856070	6859211	3.42928	3.0335	2.58329	1.95065	0.857143	NaN	NaN	NaN
4	7054475	'C'	'CAGT'	1	0	0	0	0	15	0	0	0	15	0	0	0	1	0	4	7053922	7055739	3.45101	3.82268	3.63785	3.34111	NaN	NaN	1	NaN
4	10123739	'TG'	'T'	1	0	1	0	0	9	6	0	0	12	14	0	0	1	1	4	10122284	10126676	9.22617	8.48021	7.58797	7.98663	NaN	NaN	0.75	0.428571
4	10125815	'T'	'TA'	1	0	0	13	15	0	9	50	51	0	45	1	1	0	1	4	10122284	10126676	9.22617	8.48021	7.58797	7.98663	0.26	0.294118	NaN	0.2
4	13705321	'C'	'CTT'	1	0	1	11	0	12	12	13	0	13	15	1	0	1	1	4	13703236	13708052	3.8885	3.392	3.72767	4.07884	0.846154	NaN	0.923077	0.8
4	18106892	'AT'	'A'	1	0	1	0	6	0	0	0	14	0	0	0	1	0	0	NaN	NaN	NaN	NaN	NaN	NaN	NaN	NaN	0.428571	NaN	NaN
4	18112289	'CT'	'C'	1	0	1	0	13	0	0	0	25	0	0	0	1	0	0	4	18111454	18112821	3.15718	6.91155	7.02356	4.72869	NaN	0.52	NaN	NaN
4	23062844	'TAC'	'T'	1	0	0	0	0	8	0	0	0	14	0	0	0	1	0	4	23061638	23064354	3.64778	4.2938	3.57038	3.33726	NaN	NaN	0.571429	NaN
4	23839012	'GA'	'G'	1	0	1	10	6	12	0	14	14	13	0	1	1	1	0	4	23836915	23839342	8.69758	8.79773	8.72883	7.0129	0.714286	0.428571	0.923077	NaN
4	23891840	'TA'	'T'	1	0	1	7	0	7	12	15	0	14	21	1	0	1	1	4	23889529	23892670	5.02455	5.31469	6.64222	5.86941	0.466667	NaN	0.5	0.571429
4	23900706	'A'	'AC'	1	0	1	12	14	0	21	23	25	0	30	1	1	0	1	4	23900001	23902167	3.36202	3.49858	3.33475	3.68845	0.521739	0.56	NaN	0.7
4	25920967	'CT'	'C'	1	40	1	0	11	0	0	0	22	0	0	0	1	0	0	4	25920900	25922936	2.62246	3.59887	2.87779	2.75046	NaN	0.5	NaN	NaN
4	26146652	'T'	'TC'	1	0	0	0	0	0	16	0	0	0	16	0	0	0	1	4	26145991	26147882	1.12937	1.50266	0.757779	1.71532	NaN	NaN	NaN	1
4	26859904	'GA'	'G'	1	0	1	20	13	19	15	21	13	20	15	1	1	1	1	4	26858813	26860424	6.21878	5.79105	6.14693	6.20304	0.952381	1	0.95	1
4	28162290	'C'	'CTT'	1	0	1	0	0	0	6	0	0	0	11	0	0	0	1	4	28160302	28162643	0.3	1.01859	0.498628	5.12159	NaN	NaN	NaN	0.545455
4	37978270	'CT'	'C'	1	0	1	7	0	0	0	13	0	0	0	1	0	0	0	4	37978263	37981769	4.33956	3.75519	4.28268	4.31438	0.538462	NaN	NaN	NaN
4	38133806	'GT'	'G'	1	0	1	0	20	0	0	0	63	0	0	0	1	0	0	4	38129740	38136604	14.4254	13.2777	12.6839	12.2466	NaN	0.31746	NaN	NaN
4	38134423	'GT'	'G'	1	0	1	9	0	0	0	27	0	0	0	1	0	0	0	4	38129740	38136604	14.4254	13.2777	12.6839	12.2466	0.333333	NaN	NaN	NaN
4	38171224	'G'	'GAC'	1	0	0	0	0	7	0	0	0	10	0	0	0	1	0	4	38170984	38171829	1.58531	1.8541	1.62637	2.70864	NaN	NaN	0.7	NaN
4	38176424	'CTT'	'C'	1	0	1	0	7	0	0	0	10	0	0	0	1	0	0	NaN	NaN	NaN	NaN	NaN	NaN	NaN	NaN	0.7	NaN	NaN
4	38320406	'CA'	'C'	1	0	1	0	6	0	0	0	12	0	0	0	1	0	0	4	38320057	38322275	5.58304	4.56037	5.67952	5.8403	NaN	0.5	NaN	NaN
4	39979179	'CCCG'	'C'	1	0	0	9	14	12	0	36	37	30	0	1	1	1	0	4	39978188	39980119	12.0894	11.0113	10.9698	10.9528	0.25	0.378378	0.4	NaN
4	40518278	'CT'	'C'	1	0	1	0	10	0	0	0	16	0	0	0	1	0	0	4	40515219	40519212	7.78591	7.02826	7.29226	7.40643	NaN	0.625	NaN	NaN
4	40579556	'T'	'TA'	1	0	1	10	0	0	0	35	0	0	0	1	0	0	0	4	40579206	40581907	5.01409	4.92234	4.92102	5.13716	0.285714	NaN	NaN	NaN
4	40579556	'TA'	'T'	1	0	1	0	8	0	0	0	30	0	0	0	1	0	0	4	40579206	40581907	5.01409	4.92234	4.92102	5.13716	NaN	0.266667	NaN	NaN
4	40586678	'TCA'	'T'	1	0	0	0	6	0	0	0	13	0	0	0	1	0	0	4	40586044	40589334	3.9233	3.93215	3.28493	2.83515	NaN	0.461538	NaN	NaN
4	40623024	'CA'	'C'	1	0	1	24	9	10	8	31	23	24	27	1	1	1	1	4	40622268	40628861	12.4948	11.0547	11.4115	10.733	0.774194	0.391304	0.416667	0.296296
4	40625857	'CTTGT'	'C'	1	0	0	31	25	21	20	40	35	30	29	1	1	1	1	4	40622268	40628861	12.4948	11.0547	11.4115	10.733	0.775	0.714286	0.7	0.689655
4	40626247	'CT'	'C'	1	32	1	14	0	0	0	38	0	0	0	1	0	0	0	4	40622268	40628861	12.4948	11.0547	11.4115	10.733	0.368421	NaN	NaN	NaN
4	40631126	'GA'	'G'	1	0	1	9	0	0	0	22	0	0	0	1	0	0	0	4	40629942	40633652	11.8467	9.89486	10.8488	10.7426	0.409091	NaN	NaN	NaN
4	40992302	'T'	'TTC'	1	0	0	10	0	6	16	14	0	14	27	1	0	1	1	4	40992117	40995672	3.08118	2.2913	3.39779	4.7205	0.714286	NaN	0.428571	0.592593
4	47916233	'GA'	'G'	1	0	1	0	13	0	0	0	37	0	0	0	1	0	0	4	47915253	47917204	7.26086	7.37723	7.64696	6.52681	NaN	0.351351	NaN	NaN
4	48946912	'ATTT'	'A'	1	0	1	6	6	0	0	12	13	0	0	1	1	0	0	4	48946149	48947369	3.84446	2.8548	3.51318	4.02288	0.5	0.461538	NaN	NaN
4	56240577	'CT'	'C'	1	48	1	12	0	0	0	26	0	0	0	1	0	0	0	4	56239331	56241114	5.02033	8.92066	2.35263	3.61989	0.461538	NaN	NaN	NaN
4	56707649	'TA'	'T'	1	0	1	0	6	0	0	0	12	0	0	0	1	0	0	4	56707533	56708924	6.06668	5.43078	5.14155	5.26941	NaN	0.5	NaN	NaN
4	62398470	'TA'	'T'	1	0	1	9	0	0	0	14	0	0	0	1	0	0	0	4	62396198	62400035	3.51518	3.2128	2.96437	1.75689	0.642857	NaN	NaN	NaN
4	74472356	'GT'	'G'	1	0	1	0	6	0	0	0	11	0	0	0	1	0	0	NaN	NaN	NaN	NaN	NaN	NaN	NaN	NaN	0.545455	NaN	NaN
4	75241023	'CTTTT'	'C'	1	47	1	0	0	0	8	0	0	0	17	0	0	0	1	4	75239460	75242237	11.0508	9.89689	9.05252	10.7826	NaN	NaN	NaN	0.470588
4	75545362	'AC'	'A'	1	0	0	7	6	0	0	11	12	0	0	1	1	0	0	NaN	NaN	NaN	NaN	NaN	NaN	NaN	0.636364	0.5	NaN	NaN
4	75547585	'T'	'TAA'	1	0	1	0	10	0	16	0	10	0	19	0	1	0	1	NaN	NaN	NaN	NaN	NaN	NaN	NaN	NaN	1	NaN	0.842105
4	75556798	'CT'	'C'	1	0	1	0	6	0	0	0	17	0	0	0	1	0	0	4	75555303	75559201	8.63733	6.58488	6.39942	7.15383	NaN	0.352941	NaN	NaN
4	75585686	'AT'	'A'	1	0	1	0	12	0	0	0	25	0	0	0	1	0	0	4	75583611	75587267	12.3728	10.0588	10.6865	11.7047	NaN	0.48	NaN	NaN
4	76911427	'AC'	'A'	1	0	1	8	10	0	0	13	14	0	0	1	1	0	0	4	76910930	76912553	4.36717	4.11165	4.70606	5.07699	0.615385	0.714286	NaN	NaN
4	77819946	'G'	'GA'	1	0	1	0	0	6	0	0	0	10	0	0	0	1	0	NaN	NaN	NaN	NaN	NaN	NaN	NaN	NaN	NaN	0.6	NaN
4	77997047	'GA'	'G'	1	0	1	0	8	0	0	0	14	0	0	0	1	0	0	4	77996244	77998047	9.0032	7.36053	6.97324	8.50876	NaN	0.571429	NaN	NaN
4	78459577	'CT'	'C'	1	0	1	12	0	10	7	17	0	11	10	1	0	1	1	4	78458601	78460826	5.86673	5.49047	5.46947	5.5461	0.705882	NaN	0.909091	0.7
4	78739601	'TA'	'T'	1	0	1	11	0	0	0	18	0	0	0	1	0	0	0	4	78738639	78741852	9.64717	8.65599	8.82818	9.23458	0.611111	NaN	NaN	NaN
4	79457345	'A'	'AT'	1	0	1	0	0	8	0	0	0	12	0	0	0	1	0	NaN	NaN	NaN	NaN	NaN	NaN	NaN	NaN	NaN	0.666667	NaN
4	83552278	'CA'	'C'	1	0	1	6	0	0	0	14	0	0	0	1	0	0	0	4	83550253	83553154	3.47007	3.40449	2.96825	2.01375	0.428571	NaN	NaN	NaN
4	85886940	'CG'	'C'	1	0	1	6	0	7	0	15	0	17	0	1	0	1	0	4	85886779	85888712	7.09924	5.22113	6.70778	7.67604	0.4	NaN	0.411765	NaN
4	87883297	'CTT'	'C'	1	0	1	0	6	8	0	0	11	13	0	0	1	1	0	4	87880736	87885455	4.47409	4.47484	4.08108	3.38448	NaN	0.545455	0.615385	NaN
4	88157362	'C'	'CT'	1	0	1	0	9	0	0	0	14	0	0	0	1	0	0	4	88156934	88157793	2.39211	3.00187	3.1729	3.69721	NaN	0.642857	NaN	NaN
4	95374149	'CT'	'C'	1	0	1	8	0	0	0	23	0	0	0	1	0	0	0	4	95372478	95375712	6.33114	5.8084	5.60778	5.9752	0.347826	NaN	NaN	NaN
4	99065178	'GAAAAAA'	'G'	1	0	1	0	8	0	0	0	13	0	0	0	1	0	0	4	99063941	99065388	4.6625	4.19014	4.34383	4.96718	NaN	0.615385	NaN	NaN
4	99669422	'CA'	'C'	1	0	1	6	0	0	0	13	0	0	0	1	0	0	0	4	99667620	99670208	3.95982	5.6	3.96126	4.42547	0.461538	NaN	NaN	NaN
4	102268034	'A'	'ACGCCGC'	1	34	0	11	10	12	20	27	25	24	37	1	1	1	1	4	102267803	102271914	9.23474	8.76038	9.49836	10.4549	0.407407	0.4	0.5	0.540541
4	102268060	'G'	'GC'	1	33	0	10	0	0	0	15	0	0	0	1	0	0	0	4	102267803	102271914	9.23474	8.76038	9.49836	10.4549	0.666667	NaN	NaN	NaN
4	104335871	'GA'	'G'	1	0	1	7	0	0	0	13	0	0	0	1	0	0	0	NaN	NaN	NaN	NaN	NaN	NaN	NaN	0.538462	NaN	NaN	NaN
4	106383365	'TA'	'T'	1	0	1	0	11	0	0	0	20	0	0	0	1	0	0	4	106381557	106384881	4.86765	4.80596	4.39887	4.44831	NaN	0.55	NaN	NaN
4	106689185	'TA'	'T'	1	0	1	0	13	9	11	0	15	10	14	0	1	1	1	4	106686522	106689656	4.69135	4.46138	3.99423	4.22128	NaN	0.866667	0.9	0.785714
4	110325673	'G'	'GA'	1	0	0	0	11	14	11	0	11	14	11	0	1	1	1	NaN	NaN	NaN	NaN	NaN	NaN	NaN	NaN	1	1	1
4	111286679	'AT'	'A'	1	0	1	7	0	0	8	11	0	0	13	1	0	0	1	4	111285754	111286978	2.44018	4.39271	3.78487	3.10576	0.636364	NaN	NaN	0.615385
4	111544002	'GC'	'G'	1	0	1	14	16	16	0	14	16	16	0	1	1	1	0	4	111541846	111544936	3.24318	3.49234	3.43015	3.27044	1	1	1	NaN
4	113035005	'TA'	'T'	1	39	1	0	16	0	0	0	23	0	0	0	1	0	0	4	113030547	113035833	4.40703	4.14534	4.81779	4.85475	NaN	0.695652	NaN	NaN
4	113206050	'CA'	'C'	1	0	1	10	10	8	7	14	12	15	12	1	1	1	1	4	113205327	113207645	4.06798	3.894	4.32774	4.16061	0.714286	0.833333	0.533333	0.583333
4	115519866	'C'	'CG'	1	0	1	19	17	13	12	19	17	14	12	1	1	1	1	4	115519043	115521294	9.17039	8.90002	7.67051	7.71677	1	1	0.928571	1
4	124318987	'TA'	'T'	1	0	1	27	19	25	36	32	23	28	41	1	1	1	1	4	124318044	124321352	10.0022	9.85591	9.10234	9.70504	0.84375	0.826087	0.892857	0.878049
4	124426753	'CA'	'C'	1	0	1	9	7	0	7	28	17	0	27	1	1	0	1	4	124425286	124427489	5.31162	4.45796	4.13912	3.90511	0.321429	0.411765	NaN	0.259259
4	124570265	'CT'	'C'	1	0	1	11	11	10	0	13	12	10	0	1	1	1	0	4	124569667	124572911	5.43248	6.12954	4.92064	5.80813	0.846154	0.916667	1	NaN
4	141072844	'CG'	'C'	1	0	1	11	12	13	19	15	23	19	34	1	1	1	1	4	141071507	141074042	6.06387	5.79864	5.41182	7.26331	0.733333	0.521739	0.684211	0.558824
4	142142541	'GA'	'G'	1	0	1	0	9	0	0	0	21	0	0	0	1	0	0	4	142141923	142142809	8.05988	7.84728	8.77271	9.60444	NaN	0.428571	NaN	NaN
4	143471773	'ATTTTT'	'A'	1	0	1	11	0	0	0	13	0	0	0	1	0	0	0	4	143469269	143472669	8.21107	9.56368	8.86972	10.5257	0.846154	NaN	NaN	NaN
4	143489306	'CT'	'C'	1	0	1	7	0	0	0	16	0	0	0	1	0	0	0	4	143486858	143489518	2.59266	3.54499	4.17996	4.87433	0.4375	NaN	NaN	NaN
4	143489306	'CTT'	'C'	1	0	1	0	17	17	12	0	26	23	18	0	1	1	1	4	143486858	143489518	2.59266	3.54499	4.17996	4.87433	NaN	0.653846	0.73913	0.666667
4	144257901	'T'	'TTGTG'	1	0	0	0	0	0	8	0	0	0	10	0	0	0	1	4	144257053	144258989	5.85602	3.35165	5.52147	6.62264	NaN	NaN	NaN	0.8
4	145939803	'TA'	'T'	1	0	1	0	10	0	0	0	14	0	0	0	1	0	0	4	145939462	145942184	2.77154	4.90438	2.43304	2.72996	NaN	0.714286	NaN	NaN
4	146403375	'A'	'AC'	1	0	1	12	7	0	18	30	25	0	27	1	1	0	1	4	146402532	146404173	7.57261	6.24249	7.1331	9.56859	0.4	0.28	NaN	0.666667
4	146466701	'G'	'GT'	1	0	1	0	0	0	7	0	0	0	14	0	0	0	1	4	146465463	146468170	1.3179	1.13434	1.62674	2.59123	NaN	NaN	NaN	0.5
4	151938241	'CA'	'C'	1	0	1	10	0	0	13	15	0	0	16	1	0	0	1	4	151935701	151938505	11.1349	10.388	10.3463	10.5107	0.666667	NaN	NaN	0.8125
4	153856982	'G'	'GGT'	1	30	0	17	0	0	0	25	0	0	0	1	0	0	0	4	153856633	153859318	6.10607	5.90469	6.48278	7.24548	0.68	NaN	NaN	NaN
4	153912892	'TA'	'T'	1	0	1	0	8	0	0	0	17	0	0	0	1	0	0	4	153910784	153913898	4.44782	5.95173	4.17577	3.65354	NaN	0.470588	NaN	NaN
4	154163470	'CT'	'C'	1	0	1	9	8	9	0	10	10	13	0	1	1	1	0	4	154161930	154164634	3.3026	4.11955	3.7059	3.08861	0.9	0.8	0.692308	NaN
4	159703674	'TG'	'T'	1	0	0	0	0	0	6	0	0	0	14	0	0	0	1	4	159702747	159704986	3.06979	2.99067	3.128	2.84872	NaN	NaN	NaN	0.428571
4	159918383	'C'	'CT'	1	46	1	15	13	7	0	43	13	12	0	1	1	1	0	4	159916800	159920078	3.11963	1.83707	2.71514	2.16675	0.348837	1	0.583333	NaN
4	170002238	'CT'	'C'	1	0	1	6	0	0	0	15	0	0	0	1	0	0	0	4	170000436	170002705	10.6999	8.38318	9.25999	9.84841	0.4	NaN	NaN	NaN
4	174089307	'G'	'GA'	1	0	1	8	0	0	0	28	0	0	0	1	0	0	0	4	174088830	174091452	10.3389	7.88206	8.87335	9.66834	0.285714	NaN	NaN	NaN
4	184359001	'CT'	'C'	1	0	1	0	11	0	0	0	39	0	0	0	1	0	0	4	184358747	184360840	8.6465	8.53117	7.22779	9.52949	NaN	0.282051	NaN	NaN
4	184558055	'TC'	'T'	1	0	1	24	28	27	31	25	28	27	31	1	1	1	1	4	184557436	184560128	3.21603	2.62108	3.38323	3.1268	0.96	1	1	1
4	185204797	'C'	'CT'	1	0	1	0	8	7	0	0	20	30	0	0	1	1	0	4	185202240	185206429	6.06268	6.03656	5.80872	5.40357	NaN	0.4	0.233333	NaN
4	185204797	'CT'	'C'	1	0	1	8	0	0	0	31	0	0	0	1	0	0	0	4	185202240	185206429	6.06268	6.03656	5.80872	5.40357	0.258065	NaN	NaN	NaN
4	185306358	'CT'	'C'	1	0	1	19	26	18	25	29	43	23	39	1	1	1	1	4	185303350	185307825	8.49644	9.38645	8.74143	8.8012	0.655172	0.604651	0.782609	0.641026
4	185653772	'T'	'TG'	1	0	1	14	15	0	11	14	15	0	12	1	1	0	1	4	185653733	185655926	7.26812	7.19901	7.01429	6.33662	1	1	NaN	0.916667
4	187112347	'C'	'CGTT'	1	0	0	29	29	32	36	29	30	34	37	1	1	1	1	4	187111759	187113551	5.32476	4.81764	5.47482	6.70201	1	0.966667	0.941176	0.972973
4	187596910	'CCACACATA'	'C'	1	37	0	0	0	19	6	0	0	24	16	0	0	1	1	4	187595899	187598518	5.02786	4.73132	4.188	3.49848	NaN	NaN	0.791667	0.375
4	187607392	'A'	'AC'	1	0	1	0	0	0	7	0	0	0	22	0	0	0	1	4	187603479	187609706	6.24135	5.89942	5.67902	6.24259	NaN	NaN	NaN	0.318182
4	187607392	'AC'	'A'	1	0	1	0	11	0	0	0	23	0	0	0	1	0	0	4	187603479	187609706	6.24135	5.89942	5.67902	6.24259	NaN	0.478261	NaN	NaN
4	187620848	'GA'	'G'	1	0	1	0	12	0	0	0	18	0	0	0	1	0	0	NaN	NaN	NaN	NaN	NaN	NaN	NaN	NaN	0.666667	NaN	NaN
4	187644048	'C'	'CA'	1	0	1	0	7	6	9	0	15	10	15	0	1	1	1	NaN	NaN	NaN	NaN	NaN	NaN	NaN	NaN	0.466667	0.6	0.6
4	187644200	'AT'	'A'	1	0	1	0	7	0	0	0	14	0	0	0	1	0	0	NaN	NaN	NaN	NaN	NaN	NaN	NaN	NaN	0.5	NaN	NaN
4	187645337	'T'	'TAAAA'	1	31	1	0	0	0	6	0	0	0	23	0	0	0	1	4	187644268	187646049	10.4984	9.84758	10.4268	11.0626	NaN	NaN	NaN	0.26087
4	190478824	'CA'	'C'	1	0	0	7	6	8	8	11	18	18	13	1	1	1	1	4	190478652	190479272	0.951728	1.01737	1.37779	1.1123	0.636364	0.333333	0.444444	0.615385
5	271139	'C'	'CTT'	1	0	1	0	0	0	9	0	0	0	14	0	0	0	1	5	270877	273796	5.73352	5.75605	6.19293	7.21306	NaN	NaN	NaN	0.642857
5	272046	'T'	'TC'	1	0	0	27	21	24	36	27	21	25	37	1	1	1	1	5	270877	273796	5.73352	5.75605	6.19293	7.21306	1	1	0.96	0.972973
5	391423	'T'	'TG'	1	46	0	46	40	31	43	46	40	32	43	1	1	1	1	5	390833	397329	13.773	15.1866	14.1231	17.9541	1	1	0.96875	1
5	413428	'AT'	'A'	1	0	1	0	0	0	14	0	0	0	14	0	0	0	1	5	413425	415884	1.80652	3.03317	2.98456	3.67254	NaN	NaN	NaN	1
5	614559	'AT'	'A'	1	0	1	0	0	9	0	0	0	10	0	0	0	1	0	5	611739	615440	4.82326	5.10805	5.40321	5.90263	NaN	NaN	0.9	NaN
5	955790	'GTC'	'G'	1	38	0	0	0	0	6	0	0	0	19	0	0	0	1	NaN	NaN	NaN	NaN	NaN	NaN	NaN	NaN	NaN	NaN	0.315789
5	960240	'TC'	'T'	1	0	1	0	12	0	0	0	36	0	0	0	1	0	0	5	955849	960656	13.9023	14.409	14.3566	14.7473	NaN	0.333333	NaN	NaN
5	1574899	'AT'	'A'	1	47	1	10	0	0	0	23	0	0	0	1	0	0	0	5	1572994	1576692	8.75713	5.99563	7.59251	8.49803	0.434783	NaN	NaN	NaN
5	1799989	'C'	'CG'	1	0	1	17	0	16	21	25	0	20	26	1	0	1	1	5	1798457	1802223	11.0219	10.8263	11.6942	11.1242	0.68	NaN	0.8	0.807692
5	1867424	'G'	'GGT'	1	0	0	9	12	9	13	17	40	23	35	1	1	1	1	5	1867222	1868700	2.03647	4.80199	4.41695	4.91496	0.529412	0.3	0.391304	0.371429
5	1867518	'G'	'GTTTC'	1	0	0	0	0	0	8	0	0	0	18	0	0	0	1	5	1867222	1868700	2.03647	4.80199	4.41695	4.91496	NaN	NaN	NaN	0.444444
5	2697069	'AT'	'A'	1	0	1	10	0	0	0	27	0	0	0	1	0	0	0	5	2694898	2698586	10.8729	7.95778	9.01097	6.69024	0.37037	NaN	NaN	NaN
5	2743867	'A'	'ATC'	1	0	0	43	52	36	39	44	55	36	40	1	1	1	1	5	2742274	2744962	5.84565	7.22679	5.58548	5.72876	0.977273	0.945455	1	0.975
5	6185140	'C'	'CTT'	1	0	1	0	10	0	0	0	15	0	0	0	1	0	0	5	6183822	6187395	15.341	8.42718	5.97523	4.30712	NaN	0.666667	NaN	NaN
5	6185140	'C'	'CTTT'	1	0	1	12	0	0	0	21	0	0	0	1	0	0	0	5	6183822	6187395	15.341	8.42718	5.97523	4.30712	0.571429	NaN	NaN	NaN
5	6238045	'T'	'TATC'	1	31	0	10	0	0	0	10	0	0	0	1	0	0	0	NaN	NaN	NaN	NaN	NaN	NaN	NaN	1	NaN	NaN	NaN
5	6659615	'TGAA'	'T'	1	0	0	28	29	28	27	28	29	28	27	1	1	1	1	5	6659520	6662274	7.65698	6.36174	7.01289	7.13167	1	1	1	1
5	7146888	'AT'	'A'	1	0	1	7	0	0	0	23	0	0	0	1	0	0	0	5	7145892	7148742	5.66896	5.6623	4.73683	6.57618	0.304348	NaN	NaN	NaN
5	14169306	'CT'	'C'	1	0	1	12	0	7	10	14	0	11	12	1	0	1	1	5	14164127	14169570	7.32808	5.51046	6.44801	5.93119	0.857143	NaN	0.636364	0.833333
5	14186694	'CT'	'C'	1	47	1	0	9	0	0	0	27	0	0	0	1	0	0	5	14183107	14186975	10.3612	8.75314	9.31495	9.09664	NaN	0.333333	NaN	NaN
5	14207632	'TAC'	'T'	1	0	0	21	11	19	18	23	12	19	19	1	1	1	1	5	14202599	14210539	7.54144	5.88332	7.29466	6.13998	0.913043	0.916667	1	0.947368
5	14219346	'AT'	'A'	1	0	1	8	0	0	0	17	0	0	0	1	0	0	0	5	14216743	14219829	5.8394	4.96124	5.74554	6.08054	0.470588	NaN	NaN	NaN
5	16871716	'GA'	'G'	1	0	1	0	9	0	0	0	16	0	0	0	1	0	0	5	16866180	16872229	7.36243	7.80504	8.09357	6.42082	NaN	0.5625	NaN	NaN
5	19531718	'TCA'	'T'	1	0	0	0	0	0	15	0	0	0	16	0	0	0	1	5	19531008	19533094	0.980283	0.918611	1.37949	2.0804	NaN	NaN	NaN	0.9375
5	20789564	'C'	'CT'	1	0	0	0	8	0	0	0	10	0	0	0	1	0	0	NaN	NaN	NaN	NaN	NaN	NaN	NaN	NaN	0.8	NaN	NaN
5	32313740	'TTG'	'T'	1	0	0	0	9	0	0	0	21	0	0	0	1	0	0	5	32312238	32314154	7.10291	6.56299	6.76123	7.86993	NaN	0.428571	NaN	NaN
5	37669494	'CT'	'C'	1	0	1	0	9	10	9	0	13	12	20	0	1	1	1	5	37668168	37669833	3.8068	3.00109	4.07385	4.48174	NaN	0.692308	0.833333	0.45
5	39424858	'TA'	'T'	1	0	1	0	6	0	0	0	19	0	0	0	1	0	0	5	39424346	39429731	5.32206	3.76174	4.27412	4.41945	NaN	0.315789	NaN	NaN
5	44810239	'TG'	'T'	1	0	0	26	21	17	19	26	21	17	19	1	1	1	1	5	44808952	44810445	9.18244	7.81602	8.20347	9.14413	1	1	1	1
5	45386281	'A'	'ATT'	1	47	1	0	0	0	8	0	0	0	11	0	0	0	1	5	45385733	45386698	1.88254	0.338287	0.383014	2.51971	NaN	NaN	NaN	0.727273
5	54527871	'TA'	'T'	1	0	1	0	6	0	0	0	12	0	0	0	1	0	0	5	54527149	54530653	6.24878	7.67628	6.09946	6.24065	NaN	0.5	NaN	NaN
5	54529709	'C'	'CG'	1	0	0	0	9	0	0	0	12	0	0	0	1	0	0	5	54527149	54530653	6.24878	7.67628	6.09946	6.24065	NaN	0.75	NaN	NaN
5	55643355	'CT'	'C'	1	0	1	10	0	0	0	21	0	0	0	1	0	0	0	5	55641356	55643914	5.59187	4.50357	4.74418	4.51162	0.47619	NaN	NaN	NaN
5	55839876	'G'	'GCA'	1	0	0	9	0	0	0	28	0	0	0	1	0	0	0	5	55838042	55841227	3.36765	2.18472	2.4206	2.55348	0.321429	NaN	NaN	NaN
5	55965404	'CT'	'C'	1	0	1	8	0	0	0	26	0	0	0	1	0	0	0	5	55964598	55966737	9.5866	8.19	7.79101	5.43084	0.307692	NaN	NaN	NaN
5	55965815	'T'	'TC'	1	0	1	36	29	19	9	55	48	35	19	1	1	1	1	5	55964598	55966737	9.5866	8.19	7.79101	5.43084	0.654545	0.604167	0.542857	0.473684
5	56125001	'CT'	'C'	1	37	1	10	0	0	0	14	0	0	0	1	0	0	0	5	56124958	56125899	8.43388	7.96728	7.67134	8.18237	0.714286	NaN	NaN	NaN
5	56329974	'GT'	'G'	1	0	1	0	14	0	0	0	29	0	0	0	1	0	0	5	56326213	56331419	10.5757	9.86779	9.94571	11.6127	NaN	0.482759	NaN	NaN
5	56469635	'T'	'TC'	1	0	1	16	0	10	16	16	0	11	16	1	0	1	1	5	56468032	56472530	12.0303	11.0478	11.0945	11.783	1	NaN	0.909091	1
5	59052636	'CT'	'C'	1	0	1	0	9	0	0	0	14	0	0	0	1	0	0	5	59052595	59053928	3.0928	3.26622	3.73563	4.29032	NaN	0.642857	NaN	NaN
5	60628826	'TG'	'T'	1	0	1	0	6	0	0	0	11	0	0	0	1	0	0	5	60624416	60629620	5.90019	4.27134	5.83333	7.53693	NaN	0.545455	NaN	NaN
5	66291716	'T'	'TAC'	1	0	0	6	0	7	0	11	0	12	0	1	0	1	0	5	66288653	66291942	4.73979	5.66826	4.33672	3.4992	0.545455	NaN	0.583333	NaN
5	67584512	'AT'	'A'	1	0	1	0	15	0	0	0	44	0	0	0	1	0	0	5	67583651	67585355	9.84595	10.4137	8.57844	8.21186	NaN	0.340909	NaN	NaN
5	67737819	'AT'	'A'	1	0	1	23	25	0	12	24	26	0	13	1	1	0	1	5	67735978	67739056	5.56664	5.22885	3.89414	2.95914	0.958333	0.961538	NaN	0.923077
5	68514297	'A'	'ATG'	1	0	0	0	0	0	9	0	0	0	10	0	0	0	1	5	68512754	68514453	4.74022	4.08802	4.67931	4.78553	NaN	NaN	NaN	0.9
5	68665053	'AC'	'A'	1	0	1	0	0	0	8	0	0	0	19	0	0	0	1	5	68664291	68666611	12.8055	11.6109	12.8724	12.66	NaN	NaN	NaN	0.421053
5	68665063	'GC'	'G'	1	0	1	0	14	19	24	0	14	19	24	0	1	1	1	5	68664291	68666611	12.8055	11.6109	12.8724	12.66	NaN	1	1	1
5	68746769	'C'	'CT'	1	48	1	0	9	0	0	0	11	0	0	0	1	0	0	NaN	NaN	NaN	NaN	NaN	NaN	NaN	NaN	0.818182	NaN	NaN
5	70898708	'GT'	'G'	1	0	1	0	8	0	0	0	10	0	0	0	1	0	0	5	70895690	70899231	4.20683	4.58226	4.44275	4.3739	NaN	0.8	NaN	NaN
5	72794137	'CAGG'	'C'	1	0	0	10	0	0	0	42	0	0	0	1	0	0	0	5	72793471	72795387	14.7216	13.5692	14.2704	14.8991	0.238095	NaN	NaN	NaN
5	73703817	'AT'	'A'	1	0	1	0	8	0	0	0	15	0	0	0	1	0	0	5	73703275	73705963	2.43463	3.3906	2.4294	3.06213	NaN	0.533333	NaN	NaN
5	73877122	'CT'	'C'	1	38	1	8	0	0	0	32	0	0	0	1	0	0	0	5	73874636	73878267	10.7181	10.7759	8.19735	9.84117	0.25	NaN	NaN	NaN
5	75667149	'C'	'CA'	1	44	1	8	0	0	0	22	0	0	0	1	0	0	0	5	75666934	75669439	6.80771	5.98542	6.53318	6.45336	0.363636	NaN	NaN	NaN
5	76086396	'G'	'GAAA'	1	0	0	10	9	0	14	11	10	0	14	1	1	0	1	5	76085444	76087983	11.9923	8.47413	9.71411	10.2087	0.909091	0.9	NaN	1
5	76169860	'T'	'TC'	1	0	1	0	10	0	0	0	10	0	0	0	1	0	0	5	76169285	76171190	0.828883	1.22873	1.09799	0.92039	NaN	1	NaN	NaN
5	77066403	'CA'	'C'	1	0	1	0	6	0	0	0	10	0	0	0	1	0	0	NaN	NaN	NaN	NaN	NaN	NaN	NaN	NaN	0.6	NaN	NaN
5	79478366	'GC'	'G'	1	0	1	26	14	28	35	32	20	33	42	1	1	1	1	5	79475434	79483030	15.1854	14.9664	15.2088	13.6384	0.8125	0.7	0.848485	0.833333
5	79481948	'GAAA'	'G'	1	0	1	6	0	0	0	12	0	0	0	1	0	0	0	5	79475434	79483030	15.1854	14.9664	15.2088	13.6384	0.5	NaN	NaN	NaN
5	79488256	'A'	'AT'	1	0	1	0	9	0	0	0	24	0	0	0	1	0	0	5	79486945	79490858	4.87273	5.68299	5.24939	3.989	NaN	0.375	NaN	NaN
5	79501794	'CA'	'C'	1	0	1	9	13	0	0	17	49	0	0	1	1	0	0	5	79498793	79502748	8.39221	14.0842	12.4946	7.12559	0.529412	0.265306	NaN	NaN
5	79502630	'C'	'CT'	1	0	1	8	14	19	0	30	48	22	0	1	1	1	0	5	79498793	79502748	8.39221	14.0842	12.4946	7.12559	0.266667	0.291667	0.863636	NaN
5	79950389	'GC'	'G'	1	42	1	19	19	21	14	39	38	39	31	1	1	1	1	5	79947164	79951553	7.01627	6.55308	6.82146	6.90816	0.487179	0.5	0.538462	0.451613
5	79951103	'CT'	'C'	1	0	1	6	0	0	0	19	0	0	0	1	0	0	0	5	79947164	79951553	7.01627	6.55308	6.82146	6.90816	0.315789	NaN	NaN	NaN
5	80540666	'AT'	'A'	1	31	1	0	0	0	8	0	0	0	13	0	0	0	1	5	80540344	80544170	2.2304	2.88901	2.61639	3.83903	NaN	NaN	NaN	0.615385
5	95050440	'CA'	'C'	1	0	1	0	0	0	8	0	0	0	23	0	0	0	1	5	95046349	95055698	10.2925	9.49717	9.63933	9.87946	NaN	NaN	NaN	0.347826
5	96036635	'AT'	'A'	1	44	1	7	0	0	0	12	0	0	0	1	0	0	0	5	96036507	96039893	8.57387	6.51577	8.12122	8.99274	0.583333	NaN	NaN	NaN
5	96053413	'T'	'TGTG'	1	0	0	0	9	0	14	0	14	0	22	0	1	0	1	NaN	NaN	NaN	NaN	NaN	NaN	NaN	NaN	0.642857	NaN	0.636364
5	96171879	'G'	'GT'	1	0	1	0	0	6	0	0	0	12	0	0	0	1	0	5	96170590	96172336	4.05969	3.06771	3.76584	2.58571	NaN	NaN	0.5	NaN
5	106907185	'AC'	'A'	1	0	1	38	29	20	31	51	34	32	53	1	1	1	1	5	106905617	106907913	10.0793	6.95208	7.64105	10.6587	0.745098	0.852941	0.625	0.584906
5	106907240	'C'	'CT'	1	0	1	11	0	7	14	50	0	21	35	1	0	1	1	5	106905617	106907913	10.0793	6.95208	7.64105	10.6587	0.22	NaN	0.333333	0.4
5	108745518	'GA'	'G'	1	0	1	9	15	0	0	19	28	0	0	1	1	0	0	5	108744674	108746733	8.55196	6.65204	7.3134	9.08002	0.473684	0.535714	NaN	NaN
5	108746289	'CA'	'C'	1	0	1	7	0	0	0	30	0	0	0	1	0	0	0	5	108744674	108746733	8.55196	6.65204	7.3134	9.08002	0.233333	NaN	NaN	NaN
5	114749723	'AT'	'A'	1	0	1	0	8	0	0	0	25	0	0	0	1	0	0	5	114749491	114753113	17.9915	16.1814	18.0183	18.6055	NaN	0.32	NaN	NaN
5	114749739	'T'	'TC'	1	0	0	14	0	14	13	14	0	14	14	1	0	1	1	5	114749491	114753113	17.9915	16.1814	18.0183	18.6055	1	NaN	1	0.928571
5	114750558	'CAT'	'C'	1	42	0	9	11	8	7	16	20	20	19	1	1	1	1	5	114749491	114753113	17.9915	16.1814	18.0183	18.6055	0.5625	0.55	0.4	0.368421
5	114793043	'TA'	'T'	1	0	1	0	9	0	0	0	28	0	0	0	1	0	0	5	114791863	114798506	14.7239	12.8586	16.2696	16.6508	NaN	0.321429	NaN	NaN
5	114910069	'GGAA'	'G'	1	0	0	0	7	0	0	0	13	0	0	0	1	0	0	5	114909901	114912479	4.66709	4.08429	4.59083	4.33634	NaN	0.538462	NaN	NaN
5	114938279	'CTTT'	'C'	1	0	1	8	0	0	0	20	0	0	0	1	0	0	0	5	114937346	114938948	8.79204	8.14756	8.35973	7.97517	0.4	NaN	NaN	NaN
5	124083268	'TA'	'T'	1	0	1	6	0	0	0	12	0	0	0	1	0	0	0	5	124082016	124085612	6.06999	5.61147	5.0402	6.44986	0.5	NaN	NaN	NaN
5	124085123	'GT'	'G'	1	0	1	8	0	0	0	21	0	0	0	1	0	0	0	5	124082016	124085612	6.06999	5.61147	5.0402	6.44986	0.380952	NaN	NaN	NaN
5	125690591	'G'	'GA'	1	45	1	0	0	10	0	0	0	27	0	0	0	1	0	5	125689197	125691838	9.9806	6.55962	6.89271	7.64834	NaN	NaN	0.37037	NaN
5	126408888	'T'	'TA'	1	0	1	0	0	9	7	0	0	18	14	0	0	1	1	5	126408386	126409566	4.57136	3.83694	5.05175	3.82492	NaN	NaN	0.5	0.5
5	127211755	'AT'	'A'	1	0	1	0	8	0	0	0	20	0	0	0	1	0	0	5	127209906	127213833	3.91786	3.55515	3.93258	4.06131	NaN	0.4	NaN	NaN
5	127296492	'AACAC'	'A'	1	0	0	0	0	0	7	0	0	0	11	0	0	0	1	5	127292274	127298444	5.98774	6.10219	5.0682	6.07461	NaN	NaN	NaN	0.636364
5	130600184	'A'	'AC'	1	0	1	8	0	0	0	36	0	0	0	1	0	0	0	5	130598966	130602386	7.66803	6.49878	7.57072	7.51882	0.222222	NaN	NaN	NaN
5	131793819	'CA'	'C'	1	0	1	0	18	10	13	0	18	10	15	0	1	1	1	5	131791685	131796418	10.7848	9.48005	9.82815	12.0318	NaN	1	1	0.866667
5	131795227	'A'	'AC'	1	0	0	0	0	6	0	0	0	14	0	0	0	1	0	5	131791685	131796418	10.7848	9.48005	9.82815	12.0318	NaN	NaN	0.428571	NaN
5	132155627	'T'	'TG'	1	0	0	0	11	10	12	0	11	10	12	0	1	1	1	5	132154436	132157704	3.01096	4.03192	2.64917	2.13648	NaN	1	1	1
5	133846811	'T'	'TAC'	1	0	0	7	12	17	15	12	18	20	17	1	1	1	1	5	133837795	133848570	14.8127	12.6952	12.2801	13.5729	0.583333	0.666667	0.85	0.882353
5	133860854	'CTT'	'C'	1	39	1	0	7	0	0	0	24	0	0	0	1	0	0	5	133859793	133863187	9.3538	8.86829	9.06589	9.88549	NaN	0.291667	NaN	NaN
5	133968767	'A'	'AT'	1	49	1	16	9	10	20	27	21	24	41	1	1	1	1	5	133967466	133969063	6.37283	6.00538	6.83026	7.23853	0.592593	0.428571	0.416667	0.487805
5	133983756	'CA'	'C'	1	0	1	7	0	0	0	27	0	0	0	1	0	0	0	5	133983396	133985349	14.344	13.368	15.4972	16.5809	0.259259	NaN	NaN	NaN
5	134375656	'GC'	'G'	1	0	0	6	0	0	0	10	0	0	0	1	0	0	0	5	134374925	134375669	8.14679	4.73729	6.92183	5.20981	0.6	NaN	NaN	NaN
5	137674278	'ACC'	'A'	1	0	1	11	8	7	8	16	13	15	17	1	1	1	1	5	137672951	137674808	11.219	9.09301	9.83227	11.3713	0.6875	0.615385	0.466667	0.470588
5	137877569	'T'	'TA'	1	0	1	8	8	7	13	15	16	13	18	1	1	1	1	NaN	NaN	NaN	NaN	NaN	NaN	NaN	0.533333	0.5	0.538462	0.722222
5	138055927	'CT'	'C'	1	34	1	0	6	0	0	0	17	0	0	0	1	0	0	NaN	NaN	NaN	NaN	NaN	NaN	NaN	NaN	0.352941	NaN	NaN
5	138057060	'CT'	'C'	1	39	1	0	8	0	0	0	23	0	0	0	1	0	0	5	138056118	138062341	5.96779	7.15456	5.58049	5.36757	NaN	0.347826	NaN	NaN
5	138088378	'TA'	'T'	1	45	1	16	0	0	0	43	0	0	0	1	0	0	0	5	138087933	138090859	14.216	13.0402	13.7704	14.9085	0.372093	NaN	NaN	NaN
5	138088378	'TAA'	'T'	1	45	1	0	17	0	0	0	44	0	0	0	1	0	0	5	138087933	138090859	14.216	13.0402	13.7704	14.9085	NaN	0.386364	NaN	NaN
5	138724126	'TG'	'T'	1	0	1	19	20	13	13	19	20	13	13	1	1	1	1	NaN	NaN	NaN	NaN	NaN	NaN	NaN	1	1	1	1
5	139016938	'AC'	'A'	1	0	1	12	17	16	9	16	23	19	14	1	1	1	1	5	139015527	139018893	6.9471	6.3086	6.17432	5.93959	0.75	0.73913	0.842105	0.642857
5	139027636	'CT'	'C'	1	0	1	0	8	0	0	0	11	0	0	0	1	0	0	5	139027621	139033371	6.29064	5.87354	6.30485	6.05497	NaN	0.727273	NaN	NaN
5	139256510	'CTGTG'	'C'	1	0	0	8	0	0	0	10	0	0	0	1	0	0	0	5	139256086	139258224	7.80571	6.59988	8.25412	8.08856	0.8	NaN	NaN	NaN
5	140902145	'C'	'CA'	1	0	1	6	7	0	0	25	25	0	0	1	1	0	0	5	140899273	140903091	12.8122	11.8769	10.5692	10.766	0.24	0.28	NaN	NaN
5	141247181	'TA'	'T'	1	0	1	10	9	0	0	19	27	0	0	1	1	0	0	5	141244225	141247566	13.4574	13.4971	12.0777	12.4109	0.526316	0.333333	NaN	NaN
5	141686579	'G'	'GT'	1	0	1	0	8	0	0	0	15	0	0	0	1	0	0	5	141684565	141686788	1.95734	4.8244	3.58201	2.06564	NaN	0.533333	NaN	NaN
5	141704840	'CT'	'C'	1	0	1	0	7	0	0	0	32	0	0	0	1	0	0	5	141703471	141707352	12.1329	11.8806	11.044	11.0461	NaN	0.21875	NaN	NaN
5	141908939	'CT'	'C'	1	47	1	11	0	0	0	26	0	0	0	1	0	0	0	5	141908811	141910914	7.41696	6.74591	7.39676	7.8896	0.423077	NaN	NaN	NaN
5	141909289	'TA'	'T'	1	0	1	0	7	0	0	0	24	0	0	0	1	0	0	5	141908811	141910914	7.41696	6.74591	7.39676	7.8896	NaN	0.291667	NaN	NaN
5	142149678	'CG'	'C'	1	0	1	7	0	0	0	20	0	0	0	1	0	0	0	5	142149488	142152288	6.8617	5.93837	6.41063	6.8658	0.35	NaN	NaN	NaN
5	142197782	'T'	'TA'	1	0	1	0	13	0	0	0	48	0	0	0	1	0	0	5	142195477	142202415	12.8941	12.6039	11.8122	10.6165	NaN	0.270833	NaN	NaN
5	142197782	'T'	'TAA'	1	0	1	0	0	8	13	0	0	40	34	0	0	1	1	5	142195477	142202415	12.8941	12.6039	11.8122	10.6165	NaN	NaN	0.2	0.382353
5	142200865	'GT'	'G'	1	0	1	8	0	0	0	30	0	0	0	1	0	0	0	5	142195477	142202415	12.8941	12.6039	11.8122	10.6165	0.266667	NaN	NaN	NaN
5	142200865	'GTT'	'G'	1	0	1	0	14	0	0	0	32	0	0	0	1	0	0	5	142195477	142202415	12.8941	12.6039	11.8122	10.6165	NaN	0.4375	NaN	NaN
5	142203703	'ATG'	'A'	1	0	0	0	8	0	0	0	31	0	0	0	1	0	0	NaN	NaN	NaN	NaN	NaN	NaN	NaN	NaN	0.258065	NaN	NaN
5	142248773	'CT'	'C'	1	48	1	0	6	0	0	0	15	0	0	0	1	0	0	NaN	NaN	NaN	NaN	NaN	NaN	NaN	NaN	0.4	NaN	NaN
5	142362781	'G'	'GT'	1	0	1	0	0	0	7	0	0	0	11	0	0	0	1	5	142360828	142362924	1.59891	1.83366	1.68168	3.33055	NaN	NaN	NaN	0.636364
5	145562642	'C'	'CT'	1	44	1	18	13	16	16	27	30	23	20	1	1	1	1	5	145561131	145563080	7.97357	6.73681	7.08558	7.29256	0.666667	0.433333	0.695652	0.8
5	146554117	'CA'	'C'	1	38	1	6	0	0	0	10	0	0	0	1	0	0	0	NaN	NaN	NaN	NaN	NaN	NaN	NaN	0.6	NaN	NaN	NaN
5	147763140	'CA'	'C'	1	0	1	0	7	0	0	0	14	0	0	0	1	0	0	5	147762925	147764451	8.23967	6.89096	7.42043	8.78855	NaN	0.5	NaN	NaN
5	150509783	'G'	'GT'	1	0	1	14	11	15	12	22	14	20	27	1	1	1	1	5	150509343	150512147	8.74014	6.44251	7.26711	9.68597	0.636364	0.785714	0.75	0.444444
5	154027482	'GT'	'G'	1	0	1	6	8	13	0	10	12	16	0	1	1	1	0	5	154026445	154028673	3.69683	2.8686	3.50135	3.06445	0.6	0.666667	0.8125	NaN
5	154061748	'CT'	'C'	1	0	1	0	7	0	0	0	12	0	0	0	1	0	0	5	154061668	154063431	6.33368	5.26735	6.31204	6.40818	NaN	0.583333	NaN	NaN
5	156814682	'AT'	'A'	1	0	1	10	0	9	0	16	0	12	0	1	0	1	0	5	156814402	156815421	5.57149	4.27171	4.03545	5.54657	0.625	NaN	0.75	NaN
5	156817279	'AT'	'A'	1	0	1	12	0	0	9	13	0	0	13	1	0	0	1	5	156816322	156818559	6.27203	4.6774	4.27772	7.02528	0.923077	NaN	NaN	0.692308
5	156977269	'G'	'GC'	1	0	0	0	0	14	0	0	0	14	0	0	0	1	0	5	156974919	156977325	2.58765	1.60655	1.97908	1.64895	NaN	NaN	1	NaN
5	157034180	'C'	'CAAAAAA'	1	45	1	7	0	0	0	16	0	0	0	1	0	0	0	5	157029600	157035417	8.74415	7.021	7.98904	6.23211	0.4375	NaN	NaN	NaN
5	159334941	'TTC'	'T'	1	0	0	0	0	0	13	0	0	0	13	0	0	0	1	5	159331488	159335219	5.27482	3.32448	4.34049	5.08252	NaN	NaN	NaN	1
5	159846345	'TA'	'T'	1	0	1	6	0	0	0	12	0	0	0	1	0	0	0	5	159845210	159846686	7.63365	6.49736	7.89865	8.42539	0.5	NaN	NaN	NaN
5	167727150	'C'	'CA'	1	0	0	0	9	0	0	0	13	0	0	0	1	0	0	NaN	NaN	NaN	NaN	NaN	NaN	NaN	NaN	0.692308	NaN	NaN
5	168078389	'AT'	'A'	1	0	1	8	0	0	0	21	0	0	0	1	0	0	0	5	168078293	168080200	6.67177	4.88694	5.39935	7.00487	0.380952	NaN	NaN	NaN
5	169010485	'C'	'CAA'	1	0	1	0	0	11	0	0	0	19	0	0	0	1	0	5	169010179	169011765	6.93982	6.07446	6.70275	7.15053	NaN	NaN	0.578947	NaN
5	172331784	'A'	'ACGAAGG'	1	0	0	25	8	11	22	47	25	42	53	1	1	1	1	5	172330972	172333480	5.73954	3.36467	4.88942	7.66485	0.531915	0.32	0.261905	0.415094
5	173249491	'A'	'ATG'	1	0	0	0	6	0	0	0	18	0	0	0	1	0	0	5	173248350	173252601	7.06489	6.98352	7.33653	6.94413	NaN	0.333333	NaN	NaN
5	173809250	'C'	'CT'	1	0	1	0	0	0	9	0	0	0	31	0	0	0	1	5	173809094	173811330	9.46052	7.04116	8.66781	9.92017	NaN	NaN	NaN	0.290323
5	173960552	'TC'	'T'	1	0	0	10	0	0	0	10	0	0	0	1	0	0	0	5	173958496	173962684	8.58746	7.27057	7.79465	8.43315	1	NaN	NaN	NaN
5	174805137	'C'	'CA'	1	0	1	0	0	0	9	0	0	0	14	0	0	0	1	5	174803967	174806489	0.333362	1.4377	0.614087	4.43259	NaN	NaN	NaN	0.642857
5	174812183	'G'	'GC'	1	0	0	0	0	0	18	0	0	0	18	0	0	0	1	5	174809145	174812433	0.366305	2.46737	0.527314	5.72709	NaN	NaN	NaN	1
5	174905676	'TG'	'T'	1	0	0	28	32	31	37	28	32	31	37	1	1	1	1	5	174905461	174906974	7.05673	6.7127	7.04885	6.45972	1	1	1	1
5	175611327	'C'	'CAA'	1	0	1	0	0	9	0	0	0	16	0	0	0	1	0	5	175610311	175613015	9.20612	8.01762	9.16858	8.2606	NaN	NaN	0.5625	NaN
5	175612662	'AT'	'A'	1	0	1	0	8	0	0	0	25	0	0	0	1	0	0	5	175610311	175613015	9.20612	8.01762	9.16858	8.2606	NaN	0.32	NaN	NaN
5	175971376	'C'	'CTT'	1	0	1	30	18	25	36	31	18	26	37	1	1	1	1	5	175969772	175973287	11.854	10.2763	11.138	13.3185	0.967742	1	0.961538	0.972973
5	175973982	'CT'	'C'	1	0	1	9	9	10	15	10	10	11	17	1	1	1	1	NaN	NaN	NaN	NaN	NaN	NaN	NaN	0.9	0.9	0.909091	0.882353
5	176119545	'G'	'GAAC'	1	0	0	7	0	0	0	14	0	0	0	1	0	0	0	5	176118584	176120842	7.96967	5.91175	3.53163	3.54308	0.5	NaN	NaN	NaN
5	176784763	'C'	'CGT'	1	44	0	8	15	14	7	15	23	25	19	1	1	1	1	5	176784359	176785563	5.30091	6.83402	5.98742	5.6595	0.533333	0.652174	0.56	0.368421
5	177630838	'AAAAG'	'A'	1	36	0	0	7	6	9	0	13	13	17	0	1	1	1	NaN	NaN	NaN	NaN	NaN	NaN	NaN	NaN	0.538462	0.461538	0.529412
5	177632276	'T'	'TGCCAGG'	1	0	0	16	11	14	10	35	27	30	30	1	1	1	1	5	177630941	177632750	15.2026	13.4325	14.1174	13.9445	0.457143	0.407407	0.466667	0.333333
5	177634692	'CTTT'	'C'	1	31	1	8	0	12	0	24	0	36	0	1	0	1	0	5	177634384	177636549	11.497	11.788	11.7758	10.6351	0.333333	NaN	0.333333	NaN
5	177634692	'CTTTT'	'C'	1	31	1	0	0	0	12	0	0	0	43	0	0	0	1	5	177634384	177636549	11.497	11.788	11.7758	10.6351	NaN	NaN	NaN	0.27907
5	177657923	'C'	'CT'	1	0	1	0	0	7	0	0	0	10	0	0	0	1	0	NaN	NaN	NaN	NaN	NaN	NaN	NaN	NaN	NaN	0.7	NaN
5	178012657	'T'	'TG'	1	0	0	6	0	0	0	12	0	0	0	1	0	0	0	5	178012405	178012885	2.10303	2.62697	1.75477	1.86915	0.5	NaN	NaN	NaN
5	178977140	'TA'	'T'	1	0	1	13	8	12	10	19	19	18	22	1	1	1	1	5	178976864	178978569	10.553	9.90317	9.55614	10.7135	0.684211	0.421053	0.666667	0.454545
5	178977533	'GCGCC'	'G'	1	0	0	10	0	11	13	14	0	16	21	1	0	1	1	5	178976864	178978569	10.553	9.90317	9.55614	10.7135	0.714286	NaN	0.6875	0.619048
5	179253598	'G'	'GT'	1	39	1	0	8	0	0	0	37	0	0	0	1	0	0	5	179252359	179256007	8.65286	8.0868	9.42661	7.42161	NaN	0.216216	NaN	NaN
5	179340357	'CT'	'C'	1	0	1	0	7	0	0	0	15	0	0	0	1	0	0	5	179339980	179342101	9.41618	7.13528	6.89267	5.49757	NaN	0.466667	NaN	NaN
5	180288899	'CT'	'C'	1	42	1	0	14	0	0	0	18	0	0	0	1	0	0	5	180287412	180289030	10.5445	9.72889	10.291	10.1244	NaN	0.777778	NaN	NaN
6	186515	'AT'	'A'	1	0	0	10	0	0	0	10	0	0	0	1	0	0	0	6	186120	187884	1.8224	1.16026	1.45429	1.12437	1	NaN	NaN	NaN
6	293574	'GT'	'G'	1	0	1	0	6	0	0	0	15	0	0	0	1	0	0	6	291539	293783	9.33062	8.42801	8.56482	8.20479	NaN	0.4	NaN	NaN
6	885661	'T'	'TCACA'	1	0	0	8	16	8	0	12	21	11	0	1	1	1	0	6	883796	886592	2.62101	2.56257	2.11651	1.8659	0.666667	0.761905	0.727273	NaN
6	885918	'C'	'CAG'	1	42	0	0	0	12	0	0	0	13	0	0	0	1	0	6	883796	886592	2.62101	2.56257	2.11651	1.8659	NaN	NaN	0.923077	NaN
6	1039007	'CTGTG'	'C'	1	0	0	0	15	0	0	0	16	0	0	0	1	0	0	6	1038343	1041000	5.6316	5.88493	4.22818	5.18095	NaN	0.9375	NaN	NaN
6	1054144	'C'	'CA'	1	0	0	0	7	0	0	0	31	0	0	0	1	0	0	6	1053906	1057097	13.7515	11.0771	8.78398	7.02777	NaN	0.225806	NaN	NaN
6	1326188	'GA'	'G'	1	0	1	22	16	15	25	22	16	15	25	1	1	1	1	6	1322676	1326710	6.18853	4.80257	5.3642	5.67364	1	1	1	1
6	1612017	'A'	'ACGG'	1	42	0	13	12	17	15	23	20	45	27	1	1	1	1	6	1609544	1612826	5.49077	5.28551	4.87425	4.54863	0.565217	0.6	0.377778	0.555556
6	2238476	'TA'	'T'	1	42	1	0	0	0	9	0	0	0	11	0	0	0	1	NaN	NaN	NaN	NaN	NaN	NaN	NaN	NaN	NaN	NaN	0.818182
6	2840069	'G'	'GC'	1	0	0	48	39	30	36	48	39	30	37	1	1	1	1	6	2837795	2842374	7.56895	7.05895	6.30622	7.7132	1	1	1	0.972973
6	2876432	'AC'	'A'	1	0	1	0	0	10	0	0	0	12	0	0	0	1	0	6	2875311	2878460	9.81792	9.59954	8.7506	8.33971	NaN	NaN	0.833333	NaN
6	4022388	'A'	'ATT'	1	0	1	0	0	8	0	0	0	15	0	0	0	1	0	6	4020577	4022411	9.09267	8.42935	8.95365	9.74524	NaN	NaN	0.533333	NaN
6	4928964	'TA'	'T'	1	0	0	0	0	0	6	0	0	0	10	0	0	0	1	NaN	NaN	NaN	NaN	NaN	NaN	NaN	NaN	NaN	NaN	0.6
6	6965353	'CA'	'C'	1	0	1	0	6	0	0	0	11	0	0	0	1	0	0	6	6965294	6966085	4.42005	4.84127	4.20445	2.79641	NaN	0.545455	NaN	NaN
6	6965353	'CAA'	'C'	1	0	1	6	0	0	0	12	0	0	0	1	0	0	0	6	6965294	6966085	4.42005	4.84127	4.20445	2.79641	0.5	NaN	NaN	NaN
6	7053458	'GA'	'G'	1	0	1	0	7	0	0	0	14	0	0	0	1	0	0	NaN	NaN	NaN	NaN	NaN	NaN	NaN	NaN	0.5	NaN	NaN
6	7167582	'A'	'AT'	1	49	1	6	0	0	0	22	0	0	0	1	0	0	0	6	7165314	7167920	7.76469	6.36774	6.74132	6.14026	0.272727	NaN	NaN	NaN
6	7544724	'C'	'CTT'	1	0	1	0	0	10	0	0	0	10	0	0	0	1	0	NaN	NaN	NaN	NaN	NaN	NaN	NaN	NaN	NaN	1	NaN
6	7549385	'AT'	'A'	1	48	1	15	13	8	10	15	14	11	10	1	1	1	1	6	7547762	7550592	4.99438	5.09436	5.06435	4.4848	1	0.928571	0.727273	1
6	7698732	'TA'	'T'	1	0	1	0	11	0	0	0	14	0	0	0	1	0	0	6	7697914	7699642	4.08223	3.43985	3.4105	2.10532	NaN	0.785714	NaN	NaN
6	10695136	'GT'	'G'	1	0	1	8	0	0	0	17	0	0	0	1	0	0	0	6	10694040	10695884	8.95714	8.02352	8.32858	10.0965	0.470588	NaN	NaN	NaN
6	10695136	'GTT'	'G'	1	0	1	0	7	0	6	0	18	0	21	0	1	0	1	6	10694040	10695884	8.95714	8.02352	8.32858	10.0965	NaN	0.388889	NaN	0.285714
6	11319792	'GAC'	'G'	1	0	0	9	14	8	19	14	20	11	28	1	1	1	1	6	11316134	11319879	3.88975	5.08004	3.62979	5.22158	0.642857	0.7	0.727273	0.678571
6	11366638	'G'	'GAAGAA'	1	0	0	0	0	9	11	0	0	11	17	0	0	1	1	6	11366192	11369405	4.01376	6.2395	5.1012	7.42655	NaN	NaN	0.818182	0.647059
6	11496398	'G'	'GA'	1	0	1	0	6	0	10	0	12	0	11	0	1	0	1	6	11494933	11497213	0.86203	1.86721	1.60178	2.33607	NaN	0.5	NaN	0.909091
6	12288324	'TG'	'T'	1	0	0	0	6	0	0	0	17	0	0	0	1	0	0	6	12287599	12288945	3.94893	2.15108	2.43777	2.76749	NaN	0.352941	NaN	NaN
6	12348533	'C'	'CTT'	1	44	1	7	0	0	0	10	0	0	0	1	0	0	0	NaN	NaN	NaN	NaN	NaN	NaN	NaN	0.7	NaN	NaN	NaN
6	14734341	'C'	'CAG'	1	43	0	10	11	17	16	33	19	40	52	1	1	1	1	6	14732508	14735275	6.96404	4.33274	7.21387	9.51837	0.30303	0.578947	0.425	0.307692
6	15909290	'CGT'	'C'	1	35	0	40	37	34	25	65	38	35	25	1	1	1	1	6	15905330	15910101	9.36038	8.34997	8.19921	7.69007	0.615385	0.973684	0.971429	1
6	16669898	'CTT'	'C'	1	46	1	0	6	0	0	0	16	0	0	0	1	0	0	6	16669194	16674124	5.05712	5.86504	5.45637	4.785	NaN	0.375	NaN	NaN
6	16671537	'TTTC'	'T'	1	0	0	10	0	0	0	13	0	0	0	1	0	0	0	6	16669194	16674124	5.05712	5.86504	5.45637	4.785	0.769231	NaN	NaN	NaN
6	16673251	'C'	'CAA'	1	45	1	0	7	0	0	0	17	0	0	0	1	0	0	6	16669194	16674124	5.05712	5.86504	5.45637	4.785	NaN	0.411765	NaN	NaN
6	16704551	'C'	'CT'	1	0	0	10	0	0	0	40	0	0	0	1	0	0	0	6	16703989	16706911	11.5097	12.0332	10.2609	8.58227	0.25	NaN	NaN	NaN
6	16712208	'C'	'CTGAA'	1	0	0	10	14	11	11	35	38	24	39	1	1	1	1	6	16712007	16714484	10.0999	8.27734	7.97879	9.43324	0.285714	0.368421	0.458333	0.282051
6	16712946	'CT'	'C'	1	0	1	0	11	0	0	0	44	0	0	0	1	0	0	6	16712007	16714484	10.0999	8.27734	7.97879	9.43324	NaN	0.25	NaN	NaN
6	16714394	'G'	'GA'	1	0	1	0	0	0	7	0	0	0	19	0	0	0	1	6	16712007	16714484	10.0999	8.27734	7.97879	9.43324	NaN	NaN	NaN	0.368421
6	16761296	'TAC'	'T'	1	42	0	8	6	6	10	23	16	17	28	1	1	1	1	6	16759790	16763207	11.3193	9.29303	8.98121	10.7204	0.347826	0.375	0.352941	0.357143
6	16763161	'CA'	'C'	1	0	1	0	11	0	0	0	19	0	0	0	1	0	0	6	16759790	16763207	11.3193	9.29303	8.98121	10.7204	NaN	0.578947	NaN	NaN
6	17393781	'T'	'TC'	1	0	1	8	0	14	0	17	0	23	0	1	0	1	0	6	17393389	17395126	7.27204	4.13026	4.99612	3.96173	0.470588	NaN	0.608696	NaN
6	21023761	'C'	'CT'	1	0	1	0	6	0	0	0	19	0	0	0	1	0	0	6	21021760	21024175	10.9707	7.98929	8.98276	11.5269	NaN	0.315789	NaN	NaN
6	22828406	'G'	'GT'	1	37	1	6	0	0	0	11	0	0	0	1	0	0	0	6	22826852	22829219	3.51343	1.97341	1.27927	3.79208	0.545455	NaN	NaN	NaN
6	22828590	'GA'	'G'	1	0	1	14	0	0	0	25	0	0	0	1	0	0	0	6	22826852	22829219	3.51343	1.97341	1.27927	3.79208	0.56	NaN	NaN	NaN
6	24719383	'CA'	'C'	1	0	1	0	7	0	0	0	12	0	0	0	1	0	0	6	24719004	24722320	10.7148	9.59569	10.1226	10.9046	NaN	0.583333	NaN	NaN
6	24721401	'A'	'AG'	1	0	1	14	9	9	0	32	24	21	0	1	1	1	0	6	24719004	24722320	10.7148	9.59569	10.1226	10.9046	0.4375	0.375	0.428571	NaN
6	26033810	'A'	'AAGT'	1	0	0	0	11	0	0	0	11	0	0	0	1	0	0	6	26031852	26035164	6.4531	6.19771	6.04462	7.41974	NaN	1	NaN	NaN
6	26121980	'GA'	'G'	1	35	1	0	16	0	0	0	32	0	0	0	1	0	0	6	26120451	26126358	8.50129	8.0498	7.73035	8.62211	NaN	0.5	NaN	NaN
6	27113829	'GAC'	'G'	1	0	0	16	12	9	8	43	34	29	35	1	1	1	1	6	27112698	27115769	9.49743	8.72988	8.52114	8.75847	0.372093	0.352941	0.310345	0.228571
6	27800222	'G'	'GT'	1	0	1	0	6	0	0	0	10	0	0	0	1	0	0	NaN	NaN	NaN	NaN	NaN	NaN	NaN	NaN	0.6	NaN	NaN
6	27805021	'GTA'	'G'	1	0	0	11	19	15	14	16	22	19	23	1	1	1	1	6	27804533	27807458	11.3775	10.1185	10.112	12.122	0.6875	0.863636	0.789474	0.608696
6	28047408	'C'	'CTTT'	1	45	1	14	0	0	0	54	0	0	0	1	0	0	0	6	28047176	28049489	13.2814	10.8552	12.3417	12.632	0.259259	NaN	NaN	NaN
6	28047408	'C'	'CTTTT'	1	47	1	0	0	16	22	0	0	36	58	0	0	1	1	6	28047176	28049489	13.2814	10.8552	12.3417	12.632	NaN	NaN	0.444444	0.37931
6	28047408	'CT'	'C'	1	44	1	0	11	0	0	0	43	0	0	0	1	0	0	6	28047176	28049489	13.2814	10.8552	12.3417	12.632	NaN	0.255814	NaN	NaN
6	28863600	'C'	'CTT'	1	47	1	0	0	11	0	0	0	20	0	0	0	1	0	6	28863040	28865113	7.72153	7.14811	6.84035	7.67596	NaN	NaN	0.55	NaN
6	28973093	'CA'	'C'	1	0	1	6	0	0	0	11	0	0	0	1	0	0	0	6	28972603	28973607	5.57548	4.04282	4.70543	4.01473	0.545455	NaN	NaN	NaN
6	30585854	'AC'	'A'	1	0	1	14	11	0	0	24	36	0	0	1	1	0	0	6	30582962	30586411	8.5392	7.79549	7.63443	8.71729	0.583333	0.305556	NaN	NaN
6	30712615	'CT'	'C'	1	0	1	7	0	0	0	26	0	0	0	1	0	0	0	6	30709685	30713040	8.44987	6.78694	8.73025	9.44171	0.269231	NaN	NaN	NaN
6	30729909	'A'	'AT'	1	38	1	0	0	12	0	0	0	13	0	0	0	1	0	NaN	NaN	NaN	NaN	NaN	NaN	NaN	NaN	NaN	0.923077	NaN
6	30731125	'G'	'GTTTTT'	1	35	1	0	12	0	6	0	25	0	22	0	1	0	1	6	30730045	30733113	11.3992	10.3214	10.5752	10.857	NaN	0.48	NaN	0.272727
6	30731125	'G'	'GTTTTTTT'	1	35	1	0	0	12	0	0	0	32	0	0	0	1	0	6	30730045	30733113	11.3992	10.3214	10.5752	10.857	NaN	NaN	0.375	NaN
6	30734803	'TTTTG'	'T'	1	0	0	10	0	7	0	12	0	11	0	1	0	1	0	NaN	NaN	NaN	NaN	NaN	NaN	NaN	0.833333	NaN	0.636364	NaN
6	31589264	'CT'	'C'	1	0	1	0	6	0	0	0	17	0	0	0	1	0	0	6	31587337	31589632	7.01949	5.93034	6.58686	6.94332	NaN	0.352941	NaN	NaN
6	31789789	'GA'	'G'	1	0	1	0	10	0	0	0	21	0	0	0	1	0	0	6	31789190	31791098	7.91858	8.14254	7.38312	7.44919	NaN	0.47619	NaN	NaN
6	31910455	'T'	'TG'	1	0	1	0	7	0	0	0	12	0	0	0	1	0	0	6	31907612	31910489	5.49335	3.34582	3.76034	2.89914	NaN	0.583333	NaN	NaN
6	33581537	'G'	'GGTGTGT'	1	0	0	11	0	10	15	12	0	12	15	1	0	1	1	6	33580303	33582372	5.34798	4.5992	5.23373	5.82106	0.916667	NaN	0.833333	1
6	34641609	'T'	'TAC'	1	38	0	0	0	8	11	0	0	11	11	0	0	1	1	6	34641155	34643079	3.8142	3.8705	4.12036	3.38322	NaN	NaN	0.727273	1
6	35270135	'T'	'TA'	1	49	1	6	0	0	0	10	0	0	0	1	0	0	0	6	35269785	35272374	2.58913	2.51924	2.79458	2.55266	0.6	NaN	NaN	NaN
6	36535229	'CT'	'C'	1	45	1	0	0	10	11	0	0	11	11	0	0	1	1	6	36533730	36536323	1.2619	1.01202	1.06975	1.33565	NaN	NaN	0.909091	1
6	36545120	'GA'	'G'	1	0	1	9	9	0	0	17	12	0	0	1	1	0	0	6	36544432	36548130	6.3205	5.60397	4.55426	6.14158	0.529412	0.75	NaN	NaN
6	36562560	'CT'	'C'	1	0	1	0	22	0	0	0	37	0	0	0	1	0	0	6	36560997	36563933	6.5904	5.64856	5.74372	6.18203	NaN	0.594595	NaN	NaN
6	37171680	'GA'	'G'	1	0	1	17	14	33	30	18	14	33	30	1	1	1	1	6	37169535	37173565	5.79993	6.62056	8.96928	8.70114	0.944444	1	1	1
6	37172659	'C'	'CA'	1	48	1	0	0	16	15	0	0	16	15	0	0	1	1	6	37169535	37173565	5.79993	6.62056	8.96928	8.70114	NaN	NaN	1	1
6	37175595	'T'	'TGG'	1	0	0	0	0	0	13	0	0	0	13	0	0	0	1	NaN	NaN	NaN	NaN	NaN	NaN	NaN	NaN	NaN	NaN	1
6	37922925	'T'	'TTG'	1	0	0	8	0	0	0	10	0	0	0	1	0	0	0	NaN	NaN	NaN	NaN	NaN	NaN	NaN	0.8	NaN	NaN	NaN
6	38176261	'G'	'GTGT'	1	0	0	0	0	10	0	0	0	10	0	0	0	1	0	NaN	NaN	NaN	NaN	NaN	NaN	NaN	NaN	NaN	1	NaN
6	39185846	'CT'	'C'	1	47	1	0	11	0	0	0	30	0	0	0	1	0	0	6	39184927	39187891	11.4387	10.621	10.3417	6.9002	NaN	0.366667	NaN	NaN
6	39260571	'GC'	'G'	1	0	0	6	0	0	0	12	0	0	0	1	0	0	0	NaN	NaN	NaN	NaN	NaN	NaN	NaN	0.5	NaN	NaN	NaN
6	39724274	'CT'	'C'	1	0	1	9	10	11	0	13	16	13	0	1	1	1	0	6	39723965	39727903	4.60231	5.9677	4.83448	1.94009	0.692308	0.625	0.846154	NaN
6	40684103	'GA'	'G'	1	0	1	0	8	12	11	0	11	14	14	0	1	1	1	NaN	NaN	NaN	NaN	NaN	NaN	NaN	NaN	0.727273	0.857143	0.785714
6	40915327	'TA'	'T'	1	0	1	0	11	0	0	0	15	0	0	0	1	0	0	6	40915035	40916646	7.51612	8.4129	9.18811	5.48887	NaN	0.733333	NaN	NaN
6	40963274	'C'	'CT'	1	0	1	6	0	6	0	15	0	12	0	1	0	1	0	6	40961918	40967447	19.9693	20.7063	19.3736	16.8546	0.4	NaN	0.5	NaN
6	40966068	'C'	'CA'	1	0	1	18	16	26	32	56	64	50	40	1	1	1	1	6	40961918	40967447	19.9693	20.7063	19.3736	16.8546	0.321429	0.25	0.52	0.8
6	40967096	'CA'	'C'	1	0	0	37	49	44	31	37	49	44	31	1	1	1	1	6	40961918	40967447	19.9693	20.7063	19.3736	16.8546	1	1	1	1
6	40967122	'GAA'	'G'	1	0	1	9	8	16	8	26	33	31	30	1	1	1	1	6	40961918	40967447	19.9693	20.7063	19.3736	16.8546	0.346154	0.242424	0.516129	0.266667
6	40967189	'TAA'	'T'	1	0	1	0	0	10	0	0	0	13	0	0	0	1	0	6	40961918	40967447	19.9693	20.7063	19.3736	16.8546	NaN	NaN	0.769231	NaN
6	41004488	'CA'	'C'	1	0	1	10	9	0	6	50	43	0	20	1	1	0	1	6	41003494	41005383	10.0188	9.61914	11.2319	8.01137	0.2	0.209302	NaN	0.3
6	41032649	'CT'	'C'	1	0	1	0	13	0	0	0	52	0	0	0	1	0	0	6	41030809	41035731	9.66892	13.5303	10.9281	6.11124	NaN	0.25	NaN	NaN
6	41288586	'C'	'CT'	1	44	1	14	14	12	23	18	45	17	35	1	1	1	1	6	41286428	41289624	5.49983	6.88938	6.36159	5.67241	0.777778	0.311111	0.705882	0.657143
6	41747478	'T'	'TGCGGC'	1	0	0	12	12	0	10	12	23	0	10	1	1	0	1	6	41747071	41749557	5.5024	5.21648	5.7695	4.40417	1	0.521739	NaN	1
6	41864118	'CA'	'C'	1	0	1	0	12	0	0	0	18	0	0	0	1	0	0	6	41862116	41864555	12.0273	10.6429	13.0881	10.2901	NaN	0.666667	NaN	NaN
6	41996709	'GT'	'G'	1	38	1	7	0	0	0	24	0	0	0	1	0	0	0	6	41995304	41999262	6.95041	7.42607	7.32461	4.12644	0.291667	NaN	NaN	NaN
6	42018118	'CA'	'C'	1	43	1	7	0	0	0	27	0	0	0	1	0	0	0	6	42015889	42019651	14.4587	12.9452	15.4706	12.2695	0.259259	NaN	NaN	NaN
6	42086606	'AT'	'A'	1	46	1	10	0	0	0	30	0	0	0	1	0	0	0	6	42083605	42087751	15.8771	14.0344	15.9033	13.8539	0.333333	NaN	NaN	NaN
6	42087079	'CT'	'C'	1	38	1	6	0	0	0	17	0	0	0	1	0	0	0	6	42083605	42087751	15.8771	14.0344	15.9033	13.8539	0.352941	NaN	NaN	NaN
6	42192883	'GA'	'G'	1	0	1	0	18	0	0	0	83	0	0	0	1	0	0	6	42191394	42197735	26.8052	24.4892	26.9421	22.0735	NaN	0.216867	NaN	NaN
6	42192948	'CT'	'C'	1	0	1	23	0	0	0	105	0	0	0	1	0	0	0	6	42191394	42197735	26.8052	24.4892	26.9421	22.0735	0.219048	NaN	NaN	NaN
6	42261918	'A'	'AT'	1	0	1	18	19	48	31	84	78	110	49	1	1	1	1	6	42258837	42266360	22.5867	21.7596	23.2674	18.2313	0.214286	0.24359	0.436364	0.632653
6	42301736	'T'	'TAC'	1	48	0	0	0	10	0	0	0	11	0	0	0	1	0	NaN	NaN	NaN	NaN	NaN	NaN	NaN	NaN	NaN	0.909091	NaN
6	42361654	'GA'	'G'	1	0	1	12	10	0	0	23	17	0	0	1	1	0	0	6	42360611	42362906	8.47487	8.45904	9.77957	6.29865	0.521739	0.588235	NaN	NaN
6	42530789	'CT'	'C'	1	0	1	9	8	12	0	11	13	14	0	1	1	1	0	NaN	NaN	NaN	NaN	NaN	NaN	NaN	0.818182	0.615385	0.857143	NaN
6	42540453	'CT'	'C'	1	0	1	0	6	0	0	0	17	0	0	0	1	0	0	6	42540359	42540796	5.26773	4.94904	5.20037	3.05394	NaN	0.352941	NaN	NaN
6	42603920	'GT'	'G'	1	48	1	0	0	9	0	0	0	10	0	0	0	1	0	6	42603787	42604161	2.27317	2.52714	2.68244	2.10512	NaN	NaN	0.9	NaN
6	42748485	'G'	'GT'	1	46	0	0	9	12	0	0	20	21	0	0	1	1	0	NaN	NaN	NaN	NaN	NaN	NaN	NaN	NaN	0.45	0.571429	NaN
6	42749271	'GT'	'G'	1	0	1	7	9	0	0	29	44	0	0	1	1	0	0	6	42748871	42752265	26.9164	24.7632	26.3224	23.3686	0.241379	0.204545	NaN	NaN
6	42749516	'CA'	'C'	1	0	1	10	9	0	0	19	13	0	0	1	1	0	0	6	42748871	42752265	26.9164	24.7632	26.3224	23.3686	0.526316	0.692308	NaN	NaN
6	43395372	'CT'	'C'	1	0	1	0	8	0	0	0	13	0	0	0	1	0	0	6	43394846	43396538	3.30301	2.83098	3.69473	3.78208	NaN	0.615385	NaN	NaN
6	43895484	'C'	'CTTT'	1	0	0	0	0	7	0	0	0	12	0	0	0	1	0	6	43891605	43896294	8.06271	5.98991	6.38266	6.98526	NaN	NaN	0.583333	NaN
6	46097480	'G'	'GT'	1	0	1	0	14	0	0	0	14	0	0	0	1	0	0	6	46097080	46098648	2.43398	1.87449	2.10759	2.08242	NaN	1	NaN	NaN
6	47156236	'TA'	'T'	1	0	1	8	0	0	0	10	0	0	0	1	0	0	0	6	47154404	47157382	5.55892	4.54874	4.91755	5.81148	0.8	NaN	NaN	NaN
6	47468485	'GT'	'G'	1	45	1	0	12	0	0	0	33	0	0	0	1	0	0	6	47468050	47473390	4.39014	4.7581	4.49414	4.33762	NaN	0.363636	NaN	NaN
6	47470047	'CT'	'C'	1	0	1	0	8	0	0	0	16	0	0	0	1	0	0	6	47468050	47473390	4.39014	4.7581	4.49414	4.33762	NaN	0.5	NaN	NaN
6	52220691	'A'	'AT'	1	0	1	0	11	0	0	0	11	0	0	0	1	0	0	NaN	NaN	NaN	NaN	NaN	NaN	NaN	NaN	1	NaN	NaN
6	52253176	'GA'	'G'	1	49	1	0	8	0	0	0	15	0	0	0	1	0	0	6	52252984	52257160	12.2393	10.9789	11.3048	8.41276	NaN	0.533333	NaN	NaN
6	52257141	'CA'	'C'	1	0	1	0	12	0	0	0	17	0	0	0	1	0	0	6	52252984	52257160	12.2393	10.9789	11.3048	8.41276	NaN	0.705882	NaN	NaN
6	52538276	'CTGTT'	'C'	1	0	0	36	18	28	0	36	18	28	0	1	1	1	0	6	52535547	52538551	8.51776	7.12657	7.61454	5.06066	1	1	1	NaN
6	52912298	'CT'	'C'	1	38	1	9	15	0	0	25	28	0	0	1	1	0	0	6	52912105	52915470	14.9383	16.0189	15.5503	9.2736	0.36	0.535714	NaN	NaN
6	53409451	'C'	'CCCTCCT'	1	0	0	14	0	0	18	52	0	0	72	1	0	0	1	6	53408441	53410304	18.0183	17.1165	18.4289	15.9874	0.269231	NaN	NaN	0.25
6	53479758	'TA'	'T'	1	49	1	0	8	0	0	0	32	0	0	0	1	0	0	6	53478301	53482829	17.2432	16.7109	15.4402	13.7094	NaN	0.25	NaN	NaN
6	53516197	'T'	'TAAAA'	1	0	1	0	0	0	6	0	0	0	11	0	0	0	1	6	53516105	53517732	22.4594	18.2127	21.9526	18.8505	NaN	NaN	NaN	0.545455
6	53516197	'T'	'TAAAAA'	1	0	1	9	0	0	0	14	0	0	0	1	0	0	0	6	53516105	53517732	22.4594	18.2127	21.9526	18.8505	0.642857	NaN	NaN	NaN
6	53516197	'T'	'TAAAAAA'	1	0	1	0	0	7	0	0	0	10	0	0	0	1	0	6	53516105	53517732	22.4594	18.2127	21.9526	18.8505	NaN	NaN	0.7	NaN
6	53578755	'G'	'GA'	1	0	1	0	14	0	0	0	14	0	0	0	1	0	0	6	53578246	53584266	6.51067	9.63731	6.87475	4.41042	NaN	1	NaN	NaN
6	53596730	'ATC'	'A'	1	0	0	10	8	13	9	15	10	15	10	1	1	1	1	NaN	NaN	NaN	NaN	NaN	NaN	NaN	0.666667	0.8	0.866667	0.9
6	53691627	'CT'	'C'	1	0	1	0	7	0	0	0	23	0	0	0	1	0	0	6	53690230	53695216	7.7398	8.09483	8.25146	6.51869	NaN	0.304348	NaN	NaN
6	53692108	'CA'	'C'	1	0	1	11	7	0	0	31	26	0	0	1	1	0	0	6	53690230	53695216	7.7398	8.09483	8.25146	6.51869	0.354839	0.269231	NaN	NaN
6	53692967	'CA'	'C'	1	0	1	0	9	0	0	0	35	0	0	0	1	0	0	6	53690230	53695216	7.7398	8.09483	8.25146	6.51869	NaN	0.257143	NaN	NaN
6	53792340	'C'	'CT'	1	0	1	0	0	8	0	0	0	10	0	0	0	1	0	6	53789551	53795171	4.47273	3.92809	4.37313	3.4213	NaN	NaN	0.8	NaN
6	54756140	'C'	'CT'	1	0	0	0	0	0	10	0	0	0	10	0	0	0	1	NaN	NaN	NaN	NaN	NaN	NaN	NaN	NaN	NaN	NaN	1
6	55734999	'GA'	'G'	1	0	1	25	0	0	0	44	0	0	0	1	0	0	0	6	55731817	55735192	10.0966	9.46994	1.5994	3.66338	0.568182	NaN	NaN	NaN
6	56518712	'AT'	'A'	1	0	1	0	6	0	0	0	12	0	0	0	1	0	0	NaN	NaN	NaN	NaN	NaN	NaN	NaN	NaN	0.5	NaN	NaN
6	64795233	'G'	'GCA'	1	45	0	8	9	0	0	10	16	0	0	1	1	0	0	6	64792874	64795401	5.08495	7.41559	6.76904	3.70387	0.8	0.5625	NaN	NaN
6	74289818	'CT'	'C'	1	0	1	20	21	0	0	35	48	0	0	1	1	0	0	6	74288926	74291102	9.24094	8.68626	8.80579	10.803	0.571429	0.4375	NaN	NaN
6	74415346	'A'	'AAAAAG'	1	47	0	0	0	0	12	0	0	0	12	0	0	0	1	6	74412284	74415730	5.79338	5.3532	5.47085	5.19739	NaN	NaN	NaN	1
6	86099616	'C'	'CAT'	1	0	0	0	0	0	13	0	0	0	13	0	0	0	1	6	86098569	86101436	1.15323	1.55721	1.55615	2.35874	NaN	NaN	NaN	1
6	90929504	'TAC'	'T'	1	0	0	18	14	12	0	29	15	12	0	1	1	1	0	NaN	NaN	NaN	NaN	NaN	NaN	NaN	0.62069	0.933333	1	NaN
6	106258810	'A'	'ATT'	1	0	1	0	6	0	0	0	18	0	0	0	1	0	0	6	106256604	106259633	2.25066	3.17079	2.21705	1.47636	NaN	0.333333	NaN	NaN
6	107077169	'TA'	'T'	1	0	1	0	9	0	0	0	14	0	0	0	1	0	0	6	107076739	107078539	3.93166	3.64103	4.16652	4.46236	NaN	0.642857	NaN	NaN
6	111924287	'GCACA'	'G'	1	40	0	14	9	21	14	15	25	22	15	1	1	1	1	6	111923506	111924448	4.8814	5.07101	6.97658	5.7553	0.933333	0.36	0.954545	0.933333
6	112162981	'AT'	'A'	1	0	1	6	0	0	0	11	0	0	0	1	0	0	0	6	112162407	112167287	5.80051	6.03894	5.04323	5.36639	0.545455	NaN	NaN	NaN
6	114106952	'CT'	'C'	1	0	1	7	0	0	0	12	0	0	0	1	0	0	0	6	114106657	114108670	1.38828	1.35755	1.69358	1.99249	0.583333	NaN	NaN	NaN
6	114178831	'C'	'CGCT'	1	0	0	0	0	0	20	0	0	0	20	0	0	0	1	6	114177925	114181780	2.94462	1.33336	3.70016	4.86221	NaN	NaN	NaN	1
6	119558698	'G'	'GT'	1	40	0	8	8	10	0	11	11	13	0	1	1	1	0	6	119558401	119558866	6.70731	6.96582	6.94727	5.31738	0.727273	0.727273	0.769231	NaN
6	122974788	'GA'	'G'	1	0	1	12	14	15	22	12	19	19	23	1	1	1	1	6	122972432	122975391	4.71529	4.02962	4.76943	5.62653	1	0.736842	0.789474	0.956522
6	125628128	'GA'	'G'	1	0	1	0	6	0	0	0	11	0	0	0	1	0	0	6	125627941	125630581	1.20501	1.54669	1.3528	0.946545	NaN	0.545455	NaN	NaN
6	132215429	'CT'	'C'	1	0	1	0	7	0	0	0	18	0	0	0	1	0	0	6	132215152	132217433	4.33814	3.26977	3.96724	4.12236	NaN	0.388889	NaN	NaN
6	134216150	'GCT'	'G'	1	0	0	30	31	34	16	35	74	36	17	1	1	1	1	6	134215536	134219023	18.7171	18.3005	18.7588	11.7248	0.857143	0.418919	0.944444	0.941176
6	134356289	'CA'	'C'	1	0	1	17	0	0	0	80	0	0	0	1	0	0	0	6	134353978	134359780	30.8227	28.1003	29.339	24.3845	0.2125	NaN	NaN	NaN
6	134356289	'CAA'	'C'	1	0	1	0	18	0	0	0	85	0	0	0	1	0	0	6	134353978	134359780	30.8227	28.1003	29.339	24.3845	NaN	0.211765	NaN	NaN
6	134359838	'CT'	'C'	1	0	1	0	11	0	0	0	18	0	0	0	1	0	0	NaN	NaN	NaN	NaN	NaN	NaN	NaN	NaN	0.611111	NaN	NaN
6	134397342	'G'	'GCA'	1	39	0	14	12	19	18	18	14	20	19	1	1	1	1	6	134396983	134403214	25.305	21.8189	23.592	19.2242	0.777778	0.857143	0.95	0.947368
6	135376643	'CA'	'C'	1	0	1	11	0	0	7	22	0	0	15	1	0	0	1	6	135374297	135376659	15.1609	14.7236	15.3739	11.9153	0.5	NaN	NaN	0.466667
6	135505460	'CT'	'C'	1	0	1	0	9	0	0	0	14	0	0	0	1	0	0	6	135501185	135505465	19.19	17.6459	18.3197	13.4049	NaN	0.642857	NaN	NaN
6	135553596	'TTG'	'T'	1	0	0	0	10	11	0	0	11	12	0	0	1	1	0	6	135551278	135553960	20.9736	20.5271	22.0859	17.3718	NaN	0.909091	0.916667	NaN
6	135588900	'CT'	'C'	1	0	1	41	26	0	0	119	119	0	0	1	1	0	0	6	135586173	135594942	27.265	24.9666	25.5938	21.0732	0.344538	0.218487	NaN	NaN
6	137113679	'CCGCCG'	'C'	1	0	0	0	8	0	0	0	26	0	0	0	1	0	0	6	137112216	137114449	17.2421	14.9838	17.5452	15.5039	NaN	0.307692	NaN	NaN
6	137283181	'C'	'CAGAGAG'	1	0	0	13	11	17	7	26	19	43	30	1	1	1	1	6	137282960	137287879	11.8348	9.6973	10.8102	7.39857	0.5	0.578947	0.395349	0.233333
6	137286043	'G'	'GGAGA'	1	0	0	15	15	14	8	32	25	26	23	1	1	1	1	6	137282960	137287879	11.8348	9.6973	10.8102	7.39857	0.46875	0.6	0.538462	0.347826
6	137291489	'GT'	'G'	1	0	1	0	14	0	0	0	47	0	0	0	1	0	0	6	137288125	137293125	18.3522	15.1881	17.5619	13.7682	NaN	0.297872	NaN	NaN
6	137363352	'G'	'GC'	1	0	0	29	24	29	10	29	24	29	10	1	1	1	1	6	137362812	137367437	14.8178	12.2586	15.7587	8.43286	1	1	1	1
6	137555838	'CT'	'C'	1	36	1	0	18	0	0	0	28	0	0	0	1	0	0	6	137553862	137556046	12.8171	12.5031	12.8111	10.919	NaN	0.642857	NaN	NaN
6	138053124	'GA'	'G'	1	0	1	19	13	20	18	19	14	20	18	1	1	1	1	6	138052615	138054390	7.9804	6.3051	9.04277	4.82151	1	0.928571	1	1
6	138332253	'A'	'ATG'	1	0	0	0	8	0	0	0	10	0	0	0	1	0	0	NaN	NaN	NaN	NaN	NaN	NaN	NaN	NaN	0.8	NaN	NaN
6	138410411	'G'	'GA'	1	0	1	50	66	61	53	53	72	63	56	1	1	1	1	6	138406338	138411589	16.5445	16.4554	16.3153	12.5006	0.943396	0.916667	0.968254	0.946429
6	138416482	'ACTC'	'A'	1	0	0	12	0	0	0	17	0	0	0	1	0	0	0	NaN	NaN	NaN	NaN	NaN	NaN	NaN	0.705882	NaN	NaN	NaN
6	138428040	'C'	'CTTT'	1	0	1	0	12	0	0	0	57	0	0	0	1	0	0	6	138425556	138431202	16.7297	16.1107	16.2101	13.2106	NaN	0.210526	NaN	NaN
6	138428040	'C'	'CTTTT'	1	0	1	0	0	0	7	0	0	0	29	0	0	0	1	6	138425556	138431202	16.7297	16.1107	16.2101	13.2106	NaN	NaN	NaN	0.241379
6	138428040	'C'	'CTTTTT'	1	0	1	18	0	0	0	45	0	0	0	1	0	0	0	6	138425556	138431202	16.7297	16.1107	16.2101	13.2106	0.4	NaN	NaN	NaN
6	138548180	'G'	'GT'	1	0	1	12	0	0	0	14	0	0	0	1	0	0	0	6	138548130	138548587	4.02023	3.40104	3.05465	3.71057	0.857143	NaN	NaN	NaN
6	138825021	'C'	'CT'	1	0	1	12	0	0	0	20	0	0	0	1	0	0	0	6	138824423	138826856	2.97921	3.18193	2.62217	2.455	0.6	NaN	NaN	NaN
6	144665226	'CA'	'C'	1	0	1	0	0	0	6	0	0	0	10	0	0	0	1	6	144662899	144666292	3.40908	3.29931	3.52591	3.61164	NaN	NaN	NaN	0.6
6	149638553	'AGCC'	'A'	1	0	0	13	0	0	9	13	0	0	10	1	0	0	1	6	149637936	149639967	4.5922	3.90256	4.18221	4.61875	1	NaN	NaN	0.9
6	150209849	'TA'	'T'	1	0	1	27	17	0	0	27	17	0	0	1	1	0	0	6	150208080	150210580	3.87647	2.16028	1.75214	1.40723	1	1	NaN	NaN
6	154297377	'G'	'GT'	1	0	1	0	0	0	7	0	0	0	10	0	0	0	1	NaN	NaN	NaN	NaN	NaN	NaN	NaN	NaN	NaN	NaN	0.7
6	158186377	'GT'	'G'	1	43	1	0	7	0	0	0	28	0	0	0	1	0	0	NaN	NaN	NaN	NaN	NaN	NaN	NaN	NaN	0.25	NaN	NaN
6	160399872	'C'	'CT'	1	0	1	24	0	0	0	44	0	0	0	1	0	0	0	6	160398014	160401104	10.4061	9.40923	9.57598	8.66561	0.545455	NaN	NaN	NaN
6	168083308	'CT'	'C'	1	0	1	9	11	0	0	13	23	0	0	1	1	0	0	6	168082430	168086015	5.19798	5.27632	4.83641	3.22871	0.692308	0.478261	NaN	NaN
6	168227613	'GGCGGC'	'G'	1	0	0	0	0	0	14	0	0	0	14	0	0	0	1	6	168226976	168228850	3.4249	2.24828	2.9106	3.0875	NaN	NaN	NaN	1
6	170340934	'AC'	'A'	1	0	0	0	0	11	10	0	0	11	10	0	0	1	1	6	170340433	170342555	2.93916	2.22167	2.39632	2.34466	NaN	NaN	1	1
7	149458	'G'	'GCTCCT'	1	0	0	37	37	38	44	38	37	39	46	1	1	1	1	7	148735	150600	9.13043	7.89819	8.99079	10.1709	0.973684	1	0.974359	0.956522
7	641927	'AG'	'A'	1	0	1	0	7	0	0	0	12	0	0	0	1	0	0	7	641193	643041	4.56109	3.47582	3.70192	3.2258	NaN	0.583333	NaN	NaN
7	944935	'CA'	'C'	1	0	0	0	0	0	8	0	0	0	28	0	0	0	1	7	944059	946268	6.66521	4.91904	7.16755	7.63521	NaN	NaN	NaN	0.285714
7	964997	'TA'	'T'	1	49	1	0	5	0	0	0	10	0	0	0	1	0	0	7	964694	967255	9.86192	8.95833	9.38699	7.9214	NaN	0.5	NaN	NaN
7	1140417	'AC'	'A'	1	0	0	0	8	0	0	0	23	0	0	0	1	0	0	7	1139798	1143945	7.30778	7.16649	8.60757	6.2539	NaN	0.347826	NaN	NaN
7	1498789	'GA'	'G'	1	0	0	19	10	20	24	28	20	30	41	1	1	1	1	7	1497978	1499082	5.43091	4.74159	6.62344	8.97968	0.678571	0.5	0.666667	0.585366
7	1514107	'A'	'AAC'	1	0	0	0	0	10	0	0	0	22	0	0	0	1	0	7	1513409	1514869	2.28717	2.03542	2.63534	2.06375	NaN	NaN	0.454545	NaN
7	1544494	'C'	'CT'	1	0	1	0	0	8	0	0	0	13	0	0	0	1	0	7	1542999	1547268	3.40975	3.48724	3.42806	3.62561	NaN	NaN	0.615385	NaN
7	1978476	'G'	'GCA'	1	0	0	20	17	22	25	76	63	68	88	1	1	1	1	7	1975304	1981485	11.2243	9.88674	13.3559	13.6546	0.263158	0.269841	0.323529	0.284091
7	4785103	'T'	'TTG'	1	0	0	12	0	9	0	15	0	11	0	1	0	1	0	7	4781081	4786235	8.56131	8.46705	6.80277	7.85675	0.8	NaN	0.818182	NaN
7	5459613	'AT'	'A'	1	0	1	0	14	0	0	0	29	0	0	0	1	0	0	7	5458465	5470216	12.4587	11.8346	11.6488	12.8525	NaN	0.482759	NaN	NaN
7	5468358	'CT'	'C'	1	0	1	12	7	8	0	58	32	23	0	1	1	1	0	7	5458465	5470216	12.4587	11.8346	11.6488	12.8525	0.206897	0.21875	0.347826	NaN
7	5469809	'T'	'TC'	1	0	1	0	0	0	10	0	0	0	44	0	0	0	1	7	5458465	5470216	12.4587	11.8346	11.6488	12.8525	NaN	NaN	NaN	0.227273
7	6522993	'AGGGCTTG'	'A'	1	0	0	19	19	16	17	19	19	16	17	1	1	1	1	7	6522420	6523880	7.89618	6.82201	7.15419	7.96983	1	1	1	1
7	7759273	'GT'	'G'	1	0	1	0	0	9	0	0	0	10	0	0	0	1	0	7	7758209	7760721	1.8046	1.41741	1.84039	2.43454	NaN	NaN	0.9	NaN
7	12756058	'G'	'GCA'	1	0	0	0	7	6	0	0	26	19	0	0	1	1	0	7	12754881	12756251	6.22592	5.87149	5.51547	5.51006	NaN	0.269231	0.315789	NaN
7	16861318	'CT'	'C'	1	0	1	0	0	0	8	0	0	0	10	0	0	0	1	7	16860286	16862590	0.473371	0.954601	0.837699	2.13099	NaN	NaN	NaN	0.8
7	20258384	'T'	'TTCA'	1	0	0	26	26	26	24	75	75	65	83	1	1	1	1	7	20253761	20262133	14.4255	11.6266	11.9945	12.8367	0.346667	0.346667	0.4	0.289157
7	20276934	'GA'	'G'	1	0	1	10	0	0	0	22	0	0	0	1	0	0	0	NaN	NaN	NaN	NaN	NaN	NaN	NaN	0.454545	NaN	NaN	NaN
7	20343678	'C'	'CA'	1	46	1	7	0	9	11	22	0	23	23	1	0	1	1	7	20342109	20346702	8.24357	8.14949	7.40447	6.39138	0.318182	NaN	0.391304	0.478261
7	23145137	'C'	'CAA'	1	0	1	0	0	0	6	0	0	0	18	0	0	0	1	7	23144738	23146373	5.8566	4.2879	5.57617	6.44713	NaN	NaN	NaN	0.333333
7	23505643	'GT'	'G'	1	0	1	0	6	0	0	0	11	0	0	0	1	0	0	7	23503720	23506408	3.36875	2.55206	3.16038	4.33021	NaN	0.545455	NaN	NaN
7	26903674	'TCA'	'T'	1	0	0	6	0	0	0	14	0	0	0	1	0	0	0	7	26903253	26905019	7.72517	6.28789	6.71356	7.5204	0.428571	NaN	NaN	NaN
7	27205425	'T'	'TC'	1	0	1	12	24	11	20	13	25	11	20	1	1	1	1	7	27204624	27207039	6.12513	5.81613	5.30734	6.06749	0.923077	0.96	1	1
7	27218929	'C'	'CTT'	1	0	1	0	7	10	12	0	11	10	14	0	1	1	1	7	27218335	27220513	3.95379	3.71927	3.44374	3.65304	NaN	0.636364	1	0.857143
7	30323797	'GT'	'G'	1	0	1	10	0	0	0	21	0	0	0	1	0	0	0	7	30323175	30326960	11.4619	9.47155	9.58024	9.60014	0.47619	NaN	NaN	NaN
7	33074801	'G'	'GT'	1	0	1	0	0	11	0	0	0	14	0	0	0	1	0	7	33073765	33075168	3.95861	4.35249	4.14232	3.71719	NaN	NaN	0.785714	NaN
7	34786741	'CA'	'C'	1	43	1	0	0	0	11	0	0	0	22	0	0	0	1	7	34786595	34789154	4.82604	5.74002	6.3231	7.4993	NaN	NaN	NaN	0.5
7	35032155	'CTT'	'C'	1	46	1	6	0	0	0	12	0	0	0	1	0	0	0	7	35030552	35032664	3.10906	2.87142	3.89603	4.18225	0.5	NaN	NaN	NaN
7	35840898	'G'	'GC'	1	0	0	39	32	25	40	39	32	25	40	1	1	1	1	7	35839625	35841698	11.8864	9.90021	10.4417	11.7783	1	1	1	1
7	35841657	'GC'	'G'	1	0	1	0	7	0	0	0	13	0	0	0	1	0	0	7	35839625	35841698	11.8864	9.90021	10.4417	11.7783	NaN	0.538462	NaN	NaN
7	36158540	'AT'	'A'	1	37	1	9	0	0	11	11	0	0	13	1	0	0	1	7	36158184	36160277	3.42495	2.49693	3.77126	3.86415	0.818182	NaN	NaN	0.846154
7	36427908	'T'	'TA'	1	0	1	0	0	7	10	0	0	23	25	0	0	1	1	7	36426298	36430560	14.0453	11.9686	11.6029	12.4687	NaN	NaN	0.304348	0.4
7	36431554	'CT'	'C'	1	35	1	0	6	0	0	0	17	0	0	0	1	0	0	NaN	NaN	NaN	NaN	NaN	NaN	NaN	NaN	0.352941	NaN	NaN
7	44224614	'T'	'TAC'	1	0	0	26	10	16	20	27	10	16	20	1	1	1	1	7	44223201	44225592	3.05053	1.83066	2.71171	2.30559	0.962963	1	1	1
7	44775860	'AT'	'A'	1	0	1	0	0	9	0	0	0	11	0	0	0	1	0	7	44773079	44776801	2.56441	1.96323	2.66152	2.27058	NaN	NaN	0.818182	NaN
7	46192689	'ACGAC'	'A'	1	34	0	0	0	9	7	0	0	12	10	0	0	1	1	NaN	NaN	NaN	NaN	NaN	NaN	NaN	NaN	NaN	0.75	0.7
7	47394205	'GA'	'G'	1	0	1	0	9	0	0	0	13	0	0	0	1	0	0	7	47393963	47395777	4.17687	4.06907	4.61216	3.24394	NaN	0.692308	NaN	NaN
7	47513715	'AAC'	'A'	1	0	0	0	0	9	0	0	0	19	0	0	0	1	0	NaN	NaN	NaN	NaN	NaN	NaN	NaN	NaN	NaN	0.473684	NaN
7	50564919	'A'	'AAG'	1	0	0	0	0	0	11	0	0	0	11	0	0	0	1	7	50563813	50565206	0.709345	1.59408	1.60909	1.71462	NaN	NaN	NaN	1
7	55133523	'C'	'CT'	1	0	1	0	0	7	0	0	0	23	0	0	0	1	0	7	55132496	55135071	6.71537	6.53317	6.47235	7.37611	NaN	NaN	0.304348	NaN
7	55155747	'AAC'	'A'	1	0	0	10	0	11	0	10	0	11	0	1	0	1	0	7	55153578	55156077	4.59634	3.94757	5.30013	4.73213	1	NaN	1	NaN
7	65446219	'CT'	'C'	1	0	1	0	0	10	12	0	0	11	15	0	0	1	1	7	65445965	65447711	5.91388	5.27496	6.06902	6.23833	NaN	NaN	0.909091	0.8
7	66118659	'A'	'ATTTG'	1	44	0	0	0	0	14	0	0	0	14	0	0	0	1	7	66118605	66120508	9.2825	8.64449	9.44898	11.0966	NaN	NaN	NaN	1
7	66386194	'GT'	'G'	1	0	1	0	12	7	0	0	31	28	0	0	1	1	0	7	66385661	66387458	7.66151	6.95495	7.7296	8.57374	NaN	0.387097	0.25	NaN
7	73028572	'AC'	'A'	1	0	1	0	6	0	0	0	16	0	0	0	1	0	0	7	73026581	73029785	4.0073	4.55427	4.09819	4.01277	NaN	0.375	NaN	NaN
7	73152578	'AC'	'A'	1	0	1	8	0	9	9	17	0	12	11	1	0	1	1	7	73152002	73154085	13.3401	11.4939	11.418	13.3211	0.470588	NaN	0.75	0.818182
7	73154074	'AT'	'A'	1	0	1	10	9	7	0	19	15	19	0	1	1	1	0	7	73152002	73154085	13.3401	11.4939	11.418	13.3211	0.526316	0.6	0.368421	NaN
7	73154074	'ATT'	'A'	1	0	1	0	0	0	8	0	0	0	24	0	0	0	1	7	73152002	73154085	13.3401	11.4939	11.418	13.3211	NaN	NaN	NaN	0.333333
7	73241717	'CA'	'C'	1	0	1	22	0	0	0	57	0	0	0	1	0	0	0	7	73241496	73248115	20.2319	17.0468	16.3513	18.0163	0.385965	NaN	NaN	NaN
7	73242292	'T'	'TG'	1	0	0	13	0	0	11	16	0	0	11	1	0	0	1	7	73241496	73248115	20.2319	17.0468	16.3513	18.0163	0.8125	NaN	NaN	1
7	73242411	'C'	'CGG'	1	0	1	10	0	0	0	11	0	0	0	1	0	0	0	7	73241496	73248115	20.2319	17.0468	16.3513	18.0163	0.909091	NaN	NaN	NaN
7	73702969	'CT'	'C'	1	36	1	11	15	0	0	36	37	0	0	1	1	0	0	7	73698857	73704960	9.03271	7.78061	8.07312	8.54643	0.305556	0.405405	NaN	NaN
7	73868589	'C'	'CGG'	1	0	1	5	0	0	0	15	0	0	0	1	0	0	0	7	73865734	73870983	8.12278	5.77425	6.37355	7.34702	0.333333	NaN	NaN	NaN
7	73891693	'C'	'CA'	1	43	1	14	0	0	0	14	0	0	0	1	0	0	0	NaN	NaN	NaN	NaN	NaN	NaN	NaN	1	NaN	NaN	NaN
7	73894477	'CT'	'C'	1	0	1	7	10	0	0	20	20	0	0	1	1	0	0	7	73891901	73895419	8.03909	6.99569	7.44531	7.78925	0.35	0.5	NaN	NaN
7	74072007	'G'	'GAA'	1	0	1	17	16	0	0	20	18	0	0	1	1	0	0	7	74070986	74075819	8.33745	8.97072	9.23736	9.13603	0.85	0.888889	NaN	NaN
7	74074510	'CT'	'C'	1	0	1	0	11	0	0	0	35	0	0	0	1	0	0	7	74070986	74075819	8.33745	8.97072	9.23736	9.13603	NaN	0.314286	NaN	NaN
7	75550583	'CT'	'C'	1	39	1	20	11	13	19	36	21	23	27	1	1	1	1	7	75548984	75551365	7.73468	7.0424	7.11598	8.23001	0.555556	0.52381	0.565217	0.703704
7	75563162	'ATG'	'A'	1	41	0	8	0	0	0	12	0	0	0	1	0	0	0	7	75560806	75564239	2.19439	2.43931	2.34343	2.77775	0.666667	NaN	NaN	NaN
7	75563286	'GTT'	'G'	1	0	1	0	7	0	0	0	12	0	0	0	1	0	0	7	75560806	75564239	2.19439	2.43931	2.34343	2.77775	NaN	0.583333	NaN	NaN
7	75921738	'CT'	'C'	1	44	1	9	8	0	0	23	18	0	0	1	1	0	0	7	75920132	75923933	9.13572	7.52358	7.62099	7.40556	0.391304	0.444444	NaN	NaN
7	75988727	'C'	'CGTG'	1	0	1	0	0	10	0	0	0	17	0	0	0	1	0	7	75987116	75989386	10.3899	9.83283	10.0196	11.8863	NaN	NaN	0.588235	NaN
7	76098711	'CT'	'C'	1	41	1	0	0	0	6	0	0	0	15	0	0	0	1	NaN	NaN	NaN	NaN	NaN	NaN	NaN	NaN	NaN	NaN	0.4
7	77109710	'CT'	'C'	1	43	1	0	0	0	12	0	0	0	36	0	0	0	1	7	77108748	77112478	7.69501	6.73833	6.58221	8.35461	NaN	NaN	NaN	0.333333
7	77109710	'CTT'	'C'	1	44	1	6	0	0	0	13	0	0	0	1	0	0	0	7	77108748	77112478	7.69501	6.73833	6.58221	8.35461	0.461538	NaN	NaN	NaN
7	77111273	'AG'	'A'	1	0	0	19	11	8	0	32	15	12	0	1	1	1	0	7	77108748	77112478	7.69501	6.73833	6.58221	8.35461	0.59375	0.733333	0.666667	NaN
7	77111275	'GT'	'G'	1	0	1	6	0	0	0	12	0	0	0	1	0	0	0	7	77108748	77112478	7.69501	6.73833	6.58221	8.35461	0.5	NaN	NaN	NaN
7	77321479	'GA'	'G'	1	0	1	0	6	0	0	0	15	0	0	0	1	0	0	7	77319464	77322280	5.2855	4.46619	5.28243	4.44093	NaN	0.4	NaN	NaN
7	77322057	'GT'	'G'	1	46	1	7	0	0	0	11	0	0	0	1	0	0	0	7	77319464	77322280	5.2855	4.46619	5.28243	4.44093	0.636364	NaN	NaN	NaN
7	77395837	'CT'	'C'	1	0	1	7	0	0	0	16	0	0	0	1	0	0	0	7	77394876	77397007	3.65711	2.97356	3.59558	3.65129	0.4375	NaN	NaN	NaN
7	80790244	'TAAA'	'T'	1	0	1	0	0	9	0	0	0	22	0	0	0	1	0	7	80789363	80792979	9.0625	7.16152	7.84775	6.71429	NaN	NaN	0.409091	NaN
7	80790596	'C'	'CA'	1	0	1	0	0	7	0	0	0	18	0	0	0	1	0	7	80789363	80792979	9.0625	7.16152	7.84775	6.71429	NaN	NaN	0.388889	NaN
7	83177101	'A'	'AG'	1	0	0	0	0	0	9	0	0	0	10	0	0	0	1	7	83175632	83178362	1.34842	1.66324	1.8459	1.911	NaN	NaN	NaN	0.9
7	87849672	'CTT'	'C'	1	0	1	18	25	30	34	25	26	30	41	1	1	1	1	7	87848133	87850623	4.60839	4.9676	4.60912	6.46141	0.72	0.961538	1	0.829268
7	92254846	'CA'	'C'	1	0	1	0	9	0	0	0	35	0	0	0	1	0	0	7	92250602	92256589	5.86513	5.63561	4.57431	4.02092	NaN	0.257143	NaN	NaN
7	92263789	'CT'	'C'	1	0	1	11	0	6	0	22	0	15	0	1	0	1	0	7	92260121	92265699	6.88795	6.4744	5.11068	4.92099	0.5	NaN	0.4	NaN
7	92327757	'CT'	'C'	1	0	1	0	8	0	0	0	14	0	0	0	1	0	0	7	92323158	92327840	4.62837	5.54528	5.26634	5.27253	NaN	0.571429	NaN	NaN
7	92824234	'CT'	'C'	1	0	1	0	0	0	7	0	0	0	23	0	0	0	1	7	92822783	92825193	5.67585	4.01197	5.34232	5.8436	NaN	NaN	NaN	0.304348
7	95131702	'GC'	'G'	1	0	0	0	15	0	0	0	16	0	0	0	1	0	0	NaN	NaN	NaN	NaN	NaN	NaN	NaN	NaN	0.9375	NaN	NaN
7	95237453	'A'	'AT'	1	0	1	12	6	17	0	24	23	41	0	1	1	1	0	7	95236963	95239534	6.96887	6.02241	8.20416	7.94602	0.5	0.26087	0.414634	NaN
7	95237453	'AT'	'A'	1	0	1	0	0	0	8	0	0	0	30	0	0	0	1	7	95236963	95239534	6.96887	6.02241	8.20416	7.94602	NaN	NaN	NaN	0.266667
7	95238856	'G'	'GT'	1	0	1	0	0	8	9	0	0	18	16	0	0	1	1	7	95236963	95239534	6.96887	6.02241	8.20416	7.94602	NaN	NaN	0.444444	0.5625
7	97745702	'C'	'CTG'	1	45	0	12	8	0	13	24	15	0	24	1	1	0	1	7	97744892	97748310	4.59753	3.63838	4.74461	4.22339	0.5	0.533333	NaN	0.541667
7	97762796	'GT'	'G'	1	0	1	12	0	0	0	21	0	0	0	1	0	0	0	7	97758897	97764039	7.44536	6.30527	6.59608	6.71748	0.571429	NaN	NaN	NaN
7	97763968	'G'	'GA'	1	49	1	6	0	0	0	12	0	0	0	1	0	0	0	7	97758897	97764039	7.44536	6.30527	6.59608	6.71748	0.5	NaN	NaN	NaN
7	97989237	'AT'	'A'	1	0	1	0	7	0	0	0	26	0	0	0	1	0	0	7	97988868	97990824	5.88909	6.85187	6.25673	6.23561	NaN	0.269231	NaN	NaN
7	99551913	'CT'	'C'	1	43	1	9	0	0	0	30	0	0	0	1	0	0	0	7	99550967	99554418	15.4848	12.0225	12.5838	12.3331	0.3	NaN	NaN	NaN
7	100770007	'GT'	'G'	1	0	1	0	6	0	0	0	15	0	0	0	1	0	0	7	100767827	100772121	3.85565	3.55318	3.19813	2.88718	NaN	0.4	NaN	NaN
7	101597100	'CA'	'C'	1	0	1	0	23	0	0	0	23	0	0	0	1	0	0	7	101595465	101597582	8.39827	6.2693	9.66796	10.286	NaN	1	NaN	NaN
7	101950546	'A'	'AC'	1	0	0	0	0	10	0	0	0	10	0	0	0	1	0	7	101949681	101951118	1.77048	1.0908	1.80107	1.47154	NaN	NaN	1	NaN
7	102072936	'AT'	'A'	1	42	1	0	0	8	0	0	0	17	0	0	0	1	0	7	102071532	102074512	7.62933	5.42633	5.71325	5.45449	NaN	NaN	0.470588	NaN
7	102072936	'ATT'	'A'	1	42	1	8	0	0	0	28	0	0	0	1	0	0	0	7	102071532	102074512	7.62933	5.42633	5.71325	5.45449	0.285714	NaN	NaN	NaN
7	104652296	'CA'	'C'	1	0	1	0	6	0	13	0	21	0	42	0	1	0	1	7	104652038	104655838	18.8264	16.2633	17.2597	18.5043	NaN	0.285714	NaN	0.309524
7	105706153	'T'	'TG'	1	0	1	12	7	0	8	14	14	0	13	1	1	0	1	7	105702289	105707249	5.11818	5.23893	4.60532	5.50749	0.857143	0.5	NaN	0.615385
7	105925641	'GC'	'G'	1	0	0	0	13	0	11	0	13	0	11	0	1	0	1	7	105924298	105926469	4.97124	5.03017	4.78566	5.60322	NaN	1	NaN	1
7	105925653	'G'	'GC'	1	0	0	0	12	12	15	0	14	12	15	0	1	1	1	7	105924298	105926469	4.97124	5.03017	4.78566	5.60322	NaN	0.857143	1	1
7	107939593	'T'	'TAA'	1	0	1	0	0	6	0	0	0	15	0	0	0	1	0	7	107938364	107940670	4.60151	4.78303	4.7512	4.57196	NaN	NaN	0.4	NaN
7	107939593	'TA'	'T'	1	0	1	0	13	0	0	0	23	0	0	0	1	0	0	7	107938364	107940670	4.60151	4.78303	4.7512	4.57196	NaN	0.565217	NaN	NaN
7	107998393	'G'	'GA'	1	0	0	0	11	11	0	0	18	13	0	0	1	1	0	7	107997863	107999988	3.02055	2.38249	2.62136	2.05255	NaN	0.611111	0.846154	NaN
7	110162569	'G'	'GT'	1	0	1	0	7	0	7	0	11	0	15	0	1	0	1	7	110161591	110164788	2.3741	4.18615	3.41661	3.40787	NaN	0.636364	NaN	0.466667
7	116139016	'T'	'TA'	1	34	1	0	0	7	0	0	0	19	0	0	0	1	0	7	116138898	116141022	9.72915	6.55622	7.21484	7.05317	NaN	NaN	0.368421	NaN
7	116357010	'G'	'GC'	1	0	1	8	0	0	0	11	0	0	0	1	0	0	0	7	116355792	116357468	2.30434	1.4225	1.90291	2.07253	0.727273	NaN	NaN	NaN
7	117825307	'GT'	'G'	1	0	1	0	6	0	0	0	10	0	0	0	1	0	0	7	117822508	117825553	6.98891	5.96496	6.04684	7.49061	NaN	0.6	NaN	NaN
7	120590802	'G'	'GT'	1	0	1	13	13	15	15	42	32	31	37	1	1	1	1	7	120590011	120592085	5.27484	4.45688	5.05953	5.3896	0.309524	0.40625	0.483871	0.405405
7	125102945	'C'	'CT'	1	0	0	7	0	0	0	10	0	0	0	1	0	0	0	NaN	NaN	NaN	NaN	NaN	NaN	NaN	0.7	NaN	NaN	NaN
7	129209472	'A'	'AAAAC'	1	0	0	0	7	15	8	0	14	24	18	0	1	1	1	7	129208868	129210438	2.90115	2.09398	2.782	3.2034	NaN	0.5	0.625	0.444444
7	129209523	'TC'	'T'	1	0	1	23	13	11	14	41	19	23	26	1	1	1	1	7	129208868	129210438	2.90115	2.09398	2.782	3.2034	0.560976	0.684211	0.478261	0.538462
7	129252148	'G'	'GC'	1	0	0	10	13	9	9	16	18	12	13	1	1	1	1	7	129250688	129252629	9.00137	8.35194	8.51986	9.06151	0.625	0.722222	0.75	0.692308
7	129599474	'G'	'GAC'	1	0	0	10	0	9	6	13	0	10	10	1	0	1	1	7	129597837	129600238	5.38954	4.63468	5.46343	7.28509	0.769231	NaN	0.9	0.6
7	130126940	'GA'	'G'	1	0	1	6	0	0	0	15	0	0	0	1	0	0	0	7	130125633	130127325	6.83427	5.3853	7.62166	6.60569	0.4	NaN	NaN	NaN
7	130598593	'GA'	'G'	1	0	1	17	0	0	0	33	0	0	0	1	0	0	0	7	130595833	130600021	9.74873	8.02727	8.7607	8.73677	0.515152	NaN	NaN	NaN
7	130605249	'CT'	'C'	1	0	1	0	8	0	0	0	16	0	0	0	1	0	0	NaN	NaN	NaN	NaN	NaN	NaN	NaN	NaN	0.5	NaN	NaN
7	130611466	'CT'	'C'	1	43	1	9	7	0	0	14	13	0	0	1	1	0	0	7	130608498	130611704	9.27838	8.50505	7.84877	8.12995	0.642857	0.538462	NaN	NaN
7	131339015	'ATG'	'A'	1	0	0	20	0	13	0	21	0	14	0	1	0	1	0	7	131337145	131339471	4.31286	1.41368	2.5589	1.41822	0.952381	NaN	0.928571	NaN
7	134158168	'CTT'	'C'	1	44	1	0	10	0	0	0	11	0	0	0	1	0	0	7	134155107	134158336	3.52939	1.99983	2.65967	2.07402	NaN	0.909091	NaN	NaN
7	135347239	'G'	'GC'	1	0	1	0	0	7	0	0	0	15	0	0	0	1	0	7	135346511	135348384	4.16666	3.78402	4.19548	4.42895	NaN	NaN	0.466667	NaN
7	137674178	'G'	'GT'	1	0	1	17	13	9	15	25	37	13	26	1	1	1	1	NaN	NaN	NaN	NaN	NaN	NaN	NaN	0.68	0.351351	0.692308	0.576923
7	139043441	'AT'	'A'	1	32	1	0	7	0	0	0	17	0	0	0	1	0	0	7	139043156	139045776	11.574	10.2487	10.2388	10.6755	NaN	0.411765	NaN	NaN
7	140396472	'C'	'CG'	1	0	0	18	0	12	18	18	0	12	18	1	0	1	1	7	140395908	140397755	4.83417	4.67426	5.03033	5.58293	1	NaN	1	1
7	148582068	'CT'	'C'	1	36	1	26	0	0	0	51	0	0	0	1	0	0	0	7	148580111	148582601	13.9027	12.1697	11.9614	11.664	0.509804	NaN	NaN	NaN
7	148762014	'CGGG'	'C'	1	34	1	0	0	11	0	0	0	37	0	0	0	1	0	7	148761677	148763616	8.88761	8.0405	9.11868	8.50004	NaN	NaN	0.297297	NaN
7	148762053	'TAC'	'T'	1	47	0	7	13	0	14	22	24	0	20	1	1	0	1	7	148761677	148763616	8.88761	8.0405	9.11868	8.50004	0.318182	0.541667	NaN	0.7
7	148824389	'G'	'GAAAT'	1	0	0	18	17	13	23	26	24	19	37	1	1	1	1	7	148822584	148825242	7.71116	6.83312	6.89647	8.11899	0.692308	0.708333	0.684211	0.621622
7	148824481	'TA'	'T'	1	0	1	12	15	9	12	15	16	14	17	1	1	1	1	7	148822584	148825242	7.71116	6.83312	6.89647	8.11899	0.8	0.9375	0.642857	0.705882
7	148843034	'C'	'CTTT'	1	47	1	5	0	0	0	15	0	0	0	1	0	0	0	7	148841390	148845703	10.4516	10.0697	10.6617	10.5804	0.333333	NaN	NaN	NaN
7	148958715	'GAA'	'G'	1	0	1	0	0	12	0	0	0	13	0	0	0	1	0	7	148958511	148960259	6.25803	5.0634	6.65044	7.56018	NaN	NaN	0.923077	NaN
7	150079044	'T'	'TG'	1	0	1	8	0	0	0	15	0	0	0	1	0	0	0	NaN	NaN	NaN	NaN	NaN	NaN	NaN	0.533333	NaN	NaN	NaN
7	150097513	'C'	'CTT'	1	0	0	16	10	18	12	17	11	18	12	1	1	1	1	NaN	NaN	NaN	NaN	NaN	NaN	NaN	0.941176	0.909091	1	1
7	150106228	'A'	'AG'	1	0	0	0	0	9	0	0	0	10	0	0	0	1	0	7	150101720	150106459	8.78574	8.08921	7.37154	5.83135	NaN	NaN	0.9	NaN
7	150124475	'TCTC'	'T'	1	0	0	15	16	0	0	15	16	0	0	1	1	0	0	7	150124345	150126812	4.65594	4.15323	3.35436	2.60776	1	1	NaN	NaN
7	150125154	'CA'	'C'	1	0	0	0	10	12	9	0	18	17	11	0	1	1	1	7	150124345	150126812	4.65594	4.15323	3.35436	2.60776	NaN	0.555556	0.705882	0.818182
7	150424931	'C'	'CA'	1	0	0	0	7	0	11	0	11	0	16	0	1	0	1	7	150423511	150425366	1.01656	1.33813	1.54496	1.41187	NaN	0.636364	NaN	0.6875
7	150528447	'CT'	'C'	1	43	1	0	7	0	0	0	14	0	0	0	1	0	0	7	150527310	150529340	2.51268	2.09169	2.68704	2.12697	NaN	0.5	NaN	NaN
7	150666554	'T'	'TGAA'	1	0	0	0	0	10	18	0	0	10	19	0	0	1	1	7	150665492	150666872	1.99993	1.82205	2.18519	2.96929	NaN	NaN	1	0.947368
7	150709313	'GT'	'G'	1	0	1	6	0	0	0	13	0	0	0	1	0	0	0	7	150707195	150710067	3.4141	2.33175	2.95797	2.20962	0.461538	NaN	NaN	NaN
7	151305912	'AT'	'A'	1	0	1	0	10	15	0	0	11	15	0	0	1	1	0	7	151304401	151306496	4.77192	4.27711	5.17433	3.45768	NaN	0.909091	1	NaN
7	154997767	'CTG'	'C'	1	0	0	36	18	31	32	36	18	31	32	1	1	1	1	7	154996176	154998115	6.89566	3.35769	4.51166	5.15428	1	1	1	1
7	154997789	'T'	'TTTGC'	1	42	0	34	28	25	20	39	29	28	22	1	1	1	1	7	154996176	154998115	6.89566	3.35769	4.51166	5.15428	0.871795	0.965517	0.892857	0.909091
7	154997831	'T'	'TGA'	1	41	0	36	22	25	40	45	24	34	41	1	1	1	1	7	154996176	154998115	6.89566	3.35769	4.51166	5.15428	0.8	0.916667	0.735294	0.97561
7	154997872	'TTG'	'T'	1	0	0	6	0	0	6	13	0	0	13	1	0	0	1	7	154996176	154998115	6.89566	3.35769	4.51166	5.15428	0.461538	NaN	NaN	0.461538
7	155712263	'A'	'AG'	1	0	0	94	64	69	91	95	65	69	92	1	1	1	1	7	155710804	155712707	8.57213	4.9773	8.59881	7.7394	0.989474	0.984615	1	0.98913
7	155753591	'CGTGT'	'C'	1	0	0	20	12	25	39	47	50	26	40	1	1	1	1	7	155751676	155755873	14.5444	10.8695	13.548	13.6778	0.425532	0.24	0.961538	0.975
7	156932091	'GC'	'G'	1	0	0	0	8	11	6	0	17	21	15	0	1	1	1	7	156931046	156933102	6.01168	6.58231	7.74002	7.49421	NaN	0.470588	0.52381	0.4
7	157082686	'TG'	'T'	1	0	1	16	25	22	27	17	25	22	27	1	1	1	1	7	157081607	157083297	5.84087	5.06959	4.91618	4.82396	0.941176	1	1	1
7	157131030	'CT'	'C'	1	41	1	8	6	0	0	12	18	0	0	1	1	0	0	7	157129136	157131960	5.95449	5.54475	5.85684	5.92258	0.666667	0.333333	NaN	NaN
7	158656811	'TG'	'T'	1	0	1	0	7	0	0	0	10	0	0	0	1	0	0	7	158656045	158657491	2.75702	2.67993	2.58093	2.47773	NaN	0.7	NaN	NaN
8	1712158	'AG'	'A'	1	0	0	53	52	38	70	53	53	38	71	1	1	1	1	8	1710966	1713188	5.33269	4.49826	5.08676	6.11092	1	0.981132	1	0.985915
8	1712523	'C'	'CAGGCGG'	1	0	0	18	12	15	21	18	12	15	21	1	1	1	1	8	1710966	1713188	5.33269	4.49826	5.08676	6.11092	1	1	1	1
8	8317934	'CT'	'C'	1	49	1	9	0	0	0	21	0	0	0	1	0	0	0	8	8317706	8320797	13.428	9.75143	10.0254	9.64859	0.428571	NaN	NaN	NaN
8	8751257	'GC'	'G'	1	0	0	18	11	12	0	18	11	12	0	1	1	1	0	8	8748396	8751652	3.25935	2.98324	3.24822	3.27544	1	1	1	NaN
8	8932998	'C'	'CTTTT'	1	0	1	23	18	19	19	30	23	23	23	1	1	1	1	8	8931728	8935809	6.3094	5.31567	5.61684	5.11678	0.766667	0.782609	0.826087	0.826087
8	9105317	'C'	'CT'	1	0	1	0	11	0	0	0	23	0	0	0	1	0	0	8	9104630	9107779	7.24166	6.98526	5.9206	6.06683	NaN	0.478261	NaN	NaN
8	9105317	'C'	'CTT'	1	0	1	10	0	18	8	18	0	21	11	1	0	1	1	8	9104630	9107779	7.24166	6.98526	5.9206	6.06683	0.555556	NaN	0.857143	0.727273
8	9912680	'T'	'TGAAA'	1	0	0	16	21	20	28	16	21	24	30	1	1	1	1	8	9911827	9912907	4.12156	3.64775	4.05374	4.65545	1	1	0.833333	0.933333
8	11707088	'GT'	'G'	1	44	1	0	9	0	0	0	14	0	0	0	1	0	0	NaN	NaN	NaN	NaN	NaN	NaN	NaN	NaN	0.642857	NaN	NaN
8	18992756	'C'	'CTTT'	1	0	1	7	0	0	0	12	0	0	0	1	0	0	0	8	18991221	18993739	6.41612	5.60859	6.27914	6.69427	0.583333	NaN	NaN	NaN
8	21966910	'GC'	'G'	1	0	0	0	8	0	11	0	25	0	35	0	1	0	1	8	21966203	21967511	5.82618	4.61844	5.60888	6.57514	NaN	0.32	NaN	0.314286
8	22193056	'CT'	'C'	1	46	1	9	0	0	0	23	0	0	0	1	0	0	0	8	22192422	22194476	6.06731	4.28823	5.42385	7.34678	0.391304	NaN	NaN	NaN
8	22508689	'CT'	'C'	1	0	1	0	7	0	0	0	14	0	0	0	1	0	0	8	22508146	22510152	4.03779	3.23475	2.91505	3.66564	NaN	0.5	NaN	NaN
8	23213122	'CT'	'C'	1	0	1	6	0	0	0	11	0	0	0	1	0	0	0	8	23209434	23214485	5.03048	3.45846	3.72592	4.45337	0.545455	NaN	NaN	NaN
8	26438894	'CT'	'C'	1	43	1	7	0	0	0	10	0	0	0	1	0	0	0	NaN	NaN	NaN	NaN	NaN	NaN	NaN	0.7	NaN	NaN	NaN
8	26488127	'A'	'AG'	1	0	0	11	0	0	0	11	0	0	0	1	0	0	0	8	26485475	26488460	1.33604	1.65253	1.68051	1.76249	1	NaN	NaN	NaN
8	27211077	'A'	'AAC'	1	0	0	0	0	9	0	0	0	11	0	0	0	1	0	8	27209582	27212915	1.8034	1.24807	1.4184	1.22664	NaN	NaN	0.818182	NaN
8	27695148	'CA'	'C'	1	0	1	0	8	0	0	0	15	0	0	0	1	0	0	8	27693949	27695748	2.03322	2.0999	2.17756	1.94918	NaN	0.533333	NaN	NaN
8	28061180	'TA'	'T'	1	0	1	8	0	0	0	10	0	0	0	1	0	0	0	8	28060136	28061197	4.04547	2.47192	2.75447	2.94236	0.8	NaN	NaN	NaN
8	28983264	'G'	'GA'	1	0	1	7	0	0	0	11	0	0	0	1	0	0	0	8	28982149	28984707	2.88254	1.2089	1.89767	2.04373	0.636364	NaN	NaN	NaN
8	29134084	'C'	'CT'	1	49	1	0	0	7	0	0	0	14	0	0	0	1	0	8	29132770	29134656	6.3003	5.2415	6.21923	6.1706	NaN	NaN	0.5	NaN
8	29939853	'CA'	'C'	1	0	1	11	14	0	17	13	14	0	17	1	1	0	1	8	29939463	29941094	7.65383	6.5544	6.022	8.035	0.846154	1	NaN	1
8	30357387	'CTGTGTG'	'C'	1	0	0	0	10	10	13	0	12	11	14	0	1	1	1	8	30356658	30361992	9.05006	7.65256	7.37296	7.98625	NaN	0.833333	0.909091	0.928571
8	30357857	'CT'	'C'	1	0	1	0	7	0	0	0	29	0	0	0	1	0	0	8	30356658	30361992	9.05006	7.65256	7.37296	7.98625	NaN	0.241379	NaN	NaN
8	38796418	'CT'	'C'	1	40	1	11	0	0	8	25	0	0	35	1	0	0	1	8	38793647	38797673	5.54039	5.42614	6.75015	6.68957	0.44	NaN	NaN	0.228571
8	38857550	'C'	'CT'	1	44	1	0	8	0	0	0	14	0	0	0	1	0	0	8	38853612	38858328	5.85761	4.81715	4.64255	6.12477	NaN	0.571429	NaN	NaN
8	41910532	'CT'	'C'	1	46	1	9	0	0	0	16	0	0	0	1	0	0	0	8	41908465	41910995	5.60882	5.46579	6.4184	6.17735	0.5625	NaN	NaN	NaN
8	41910532	'CTT'	'C'	1	46	1	0	6	0	0	0	11	0	0	0	1	0	0	8	41908465	41910995	5.60882	5.46579	6.4184	6.17735	NaN	0.545455	NaN	NaN
8	42355232	'GT'	'G'	1	0	1	0	7	0	0	0	16	0	0	0	1	0	0	8	42353915	42355848	5.87685	5.26056	4.43	5.25531	NaN	0.4375	NaN	NaN
8	42396661	'GA'	'G'	1	0	1	8	11	0	0	21	21	0	0	1	1	0	0	8	42395961	42399017	10.9792	8.1634	8.51756	10.3975	0.380952	0.52381	NaN	NaN
8	52812671	'CA'	'C'	1	44	1	0	6	0	0	0	12	0	0	0	1	0	0	8	52810700	52812986	8.81635	7.78265	8.95859	10.3601	NaN	0.5	NaN	NaN
8	56687799	'GA'	'G'	1	48	1	8	0	0	12	13	0	0	16	1	0	0	1	NaN	NaN	NaN	NaN	NaN	NaN	NaN	0.615385	NaN	NaN	0.75
8	61816298	'TAA'	'T'	1	0	1	0	9	0	0	0	12	0	0	0	1	0	0	8	61815504	61817111	2.65061	3.29224	3.74623	2.82968	NaN	0.75	NaN	NaN
8	67579167	'AGGCGGC'	'A'	1	0	0	12	13	0	0	43	54	0	0	1	1	0	0	8	67578493	67581184	6.18957	5.05797	5.84555	5.79976	0.27907	0.240741	NaN	NaN
8	67977279	'G'	'GC'	1	0	1	10	0	0	0	31	0	0	0	1	0	0	0	8	67976568	67977623	10.7308	10.6453	10.2265	10.5073	0.322581	NaN	NaN	NaN
8	71581899	'AT'	'A'	1	44	1	0	0	16	15	0	0	35	42	0	0	1	1	8	71580723	71582217	9.12308	4.67045	9.28073	9.72472	NaN	NaN	0.457143	0.357143
8	71581899	'ATT'	'A'	1	44	1	7	0	0	0	34	0	0	0	1	0	0	0	8	71580723	71582217	9.12308	4.67045	9.28073	9.72472	0.205882	NaN	NaN	NaN
8	74096153	'CT'	'C'	1	44	1	9	8	0	0	18	18	0	0	1	1	0	0	8	74095783	74099333	6.08141	5.14734	4.97851	4.24857	0.5	0.444444	NaN	NaN
8	80707131	'CT'	'C'	1	0	1	0	0	0	8	0	0	0	12	0	0	0	1	8	80705278	80707929	2.4086	2.46855	3.80176	4.29553	NaN	NaN	NaN	0.666667
8	80765762	'TG'	'T'	1	0	0	0	15	7	11	0	16	12	16	0	1	1	1	8	80764710	80767121	1.27229	2.57418	2.52625	2.65012	NaN	0.9375	0.583333	0.6875
8	82607506	'G'	'GAA'	1	0	1	0	0	7	0	0	0	11	0	0	0	1	0	8	82604685	82608438	5.10766	6.30822	5.81192	6.5043	NaN	NaN	0.636364	NaN
8	90838243	'C'	'CTT'	1	0	1	9	7	14	15	17	17	26	28	1	1	1	1	8	90836697	90840711	2.71761	2.13516	2.82793	2.40583	0.529412	0.411765	0.538462	0.535714
8	96102378	'G'	'GGT'	1	0	0	12	14	0	0	13	14	0	0	1	1	0	0	8	96102192	96103089	2.91107	2.60798	1.89271	1.52619	0.923077	1	NaN	NaN
8	96111566	'GA'	'G'	1	0	1	0	6	0	0	0	12	0	0	0	1	0	0	8	96111560	96115516	9.98999	10.4386	9.78861	9.24069	NaN	0.5	NaN	NaN
8	96112488	'CA'	'C'	1	0	1	13	0	0	0	44	0	0	0	1	0	0	0	8	96111560	96115516	9.98999	10.4386	9.78861	9.24069	0.295455	NaN	NaN	NaN
8	96112488	'CAA'	'C'	1	0	1	0	13	0	0	0	43	0	0	0	1	0	0	8	96111560	96115516	9.98999	10.4386	9.78861	9.24069	NaN	0.302326	NaN	NaN
8	101962885	'TG'	'T'	1	0	1	11	0	0	0	29	0	0	0	1	0	0	0	8	101961848	101966539	13.0131	11.0391	10.441	12.6116	0.37931	NaN	NaN	NaN
8	101963315	'T'	'TC'	1	0	1	8	0	0	0	25	0	0	0	1	0	0	0	8	101961848	101966539	13.0131	11.0391	10.441	12.6116	0.32	NaN	NaN	NaN
8	102075686	'TTGTG'	'T'	1	0	0	23	0	0	21	112	0	0	94	1	0	0	1	8	102074176	102077021	12.5959	11.4134	10.2256	9.22668	0.205357	NaN	NaN	0.223404
8	102091984	'T'	'TA'	1	0	0	0	16	0	0	0	49	0	0	0	1	0	0	8	102089305	102094092	12.6714	12.3966	10.7895	11.658	NaN	0.326531	NaN	NaN
8	102110065	'C'	'CGAGA'	1	0	0	6	0	0	0	11	0	0	0	1	0	0	0	8	102107776	102112416	4.57719	3.82811	3.99111	4.10358	0.545455	NaN	NaN	NaN
8	102110065	'C'	'CGAGAGA'	1	0	0	0	0	6	0	0	0	11	0	0	0	1	0	8	102107776	102112416	4.57719	3.82811	3.99111	4.10358	NaN	NaN	0.545455	NaN
8	102121353	'AC'	'A'	1	0	1	37	31	30	32	54	48	33	38	1	1	1	1	8	102120390	102122644	8.92634	8.49208	7.16295	6.75839	0.685185	0.645833	0.909091	0.842105
8	102372570	'CTTT'	'C'	1	0	1	6	0	7	0	13	0	20	0	1	0	1	0	8	102372237	102375017	11.9012	9.28693	10.0821	9.73014	0.461538	NaN	0.35	NaN
8	102389467	'C'	'CT'	1	0	1	8	11	9	8	18	15	21	18	1	1	1	1	8	102386406	102389624	8.9366	6.98104	7.0293	6.48175	0.444444	0.733333	0.428571	0.444444
8	102517203	'GA'	'G'	1	0	1	0	10	0	0	0	46	0	0	0	1	0	0	8	102516283	102518792	7.87005	7.19536	7.0433	7.07209	NaN	0.217391	NaN	NaN
8	102829804	'C'	'CAA'	1	0	1	33	24	14	13	40	29	16	16	1	1	1	1	8	102828683	102831219	6.67076	4.47822	3.11274	2.71403	0.825	0.827586	0.875	0.8125
8	102830919	'CT'	'C'	1	0	0	8	0	0	0	23	0	0	0	1	0	0	0	8	102828683	102831219	6.67076	4.47822	3.11274	2.71403	0.347826	NaN	NaN	NaN
8	103424200	'T'	'TC'	1	0	1	0	12	0	0	0	55	0	0	0	1	0	0	8	103423272	103425689	9.59844	9.01881	8.4589	8.88286	NaN	0.218182	NaN	NaN
8	104426904	'CA'	'C'	1	0	0	36	39	35	32	49	48	44	43	1	1	1	1	8	104426477	104428440	8.5591	7.18241	8.39499	8.96001	0.734694	0.8125	0.795455	0.744186
8	110614658	'ATTT'	'A'	1	38	1	0	0	0	6	0	0	0	16	0	0	0	1	8	110614625	110615984	2.5991	1.20142	3.49418	9.31952	NaN	NaN	NaN	0.375
8	119090797	'GA'	'G'	1	0	1	9	0	0	0	17	0	0	0	1	0	0	0	8	119090361	119093306	6.88663	6.27467	6.72306	6.65069	0.529412	NaN	NaN	NaN
8	119100732	'TA'	'T'	1	0	1	7	0	0	0	18	0	0	0	1	0	0	0	8	119099160	119102905	8.0556	6.62702	7.20403	7.11821	0.388889	NaN	NaN	NaN
8	121792324	'T'	'TA'	1	0	1	0	11	10	9	0	13	11	11	0	1	1	1	8	121791385	121794396	4.19992	3.6418	4.18805	3.93137	NaN	0.846154	0.909091	0.818182
8	121839548	'GT'	'G'	1	0	1	7	0	8	10	23	0	34	21	1	0	1	1	8	121838728	121841895	4.88286	5.26763	5.56214	5.68973	0.304348	NaN	0.235294	0.47619
8	121839548	'GTT'	'G'	1	0	1	0	6	0	0	0	23	0	0	0	1	0	0	8	121838728	121841895	4.88286	5.26763	5.56214	5.68973	NaN	0.26087	NaN	NaN
8	125274792	'T'	'TACACAC'	1	0	0	0	7	8	11	0	27	14	51	0	1	1	1	8	125273210	125275887	6.26012	5.72302	5.22848	7.59875	NaN	0.259259	0.571429	0.215686
8	125284284	'ACTC'	'A'	1	0	0	48	38	44	46	84	58	68	68	1	1	1	1	8	125281323	125285133	11.8192	8.45475	11.089	10.0061	0.571429	0.655172	0.647059	0.676471
8	125285725	'CT'	'C'	1	46	1	7	0	0	0	18	0	0	0	1	0	0	0	NaN	NaN	NaN	NaN	NaN	NaN	NaN	0.388889	NaN	NaN	NaN
8	125384903	'A'	'AGCC'	1	39	0	7	0	6	0	10	0	10	0	1	0	1	0	8	125383594	125385626	5.70248	3.46664	5.82378	6.52024	0.7	NaN	0.6	NaN
8	126327353	'CT'	'C'	1	0	1	0	7	0	0	0	10	0	0	0	1	0	0	NaN	NaN	NaN	NaN	NaN	NaN	NaN	NaN	0.7	NaN	NaN
8	126447168	'GA'	'G'	1	0	1	6	5	7	0	11	10	15	0	1	1	1	0	8	126446352	126448097	5.16866	3.73077	4.5163	3.80542	0.545455	0.5	0.466667	NaN
8	126521941	'AT'	'A'	1	30	1	0	7	0	0	0	22	0	0	0	1	0	0	8	126521245	126523548	6.6646	6.12723	7.90388	8.64188	NaN	0.318182	NaN	NaN
8	126527765	'G'	'GT'	1	0	1	0	10	0	0	0	32	0	0	0	1	0	0	8	126525043	126528290	5.46596	4.87965	6.29018	6.50827	NaN	0.3125	NaN	NaN
8	127517842	'CT'	'C'	1	46	1	9	0	0	0	27	0	0	0	1	0	0	0	8	127516316	127521691	5.73366	6.90934	6.39838	7.40936	0.333333	NaN	NaN	NaN
8	127518519	'A'	'AT'	1	0	1	0	11	0	0	0	35	0	0	0	1	0	0	8	127516316	127521691	5.73366	6.90934	6.39838	7.40936	NaN	0.314286	NaN	NaN
8	127582436	'AT'	'A'	1	44	1	7	0	0	0	13	0	0	0	1	0	0	0	8	127581309	127585232	7.86687	6.72892	6.45294	6.75619	0.538462	NaN	NaN	NaN
8	128230962	'CAT'	'C'	1	0	0	7	8	9	8	20	20	17	19	1	1	1	1	8	128226386	128233070	6.56277	6.53897	6.68656	6.40628	0.35	0.4	0.529412	0.421053
8	128279354	'CT'	'C'	1	49	1	0	11	0	0	0	46	0	0	0	1	0	0	8	128276617	128280066	7.653	8.67324	9.15931	7.50647	NaN	0.23913	NaN	NaN
8	128580520	'C'	'CT'	1	48	1	6	0	10	8	14	0	14	17	1	0	1	1	8	128575444	128586107	10.9225	10.7601	9.92831	8.51305	0.428571	NaN	0.714286	0.470588
8	128580520	'CT'	'C'	1	48	1	0	8	0	0	0	32	0	0	0	1	0	0	8	128575444	128586107	10.9225	10.7601	9.92831	8.51305	NaN	0.25	NaN	NaN
8	128597619	'AACAC'	'A'	1	0	0	0	11	11	0	0	11	11	0	0	1	1	0	8	128597347	128599371	4.67543	6.4873	4.96748	4.35317	NaN	1	1	NaN
8	128601535	'TCA'	'T'	1	0	0	0	16	14	0	0	16	14	0	0	1	1	0	8	128600871	128603976	3.26777	7.11578	4.54524	3.64295	NaN	1	1	NaN
8	129180200	'G'	'GC'	1	0	1	9	0	0	8	23	0	0	14	1	0	0	1	8	129179566	129181476	7.10142	4.58856	5.54818	5.58248	0.391304	NaN	NaN	0.571429
8	129190124	'ATG'	'A'	1	48	0	8	8	0	10	16	17	0	17	1	1	0	1	8	129187901	129190720	6.22703	4.34169	4.7069	6.66791	0.5	0.470588	NaN	0.588235
8	139846590	'GA'	'G'	1	0	1	13	11	9	10	27	31	14	16	1	1	1	1	8	139842374	139850232	8.64405	6.18449	6.58808	5.75482	0.481481	0.354839	0.642857	0.625
8	139848080	'C'	'CAG'	1	0	0	62	48	35	61	63	48	35	61	1	1	1	1	8	139842374	139850232	8.64405	6.18449	6.58808	5.75482	0.984127	1	1	1
8	141159938	'G'	'GCC'	1	0	0	11	0	11	0	12	0	11	0	1	0	1	0	8	141159156	141160537	6.40665	4.56365	5.21221	4.70459	0.916667	NaN	1	NaN
8	142295099	'AC'	'A'	1	0	0	20	20	10	17	32	32	20	23	1	1	1	1	8	142295057	142301287	13.925	12.7984	12.3063	12.349	0.625	0.625	0.5	0.73913
8	144346835	'C'	'CGG'	1	0	0	8	0	0	0	15	0	0	0	1	0	0	0	8	144346108	144347716	6.03964	4.1906	5.79909	5.12432	0.533333	NaN	NaN	NaN
8	144623994	'TGGG'	'T'	1	0	1	47	19	22	29	53	30	41	46	1	1	1	1	8	144622638	144624466	4.51153	3.94263	4.76018	5.72485	0.886792	0.633333	0.536585	0.630435
8	144655906	'TG'	'T'	1	0	1	7	0	0	0	11	0	0	0	1	0	0	0	8	144653787	144657195	6.85818	5.86022	7.12593	8.06632	0.636364	NaN	NaN	NaN
8	144655913	'G'	'GC'	1	0	0	0	8	0	0	0	13	0	0	0	1	0	0	8	144653787	144657195	6.85818	5.86022	7.12593	8.06632	NaN	0.615385	NaN	NaN
8	145159708	'AC'	'A'	1	0	0	25	27	30	40	25	27	30	40	1	1	1	1	8	145157860	145160439	4.08818	4.10382	4.7459	5.1251	1	1	1	1
9	706568	'CT'	'C'	1	0	1	11	9	10	14	13	15	15	16	1	1	1	1	9	705637	709421	5.41416	5.78746	6.17366	5.48642	0.846154	0.6	0.666667	0.875
9	3526422	'C'	'CT'	1	0	0	32	25	25	31	41	39	39	48	1	1	1	1	9	3525143	3527728	14.0073	13.496	11.8439	13.5504	0.780488	0.641026	0.641026	0.645833
9	4334904	'C'	'CT'	1	0	1	0	0	0	6	0	0	0	11	0	0	0	1	9	4333867	4335633	1.70455	0.998666	0.510388	4.14491	NaN	NaN	NaN	0.545455
9	4838587	'TAC'	'T'	1	0	0	21	16	23	0	21	16	23	0	1	1	1	0	9	4836532	4839556	4.32841	4.03666	4.54463	2.18558	1	1	1	NaN
9	5845143	'GT'	'G'	1	0	1	7	0	0	0	14	0	0	0	1	0	0	0	9	5843031	5846274	6.87416	6.70562	6.34783	4.16394	0.5	NaN	NaN	NaN
9	6015879	'CT'	'C'	1	40	1	0	7	0	0	0	12	0	0	0	1	0	0	9	6014643	6016227	4.6037	4.15784	4.29663	4.94597	NaN	0.583333	NaN	NaN
9	6789046	'GT'	'G'	1	47	1	0	6	0	0	0	17	0	0	0	1	0	0	9	6787239	6789797	7.13751	6.45313	6.23973	5.49278	NaN	0.352941	NaN	NaN
9	12818129	'TA'	'T'	1	0	1	13	11	0	8	40	21	0	20	1	1	0	1	9	12813506	12820452	15.2319	12.6678	14.1869	13.6582	0.325	0.52381	NaN	0.4
9	12878404	'T'	'TAA'	1	0	1	0	5	0	0	0	10	0	0	0	1	0	0	9	12877614	12879543	2.17305	3.05903	2.21061	2.1417	NaN	0.5	NaN	NaN
9	12878888	'G'	'GA'	1	0	1	0	17	11	12	0	17	12	12	0	1	1	1	9	12877614	12879543	2.17305	3.05903	2.21061	2.1417	NaN	1	0.916667	1
9	12957357	'GT'	'G'	1	47	1	9	11	11	8	21	13	15	14	1	1	1	1	9	12955056	12957766	11.1059	8.85572	8.87107	6.92387	0.428571	0.846154	0.733333	0.571429
9	15296499	'AT'	'A'	1	46	1	6	0	0	0	17	0	0	0	1	0	0	0	9	15295348	15297709	7.09763	6.60397	6.63777	6.53578	0.352941	NaN	NaN	NaN
9	15356021	'CT'	'C'	1	43	1	9	11	0	0	15	17	0	0	1	1	0	0	9	15355333	15358590	5.22591	7.05461	4.10605	3.81961	0.6	0.647059	NaN	NaN
9	19154595	'GA'	'G'	1	0	1	11	0	0	0	24	0	0	0	1	0	0	0	9	19153620	19156701	8.52622	6.1851	6.88033	5.80225	0.458333	NaN	NaN	NaN
9	19156754	'GA'	'G'	1	43	1	7	0	0	0	19	0	0	0	1	0	0	0	NaN	NaN	NaN	NaN	NaN	NaN	NaN	0.368421	NaN	NaN	NaN
9	19161048	'C'	'CA'	1	48	1	6	0	0	0	24	0	0	0	1	0	0	0	9	19159853	19163123	11.133	8.02561	10.0706	9.71723	0.25	NaN	NaN	NaN
9	19161048	'C'	'CAA'	1	47	1	0	0	11	9	0	0	23	27	0	0	1	1	9	19159853	19163123	11.133	8.02561	10.0706	9.71723	NaN	NaN	0.478261	0.333333
9	19184880	'AT'	'A'	1	44	1	0	7	0	0	0	17	0	0	0	1	0	0	9	19182743	19185331	6.36557	5.52006	6.77479	6.84783	NaN	0.411765	NaN	NaN
9	19380744	'C'	'CG'	1	44	0	14	16	15	19	31	34	32	41	1	1	1	1	9	19378790	19380943	8.94387	8.36434	8.91055	9.72724	0.451613	0.470588	0.46875	0.463415
9	19380746	'CAGTTA'	'C'	1	42	0	14	16	15	19	14	16	15	19	1	1	1	1	9	19378790	19380943	8.94387	8.36434	8.91055	9.72724	1	1	1	1
9	20579381	'G'	'GA'	1	42	1	0	0	0	12	0	0	0	13	0	0	0	1	9	20578990	20580846	0.45292	0.3	0.317542	2.66281	NaN	NaN	NaN	0.923077
9	21558793	'C'	'CA'	1	0	1	0	0	7	0	0	0	21	0	0	0	1	0	9	21558656	21560840	8.04191	8.43511	7.96922	9.45877	NaN	NaN	0.333333	NaN
9	33024859	'AGG'	'A'	1	0	1	0	0	16	0	0	0	19	0	0	0	1	0	9	33024218	33026146	6.49308	6.74239	7.39648	7.79256	NaN	NaN	0.842105	NaN
9	33025696	'TG'	'T'	1	0	1	16	18	22	23	25	24	25	30	1	1	1	1	9	33024218	33026146	6.49308	6.74239	7.39648	7.79256	0.64	0.75	0.88	0.766667
9	33289999	'T'	'TAA'	1	49	1	0	6	0	0	0	19	0	0	0	1	0	0	9	33289353	33292106	9.63248	9.9159	9.96268	10.1878	NaN	0.315789	NaN	NaN
9	33289999	'T'	'TAAA'	1	49	1	11	0	0	0	25	0	0	0	1	0	0	0	9	33289353	33292106	9.63248	9.9159	9.96268	10.1878	0.44	NaN	NaN	NaN
9	33289999	'T'	'TAAAA'	1	48	1	0	0	8	9	0	0	22	18	0	0	1	1	9	33289353	33292106	9.63248	9.9159	9.96268	10.1878	NaN	NaN	0.363636	0.5
9	33818527	'TAA'	'T'	1	0	1	0	0	0	8	0	0	0	16	0	0	0	1	9	33814006	33819791	12.9472	11.5988	12.6613	13.708	NaN	NaN	NaN	0.5
9	36190459	'ATCT'	'A'	1	0	0	15	19	23	14	26	25	32	21	1	1	1	1	9	36190085	36192004	9.30578	8.23772	9.76769	9.45658	0.576923	0.76	0.71875	0.666667
9	36274717	'CT'	'C'	1	0	1	0	8	0	0	0	15	0	0	0	1	0	0	9	36274157	36276609	3.47045	2.7221	3.05907	2.9634	NaN	0.533333	NaN	NaN
9	36318303	'T'	'TA'	1	0	1	0	0	6	9	0	0	16	16	0	0	1	1	9	36317025	36320734	12.772	9.60685	9.46484	11.7916	NaN	NaN	0.375	0.5625
9	36318303	'TA'	'T'	1	0	1	8	6	0	0	28	19	0	0	1	1	0	0	9	36317025	36320734	12.772	9.60685	9.46484	11.7916	0.285714	0.315789	NaN	NaN
9	36550677	'CA'	'C'	1	46	1	0	7	0	0	0	11	0	0	0	1	0	0	9	36547377	36551074	2.81226	2.66577	2.85148	2.41935	NaN	0.636364	NaN	NaN
9	37965573	'CT'	'C'	1	0	1	0	19	0	0	0	55	0	0	0	1	0	0	9	37962329	37967503	15.5717	14.0207	13.0592	11.9663	NaN	0.345455	NaN	NaN
9	38033333	'TG'	'T'	1	0	0	0	6	0	0	0	10	0	0	0	1	0	0	9	38031083	38033622	6.0409	6.81018	7.18316	5.96985	NaN	0.6	NaN	NaN
9	71347832	'TG'	'T'	1	0	1	64	63	61	57	67	64	69	65	1	1	1	1	9	71345904	71349359	11.5895	11.4192	11.5321	12.0174	0.955224	0.984375	0.884058	0.876923
9	71789401	'TGG'	'T'	1	0	0	0	0	0	7	0	0	0	16	0	0	0	1	9	71789189	71790712	8.12165	6.64007	6.24392	5.20149	NaN	NaN	NaN	0.4375
9	72873666	'CA'	'C'	1	0	1	0	7	0	0	0	18	0	0	0	1	0	0	9	72872855	72875078	7.98266	6.35253	7.59552	8.77033	NaN	0.388889	NaN	NaN
9	74356527	'TTA'	'T'	1	0	0	0	0	0	7	0	0	0	30	0	0	0	1	9	74354434	74358289	5.0374	6.02271	7.00152	9.2183	NaN	NaN	NaN	0.233333
9	74356528	'TA'	'T'	1	0	0	0	0	6	9	0	0	15	23	0	0	1	1	9	74354434	74358289	5.0374	6.02271	7.00152	9.2183	NaN	NaN	0.4	0.391304
9	74356532	'TC'	'T'	1	0	0	0	0	6	9	0	0	14	23	0	0	1	1	9	74354434	74358289	5.0374	6.02271	7.00152	9.2183	NaN	NaN	0.428571	0.391304
9	74380988	'C'	'CT'	1	38	1	7	10	11	10	19	17	16	33	1	1	1	1	9	74380920	74383789	7.32245	6.7141	7.46913	8.8248	0.368421	0.588235	0.6875	0.30303
9	74931609	'A'	'AAAC'	1	0	0	11	10	0	0	11	10	0	0	1	1	0	0	9	74928336	74931703	5.19022	4.15597	4.07837	5.18909	1	1	NaN	NaN
9	74980199	'CCGG'	'C'	1	0	0	0	0	11	13	0	0	11	13	0	0	1	1	9	74978755	74981100	10.2322	9.11917	9.11279	11.1838	NaN	NaN	1	1
9	75564563	'TTG'	'T'	1	40	0	12	13	10	11	12	13	10	11	1	1	1	1	9	75563063	75565286	5.38651	5.16725	5.17286	4.64399	1	1	1	1
9	75595447	'CT'	'C'	1	0	1	9	0	0	0	20	0	0	0	1	0	0	0	9	75595132	75599838	4.79553	5.75074	4.20289	4.53753	0.45	NaN	NaN	NaN
9	78638564	'GA'	'G'	1	45	1	20	0	0	0	48	0	0	0	1	0	0	0	9	78638109	78640424	9.89358	10.2626	8.93129	8.00534	0.416667	NaN	NaN	NaN
9	91933254	'GC'	'G'	1	0	0	17	0	22	20	60	0	63	68	1	0	1	1	9	91932349	91934697	8.59816	7.44275	8.38743	9.14379	0.283333	NaN	0.349206	0.294118
9	93918978	'C'	'CA'	1	0	0	0	10	0	0	0	10	0	0	0	1	0	0	9	93918063	93920638	1.85313	1.98744	1.52158	1.48544	NaN	1	NaN	NaN
9	93959451	'AC'	'A'	1	0	0	0	6	0	0	0	16	0	0	0	1	0	0	9	93955189	93963055	9.01956	8.83114	8.00407	8.00953	NaN	0.375	NaN	NaN
9	93959853	'CT'	'C'	1	0	1	10	20	0	0	32	39	0	0	1	1	0	0	9	93955189	93963055	9.01956	8.83114	8.00407	8.00953	0.3125	0.512821	NaN	NaN
9	95527083	'A'	'AGCC'	1	40	0	0	0	0	7	0	0	0	14	0	0	0	1	9	95525830	95528235	5.17273	4.47757	4.84884	5.4684	NaN	NaN	NaN	0.5
9	95874357	'AC'	'A'	1	0	1	0	14	0	11	0	14	0	11	0	1	0	1	9	95873533	95877598	4.0141	3.46664	2.60762	2.32981	NaN	1	NaN	1
9	96362497	'TGTG'	'T'	1	0	0	13	12	11	0	34	39	37	0	1	1	1	0	9	96361348	96364030	5.70198	4.70143	4.82658	4.52787	0.382353	0.307692	0.297297	NaN
9	97671628	'T'	'TA'	1	0	1	7	0	0	0	11	0	0	0	1	0	0	0	9	97669682	97673669	12.503	9.30317	8.95581	9.75446	0.636364	NaN	NaN	NaN
9	97684915	'GT'	'G'	1	0	1	0	11	0	0	0	22	0	0	0	1	0	0	9	97679390	97685248	14.6695	11.4952	11.6649	11.7763	NaN	0.5	NaN	NaN
9	97826199	'CA'	'C'	1	0	1	0	0	14	0	0	0	16	0	0	0	1	0	9	97825930	97828229	4.06699	3.71304	3.97138	4.17114	NaN	NaN	0.875	NaN
9	99146219	'CT'	'C'	1	0	1	21	0	0	0	31	0	0	0	1	0	0	0	9	99143703	99146844	4.4096	4.19143	4.01845	4.42474	0.677419	NaN	NaN	NaN
9	110513428	'A'	'AGT'	1	44	0	19	18	21	20	23	21	26	24	1	1	1	1	9	110511961	110515933	10.9053	7.84954	9.74628	10.5888	0.826087	0.857143	0.807692	0.833333
9	110513456	'CGG'	'C'	1	35	1	12	0	0	0	33	0	0	0	1	0	0	0	9	110511961	110515933	10.9053	7.84954	9.74628	10.5888	0.363636	NaN	NaN	NaN
9	110518988	'AT'	'A'	1	47	1	10	0	0	0	12	0	0	0	1	0	0	0	NaN	NaN	NaN	NaN	NaN	NaN	NaN	0.833333	NaN	NaN	NaN
9	111872850	'T'	'TA'	1	0	1	17	11	9	19	17	17	10	19	1	1	1	1	9	111872525	111873661	6.73753	5.49912	5.30826	6.22941	1	0.647059	0.9	1
9	112082771	'GC'	'G'	1	0	0	7	0	0	0	31	0	0	0	1	0	0	0	9	112072975	112083911	11.0094	8.82424	9.0335	9.11858	0.225806	NaN	NaN	NaN
9	112918957	'CA'	'C'	1	0	1	15	0	0	0	47	0	0	0	1	0	0	0	9	112917815	112920879	9.70082	7.09368	7.9672	7.0006	0.319149	NaN	NaN	NaN
9	112956848	'GT'	'G'	1	47	1	14	16	10	10	14	16	10	10	1	1	1	1	9	112954821	112958886	12.0731	10.5124	9.26174	8.13008	1	1	1	1
9	112958951	'C'	'CT'	1	0	1	0	9	0	0	0	10	0	0	0	1	0	0	NaN	NaN	NaN	NaN	NaN	NaN	NaN	NaN	0.9	NaN	NaN
9	112974625	'CA'	'C'	1	47	1	0	8	0	0	0	18	0	0	0	1	0	0	NaN	NaN	NaN	NaN	NaN	NaN	NaN	NaN	0.444444	NaN	NaN
9	113120175	'C'	'CT'	1	0	1	0	12	0	0	0	13	0	0	0	1	0	0	9	113118213	113120794	2.64117	2.75485	2.40022	2.31003	NaN	0.923077	NaN	NaN
9	114364451	'AT'	'A'	1	0	1	0	11	0	0	0	28	0	0	0	1	0	0	9	114363499	114368167	4.78587	6.46945	4.62589	5.05821	NaN	0.392857	NaN	NaN
9	114770797	'GCAAA'	'G'	1	42	0	8	0	0	0	10	0	0	0	1	0	0	0	NaN	NaN	NaN	NaN	NaN	NaN	NaN	0.8	NaN	NaN	NaN
9	114931393	'C'	'CA'	1	0	1	0	13	0	0	0	65	0	0	0	1	0	0	9	114928291	114933807	13.1108	12.1348	11.7215	11.2006	NaN	0.2	NaN	NaN
9	114932972	'CAT'	'C'	1	44	0	20	0	0	0	20	0	0	0	1	0	0	0	9	114928291	114933807	13.1108	12.1348	11.7215	11.2006	1	NaN	NaN	NaN
9	114934476	'CA'	'C'	1	47	1	9	0	0	6	24	0	0	13	1	0	0	1	NaN	NaN	NaN	NaN	NaN	NaN	NaN	0.375	NaN	NaN	0.461538
9	114943470	'A'	'AG'	1	33	0	9	11	13	7	35	33	27	25	1	1	1	1	9	114942192	114944156	5.54121	5.69311	5.30157	5.07754	0.257143	0.333333	0.481481	0.28
9	115089491	'GA'	'G'	1	0	1	7	0	0	0	13	0	0	0	1	0	0	0	NaN	NaN	NaN	NaN	NaN	NaN	NaN	0.538462	NaN	NaN	NaN
9	115319445	'AC'	'A'	1	0	0	9	9	0	0	31	30	0	0	1	1	0	0	9	115316489	115319943	3.09559	3.0582	3.31306	3.26862	0.290323	0.3	NaN	NaN
9	116095969	'T'	'TA'	1	0	0	15	12	0	0	15	15	0	0	1	1	0	0	NaN	NaN	NaN	NaN	NaN	NaN	NaN	1	0.8	NaN	NaN
9	116102959	'G'	'GT'	1	0	1	0	9	0	0	0	20	0	0	0	1	0	0	9	116101989	116105201	11.8717	8.4078	8.1328	8.70853	NaN	0.45	NaN	NaN
9	116138634	'CT'	'C'	1	36	1	0	7	8	9	0	22	29	28	0	1	1	1	9	116137936	116139743	9.10273	7.8925	8.67808	8.98114	NaN	0.318182	0.275862	0.321429
9	116145560	'CTT'	'C'	1	41	1	5	0	0	9	10	0	0	13	1	0	0	1	9	116143064	116145608	9.71343	8.57732	8.89998	7.84507	0.5	NaN	NaN	0.692308
9	116145818	'TTTC'	'T'	1	0	0	0	8	0	0	0	10	0	0	0	1	0	0	NaN	NaN	NaN	NaN	NaN	NaN	NaN	NaN	0.8	NaN	NaN
9	116282822	'GT'	'G'	1	0	1	0	8	7	0	0	22	29	0	0	1	1	0	9	116280713	116283371	5.15502	4.3342	5.92679	7.00567	NaN	0.363636	0.241379	NaN
9	117350790	'A'	'AGT'	1	0	0	9	8	10	17	13	29	17	24	1	1	1	1	9	117349390	117351295	9.48147	8.8583	10.0336	11.6257	0.692308	0.275862	0.588235	0.708333
9	117568495	'GA'	'G'	1	0	1	8	7	13	16	19	16	22	30	1	1	1	1	9	117566146	117569731	8.55766	5.72285	7.85433	8.69549	0.421053	0.4375	0.590909	0.533333
9	119310385	'C'	'CTGTT'	1	0	0	19	17	14	9	26	24	20	18	1	1	1	1	9	119309353	119312797	4.53314	3.31054	4.21208	3.90508	0.730769	0.708333	0.7	0.5
9	120466929	'CA'	'C'	1	0	1	0	18	0	14	0	20	0	14	0	1	0	1	9	120465822	120467946	0.893221	2.29134	1.82275	3.8439	NaN	0.9	NaN	1
9	123294283	'AT'	'A'	1	0	1	10	0	0	8	12	0	0	10	1	0	0	1	9	123294034	123296621	5.75758	5.20651	4.9144	6.26583	0.833333	NaN	NaN	0.8
9	123605901	'GA'	'G'	1	0	1	0	18	0	0	0	33	0	0	0	1	0	0	9	123604230	123606333	13.0513	11.6125	12.1557	13.6843	NaN	0.545455	NaN	NaN
9	125010064	'G'	'GTT'	1	0	1	0	0	10	0	0	0	13	0	0	0	1	0	9	125009211	125012311	9.49657	6.02778	7.46457	7.95528	NaN	NaN	0.769231	NaN
9	125711992	'GA'	'G'	1	0	1	0	6	0	0	0	10	0	0	0	1	0	0	NaN	NaN	NaN	NaN	NaN	NaN	NaN	NaN	0.6	NaN	NaN
9	126684191	'C'	'CT'	1	0	1	10	0	7	0	21	0	15	0	1	0	1	0	9	126683867	126685797	3.74937	3.15334	3.67645	2.65729	0.47619	NaN	0.466667	NaN
9	127025953	'G'	'GC'	1	0	0	0	12	8	0	0	15	12	0	0	1	1	0	NaN	NaN	NaN	NaN	NaN	NaN	NaN	NaN	0.8	0.666667	NaN
9	127027830	'TA'	'T'	1	0	1	0	9	0	0	0	17	0	0	0	1	0	0	NaN	NaN	NaN	NaN	NaN	NaN	NaN	NaN	0.529412	NaN	NaN
9	127043771	'T'	'TC'	1	0	0	0	0	0	17	0	0	0	22	0	0	0	1	NaN	NaN	NaN	NaN	NaN	NaN	NaN	NaN	NaN	NaN	0.772727
9	127422927	'CA'	'C'	1	0	1	0	0	0	7	0	0	0	30	0	0	0	1	9	127420550	127423183	8.72934	9.09392	9.57375	10.8975	NaN	NaN	NaN	0.233333
9	127427462	'CA'	'C'	1	49	1	0	9	0	0	0	19	0	0	0	1	0	0	9	127427069	127429467	4.21185	4.73129	4.07257	4.78967	NaN	0.473684	NaN	NaN
9	127574441	'CT'	'C'	1	49	1	0	7	0	0	0	14	0	0	0	1	0	0	9	127572565	127575680	8.25446	4.66687	5.97779	6.38285	NaN	0.5	NaN	NaN
9	127624785	'C'	'CT'	1	0	1	0	8	8	0	0	11	10	0	0	1	1	0	9	127623196	127625096	12.5975	11.6836	12.9247	12.1811	NaN	0.727273	0.8	NaN
9	129232925	'C'	'CTG'	1	0	0	12	14	11	11	17	17	12	26	1	1	1	1	9	129229776	129234629	7.15575	6.93426	6.20512	4.5379	0.705882	0.823529	0.916667	0.423077
9	129896285	'T'	'TC'	1	0	1	0	11	0	0	0	13	0	0	0	1	0	0	9	129893329	129896346	2.25208	1.6314	2.94611	3.06618	NaN	0.846154	NaN	NaN
9	130325805	'AT'	'A'	1	0	1	6	0	0	0	15	0	0	0	1	0	0	0	9	130323422	130325905	7.24778	6.18753	6.13488	6.91218	0.4	NaN	NaN	NaN
9	130394551	'CT'	'C'	1	0	1	0	8	0	0	0	18	0	0	0	1	0	0	9	130394342	130397547	11.1815	12.4728	11.1223	10.0852	NaN	0.444444	NaN	NaN
9	130728722	'GA'	'G'	1	46	1	18	0	0	0	27	0	0	0	1	0	0	0	9	130726617	130734400	13.8977	11.5212	12.804	14.5081	0.666667	NaN	NaN	NaN
9	130733074	'C'	'CT'	1	0	0	21	12	0	19	65	60	0	79	1	1	0	1	9	130726617	130734400	13.8977	11.5212	12.804	14.5081	0.323077	0.2	NaN	0.240506
9	130889470	'C'	'CAAAA'	1	0	1	0	0	0	9	0	0	0	16	0	0	0	1	9	130889172	130891169	11.9916	11.3454	12.3608	13.2086	NaN	NaN	NaN	0.5625
9	130893910	'CA'	'C'	1	0	0	7	0	0	0	34	0	0	0	1	0	0	0	9	130893727	130895312	7.46017	6.03022	7.15168	8.39939	0.205882	NaN	NaN	NaN
9	131058719	'GA'	'G'	1	46	1	0	17	0	0	0	59	0	0	0	1	0	0	9	131057790	131061971	8.28657	8.17615	9.75133	9.98886	NaN	0.288136	NaN	NaN
9	131317901	'T'	'TCC'	1	0	0	21	14	9	20	22	18	10	22	1	1	1	1	9	131317106	131322832	9.79601	9.78207	8.19876	7.68467	0.954545	0.777778	0.9	0.909091
9	131322363	'C'	'CTT'	1	0	1	0	10	0	0	0	20	0	0	0	1	0	0	9	131317106	131322832	9.79601	9.78207	8.19876	7.68467	NaN	0.5	NaN	NaN
9	131445267	'TA'	'T'	1	47	1	0	18	0	0	0	24	0	0	0	1	0	0	NaN	NaN	NaN	NaN	NaN	NaN	NaN	NaN	0.75	NaN	NaN
9	131445558	'C'	'CT'	1	0	1	8	0	0	0	15	0	0	0	1	0	0	0	9	131445289	131447324	15.1898	13.3914	13.442	14.206	0.533333	NaN	NaN	NaN
9	131637527	'GT'	'G'	1	0	1	11	12	0	0	17	18	0	0	1	1	0	0	9	131636155	131638653	7.38165	5.57501	6.00552	4.74279	0.647059	0.666667	NaN	NaN
9	131637902	'CA'	'C'	1	0	1	7	9	0	0	27	24	0	0	1	1	0	0	9	131636155	131638653	7.38165	5.57501	6.00552	4.74279	0.259259	0.375	NaN	NaN
9	131661834	'TA'	'T'	1	0	1	9	0	0	0	29	0	0	0	1	0	0	0	9	131660510	131662977	12.7843	9.81593	8.92935	8.86283	0.310345	NaN	NaN	NaN
9	131904617	'T'	'TTG'	1	38	0	11	0	12	13	11	0	12	14	1	0	1	1	NaN	NaN	NaN	NaN	NaN	NaN	NaN	1	NaN	1	0.928571
9	131927057	'GGT'	'G'	1	0	0	0	0	10	0	0	0	10	0	0	0	1	0	9	131926072	131927202	5.00458	6.69366	5.39776	5.16701	NaN	NaN	1	NaN
9	131929880	'C'	'CT'	1	38	1	6	0	8	7	19	0	18	23	1	0	1	1	9	131928625	131931366	8.75857	8.29478	7.44673	7.74528	0.315789	NaN	0.444444	0.304348
9	132205162	'T'	'TG'	1	42	0	0	10	0	0	0	20	0	0	0	1	0	0	9	132204268	132206605	1.81814	2.45066	1.94353	1.70699	NaN	0.5	NaN	NaN
9	132245202	'C'	'CGGGG'	1	0	0	9	0	6	6	25	0	25	23	1	0	1	1	9	132244178	132246036	11.5187	8.34982	10.082	11.9963	0.36	NaN	0.24	0.26087
9	132524649	'T'	'TG'	1	0	0	11	0	0	14	14	0	0	14	1	0	0	1	9	132523918	132526010	3.04103	1.79553	2.20417	2.69782	0.785714	NaN	NaN	1
9	132524654	'GT'	'G'	1	0	1	7	6	0	9	18	12	0	16	1	1	0	1	9	132523918	132526010	3.04103	1.79553	2.20417	2.69782	0.388889	0.5	NaN	0.5625
9	133326693	'TG'	'T'	1	0	0	0	9	8	0	0	20	23	0	0	1	1	0	9	133325601	133327522	5.29854	3.93322	6.54512	4.88309	NaN	0.45	0.347826	NaN
9	133822641	'TTCAG'	'T'	1	34	0	10	14	9	12	19	20	13	16	1	1	1	1	9	133820733	133824673	8.17037	5.96467	6.26961	4.86028	0.526316	0.7	0.692308	0.75
9	136011002	'TG'	'T'	1	0	0	18	22	9	14	61	57	41	61	1	1	1	1	9	136006442	136011747	16.2883	15.5817	14.8178	15.6011	0.295082	0.385965	0.219512	0.229508
9	136801364	'CT'	'C'	1	45	1	10	0	0	0	26	0	0	0	1	0	0	0	9	136799708	136802649	12.7528	11.0298	12.14	11.8921	0.384615	NaN	NaN	NaN
9	136931684	'GA'	'G'	1	0	1	0	0	14	0	0	0	14	0	0	0	1	0	9	136930811	136933744	5.73328	5.09001	5.37916	5.78103	NaN	NaN	1	NaN
9	139011300	'GC'	'G'	1	0	1	16	22	8	22	23	25	12	30	1	1	1	1	9	139009256	139011770	8.01709	8.24652	8.5556	9.47756	0.695652	0.88	0.666667	0.733333
9	139591967	'C'	'CGTGTGCGT'	1	0	0	10	12	10	9	14	16	11	14	1	1	1	1	9	139585286	139593371	4.82127	4.94799	5.15339	5.94716	0.714286	0.75	0.909091	0.642857
9	140022121	'C'	'CA'	1	0	1	0	0	6	0	0	0	10	0	0	0	1	0	9	140021584	140024839	4.47512	3.94766	3.59012	3.55931	NaN	NaN	0.6	NaN
10	1035054	'CT'	'C'	1	42	1	0	0	0	10	0	0	0	21	0	0	0	1	10	1030677	1035400	6.79207	7.04669	8.22868	7.77981	NaN	NaN	NaN	0.47619
10	1035054	'CTT'	'C'	1	43	1	6	0	9	0	23	0	22	0	1	0	1	0	10	1030677	1035400	6.79207	7.04669	8.22868	7.77981	0.26087	NaN	0.409091	NaN
10	1101651	'ACTT'	'A'	1	0	0	0	0	9	0	0	0	12	0	0	0	1	0	NaN	NaN	NaN	NaN	NaN	NaN	NaN	NaN	NaN	0.75	NaN
10	3137387	'TA'	'T'	1	0	1	14	0	0	0	29	0	0	0	1	0	0	0	10	3136232	3139617	10.003	8.60233	8.78608	8.66187	0.482759	NaN	NaN	NaN
10	3678013	'G'	'GT'	1	0	1	0	0	8	0	0	0	14	0	0	0	1	0	10	3676833	3679321	5.63954	10.2802	8.57065	6.1186	NaN	NaN	0.571429	NaN
10	3851930	'GT'	'G'	1	0	1	0	17	0	0	0	51	0	0	0	1	0	0	10	3851082	3854584	12.628	10.215	12.0739	12.6637	NaN	0.333333	NaN	NaN
10	5137674	'T'	'TA'	1	0	1	0	0	0	6	0	0	0	11	0	0	0	1	10	5136518	5138847	5.29755	5.99808	5.87045	6.05616	NaN	NaN	NaN	0.545455
10	5137939	'TA'	'T'	1	0	0	13	18	12	11	13	18	12	11	1	1	1	1	10	5136518	5138847	5.29755	5.99808	5.87045	6.05616	1	1	1	1
10	5189729	'C'	'CA'	1	0	1	0	8	0	0	0	15	0	0	0	1	0	0	10	5188968	5191464	4.11938	6.15531	5.79733	6.2922	NaN	0.533333	NaN	NaN
10	5190458	'G'	'GA'	1	0	0	22	34	39	33	22	34	39	33	1	1	1	1	10	5188968	5191464	4.11938	6.15531	5.79733	6.2922	1	1	1	1
10	5325577	'AC'	'A'	1	0	0	8	0	0	0	11	0	0	0	1	0	0	0	10	5324049	5326556	5.0394	4.13477	4.61476	4.28424	0.727273	NaN	NaN	NaN
10	5534260	'GA'	'G'	1	0	1	0	0	9	0	0	0	10	0	0	0	1	0	NaN	NaN	NaN	NaN	NaN	NaN	NaN	NaN	NaN	0.9	NaN
10	5548353	'C'	'CT'	1	43	1	0	0	6	0	0	0	10	0	0	0	1	0	NaN	NaN	NaN	NaN	NaN	NaN	NaN	NaN	NaN	0.6	NaN
10	5548353	'C'	'CTT'	1	43	1	0	0	0	8	0	0	0	13	0	0	0	1	NaN	NaN	NaN	NaN	NaN	NaN	NaN	NaN	NaN	NaN	0.615385
10	5555640	'C'	'CTT'	1	45	1	10	15	14	10	22	29	26	35	1	1	1	1	10	5553965	5556445	8.03534	6.83163	6.1656	6.77028	0.454545	0.517241	0.538462	0.285714
10	5560103	'T'	'TA'	1	0	1	0	7	0	0	0	11	0	0	0	1	0	0	10	5557668	5561790	6.54714	5.10165	4.2121	4.1059	NaN	0.636364	NaN	NaN
10	5560103	'T'	'TAA'	1	0	1	0	0	0	8	0	0	0	12	0	0	0	1	10	5557668	5561790	6.54714	5.10165	4.2121	4.1059	NaN	NaN	NaN	0.666667
10	5570166	'CT'	'C'	1	0	1	0	0	8	0	0	0	12	0	0	0	1	0	10	5568979	5571642	7.11645	6.48092	5.10406	4.4902	NaN	NaN	0.666667	NaN
10	5596904	'CGT'	'C'	1	32	0	10	0	0	0	21	0	0	0	1	0	0	0	10	5592916	5597164	10.9352	9.00859	8.63971	9.00304	0.47619	NaN	NaN	NaN
10	5653455	'CT'	'C'	1	0	1	0	9	0	0	0	21	0	0	0	1	0	0	10	5650572	5657130	5.72537	5.28616	5.14387	5.55813	NaN	0.428571	NaN	NaN
10	5696108	'C'	'CT'	1	0	1	0	0	6	0	0	0	10	0	0	0	1	0	NaN	NaN	NaN	NaN	NaN	NaN	NaN	NaN	NaN	0.6	NaN
10	5726759	'G'	'GC'	1	0	1	0	8	0	0	0	19	0	0	0	1	0	0	10	5726220	5728086	9.05858	7.99898	9.30801	9.56059	NaN	0.421053	NaN	NaN
10	6187361	'C'	'CCG'	1	0	0	10	18	6	18	13	23	13	21	1	1	1	1	10	6186438	6187585	5.02948	6.15807	5.64012	5.30061	0.769231	0.782609	0.461538	0.857143
10	6206194	'G'	'GCTCTC'	1	0	0	34	32	32	34	37	34	33	38	1	1	1	1	10	6205295	6207242	8.16263	7.84531	8.12562	8.37508	0.918919	0.941176	0.969697	0.894737
10	6340335	'CT'	'C'	1	44	1	7	0	0	18	10	0	0	19	1	0	0	1	10	6338744	6344316	5.61256	4.07334	6.3776	8.01506	0.7	NaN	NaN	0.947368
10	7306899	'GA'	'G'	1	0	1	0	9	0	0	0	12	0	0	0	1	0	0	10	7305465	7307525	4.08641	5.04211	4.89755	4.85699	NaN	0.75	NaN	NaN
10	8446489	'A'	'AT'	1	0	1	11	0	13	17	14	0	14	19	1	0	1	1	10	8445798	8447782	4.48908	3.91265	3.15122	4.01006	0.785714	NaN	0.928571	0.894737
10	8480476	'TA'	'T'	1	0	1	14	0	0	0	14	0	0	0	1	0	0	0	NaN	NaN	NaN	NaN	NaN	NaN	NaN	1	NaN	NaN	NaN
10	8660612	'C'	'CA'	1	0	0	6	0	0	0	12	0	0	0	1	0	0	0	10	8657563	8662291	8.69802	5.35083	7.01461	5.65712	0.5	NaN	NaN	NaN
10	11651049	'GCTTTT'	'G'	1	0	0	0	0	8	0	0	0	15	0	0	0	1	0	NaN	NaN	NaN	NaN	NaN	NaN	NaN	NaN	NaN	0.533333	NaN
10	11654040	'C'	'CT'	1	0	1	12	13	13	10	27	46	45	21	1	1	1	1	10	11652619	11654364	10.2462	9.62639	9.33059	9.92801	0.444444	0.282609	0.288889	0.47619
10	11752701	'TTG'	'T'	1	0	0	0	17	0	0	0	17	0	0	0	1	0	0	10	11752337	11753267	1.61148	3.74405	2.17335	1.14234	NaN	1	NaN	NaN
10	11918573	'TTGTGTG'	'T'	1	0	0	0	9	0	0	0	15	0	0	0	1	0	0	10	11916681	11919408	8.66187	7.962	7.48071	8.46426	NaN	0.6	NaN	NaN
10	11918587	'G'	'GTGTA'	1	48	0	0	0	0	10	0	0	0	12	0	0	0	1	10	11916681	11919408	8.66187	7.962	7.48071	8.46426	NaN	NaN	NaN	0.833333
10	11919448	'TG'	'T'	1	0	1	13	12	14	16	13	12	14	16	1	1	1	1	NaN	NaN	NaN	NaN	NaN	NaN	NaN	1	1	1	1
10	13200435	'CCCG'	'C'	1	0	0	17	0	12	0	17	0	12	0	1	0	1	0	10	13200334	13200955	4.07489	1.15583	3.73635	0.987126	1	NaN	1	NaN
10	15375857	'T'	'TA'	1	36	1	0	13	0	0	0	20	0	0	0	1	0	0	10	15375225	15377244	1.13658	2.59379	2.02626	1.74775	NaN	0.65	NaN	NaN
10	16479333	'CT'	'C'	1	33	1	0	0	7	6	0	0	32	13	0	0	1	1	10	16478959	16480169	5.3685	4.71334	6.90298	6.02077	NaN	NaN	0.21875	0.461538
10	18900652	'GGT'	'G'	1	34	0	14	0	0	12	14	0	0	19	1	0	0	1	10	18897347	18901162	3.20185	2.73463	2.58454	2.85596	1	NaN	NaN	0.631579
10	18940185	'G'	'GT'	1	0	1	0	8	0	0	0	15	0	0	0	1	0	0	10	18938336	18941094	2.14628	1.87536	1.94031	2.1817	NaN	0.533333	NaN	NaN
10	18948298	'TG'	'T'	1	0	0	0	0	20	0	0	0	20	0	0	0	1	0	10	18947011	18950016	8.73422	7.02636	7.9928	8.01703	NaN	NaN	1	NaN
10	18948990	'C'	'CT'	1	0	1	10	0	0	0	43	0	0	0	1	0	0	0	10	18947011	18950016	8.73422	7.02636	7.9928	8.01703	0.232558	NaN	NaN	NaN
10	21462896	'GGC'	'G'	1	0	0	37	30	35	44	68	65	61	90	1	1	1	1	10	21460799	21465254	9.51149	8.89811	7.96072	10.0119	0.544118	0.461538	0.57377	0.488889
10	22970926	'AT'	'A'	1	0	1	12	0	0	0	12	0	0	0	1	0	0	0	10	22970102	22974725	6.74724	5.45114	5.18351	4.24671	1	NaN	NaN	NaN
10	22972764	'TCACA'	'T'	1	0	0	0	10	0	0	0	15	0	0	0	1	0	0	10	22970102	22974725	6.74724	5.45114	5.18351	4.24671	NaN	0.666667	NaN	NaN
10	27443501	'GT'	'G'	1	46	1	12	0	0	0	34	0	0	0	1	0	0	0	10	27442739	27445642	9.42848	7.97459	8.43678	9.91455	0.352941	NaN	NaN	NaN
10	29212942	'A'	'AG'	1	41	0	0	0	12	0	0	0	18	0	0	0	1	0	10	29210696	29213121	8.74223	7.68247	7.70181	8.09431	NaN	NaN	0.666667	NaN
10	30091810	'C'	'CT'	1	0	1	0	0	7	0	0	0	15	0	0	0	1	0	10	30091797	30094500	6.35125	5.57131	6.35838	5.81862	NaN	NaN	0.466667	NaN
10	30636826	'GAA'	'G'	1	45	1	0	0	10	0	0	0	10	0	0	0	1	0	10	30636585	30638744	4.71998	4.38236	4.41614	4.41104	NaN	NaN	1	NaN
10	30895841	'CT'	'C'	1	38	1	0	24	41	45	0	45	53	51	0	1	1	1	10	30893709	30897123	12.6938	10.3028	9.866	10.0555	NaN	0.533333	0.773585	0.882353
10	30895841	'CTT'	'C'	1	43	1	35	0	0	0	82	0	0	0	1	0	0	0	10	30893709	30897123	12.6938	10.3028	9.866	10.0555	0.426829	NaN	NaN	NaN
10	31424134	'CT'	'C'	1	0	1	21	0	0	0	28	0	0	0	1	0	0	0	10	31422094	31424938	6.07243	4.53326	6.13673	6.73264	0.75	NaN	NaN	NaN
10	32217102	'GCACA'	'G'	1	0	0	18	18	12	22	18	18	12	23	1	1	1	1	10	32216379	32219664	7.92426	6.61991	7.42433	8.55844	1	1	1	0.956522
10	32233050	'CT'	'C'	1	0	1	6	12	0	0	20	18	0	0	1	1	0	0	10	32230317	32234057	8.69224	7.63169	7.25074	7.30064	0.3	0.666667	NaN	NaN
10	33431988	'GA'	'G'	1	0	1	12	0	0	11	13	0	0	14	1	0	0	1	NaN	NaN	NaN	NaN	NaN	NaN	NaN	0.923077	NaN	NaN	0.785714
10	35080771	'TA'	'T'	1	42	1	0	8	0	0	0	13	0	0	0	1	0	0	10	35078377	35082285	2.48019	1.83359	2.57333	2.43461	NaN	0.615385	NaN	NaN
10	35624827	'GAC'	'G'	1	0	0	0	9	8	11	0	12	16	20	0	1	1	1	10	35624531	35626460	4.18121	4.31763	4.61891	5.78316	NaN	0.75	0.5	0.55
10	43277623	'A'	'AT'	1	0	1	0	0	9	7	0	0	13	25	0	0	1	1	10	43277420	43278997	8.5856	7.22048	8.46286	9.55368	NaN	NaN	0.692308	0.28
10	43905450	'GA'	'G'	1	0	1	0	9	0	0	0	14	0	0	0	1	0	0	10	43901913	43905623	16.9125	15.5482	15.5534	15.8391	NaN	0.642857	NaN	NaN
10	44352516	'CAA'	'C'	1	44	1	0	0	0	7	0	0	0	11	0	0	0	1	10	44348512	44353502	2.71678	2.19778	2.54828	2.39889	NaN	NaN	NaN	0.636364
10	50627617	'CT'	'C'	1	0	1	0	0	0	9	0	0	0	15	0	0	0	1	10	50625400	50627891	5.3819	5.26721	4.95525	5.95284	NaN	NaN	NaN	0.6
10	61667124	'GA'	'G'	1	0	1	0	9	0	0	0	17	0	0	0	1	0	0	10	61665009	61668412	9.68967	8.78084	8.84492	9.9431	NaN	0.529412	NaN	NaN
10	61724729	'C'	'CT'	1	46	1	0	10	0	0	0	19	0	0	0	1	0	0	10	61724635	61726995	7.17766	7.15117	6.38593	7.51376	NaN	0.526316	NaN	NaN
10	61724729	'C'	'CTT'	1	45	1	16	0	0	19	19	0	0	22	1	0	0	1	10	61724635	61726995	7.17766	7.15117	6.38593	7.51376	0.842105	NaN	NaN	0.863636
10	61732096	'A'	'AT'	1	34	1	8	0	0	0	18	0	0	0	1	0	0	0	10	61730660	61732739	6.30039	5.80778	5.93121	6.705	0.444444	NaN	NaN	NaN
10	61751313	'TAA'	'T'	1	32	1	7	0	0	0	17	0	0	0	1	0	0	0	10	61750827	61753624	4.83393	4.26293	4.02075	5.24696	0.411765	NaN	NaN	NaN
10	70480677	'TA'	'T'	1	0	1	9	0	0	0	20	0	0	0	1	0	0	0	10	70480204	70482518	6.27944	5.61817	5.92846	6.83424	0.45	NaN	NaN	NaN
10	70716797	'CA'	'C'	1	48	1	11	0	0	0	28	0	0	0	1	0	0	0	10	70715198	70717484	10.3967	8.78763	9.7675	10.5566	0.392857	NaN	NaN	NaN
10	71219676	'A'	'AC'	1	0	1	20	18	15	18	37	31	36	41	1	1	1	1	10	71216885	71220554	8.64671	8.36999	8.46848	9.16865	0.540541	0.580645	0.416667	0.439024
10	71219678	'C'	'CT'	1	0	0	10	10	17	0	18	13	23	0	1	1	1	0	10	71216885	71220554	8.64671	8.36999	8.46848	9.16865	0.555556	0.769231	0.73913	NaN
10	72237673	'A'	'AC'	1	0	0	12	0	11	12	12	0	11	12	1	0	1	1	10	72236080	72239834	5.31515	4.71685	5.61947	4.58713	1	NaN	1	1
10	73634205	'C'	'CT'	1	0	1	14	18	22	23	23	28	44	38	1	1	1	1	10	73630991	73634752	5.81283	5.6549	5.39387	5.29263	0.608696	0.642857	0.5	0.605263
10	73640702	'G'	'GT'	1	0	0	22	23	12	11	22	23	12	11	1	1	1	1	10	73640142	73641659	5.10639	4.84366	4.02165	3.38747	1	1	1	1
10	73649079	'CCT'	'C'	1	49	0	15	0	0	0	30	0	0	0	1	0	0	0	10	73647856	73650293	6.8857	5.27664	5.43018	5.39213	0.5	NaN	NaN	NaN
10	74033156	'AG'	'A'	1	0	1	15	0	0	0	43	0	0	0	1	0	0	0	10	74031987	74035365	6.68361	5.361	6.34401	8.49162	0.348837	NaN	NaN	NaN
10	74053131	'AG'	'A'	1	0	0	7	0	0	7	25	0	0	17	1	0	0	1	10	74051582	74053161	6.94898	4.57776	4.00288	5.26001	0.28	NaN	NaN	0.411765
10	74069494	'G'	'GC'	1	0	1	0	0	8	14	0	0	31	36	0	0	1	1	10	74067506	74070795	16.7897	12.0517	12.1737	11.554	NaN	NaN	0.258065	0.388889
10	75361261	'CT'	'C'	1	0	1	10	0	0	0	18	0	0	0	1	0	0	0	10	75360438	75362455	4.75923	3.30888	3.73567	4.87356	0.555556	NaN	NaN	NaN
10	75669647	'CGT'	'C'	1	0	0	0	0	9	0	0	0	29	0	0	0	1	0	10	75668605	75671572	6.1233	6.22816	6.85242	6.0325	NaN	NaN	0.310345	NaN
10	75725461	'G'	'GT'	1	48	1	53	44	32	38	87	61	48	60	1	1	1	1	10	75724914	75727270	12.2435	9.48792	8.6582	9.71748	0.609195	0.721311	0.666667	0.633333
10	76684653	'AT'	'A'	1	0	1	0	6	0	0	0	14	0	0	0	1	0	0	10	76682736	76685101	6.46594	6.03112	7.49152	8.25786	NaN	0.428571	NaN	NaN
10	79605692	'TA'	'T'	1	0	1	6	0	0	0	10	0	0	0	1	0	0	0	10	79604163	79608014	2.43427	2.31035	2.4133	2.78942	0.6	NaN	NaN	NaN
10	79632771	'A'	'ATG'	1	0	0	12	0	0	29	13	0	0	29	1	0	0	1	10	79632497	79635379	8.25531	6.7405	8.79501	9.22236	0.923077	NaN	NaN	1
10	80917125	'GGTGT'	'G'	1	33	0	9	0	0	18	30	0	0	18	1	0	0	1	10	80916130	80918482	4.0575	3.15721	3.3758	4.2263	0.3	NaN	NaN	1
10	81119141	'TAC'	'T'	1	36	0	10	7	0	12	14	11	0	14	1	1	0	1	10	81117475	81120571	3.42773	3.03537	2.92696	2.54898	0.714286	0.636364	NaN	0.857143
10	81966595	'CT'	'C'	1	47	1	0	19	0	0	0	73	0	0	0	1	0	0	10	81962933	81968409	15.1634	13.0229	13.6585	16.4792	NaN	0.260274	NaN	NaN
10	90147259	'CAA'	'C'	1	0	1	0	0	8	0	0	0	13	0	0	0	1	0	10	90144187	90148279	11.3464	10.0439	9.32494	9.21492	NaN	NaN	0.615385	NaN
10	95197016	'GT'	'G'	1	0	1	12	0	0	0	34	0	0	0	1	0	0	0	10	95196316	95199509	10.736	7.89169	9.14047	10.9401	0.352941	NaN	NaN	NaN
10	95256826	'C'	'CT'	1	0	1	6	0	0	7	17	0	0	24	1	0	0	1	10	95255748	95258080	3.31767	2.75473	3.3304	3.36491	0.352941	NaN	NaN	0.291667
10	97242997	'T'	'TCTGA'	1	0	0	11	0	13	0	11	0	13	0	1	0	1	0	NaN	NaN	NaN	NaN	NaN	NaN	NaN	1	NaN	1	NaN
10	97389691	'AT'	'A'	1	0	1	0	8	0	0	0	11	0	0	0	1	0	0	10	97387556	97390179	2.84146	4.04746	3.2651	3.50569	NaN	0.727273	NaN	NaN
10	101085581	'C'	'CGT'	1	0	0	0	0	10	12	0	0	11	12	0	0	1	1	10	101084202	101086517	0.736129	0.390374	1.83718	2.14928	NaN	NaN	0.909091	1
10	102060611	'AT'	'A'	1	47	1	0	11	0	7	0	33	0	12	0	1	0	1	10	102059218	102062288	3.58999	4.32735	2.85009	2.56342	NaN	0.333333	NaN	0.583333
10	103575039	'C'	'CT'	1	0	1	6	0	0	0	10	0	0	0	1	0	0	0	NaN	NaN	NaN	NaN	NaN	NaN	NaN	0.6	NaN	NaN	NaN
10	104403103	'C'	'CA'	1	0	1	0	0	0	6	0	0	0	11	0	0	0	1	10	104402162	104406212	9.07359	8.40828	8.69381	10.5067	NaN	NaN	NaN	0.545455
10	104403103	'C'	'CAA'	1	0	1	0	8	0	0	0	12	0	0	0	1	0	0	10	104402162	104406212	9.07359	8.40828	8.69381	10.5067	NaN	0.666667	NaN	NaN
10	105543214	'CAG'	'C'	1	0	0	8	9	10	0	10	11	13	0	1	1	1	0	NaN	NaN	NaN	NaN	NaN	NaN	NaN	0.8	0.818182	0.769231	NaN
10	105596440	'T'	'TACAC'	1	39	0	0	7	0	0	0	13	0	0	0	1	0	0	10	105593313	105598455	4.66302	5.03659	4.47607	4.71141	NaN	0.538462	NaN	NaN
10	105610906	'G'	'GA'	1	0	1	0	0	10	0	0	0	11	0	0	0	1	0	NaN	NaN	NaN	NaN	NaN	NaN	NaN	NaN	NaN	0.909091	NaN
10	105654449	'CA'	'C'	1	0	1	0	11	0	0	0	19	0	0	0	1	0	0	10	105652608	105656289	5.67366	5.26892	5.82823	5.79176	NaN	0.578947	NaN	NaN
10	105667585	'T'	'TA'	1	31	1	0	0	0	6	0	0	0	16	0	0	0	1	10	105667497	105669047	5.99436	5.00748	5.83703	7.89616	NaN	NaN	NaN	0.375
10	111673843	'TA'	'T'	1	0	1	0	8	12	12	0	11	12	13	0	1	1	1	10	111672097	111676389	6.02312	5.87905	6.173	6.7118	NaN	0.727273	1	0.923077
10	111676114	'GC'	'G'	1	0	0	12	12	12	13	12	12	12	13	1	1	1	1	10	111672097	111676389	6.02312	5.87905	6.173	6.7118	1	1	1	1
10	111683280	'CGGCG'	'C'	1	0	0	25	0	0	22	26	0	0	22	1	0	0	1	10	111681587	111683687	9.61308	9.21304	9.87276	10.4371	0.961538	NaN	NaN	1
10	111721125	'ATT'	'A'	1	45	0	0	0	0	6	0	0	0	16	0	0	0	1	10	111720937	111722605	1.0283	1.79481	1.64878	1.77371	NaN	NaN	NaN	0.375
10	111970831	'CT'	'C'	1	0	1	0	11	0	0	0	18	0	0	0	1	0	0	10	111968292	111971902	5.07701	5.12818	4.71968	6.01798	NaN	0.611111	NaN	NaN
10	114133703	'C'	'CT'	1	0	1	17	12	16	17	20	15	17	17	1	1	1	1	10	114133619	114137262	8.37466	7.61364	8.02758	7.24524	0.85	0.8	0.941176	1
10	114278410	'GTA'	'G'	1	0	0	0	0	0	12	0	0	0	13	0	0	0	1	10	114276643	114279769	1.63927	1.89502	2.10391	2.78048	NaN	NaN	NaN	0.923077
10	114291241	'GA'	'G'	1	0	1	18	9	22	29	20	15	22	29	1	1	1	1	10	114290433	114293196	3.75023	3.47988	3.79831	4.25634	0.9	0.6	1	1
10	114511234	'TA'	'T'	1	0	1	0	0	0	6	0	0	0	11	0	0	0	1	10	114509969	114512613	4.65806	5.44025	4.70795	4.24472	NaN	NaN	NaN	0.545455
10	114833452	'GA'	'G'	1	0	1	7	0	0	0	15	0	0	0	1	0	0	0	10	114831335	114834621	4.0733	3.37357	4.5447	5.07012	0.466667	NaN	NaN	NaN
10	115721183	'TCA'	'T'	1	46	0	12	0	0	0	13	0	0	0	1	0	0	0	10	115717823	115721268	14.928	14.0065	11.3744	12.9973	0.923077	NaN	NaN	NaN
10	116301658	'AAC'	'A'	1	47	0	10	17	12	0	10	18	17	0	1	1	1	0	10	116297229	116302481	7.58588	6.71031	6.65605	6.45576	1	0.944444	0.705882	NaN
10	116305702	'C'	'CA'	1	42	1	10	0	0	16	13	0	0	17	1	0	0	1	10	116303483	116307759	6.04566	4.96889	5.29858	4.82453	0.769231	NaN	NaN	0.941176
10	116363396	'T'	'TA'	1	0	1	0	14	11	9	0	24	17	12	0	1	1	1	10	116362579	116366303	4.00016	3.83078	3.73717	2.87864	NaN	0.583333	0.647059	0.75
10	116371229	'GA'	'G'	1	0	1	8	0	0	9	20	0	0	23	1	0	0	1	10	116370682	116375320	5.72334	5.07895	4.94991	5.37453	0.4	NaN	NaN	0.391304
10	119123692	'GGT'	'G'	1	43	0	14	0	14	11	14	0	15	12	1	0	1	1	10	119123395	119127480	5.42701	5.16651	5.84338	6.48564	1	NaN	0.933333	0.916667
10	119123692	'GGTGT'	'G'	1	43	0	0	9	0	0	0	23	0	0	0	1	0	0	10	119123395	119127480	5.42701	5.16651	5.84338	6.48564	NaN	0.391304	NaN	NaN
10	119124634	'C'	'CA'	1	0	1	8	12	10	16	15	12	11	17	1	1	1	1	10	119123395	119127480	5.42701	5.16651	5.84338	6.48564	0.533333	1	0.909091	0.941176
10	119169735	'T'	'TAC'	1	0	0	0	0	0	11	0	0	0	12	0	0	0	1	10	119168028	119170469	0.358382	0.896586	0.516087	2.73879	NaN	NaN	NaN	0.916667
10	119169804	'C'	'CT'	1	0	1	0	0	0	11	0	0	0	14	0	0	0	1	10	119168028	119170469	0.358382	0.896586	0.516087	2.73879	NaN	NaN	NaN	0.785714
10	120263709	'G'	'GA'	1	0	0	0	6	0	0	0	11	0	0	0	1	0	0	10	120263479	120264131	1.72315	1.88498	1.54045	1.56151	NaN	0.545455	NaN	NaN
10	123085263	'C'	'CAAA'	1	0	1	14	17	17	20	38	30	24	35	1	1	1	1	10	123083322	123086438	9.09413	7.83852	7.98637	9.79984	0.368421	0.566667	0.708333	0.571429
10	123688217	'G'	'GTTAGCCTC'	1	0	0	19	21	19	22	26	25	27	29	1	1	1	1	10	123686863	123690126	9.08849	9.29764	9.36599	9.74479	0.730769	0.84	0.703704	0.758621
10	123793722	'GGGT'	'G'	1	0	0	12	14	19	19	12	14	19	19	1	1	1	1	10	123791446	123794178	2.9527	2.41532	2.54259	2.78416	1	1	1	1
10	123874836	'A'	'AGT'	1	0	0	10	0	0	11	10	0	0	11	1	0	0	1	NaN	NaN	NaN	NaN	NaN	NaN	NaN	1	NaN	NaN	1
10	124067145	'TA'	'T'	1	0	1	15	0	0	0	23	0	0	0	1	0	0	0	NaN	NaN	NaN	NaN	NaN	NaN	NaN	0.652174	NaN	NaN	NaN
10	126314957	'GC'	'G'	1	0	1	0	26	23	15	0	49	34	33	0	1	1	1	10	126312172	126318331	16.1041	15.5152	14.4247	12.858	NaN	0.530612	0.676471	0.454545
10	126314957	'GCC'	'G'	1	0	1	23	0	0	0	53	0	0	0	1	0	0	0	10	126312172	126318331	16.1041	15.5152	14.4247	12.858	0.433962	NaN	NaN	NaN
10	126432927	'G'	'GGCGT'	1	0	0	0	0	6	0	0	0	18	0	0	0	1	0	10	126428574	126433917	6.5613	6.42686	6.75907	7.51323	NaN	NaN	0.333333	NaN
10	127892508	'CGT'	'C'	1	35	0	26	15	22	10	26	15	22	10	1	1	1	1	10	127892297	127894169	7.97368	5.26323	7.03118	3.69374	1	1	1	1
10	129681534	'ATG'	'A'	1	48	0	0	10	0	12	0	10	0	12	0	1	0	1	NaN	NaN	NaN	NaN	NaN	NaN	NaN	NaN	1	NaN	1
10	133876916	'G'	'GGCCCCT'	1	0	0	14	0	0	0	14	0	0	0	1	0	0	0	NaN	NaN	NaN	NaN	NaN	NaN	NaN	1	NaN	NaN	NaN
11	810018	'C'	'CAGA'	1	0	0	0	0	0	7	0	0	0	12	0	0	0	1	11	808792	810885	10.9642	11.1061	11.5512	12.5611	NaN	NaN	NaN	0.583333
11	1713365	'C'	'CG'	1	0	0	0	0	6	0	0	0	11	0	0	0	1	0	11	1710436	1715253	7.2847	6.38016	7.70337	6.06692	NaN	NaN	0.545455	NaN
11	1793684	'AGT'	'A'	1	0	0	10	12	0	0	25	48	0	0	1	1	0	0	11	1792008	1794869	4.34856	4.92881	4.1894	4.51668	0.4	0.25	NaN	NaN
11	2236517	'C'	'CACACA'	1	0	0	0	0	0	8	0	0	0	19	0	0	0	1	11	2235251	2238997	6.97966	5.60777	5.69627	4.68471	NaN	NaN	NaN	0.421053
11	2923711	'T'	'TC'	1	0	1	24	29	34	39	35	29	34	39	1	1	1	1	11	2922944	2925769	5.15203	4.47123	5.00376	5.39284	0.685714	1	1	1
11	3399607	'T'	'TA'	1	0	1	10	9	0	17	11	10	0	18	1	1	0	1	11	3399243	3401162	5.60004	4.5784	5.1187	6.00173	0.909091	0.9	NaN	0.944444
11	3861766	'A'	'AC'	1	0	1	0	11	11	7	0	15	19	10	0	1	1	1	11	3861314	3863116	4.21727	3.492	3.95027	4.19593	NaN	0.733333	0.578947	0.7
11	3876838	'C'	'CG'	1	0	0	11	0	0	13	13	0	0	15	1	0	0	1	11	3875917	3877635	4.52253	3.0353	3.56486	4.59231	0.846154	NaN	NaN	0.866667
11	3876843	'AC'	'A'	1	32	0	0	0	8	13	0	0	10	13	0	0	1	1	11	3875917	3877635	4.52253	3.0353	3.56486	4.59231	NaN	NaN	0.8	1
11	3926599	'AT'	'A'	1	0	1	16	0	0	0	32	0	0	0	1	0	0	0	11	3925045	3927482	7.6083	3.3867	2.22898	5.64397	0.5	NaN	NaN	NaN
11	3926599	'ATT'	'A'	1	0	1	0	8	0	0	0	20	0	0	0	1	0	0	11	3925045	3927482	7.6083	3.3867	2.22898	5.64397	NaN	0.4	NaN	NaN
11	7620860	'CT'	'C'	1	44	1	0	7	0	0	0	29	0	0	0	1	0	0	11	7618197	7622430	8.48277	7.62294	7.13014	6.46351	NaN	0.241379	NaN	NaN
11	9483188	'TA'	'T'	1	0	1	17	9	0	0	39	30	0	0	1	1	0	0	11	9481313	9483614	11.0795	9.97486	10.0605	10.6688	0.435897	0.3	NaN	NaN
11	10921844	'CGT'	'C'	1	42	0	24	23	17	26	106	102	22	95	1	1	1	1	11	10919593	10922835	15.2841	12.9485	13.6337	14.5884	0.226415	0.22549	0.772727	0.273684
11	12189692	'T'	'TAC'	1	0	0	9	0	16	10	16	0	20	14	1	0	1	1	11	12188098	12190032	11.0017	7.95995	9.47686	11.2758	0.5625	NaN	0.8	0.714286
11	12189692	'T'	'TACACACAC'	1	0	0	0	7	0	0	0	20	0	0	0	1	0	0	11	12188098	12190032	11.0017	7.95995	9.47686	11.2758	NaN	0.35	NaN	NaN
11	12715951	'CT'	'C'	1	0	1	0	20	0	0	0	38	0	0	0	1	0	0	11	12714000	12716748	12.4243	11.0474	11.1332	11.6621	NaN	0.526316	NaN	NaN
11	12748101	'G'	'GA'	1	0	1	0	12	11	12	0	12	11	12	0	1	1	1	NaN	NaN	NaN	NaN	NaN	NaN	NaN	NaN	1	1	1
11	12850225	'A'	'AT'	1	0	1	9	0	12	9	14	0	14	12	1	0	1	1	11	12848679	12851323	4.06506	3.77646	4.23148	4.24057	0.642857	NaN	0.857143	0.75
11	12866506	'CT'	'C'	1	41	1	0	0	9	0	0	0	37	0	0	0	1	0	11	12866138	12869436	7.85169	8.90513	8.59721	7.96305	NaN	NaN	0.243243	NaN
11	13135180	'G'	'GA'	1	0	0	13	0	0	0	18	0	0	0	1	0	0	0	11	13132259	13137414	7.55665	6.08867	6.09956	4.47625	0.722222	NaN	NaN	NaN
11	15990619	'AT'	'A'	1	35	1	7	8	0	0	21	20	0	0	1	1	0	0	11	15989075	15991574	6.11937	6.14793	4.82839	5.14438	0.333333	0.4	NaN	NaN
11	17004327	'T'	'TAC'	1	0	0	12	0	0	0	27	0	0	0	1	0	0	0	11	17001797	17004683	6.79115	7.50464	5.48276	6.12959	0.444444	NaN	NaN	NaN
11	17004327	'T'	'TACAC'	1	0	0	0	15	0	11	0	19	0	14	0	1	0	1	11	17001797	17004683	6.79115	7.50464	5.48276	6.12959	NaN	0.789474	NaN	0.785714
11	17100018	'CT'	'C'	1	39	1	7	0	0	0	35	0	0	0	1	0	0	0	11	17098301	17100599	12.142	10.3764	11.4667	12.3424	0.2	NaN	NaN	NaN
11	19263370	'CT'	'C'	1	0	1	8	0	0	0	10	0	0	0	1	0	0	0	11	19261904	19264267	6.01947	5.5478	5.12084	4.52201	0.8	NaN	NaN	NaN
11	19798951	'CT'	'C'	1	0	1	10	0	0	0	18	0	0	0	1	0	0	0	11	19797868	19799754	4.1741	3.58477	4.58936	5.43849	0.555556	NaN	NaN	NaN
11	20384886	'C'	'CGT'	1	35	0	18	0	14	0	20	0	14	0	1	0	1	0	NaN	NaN	NaN	NaN	NaN	NaN	NaN	0.9	NaN	1	NaN
11	32852019	'CT'	'C'	1	0	1	0	7	0	0	0	27	0	0	0	1	0	0	11	32850502	32852554	10.5409	8.62196	9.59672	9.50084	NaN	0.259259	NaN	NaN
11	33182668	'TA'	'T'	1	0	1	11	0	0	0	44	0	0	0	1	0	0	0	11	33181732	33183931	9.36131	7.52102	9.20775	9.175	0.25	NaN	NaN	NaN
11	34075143	'TA'	'T'	1	0	1	0	9	0	0	0	20	0	0	0	1	0	0	11	34072437	34075350	11.5102	11.5807	11.5384	12.2171	NaN	0.45	NaN	NaN
11	35031985	'TA'	'T'	1	0	1	0	14	0	0	0	29	0	0	0	1	0	0	11	35029829	35032634	3.16753	4.63509	3.5107	3.29784	NaN	0.482759	NaN	NaN
11	36394526	'T'	'TTG'	1	0	0	9	0	0	10	12	0	0	11	1	0	0	1	11	36393393	36395809	4.6037	3.22234	4.82677	5.73384	0.75	NaN	NaN	0.909091
11	39691325	'CT'	'C'	1	0	1	0	6	0	0	0	10	0	0	0	1	0	0	11	39688350	39691633	0.553756	3.18759	2.47863	4.5773	NaN	0.6	NaN	NaN
11	43703384	'C'	'CT'	1	0	1	0	7	9	0	0	15	14	0	0	1	1	0	11	43701645	43704051	5.69472	5.44869	5.76431	5.93075	NaN	0.466667	0.642857	NaN
11	46294756	'TC'	'T'	1	0	0	12	0	0	0	12	0	0	0	1	0	0	0	11	46293780	46296002	6.20187	2.97434	3.88529	4.04435	1	NaN	NaN	NaN
11	46294760	'G'	'GC'	1	0	0	13	0	0	0	13	0	0	0	1	0	0	0	11	46293780	46296002	6.20187	2.97434	3.88529	4.04435	1	NaN	NaN	NaN
11	46582957	'GA'	'G'	1	37	1	7	0	0	0	11	0	0	0	1	0	0	0	11	46581797	46583061	5.73233	5.62295	5.91366	5.44307	0.636364	NaN	NaN	NaN
11	46639090	'A'	'AC'	1	0	1	17	0	12	13	32	0	29	21	1	0	1	1	11	46637760	46639989	11.6003	10.2578	10.5823	11.0772	0.53125	NaN	0.413793	0.619048
11	47535483	'C'	'CT'	1	48	1	0	8	0	0	0	11	0	0	0	1	0	0	11	47533583	47535683	2.4452	1.36874	1.49687	1.9152	NaN	0.727273	NaN	NaN
11	48015383	'AT'	'A'	1	43	1	0	11	0	0	0	19	0	0	0	1	0	0	11	48014925	48015646	4.07722	5.08434	4.56405	3.67496	NaN	0.578947	NaN	NaN
11	56622412	'CAGAA'	'C'	1	43	0	0	0	0	27	0	0	0	28	0	0	0	1	11	56621508	56623396	0.64982	1.51081	0.856916	3.10525	NaN	NaN	NaN	0.964286
11	58330284	'GT'	'G'	1	0	0	44	27	29	27	44	28	29	27	1	1	1	1	11	58328492	58331409	4.89222	3.9495	4.16843	3.85511	1	0.964286	1	1
11	58343651	'CT'	'C'	1	0	1	0	13	0	0	0	19	0	0	0	1	0	0	NaN	NaN	NaN	NaN	NaN	NaN	NaN	NaN	0.684211	NaN	NaN
11	58344573	'CT'	'C'	1	31	1	13	0	0	0	20	0	0	0	1	0	0	0	11	58344299	58347477	13.8614	12.493	13.4135	14.5959	0.65	NaN	NaN	NaN
11	59378271	'AT'	'A'	1	0	1	8	0	0	0	28	0	0	0	1	0	0	0	11	59377931	59381021	9.61555	7.92207	7.72437	8.15128	0.285714	NaN	NaN	NaN
11	59437059	'GT'	'G'	1	0	1	0	10	0	0	0	23	0	0	0	1	0	0	11	59435629	59437713	8.08964	6.78126	8.42907	8.29279	NaN	0.434783	NaN	NaN
11	60908839	'CA'	'C'	1	0	1	0	7	0	0	0	12	0	0	0	1	0	0	11	60906947	60909927	1.70812	1.62607	1.81521	1.62936	NaN	0.583333	NaN	NaN
11	60929561	'GT'	'G'	1	0	1	0	0	0	7	0	0	0	11	0	0	0	1	NaN	NaN	NaN	NaN	NaN	NaN	NaN	NaN	NaN	NaN	0.636364
11	60929561	'GTT'	'G'	1	0	1	7	0	0	0	11	0	0	0	1	0	0	0	NaN	NaN	NaN	NaN	NaN	NaN	NaN	0.636364	NaN	NaN	NaN
11	61282980	'AT'	'A'	1	0	1	0	7	0	0	0	24	0	0	0	1	0	0	11	61280102	61283372	16.6057	15.3852	12.3682	11.4368	NaN	0.291667	NaN	NaN
11	61450323	'C'	'CG'	1	0	1	8	0	0	6	14	0	0	12	1	0	0	1	11	61447445	61450857	8.60846	5.97463	8.8758	8.17894	0.571429	NaN	NaN	0.5
11	61465138	'G'	'GT'	1	0	1	17	0	0	0	41	0	0	0	1	0	0	0	11	61463040	61468999	13.6771	10.8033	12.3712	12.5591	0.414634	NaN	NaN	NaN
11	61735574	'AGAT'	'A'	1	0	0	11	13	16	14	41	37	34	36	1	1	1	1	11	61734452	61736708	13.0931	12.3552	12.6688	12.849	0.268293	0.351351	0.470588	0.388889
11	62105211	'AC'	'A'	1	0	1	8	12	9	9	10	15	12	10	1	1	1	1	11	62104444	62105661	2.39821	1.99434	2.44915	2.19643	0.8	0.8	0.75	0.9
11	62194636	'AT'	'A'	1	42	1	0	0	0	6	0	0	0	16	0	0	0	1	11	62193871	62196062	4.66144	4.52212	3.92969	3.06616	NaN	NaN	NaN	0.375
11	62496641	'C'	'CT'	1	0	1	0	0	12	0	0	0	14	0	0	0	1	0	11	62493798	62497265	5.7288	5.3522	6.44125	6.39891	NaN	NaN	0.857143	NaN
11	63341934	'CT'	'C'	1	0	1	8	0	0	0	20	0	0	0	1	0	0	0	11	63341411	63342983	4.70385	3.93334	4.51317	4.69792	0.4	NaN	NaN	NaN
11	63861902	'T'	'TA'	1	0	1	16	0	13	11	31	0	28	20	1	0	1	1	11	63860987	63862623	8.85244	9.31582	8.3768	8.78069	0.516129	NaN	0.464286	0.55
11	63861902	'TA'	'T'	1	0	1	0	13	0	0	0	38	0	0	0	1	0	0	11	63860987	63862623	8.85244	9.31582	8.3768	8.78069	NaN	0.342105	NaN	NaN
11	63934263	'G'	'GT'	1	0	1	0	0	11	9	0	0	15	12	0	0	1	1	11	63932364	63934599	9.42409	9.76752	10.0678	9.88538	NaN	NaN	0.733333	0.75
11	64012949	'TG'	'T'	1	0	1	18	15	12	19	18	15	12	19	1	1	1	1	11	64012682	64014921	9.3007	8.9866	9.82791	11.2285	1	1	1	1
11	64546715	'G'	'GAA'	1	0	1	6	0	0	0	12	0	0	0	1	0	0	0	11	64544902	64547281	6.96277	5.64323	6.09204	7.0622	0.5	NaN	NaN	NaN
11	64546715	'G'	'GAAA'	1	0	1	0	0	0	6	0	0	0	13	0	0	0	1	11	64544902	64547281	6.96277	5.64323	6.09204	7.0622	NaN	NaN	NaN	0.461538
11	64808681	'AC'	'A'	1	0	1	18	17	21	28	18	17	21	28	1	1	1	1	11	64807402	64809525	3.81537	4.20534	4.24602	4.49096	1	1	1	1
11	64863969	'TG'	'T'	1	33	1	0	7	0	0	0	11	0	0	0	1	0	0	11	64863074	64864780	3.64213	3.65009	3.98278	3.9566	NaN	0.636364	NaN	NaN
11	64890192	'C'	'CT'	1	0	1	7	6	0	8	14	14	0	14	1	1	0	1	11	64888801	64890650	6.57375	6.46506	6.55611	7.48525	0.5	0.428571	NaN	0.571429
11	65189311	'T'	'TC'	1	0	0	23	18	0	25	46	45	0	58	1	1	0	1	11	65184296	65192506	16.158	14.6525	16.1894	18.7236	0.5	0.4	NaN	0.431034
11	65256334	'T'	'TA'	1	0	1	0	7	0	0	0	10	0	0	0	1	0	0	11	65255183	65257030	5.65832	6.48384	6.0439	10.6438	NaN	0.7	NaN	NaN
11	65259831	'TTG'	'T'	1	0	0	0	13	0	0	0	24	0	0	0	1	0	0	11	65257348	65261227	8.70599	8.72551	8.21575	13.9115	NaN	0.541667	NaN	NaN
11	65261231	'GA'	'G'	1	47	1	0	11	0	0	0	24	0	0	0	1	0	0	NaN	NaN	NaN	NaN	NaN	NaN	NaN	NaN	0.458333	NaN	NaN
11	65665358	'CT'	'C'	1	47	1	0	7	0	0	0	23	0	0	0	1	0	0	11	65665302	65672811	16.8323	14.3319	14.8231	16.7134	NaN	0.304348	NaN	NaN
11	65665358	'CTT'	'C'	1	47	1	7	0	0	0	22	0	0	0	1	0	0	0	11	65665302	65672811	16.8323	14.3319	14.8231	16.7134	0.318182	NaN	NaN	NaN
11	66512290	'G'	'GGGC'	1	35	0	0	0	0	10	0	0	0	11	0	0	0	1	11	66511608	66514058	4.69287	4.48869	4.66547	4.07968	NaN	NaN	NaN	0.909091
11	66897432	'CT'	'C'	1	0	1	0	6	0	0	0	17	0	0	0	1	0	0	11	66896329	66899222	4.42223	4.36241	4.73437	3.72796	NaN	0.352941	NaN	NaN
11	67250230	'GT'	'G'	1	0	1	7	0	0	0	18	0	0	0	1	0	0	0	11	67249815	67251232	4.69702	3.09578	4.01172	4.31452	0.388889	NaN	NaN	NaN
11	67351529	'A'	'AG'	1	0	1	16	10	12	13	16	10	13	14	1	1	1	1	11	67346898	67352538	7.33007	5.58643	5.98917	6.58898	1	1	0.923077	0.928571
11	67796143	'TAA'	'T'	1	34	1	0	0	10	0	0	0	14	0	0	0	1	0	11	67794541	67798990	4.37265	4.19803	5.31344	4.05304	NaN	NaN	0.714286	NaN
11	69280106	'CA'	'C'	1	0	0	12	9	0	0	20	12	0	0	1	1	0	0	NaN	NaN	NaN	NaN	NaN	NaN	NaN	0.6	0.75	NaN	NaN
11	69503767	'T'	'TACAC'	1	0	0	0	0	0	6	0	0	0	12	0	0	0	1	11	69502156	69507088	3.11046	2.23466	2.28292	2.57156	NaN	NaN	NaN	0.5
11	69840209	'A'	'AC'	1	0	1	10	22	23	15	11	26	26	16	1	1	1	1	11	69838512	69840311	7.86768	9.68859	6.67399	6.98051	0.909091	0.846154	0.884615	0.9375
11	70243639	'C'	'CG'	1	43	0	8	0	0	0	20	0	0	0	1	0	0	0	11	70243611	70246851	7.41707	6.45975	7.77	7.67592	0.4	NaN	NaN	NaN
11	72433196	'CAG'	'C'	1	42	0	23	28	23	26	26	32	29	31	1	1	1	1	11	72431882	72434212	6.20221	5.93943	6.85997	6.16645	0.884615	0.875	0.793103	0.83871
11	73496018	'G'	'GT'	1	0	1	0	0	0	10	0	0	0	44	0	0	0	1	11	73494330	73496839	9.19682	9.03977	8.77533	12.445	NaN	NaN	NaN	0.227273
11	73496959	'A'	'AT'	1	0	1	7	0	0	0	10	0	0	0	1	0	0	0	NaN	NaN	NaN	NaN	NaN	NaN	NaN	0.7	NaN	NaN	NaN
11	73586712	'C'	'CA'	1	0	1	0	0	0	7	0	0	0	14	0	0	0	1	NaN	NaN	NaN	NaN	NaN	NaN	NaN	NaN	NaN	NaN	0.5
11	73587171	'CA'	'C'	1	0	1	15	17	16	20	26	24	21	27	1	1	1	1	11	73586800	73588826	11.7864	10.6833	11.0032	11.2508	0.576923	0.708333	0.761905	0.740741
11	73587187	'GA'	'G'	1	0	1	0	15	0	0	0	42	0	0	0	1	0	0	11	73586800	73588826	11.7864	10.6833	11.0032	11.2508	NaN	0.357143	NaN	NaN
11	74108790	'A'	'ATTT'	1	0	1	8	0	0	0	19	0	0	0	1	0	0	0	11	74108176	74110286	8.12461	7.27566	6.95049	7.69724	0.421053	NaN	NaN	NaN
11	74108790	'A'	'ATTTT'	1	0	1	0	12	0	0	0	15	0	0	0	1	0	0	11	74108176	74110286	8.12461	7.27566	6.95049	7.69724	NaN	0.8	NaN	NaN
11	74176147	'CTG'	'C'	1	44	0	0	7	0	0	0	20	0	0	0	1	0	0	11	74175460	74179138	5.79877	5.4864	5.36785	5.54019	NaN	0.35	NaN	NaN
11	75054856	'AT'	'A'	1	35	1	7	0	0	0	10	0	0	0	1	0	0	0	11	75054281	75056336	3.538	3.38018	2.93555	2.95435	0.7	NaN	NaN	NaN
11	75245928	'C'	'CGTGT'	1	0	0	10	20	13	14	16	22	17	15	1	1	1	1	11	75245351	75246388	7.86192	7.4403	8.05347	8.2812	0.625	0.909091	0.764706	0.933333
11	75859221	'GA'	'G'	1	0	1	8	0	0	0	24	0	0	0	1	0	0	0	11	75858010	75862015	11.207	10.4007	10.5376	8.83208	0.333333	NaN	NaN	NaN
11	76493607	'C'	'CT'	1	0	1	0	0	6	9	0	0	11	14	0	0	1	1	11	76492547	76495673	6.84422	6.67087	6.75913	6.70401	NaN	NaN	0.545455	0.642857
11	77158580	'CT'	'C'	1	0	1	0	13	0	8	0	46	0	32	0	1	0	1	11	77156135	77160559	3.71412	3.98051	3.54314	2.18787	NaN	0.282609	NaN	0.25
11	77171368	'CT'	'C'	1	0	1	0	7	0	0	0	11	0	0	0	1	0	0	11	77169601	77172047	2.75437	2.59523	2.95789	2.26273	NaN	0.636364	NaN	NaN
11	77348383	'GA'	'G'	1	0	1	7	0	8	8	19	0	22	12	1	0	1	1	11	77347897	77349371	5.43248	4.63039	5.64394	5.23306	0.368421	NaN	0.363636	0.666667
11	77705734	'C'	'CG'	1	0	1	0	0	6	10	0	0	14	15	0	0	1	1	11	77704941	77706730	3.4542	3.12181	3.42346	3.70576	NaN	NaN	0.428571	0.666667
11	82866823	'CT'	'C'	1	37	1	0	6	0	0	0	11	0	0	0	1	0	0	11	82866778	82869660	8.72051	8.38028	8.15734	8.01299	NaN	0.545455	NaN	NaN
11	85540092	'GT'	'G'	1	0	1	12	11	9	22	17	21	15	26	1	1	1	1	11	85538274	85542934	5.511	6.8685	5.21182	6.94639	0.705882	0.52381	0.6	0.846154
11	85956145	'T'	'TG'	1	0	1	22	14	32	28	26	23	47	36	1	1	1	1	11	85955135	85957257	9.32073	8.14783	8.40346	8.79507	0.846154	0.608696	0.680851	0.777778
11	86525405	'A'	'AGAG'	1	39	0	0	0	0	7	0	0	0	11	0	0	0	1	NaN	NaN	NaN	NaN	NaN	NaN	NaN	NaN	NaN	NaN	0.636364
11	88069406	'TAA'	'T'	1	41	1	0	0	10	0	0	0	15	0	0	0	1	0	NaN	NaN	NaN	NaN	NaN	NaN	NaN	NaN	NaN	0.666667	NaN
11	93394930	'CG'	'C'	1	0	0	17	20	19	19	55	58	56	50	1	1	1	1	11	93394326	93395685	8.71659	7.55291	8.78221	8.06993	0.309091	0.344828	0.339286	0.38
11	93473127	'C'	'CA'	1	0	1	0	0	10	10	0	0	13	27	0	0	1	1	11	93472945	93475733	11.9445	11.549	12.6733	13.6688	NaN	NaN	0.769231	0.37037
11	94471425	'CTT'	'C'	1	0	1	0	0	0	8	0	0	0	11	0	0	0	1	11	94467544	94472078	2.6867	2.92798	2.43228	3.56365	NaN	NaN	NaN	0.727273
11	100698990	'TA'	'T'	1	0	1	0	7	0	0	0	17	0	0	0	1	0	0	11	100697825	100700008	3.56483	3.4115	3.44115	4.10653	NaN	0.411765	NaN	NaN
11	101740885	'G'	'GTT'	1	0	1	8	0	9	6	17	0	28	17	1	0	1	1	11	101740510	101742455	8.9303	6.59393	8.16963	8.94147	0.470588	NaN	0.321429	0.352941
11	101983156	'C'	'CT'	1	0	1	13	0	0	14	46	0	0	48	1	0	0	1	11	101980550	101983620	16.2475	14.7662	14.8641	15.2127	0.282609	NaN	NaN	0.291667
11	102187757	'AT'	'A'	1	0	1	9	0	0	0	16	0	0	0	1	0	0	0	11	102187154	102189377	5.21786	4.66277	5.27164	6.76878	0.5625	NaN	NaN	NaN
11	102323103	'T'	'TC'	1	0	1	7	0	0	0	35	0	0	0	1	0	0	0	11	102322098	102325561	8.49156	8.19794	8.43804	9.23913	0.2	NaN	NaN	NaN
11	102469743	'CT'	'C'	1	0	1	30	14	18	40	42	31	22	51	1	1	1	1	11	102469400	102471679	11.0667	9.58858	9.55914	10.5073	0.714286	0.451613	0.818182	0.784314
11	102474751	'GT'	'G'	1	0	1	11	9	8	0	21	20	19	0	1	1	1	0	11	102473144	102475098	8.63338	7.72808	6.70078	6.86451	0.52381	0.45	0.421053	NaN
11	104323729	'GT'	'G'	1	0	1	0	0	0	32	0	0	0	34	0	0	0	1	11	104321862	104324078	1.09198	0.830353	2.37816	6.6319	NaN	NaN	NaN	0.941176
11	111886845	'TA'	'T'	1	0	1	14	0	0	0	31	0	0	0	1	0	0	0	11	111886259	111888763	5.17701	5.49643	4.72183	5.21727	0.451613	NaN	NaN	NaN
11	115078306	'TA'	'T'	1	0	1	12	0	0	0	30	0	0	0	1	0	0	0	11	115077546	115080801	4.89052	5.51334	3.93457	3.08114	0.4	NaN	NaN	NaN
11	117948767	'G'	'GGAAAA'	1	0	0	12	10	13	14	13	10	13	15	1	1	1	1	11	117945161	117949277	8.55543	6.38172	7.36928	7.58995	0.923077	1	1	0.933333
11	121264571	'C'	'CCA'	1	0	0	0	9	0	0	0	14	0	0	0	1	0	0	11	121261954	121265806	1.83777	2.69989	1.56644	3.27815	NaN	0.642857	NaN	NaN
11	122932688	'C'	'CT'	1	0	0	9	0	15	8	28	0	33	24	1	0	1	1	11	122932259	122934707	10.3866	9.82536	9.31023	10.2836	0.321429	NaN	0.454545	0.333333
11	125985399	'C'	'CCT'	1	35	0	8	0	0	10	10	0	0	12	1	0	0	1	11	125983047	125986734	3.93551	3.87807	4.91584	6.66827	0.8	NaN	NaN	0.833333
11	128318393	'GA'	'G'	1	0	1	0	19	7	6	0	57	33	24	0	1	1	1	11	128317891	128319928	12.9385	10.6363	11.67	12.2284	NaN	0.333333	0.212121	0.25
11	129146191	'T'	'TTTG'	1	46	0	6	0	0	0	10	0	0	0	1	0	0	0	NaN	NaN	NaN	NaN	NaN	NaN	NaN	0.6	NaN	NaN	NaN
11	129482010	'G'	'GT'	1	0	1	16	10	14	10	45	43	48	31	1	1	1	1	11	129479145	129484180	12.07	10.9513	8.82092	3.85792	0.355556	0.232558	0.291667	0.322581
11	130017150	'CT'	'C'	1	0	1	11	0	0	0	27	0	0	0	1	0	0	0	11	130015184	130018341	13.8096	11.0481	11.2327	12.2973	0.407407	NaN	NaN	NaN
11	130017522	'AT'	'A'	1	45	1	8	7	0	0	20	13	0	0	1	1	0	0	11	130015184	130018341	13.8096	11.0481	11.2327	12.2973	0.4	0.538462	NaN	NaN
11	130037613	'AT'	'A'	1	47	1	0	8	0	0	0	15	0	0	0	1	0	0	11	130036020	130038503	5.56853	4.8325	4.89208	4.87295	NaN	0.533333	NaN	NaN
12	498267	'CG'	'C'	1	0	1	0	0	18	20	0	0	29	32	0	0	1	1	12	497499	499266	6.18435	5.34785	6.54627	7.12545	NaN	NaN	0.62069	0.625
12	498267	'CGG'	'C'	1	0	1	10	13	0	0	23	22	0	0	1	1	0	0	12	497499	499266	6.18435	5.34785	6.54627	7.12545	0.434783	0.590909	NaN	NaN
12	683705	'TA'	'T'	1	0	1	0	7	0	0	0	19	0	0	0	1	0	0	12	683611	686068	9.20179	8.22503	7.03237	7.44473	NaN	0.368421	NaN	NaN
12	1100118	'A'	'AGT'	1	37	0	42	46	48	46	44	48	49	48	1	1	1	1	12	1099135	1101030	10.101	8.35923	9.62911	9.66302	0.954545	0.958333	0.979592	0.958333
12	3002882	'GT'	'G'	1	0	1	0	15	15	18	0	18	15	19	0	1	1	1	12	3002057	3002895	3.57638	4.88166	4.79578	5.94599	NaN	0.833333	1	0.947368
12	3409383	'ATTT'	'A'	1	0	1	0	0	0	10	0	0	0	10	0	0	0	1	NaN	NaN	NaN	NaN	NaN	NaN	NaN	NaN	NaN	NaN	1
12	3475237	'C'	'CG'	1	0	0	13	13	11	10	13	13	11	10	1	1	1	1	12	3474440	3475630	2.43349	2.95415	2.427	2.79857	1	1	1	1
12	5428513	'CA'	'C'	1	0	1	14	18	19	21	19	24	19	21	1	1	1	1	12	5427158	5428993	2.77336	2.65202	2.81499	4.11454	0.736842	0.75	1	1
12	6316066	'A'	'AT'	1	0	1	0	0	12	0	0	0	13	0	0	0	1	0	NaN	NaN	NaN	NaN	NaN	NaN	NaN	NaN	NaN	0.923077	NaN
12	6327393	'C'	'CA'	1	0	1	19	28	23	31	35	43	26	45	1	1	1	1	12	6323734	6328186	13.5583	13.6081	12.1646	14.0788	0.542857	0.651163	0.884615	0.688889
12	6338986	'CT'	'C'	1	0	1	0	13	0	0	0	34	0	0	0	1	0	0	12	6337755	6341429	10.8308	11.7376	10.2534	9.09054	NaN	0.382353	NaN	NaN
12	6382405	'TTG'	'T'	1	41	0	0	0	9	0	0	0	28	0	0	0	1	0	12	6381035	6383485	5.21224	5.87974	5.20325	5.98532	NaN	NaN	0.321429	NaN
12	6386814	'A'	'AT'	1	0	1	0	10	0	0	0	11	0	0	0	1	0	0	NaN	NaN	NaN	NaN	NaN	NaN	NaN	NaN	0.909091	NaN	NaN
12	6443676	'AT'	'A'	1	45	1	10	14	0	0	18	32	0	0	1	1	0	0	12	6442120	6446545	11.3376	11.2399	9.88773	10.5926	0.555556	0.4375	NaN	NaN
12	6480971	'GT'	'G'	1	0	1	0	8	0	0	0	10	0	0	0	1	0	0	12	6478298	6485854	7.2328	6.99956	7.42817	8.31633	NaN	0.8	NaN	NaN
12	7260825	'AC'	'A'	1	0	1	6	0	0	0	12	0	0	0	1	0	0	0	12	7260506	7262336	4.40108	3.75985	3.78883	4.67668	0.5	NaN	NaN	NaN
12	9488930	'C'	'CCA'	1	42	0	0	9	0	0	0	10	0	0	0	1	0	0	NaN	NaN	NaN	NaN	NaN	NaN	NaN	NaN	0.9	NaN	NaN
12	9800675	'G'	'GCC'	1	0	1	39	33	31	37	39	33	31	39	1	1	1	1	12	9799876	9804362	5.96535	5.07378	5.83395	5.19007	1	1	1	0.948718
12	10517738	'C'	'CA'	1	38	1	9	10	16	13	15	13	17	18	1	1	1	1	12	10515068	10519140	4.31695	3.53556	4.102	6.0891	0.6	0.769231	0.941176	0.722222
12	11803437	'CA'	'C'	1	0	1	7	14	12	11	10	18	12	14	1	1	1	1	12	11801504	11804288	11.525	10.5604	10.5949	11.3578	0.7	0.777778	1	0.785714
12	12030236	'C'	'CT'	1	0	1	8	0	16	13	12	0	19	15	1	0	1	1	12	12028091	12032465	8.16262	8.57983	7.43155	7.40048	0.666667	NaN	0.842105	0.866667
12	12031758	'AG'	'A'	1	0	0	12	14	0	0	35	18	0	0	1	1	0	0	12	12028091	12032465	8.16262	8.57983	7.43155	7.40048	0.342857	0.777778	NaN	NaN
12	12162339	'AC'	'A'	1	43	0	0	8	0	0	0	8	0	0	0	1	0	0	12	12162258	12164735	10.9484	13.7106	10.4051	9.85357	NaN	1	NaN	NaN
12	12544800	'TA'	'T'	1	46	1	0	0	0	5	0	0	0	11	0	0	0	1	12	12544444	12547154	1.35837	3.41934	2.39263	2.41446	NaN	NaN	NaN	0.454545
12	12878679	'A'	'ATT'	1	0	1	23	15	11	14	27	18	13	18	1	1	1	1	12	12876502	12879413	14.1995	12.9577	11.6297	12.5417	0.851852	0.833333	0.846154	0.777778
12	12957546	'CT'	'C'	1	0	1	0	14	0	0	0	24	0	0	0	1	0	0	12	12955307	12958579	12.55	10.5201	10.3965	12.0696	NaN	0.583333	NaN	NaN
12	12988980	'C'	'CT'	1	47	1	18	13	14	16	52	17	17	19	1	1	1	1	12	12987639	12990721	9.33082	8.25709	7.13312	7.03441	0.346154	0.764706	0.823529	0.842105
12	13054696	'CA'	'C'	1	0	1	14	0	11	0	30	0	22	0	1	0	1	0	12	13052896	13057585	9.75426	8.37983	8.29573	8.3739	0.466667	NaN	0.5	NaN
12	13054696	'CAA'	'C'	1	0	1	0	0	0	7	0	0	0	18	0	0	0	1	12	13052896	13057585	9.75426	8.37983	8.29573	8.3739	NaN	NaN	NaN	0.388889
12	13318380	'T'	'TGA'	1	0	0	0	0	11	9	0	0	20	18	0	0	1	1	12	13317756	13321009	7.55859	5.25227	6.72273	6.62094	NaN	NaN	0.55	0.5
12	13493892	'C'	'CT'	1	0	1	0	0	0	10	0	0	0	10	0	0	0	1	NaN	NaN	NaN	NaN	NaN	NaN	NaN	NaN	NaN	NaN	1
12	13515300	'C'	'CAT'	1	0	0	14	12	21	16	14	12	22	16	1	1	1	1	12	13514614	13516053	2.85724	2.5341	3.01903	3.55573	1	1	0.954545	1
12	14094001	'TCA'	'T'	1	0	0	10	12	15	11	13	12	16	12	1	1	1	1	12	14093355	14095424	4.14551	3.83092	4.47967	3.82951	0.769231	1	0.9375	0.916667
12	14134095	'CA'	'C'	1	0	1	0	11	0	0	0	19	0	0	0	1	0	0	12	14133151	14134966	6.00837	5.77633	6.53242	6.59298	NaN	0.578947	NaN	NaN
12	19592600	'G'	'GGGA'	1	0	0	17	18	21	18	30	26	21	19	1	1	1	1	12	19592419	19594052	8.06877	6.41305	7.47937	8.27343	0.566667	0.692308	1	0.947368
12	22779360	'CA'	'C'	1	0	1	0	0	13	10	0	0	13	10	0	0	1	1	12	22777260	22779630	8.07736	7.12101	7.30504	8.27282	NaN	NaN	1	1
12	31478886	'GA'	'G'	1	0	1	17	18	0	0	40	35	0	0	1	1	0	0	12	31476463	31479581	15.0536	12.8975	13.7605	15.6184	0.425	0.514286	NaN	NaN
12	31902622	'CT'	'C'	1	0	1	0	8	0	0	0	27	0	0	0	1	0	0	12	31899491	31903293	6.44054	3.71783	3.35041	5.64208	NaN	0.296296	NaN	NaN
12	32819476	'T'	'TG'	1	0	0	0	9	0	0	0	10	0	0	0	1	0	0	NaN	NaN	NaN	NaN	NaN	NaN	NaN	NaN	0.9	NaN	NaN
12	34370402	'T'	'TGA'	1	37	0	0	0	10	0	0	0	10	0	0	0	1	0	NaN	NaN	NaN	NaN	NaN	NaN	NaN	NaN	NaN	1	NaN
12	34371015	'A'	'AATT'	1	38	0	0	0	6	0	0	0	10	0	0	0	1	0	NaN	NaN	NaN	NaN	NaN	NaN	NaN	NaN	NaN	0.6	NaN
12	47670000	'CT'	'C'	1	30	1	9	19	0	0	44	39	0	0	1	1	0	0	12	47669452	47672761	9.49099	9.74104	10.3152	12.988	0.204545	0.487179	NaN	NaN
12	48500489	'G'	'GCAAA'	1	34	0	0	12	0	0	0	19	0	0	0	1	0	0	12	48499026	48500744	7.59045	7.12883	6.50418	8.86571	NaN	0.631579	NaN	NaN
12	50016836	'CT'	'C'	1	0	1	7	0	0	0	15	0	0	0	1	0	0	0	12	50016067	50018882	3.75363	3.38081	3.53108	4.46976	0.466667	NaN	NaN	NaN
12	50596171	'TA'	'T'	1	0	1	9	0	0	0	16	0	0	0	1	0	0	0	12	50595291	50597421	4.91755	3.343	3.85227	5.08333	0.5625	NaN	NaN	NaN
12	50618520	'A'	'AT'	1	44	1	0	12	0	0	0	29	0	0	0	1	0	0	12	50617058	50619620	7.74722	8.61058	7.87658	10.5877	NaN	0.413793	NaN	NaN
12	50937060	'GT'	'G'	1	0	1	0	8	0	0	0	17	0	0	0	1	0	0	12	50934838	50937561	3.64257	4.10281	3.09855	4.07734	NaN	0.470588	NaN	NaN
12	51157422	'TA'	'T'	1	0	1	0	9	10	16	0	21	16	22	0	1	1	1	12	51156726	51158863	9.10117	8.96189	8.42021	11.6565	NaN	0.428571	0.625	0.727273
12	51157422	'TAA'	'T'	1	0	1	14	0	0	0	28	0	0	0	1	0	0	0	12	51156726	51158863	9.10117	8.96189	8.42021	11.6565	0.5	NaN	NaN	NaN
12	52640943	'CA'	'C'	1	0	1	26	14	20	15	57	49	63	66	1	1	1	1	12	52639949	52642896	10.2362	8.63151	8.83641	11.972	0.45614	0.285714	0.31746	0.227273
12	52847625	'CT'	'C'	1	0	1	0	6	0	0	0	13	0	0	0	1	0	0	12	52845217	52848699	2.39847	2.73025	1.74612	2.16261	NaN	0.461538	NaN	NaN
12	53299505	'GCA'	'G'	1	43	0	0	0	14	0	0	0	17	0	0	0	1	0	12	53296563	53302619	12.9909	11.819	12.3716	16.5431	NaN	NaN	0.823529	NaN
12	53309498	'CA'	'C'	1	49	1	0	6	0	0	0	13	0	0	0	1	0	0	NaN	NaN	NaN	NaN	NaN	NaN	NaN	NaN	0.461538	NaN	NaN
12	53320720	'CTGAA'	'C'	1	0	0	16	20	24	26	25	26	34	31	1	1	1	1	12	53317036	53321994	14.0451	13.3486	13.0055	17.1217	0.64	0.769231	0.705882	0.83871
12	53386464	'C'	'CA'	1	0	1	0	21	0	0	0	56	0	0	0	1	0	0	12	53385050	53389068	14.4201	14.007	11.7924	14.0223	NaN	0.375	NaN	NaN
12	53386464	'C'	'CAA'	1	0	1	20	0	15	24	38	0	29	45	1	0	1	1	12	53385050	53389068	14.4201	14.007	11.7924	14.0223	0.526316	NaN	0.517241	0.533333
12	53388803	'A'	'ATTTG'	1	43	0	0	20	14	0	0	21	14	0	0	1	1	0	12	53385050	53389068	14.4201	14.007	11.7924	14.0223	NaN	0.952381	1	NaN
12	53401204	'CT'	'C'	1	0	1	0	0	12	0	0	0	14	0	0	0	1	0	12	53399203	53403622	7.61665	8.63049	7.7352	9.7561	NaN	NaN	0.857143	NaN
12	53440933	'G'	'GGGAGGA'	1	0	0	12	16	16	18	20	29	24	31	1	1	1	1	12	53439937	53442312	6.10387	5.63898	5.39182	6.4419	0.6	0.551724	0.666667	0.580645
12	53440959	'A'	'ACGGGCG'	1	0	0	0	8	0	14	0	31	0	38	0	1	0	1	12	53439937	53442312	6.10387	5.63898	5.39182	6.4419	NaN	0.258065	NaN	0.368421
12	53690188	'CT'	'C'	1	44	1	0	0	0	12	0	0	0	12	0	0	0	1	NaN	NaN	NaN	NaN	NaN	NaN	NaN	NaN	NaN	NaN	1
12	53765597	'CT'	'C'	1	0	1	0	27	0	0	0	42	0	0	0	1	0	0	12	53763712	53766533	17.2985	15.9803	15.9298	20.8909	NaN	0.642857	NaN	NaN
12	53774730	'C'	'CT'	1	46	1	0	9	10	12	0	23	37	56	0	1	1	1	12	53772618	53776240	8.93456	8.14784	8.05815	10.2469	NaN	0.391304	0.27027	0.214286
12	54052594	'GT'	'G'	1	0	1	6	0	0	0	15	0	0	0	1	0	0	0	12	54051923	54054404	5.73787	7.0176	4.84478	6.28605	0.4	NaN	NaN	NaN
12	54262202	'C'	'CA'	1	39	1	0	14	0	25	0	15	0	33	0	1	0	1	12	54261003	54263294	5.7573	5.16603	5.98291	10.6484	NaN	0.933333	NaN	0.757576
12	54719596	'CT'	'C'	1	49	1	10	0	6	0	17	0	12	0	1	0	1	0	12	54718229	54723420	7.49112	7.27589	6.67858	8.21466	0.588235	NaN	0.5	NaN
12	56510218	'T'	'TG'	1	0	1	6	0	0	0	15	0	0	0	1	0	0	0	12	56509213	56511296	8.87888	8.21668	8.43867	10.8589	0.4	NaN	NaN	NaN
12	56623839	'G'	'GC'	1	0	1	16	14	24	19	16	14	24	20	1	1	1	1	12	56623202	56625536	3.28563	2.63574	3.54047	4.0241	1	1	1	0.95
12	56685137	'CT'	'C'	1	0	1	7	0	0	0	23	0	0	0	1	0	0	0	12	56684586	56688732	6.02414	5.98884	5.03531	6.23954	0.304348	NaN	NaN	NaN
12	57083348	'C'	'CAA'	1	48	1	0	0	0	9	0	0	0	15	0	0	0	1	12	57079784	57083390	10.0392	9.87212	9.85051	12.2591	NaN	NaN	NaN	0.6
12	57335435	'T'	'TA'	1	0	0	0	8	8	7	0	15	11	13	0	1	1	1	12	57333760	57336468	2.6642	2.15927	2.2066	1.97913	NaN	0.533333	0.727273	0.538462
12	57505929	'TAC'	'T'	1	0	0	7	8	0	9	18	15	0	24	1	1	0	1	12	57504180	57506084	11.3539	10.5269	11.8172	13.8073	0.388889	0.533333	NaN	0.375
12	57973285	'CT'	'C'	1	0	1	9	0	0	0	21	0	0	0	1	0	0	0	12	57972565	57974851	4.73618	4.01992	5.2427	4.93315	0.428571	NaN	NaN	NaN
12	64174169	'TA'	'T'	1	0	0	15	11	11	14	38	25	25	52	1	1	1	1	12	64173578	64174689	5.7238	4.41787	4.65817	7.89773	0.394737	0.44	0.44	0.269231
12	65064150	'G'	'GT'	1	0	1	0	0	0	9	0	0	0	13	0	0	0	1	NaN	NaN	NaN	NaN	NaN	NaN	NaN	NaN	NaN	NaN	0.692308
12	66025064	'TA'	'T'	1	0	1	11	10	9	16	28	27	17	29	1	1	1	1	12	66023877	66027489	5.40766	4.5917	4.90267	5.08302	0.392857	0.37037	0.529412	0.551724
12	67908508	'TA'	'T'	1	0	1	0	7	0	0	0	21	0	0	0	1	0	0	12	67908356	67911578	6.90484	6.93858	7.70219	7.49426	NaN	0.333333	NaN	NaN
12	67987242	'CT'	'C'	1	0	1	0	9	0	0	0	13	0	0	0	1	0	0	12	67985867	67988720	4.74307	4.5724	4.75211	6.43481	NaN	0.692308	NaN	NaN
12	68040995	'G'	'GTGTTT'	1	0	0	8	9	6	0	22	22	14	0	1	1	1	0	12	68040768	68044126	16.2519	14.5573	14.5501	18.8959	0.363636	0.409091	0.428571	NaN
12	69754447	'ATT'	'A'	1	0	1	20	29	8	31	47	54	25	65	1	1	1	1	12	69752851	69755005	10.1	9.57863	9.14249	11.9512	0.425532	0.537037	0.32	0.476923
12	76033877	'C'	'CGT'	1	0	0	0	0	0	7	0	0	0	10	0	0	0	1	NaN	NaN	NaN	NaN	NaN	NaN	NaN	NaN	NaN	NaN	0.7
12	76035104	'AT'	'A'	1	0	1	0	11	0	0	0	14	0	0	0	1	0	0	12	76034219	76035779	7.21559	7.41775	6.59218	9.04665	NaN	0.785714	NaN	NaN
12	76052536	'AT'	'A'	1	0	1	6	0	0	17	14	0	0	20	1	0	0	1	12	76049401	76055150	7.52912	5.4199	6.57138	10.3368	0.428571	NaN	NaN	0.85
12	76104506	'TA'	'T'	1	0	1	11	15	14	14	12	15	14	14	1	1	1	1	12	76104472	76105503	5.27542	6.40694	5.06409	4.834	0.916667	1	1	1
12	76371417	'AT'	'A'	1	34	1	11	0	10	9	43	0	35	36	1	0	1	1	12	76369064	76375619	6.8306	6.2938	6.15501	8.47062	0.255814	NaN	0.285714	0.25
12	76378119	'CA'	'C'	1	43	1	0	12	12	12	0	17	17	18	0	1	1	1	12	76376595	76380193	11.1195	11.1713	10.682	13.1911	NaN	0.705882	0.705882	0.666667
12	80081776	'CA'	'C'	1	0	1	0	6	0	0	0	12	0	0	0	1	0	0	NaN	NaN	NaN	NaN	NaN	NaN	NaN	NaN	0.5	NaN	NaN
12	82451754	'GAAA'	'G'	1	0	1	6	0	0	9	16	0	0	14	1	0	0	1	12	82450945	82453298	6.79343	4.0906	4.54336	7.81091	0.375	NaN	NaN	0.642857
12	92531855	'A'	'AAC'	1	34	0	12	0	0	19	21	0	0	34	1	0	0	1	12	92529400	92532189	6.39583	5.7861	5.08905	7.35266	0.571429	NaN	NaN	0.558824
12	92830051	'C'	'CT'	1	46	0	0	13	15	13	0	16	16	13	0	1	1	1	NaN	NaN	NaN	NaN	NaN	NaN	NaN	NaN	0.8125	0.9375	1
12	96441935	'C'	'CT'	1	0	0	25	31	33	46	25	31	33	47	1	1	1	1	12	96440311	96442557	2.2155	4.32902	4.43554	6.77269	1	1	1	0.978723
12	100595709	'A'	'AT'	1	0	1	0	0	0	9	0	0	0	12	0	0	0	1	12	100592947	100596452	3.58546	3.41761	3.61774	4.38441	NaN	NaN	NaN	0.75
12	104680134	'T'	'TA'	1	0	1	0	14	0	0	0	35	0	0	0	1	0	0	12	104679456	104683142	13.1445	12.0037	12.0232	16.754	NaN	0.4	NaN	NaN
12	104680364	'GT'	'G'	1	0	1	0	14	0	0	0	21	0	0	0	1	0	0	12	104679456	104683142	13.1445	12.0037	12.0232	16.754	NaN	0.666667	NaN	NaN
12	104683517	'TA'	'T'	1	0	1	0	0	8	8	0	0	15	23	0	0	1	1	NaN	NaN	NaN	NaN	NaN	NaN	NaN	NaN	NaN	0.533333	0.347826
12	104880082	'AT'	'A'	1	0	1	7	0	10	12	12	0	16	16	1	0	1	1	12	104878519	104881112	4.56561	4.56878	4.80052	6.2302	0.583333	NaN	0.625	0.75
12	105064247	'A'	'ACC'	1	38	0	6	7	6	9	12	11	13	14	1	1	1	1	12	105062587	105066695	6.12411	6.05483	6.67735	8.31984	0.5	0.636364	0.461538	0.642857
12	106683486	'C'	'CT'	1	35	1	6	0	0	16	13	0	0	21	1	0	0	1	12	106680920	106683779	9.34701	8.1963	8.30784	12.6893	0.461538	NaN	NaN	0.761905
12	107042404	'GT'	'G'	1	0	1	0	0	0	6	0	0	0	15	0	0	0	1	12	107041553	107043703	1.99206	2.48647	3.7842	4.9749	NaN	NaN	NaN	0.4
12	109086570	'C'	'CT'	1	0	1	7	0	0	0	33	0	0	0	1	0	0	0	12	109082405	109086885	8.07099	6.94508	5.52955	5.76468	0.212121	NaN	NaN	NaN
12	109167133	'ATGTG'	'A'	1	44	0	13	13	10	16	13	13	10	16	1	1	1	1	12	109165954	109168842	2.92703	4.18521	2.98561	6.94889	1	1	1	1
12	109167223	'ATG'	'A'	1	41	0	0	7	0	0	0	21	0	0	0	1	0	0	12	109165954	109168842	2.92703	4.18521	2.98561	6.94889	NaN	0.333333	NaN	NaN
12	110477870	'GT'	'G'	1	40	1	9	0	0	0	14	0	0	0	1	0	0	0	12	110476120	110478764	3.19704	2.32271	2.65342	4.78775	0.642857	NaN	NaN	NaN
12	110687723	'T'	'TCA'	1	0	0	0	0	0	8	0	0	0	17	0	0	0	1	12	110683799	110688404	5.40654	4.05585	4.2097	6.70084	NaN	NaN	NaN	0.470588
12	110869414	'TA'	'T'	1	0	1	15	0	0	11	20	0	0	13	1	0	0	1	12	110869295	110870730	1.86792	1.45643	1.62644	1.87062	0.75	NaN	NaN	0.846154
12	111015713	'AAC'	'A'	1	0	0	0	9	0	0	0	23	0	0	0	1	0	0	12	111014693	111017092	5.82973	5.64159	4.94286	6.93939	NaN	0.391304	NaN	NaN
12	111030025	'GT'	'G'	1	47	1	11	0	0	0	20	0	0	0	1	0	0	0	12	111028092	111030778	5.82885	7.58081	5.06037	6.64296	0.55	NaN	NaN	NaN
12	112216671	'C'	'CT'	1	45	1	0	6	0	0	0	18	0	0	0	1	0	0	NaN	NaN	NaN	NaN	NaN	NaN	NaN	NaN	0.333333	NaN	NaN
12	112820131	'TGCC'	'T'	1	41	0	16	13	11	12	20	19	17	18	1	1	1	1	12	112818985	112820706	6.66637	5.80699	6.66071	9.13042	0.8	0.684211	0.647059	0.666667
12	113276896	'C'	'CT'	1	0	0	20	15	16	33	22	15	16	33	1	1	1	1	12	113274824	113277918	5.37628	3.58989	4.64731	6.35531	0.909091	1	1	1
12	113623326	'G'	'GT'	1	0	0	30	13	0	0	31	14	0	0	1	1	0	0	12	113622088	113624631	8.37694	8.0155	8.7035	10.8478	0.967742	0.928571	NaN	NaN
12	113679566	'C'	'CGT'	1	46	0	0	0	0	11	0	0	0	16	0	0	0	1	12	113677382	113680788	8.86048	7.72123	8.86767	12.6665	NaN	NaN	NaN	0.6875
12	115121876	'G'	'GGA'	1	45	0	0	0	7	0	0	0	25	0	0	0	1	0	12	115119546	115123016	4.95106	4.88625	5.56627	7.5495	NaN	NaN	0.28	NaN
12	116309937	'CA'	'C'	1	0	1	8	10	0	0	24	22	0	0	1	1	0	0	12	116308994	116311765	8.51208	7.647	9.17639	9.35037	0.333333	0.454545	NaN	NaN
12	117353445	'CTTTTT'	'C'	1	38	1	0	0	12	12	0	0	20	34	0	0	1	1	12	117353112	117355536	10.7847	8.86252	8.78731	11.6333	NaN	NaN	0.6	0.352941
12	117353445	'CTTTTTT'	'C'	1	37	1	8	0	0	0	32	0	0	0	1	0	0	0	12	117353112	117355536	10.7847	8.86252	8.78731	11.6333	0.25	NaN	NaN	NaN
12	120639284	'C'	'CT'	1	0	1	15	12	19	16	21	17	25	22	1	1	1	1	12	120637658	120639941	9.42011	9.32379	10.3169	13.0283	0.714286	0.705882	0.76	0.727273
12	121341075	'T'	'TC'	1	0	0	16	0	30	0	21	0	34	0	1	0	1	0	12	121339251	121342596	7.11299	6.45888	7.05622	9.31592	0.761905	NaN	0.882353	NaN
12	121789727	'CA'	'C'	1	0	1	0	14	0	0	0	25	0	0	0	1	0	0	12	121789066	121790967	5.85024	5.92177	6.10331	7.2979	NaN	0.56	NaN	NaN
12	122500554	'CA'	'C'	1	49	1	28	26	26	22	29	27	29	22	1	1	1	1	12	122500154	122503417	10.4779	8.94722	9.23138	10.0236	0.965517	0.962963	0.896552	1
12	122518935	'CT'	'C'	1	0	0	8	0	0	0	12	0	0	0	1	0	0	0	12	122516000	122519966	6.86763	6.4116	6.61907	8.26111	0.666667	NaN	NaN	NaN
12	122589122	'CT'	'C'	1	48	1	0	10	0	0	0	22	0	0	0	1	0	0	12	122588818	122592418	10.7093	10.7144	10.8591	11.3508	NaN	0.454545	NaN	NaN
12	122590799	'T'	'TTC'	1	0	0	18	20	13	13	34	44	33	39	1	1	1	1	12	122588818	122592418	10.7093	10.7144	10.8591	11.3508	0.529412	0.454545	0.393939	0.333333
12	122597193	'CA'	'C'	1	0	1	0	7	0	0	0	19	0	0	0	1	0	0	12	122594710	122598777	7.85941	7.21906	7.34436	7.86734	NaN	0.368421	NaN	NaN
12	122598531	'CT'	'C'	1	48	1	6	0	0	0	13	0	0	0	1	0	0	0	12	122594710	122598777	7.85941	7.21906	7.34436	7.86734	0.461538	NaN	NaN	NaN
12	122751355	'CA'	'C'	1	0	1	0	14	0	0	0	19	0	0	0	1	0	0	12	122750285	122752006	7.51122	6.47752	8.15132	11.1361	NaN	0.736842	NaN	NaN
12	122884888	'CA'	'C'	1	0	1	0	14	0	0	0	30	0	0	0	1	0	0	12	122883814	122886209	6.82614	5.95561	6.14305	8.32378	NaN	0.466667	NaN	NaN
12	123321865	'AT'	'A'	1	44	1	7	0	0	0	15	0	0	0	1	0	0	0	12	123319520	123323750	8.00524	5.97292	6.68156	7.85708	0.466667	NaN	NaN	NaN
12	123322868	'TA'	'T'	1	0	1	8	0	0	0	15	0	0	0	1	0	0	0	12	123319520	123323750	8.00524	5.97292	6.68156	7.85708	0.533333	NaN	NaN	NaN
12	123323103	'G'	'GA'	1	0	1	10	0	0	0	22	0	0	0	1	0	0	0	12	123319520	123323750	8.00524	5.97292	6.68156	7.85708	0.454545	NaN	NaN	NaN
12	123404909	'GA'	'G'	1	0	1	11	9	0	0	16	20	0	0	1	1	0	0	12	123403800	123405829	5.90687	5.26935	5.58747	8.04217	0.6875	0.45	NaN	NaN
12	123435787	'CT'	'C'	1	33	1	8	10	0	0	13	20	0	0	1	1	0	0	12	123435604	123436923	6.75923	5.86729	6.07018	7.6749	0.615385	0.5	NaN	NaN
12	124069111	'GGGC'	'G'	1	36	0	15	14	14	15	16	14	14	16	1	1	1	1	12	124067803	124070044	7.59412	7.50159	7.80787	10.079	0.9375	1	1	0.9375
12	125073836	'CT'	'C'	1	32	1	10	0	0	0	30	0	0	0	1	0	0	0	12	125070639	125074236	12.9864	11.5195	13.079	18.4696	0.333333	NaN	NaN	NaN
12	125073836	'CTT'	'C'	1	0	1	0	13	22	36	0	25	32	52	0	1	1	1	12	125070639	125074236	12.9864	11.5195	13.079	18.4696	NaN	0.52	0.6875	0.692308
12	125122507	'C'	'CA'	1	0	1	24	19	21	41	25	22	22	41	1	1	1	1	12	125120366	125122569	8.75128	6.85993	8.77136	12.0984	0.96	0.863636	0.954545	1
12	125152801	'GA'	'G'	1	0	1	8	7	6	0	20	20	18	0	1	1	1	0	12	125151170	125154178	9.50741	6.15415	8.48052	11.2666	0.4	0.35	0.333333	NaN
12	125322139	'GA'	'G'	1	0	0	11	12	13	17	14	14	16	22	1	1	1	1	12	125320207	125324581	6.13106	5.66428	5.72166	9.06202	0.785714	0.857143	0.8125	0.772727
12	125347304	'T'	'TC'	1	0	0	0	0	10	0	0	0	10	0	0	0	1	0	NaN	NaN	NaN	NaN	NaN	NaN	NaN	NaN	NaN	1	NaN
12	125402274	'TA'	'T'	1	0	1	16	0	0	0	43	0	0	0	1	0	0	0	12	125398527	125406349	14.1394	11.4289	12.0189	17.3467	0.372093	NaN	NaN	NaN
12	125478381	'C'	'CCTG'	1	45	0	0	6	0	0	0	12	0	0	0	1	0	0	12	125477615	125480606	5.66772	5.40638	5.76953	6.79029	NaN	0.5	NaN	NaN
12	125478410	'TCGG'	'T'	1	40	0	7	0	0	7	16	0	0	21	1	0	0	1	12	125477615	125480606	5.66772	5.40638	5.76953	6.79029	0.4375	NaN	NaN	0.333333
12	128055096	'GA'	'G'	1	45	0	13	8	14	18	19	14	23	36	1	1	1	1	12	128054126	128056178	2.39164	2.51496	3.22707	4.15495	0.684211	0.571429	0.608696	0.5
12	128559220	'C'	'CTT'	1	0	0	0	12	14	11	0	16	18	11	0	1	1	1	NaN	NaN	NaN	NaN	NaN	NaN	NaN	NaN	0.75	0.777778	1
12	130015535	'G'	'GA'	1	0	1	0	0	0	7	0	0	0	13	0	0	0	1	12	130015022	130017584	1.96452	1.76802	2.3323	2.61805	NaN	NaN	NaN	0.538462
12	130530443	'TAC'	'T'	1	0	0	11	0	7	23	15	0	13	29	1	0	1	1	12	130528691	130531146	7.82558	5.89882	6.94394	8.50436	0.733333	NaN	0.538462	0.793103
12	130571149	'G'	'GA'	1	0	1	11	0	10	0	13	0	10	0	1	0	1	0	NaN	NaN	NaN	NaN	NaN	NaN	NaN	0.846154	NaN	1	NaN
12	130622508	'CT'	'C'	1	0	1	0	0	8	8	0	0	14	15	0	0	1	1	NaN	NaN	NaN	NaN	NaN	NaN	NaN	NaN	NaN	0.571429	0.533333
12	130623255	'AGG'	'A'	1	0	1	12	14	7	21	23	20	11	24	1	1	1	1	12	130622651	130624389	6.99335	6.52694	6.08364	6.54444	0.521739	0.7	0.636364	0.875
12	130739789	'TTG'	'T'	1	0	0	0	12	0	0	0	35	0	0	0	1	0	0	12	130737837	130740344	8.74644	6.9405	5.93326	8.16628	NaN	0.342857	NaN	NaN
12	130739790	'TG'	'T'	1	0	0	7	0	0	8	34	0	0	37	1	0	0	1	12	130737837	130740344	8.74644	6.9405	5.93326	8.16628	0.205882	NaN	NaN	0.216216
12	130739791	'GT'	'G'	1	0	1	16	0	0	0	28	0	0	0	1	0	0	0	12	130737837	130740344	8.74644	6.9405	5.93326	8.16628	0.571429	NaN	NaN	NaN
12	133069560	'TTC'	'T'	1	0	0	0	0	0	8	0	0	0	10	0	0	0	1	12	133065842	133071847	2.01353	1.97871	2.00982	2.89529	NaN	NaN	NaN	0.8
12	133405288	'C'	'CT'	1	0	0	7	0	7	11	17	0	24	30	1	0	1	1	12	133404476	133405842	10.1852	9.49041	11.1732	15.6081	0.411765	NaN	0.291667	0.366667
12	133405295	'C'	'CCCCA'	1	0	0	6	0	9	0	18	0	22	0	1	0	1	0	12	133404476	133405842	10.1852	9.49041	11.1732	15.6081	0.333333	NaN	0.409091	NaN
13	20435024	'TG'	'T'	1	0	1	0	8	0	0	0	11	0	0	0	1	0	0	13	20434798	20439079	12.6691	11.2312	10.9709	7.78398	NaN	0.727273	NaN	NaN
13	20436517	'TA'	'T'	1	0	1	0	7	0	0	0	15	0	0	0	1	0	0	13	20434798	20439079	12.6691	11.2312	10.9709	7.78398	NaN	0.466667	NaN	NaN
13	21747314	'A'	'AAAG'	1	0	0	0	0	0	10	0	0	0	10	0	0	0	1	NaN	NaN	NaN	NaN	NaN	NaN	NaN	NaN	NaN	NaN	1
13	22244045	'G'	'GT'	1	45	0	0	8	0	0	0	40	0	0	0	1	0	0	13	22243486	22245510	14.234	12.2484	11.4081	7.91043	NaN	0.2	NaN	NaN
13	24690908	'G'	'GC'	1	44	1	0	6	0	0	0	14	0	0	0	1	0	0	13	24688791	24691137	7.27859	5.96856	5.34514	3.16732	NaN	0.428571	NaN	NaN
13	24702874	'TA'	'T'	1	0	1	32	26	34	19	46	59	54	36	1	1	1	1	13	24699362	24708179	19.3933	20.8518	17.7564	11.6542	0.695652	0.440678	0.62963	0.527778
13	24722506	'A'	'AT'	1	0	1	83	92	76	63	86	95	79	64	1	1	1	1	13	24721257	24724528	22.0508	23.4436	20.3152	17.1633	0.965116	0.968421	0.962025	0.984375
13	24756633	'C'	'CAG'	1	39	0	19	18	13	8	23	24	20	10	1	1	1	1	13	24756503	24760282	11.1072	11.5816	11.4001	8.03167	0.826087	0.75	0.65	0.8
13	24791219	'CA'	'C'	1	0	1	0	8	8	0	0	11	14	0	0	1	1	0	13	24790920	24792658	5.379	5.63121	5.90413	3.83335	NaN	0.727273	0.571429	NaN
13	25225797	'GA'	'G'	1	0	1	9	10	8	21	16	14	15	32	1	1	1	1	13	25223851	25226944	6.56456	4.179	4.06585	6.50265	0.5625	0.714286	0.533333	0.65625
13	27557101	'GA'	'G'	1	0	0	0	0	11	0	0	0	11	0	0	0	1	0	13	27556528	27558859	5.43435	2.00854	3.86235	2.85858	NaN	NaN	1	NaN
13	27745608	'CA'	'C'	1	0	0	0	0	6	0	0	0	10	0	0	0	1	0	13	27744652	27746576	8.08893	6.52439	7.78425	6.6867	NaN	NaN	0.6	NaN
13	27954288	'A'	'AG'	1	0	1	9	0	0	0	11	0	0	0	1	0	0	0	13	27954014	27956461	2.72074	2.22485	2.38991	1.17345	0.818182	NaN	NaN	NaN
13	27976602	'A'	'AT'	1	39	1	0	0	10	0	0	0	17	0	0	0	1	0	NaN	NaN	NaN	NaN	NaN	NaN	NaN	NaN	NaN	0.588235	NaN
13	27979251	'CTT'	'C'	1	0	1	15	13	12	9	28	32	30	19	1	1	1	1	13	27977103	27981017	16.9021	13.8421	15.5817	11.2386	0.535714	0.40625	0.4	0.473684
13	28003436	'G'	'GAAA'	1	0	1	8	0	0	0	14	0	0	0	1	0	0	0	NaN	NaN	NaN	NaN	NaN	NaN	NaN	0.571429	NaN	NaN	NaN
13	28029668	'CT'	'C'	1	0	1	16	11	14	14	25	12	18	18	1	1	1	1	13	28029288	28030085	6.13869	5.50103	5.38992	5.23476	0.64	0.916667	0.777778	0.777778
13	28052550	'AGG'	'A'	1	0	1	25	24	34	17	25	24	34	17	1	1	1	1	13	28050975	28053989	9.6996	7.96641	7.48191	5.48753	1	1	1	1
13	28194633	'TCGCCGC'	'T'	1	0	0	0	8	11	0	0	39	48	0	0	1	1	0	13	28193972	28196697	23.207	21.4381	22.8785	18.4975	NaN	0.205128	0.229167	NaN
13	28714836	'G'	'GTTCTT'	1	0	0	14	25	17	13	17	31	27	15	1	1	1	1	13	28711446	28715368	15.4335	13.3835	14.4418	10.4862	0.823529	0.806452	0.62963	0.866667
13	30424890	'TG'	'T'	1	0	1	9	0	0	0	10	0	0	0	1	0	0	0	NaN	NaN	NaN	NaN	NaN	NaN	NaN	0.9	NaN	NaN	NaN
13	30687690	'ACC'	'A'	1	0	1	33	19	38	19	34	19	40	19	1	1	1	1	NaN	NaN	NaN	NaN	NaN	NaN	NaN	0.970588	1	0.95	1
13	30968393	'C'	'CT'	1	47	1	0	6	0	0	0	16	0	0	0	1	0	0	NaN	NaN	NaN	NaN	NaN	NaN	NaN	NaN	0.375	NaN	NaN
13	30968923	'T'	'TA'	1	0	1	0	0	18	12	0	0	38	30	0	0	1	1	13	30968464	30971035	15.6523	13.3323	15.1451	10.93	NaN	NaN	0.473684	0.4
13	31605607	'AC'	'A'	1	0	0	12	16	19	10	20	19	21	11	1	1	1	1	13	31604744	31606895	2.32387	2.16642	2.64341	0.93236	0.6	0.842105	0.904762	0.909091
13	33220120	'T'	'TC'	1	45	0	0	9	0	6	0	13	0	11	0	1	0	1	13	33219167	33220427	1.18976	1.06251	1.5129	0.912954	NaN	0.692308	NaN	0.545455
13	34730927	'AT'	'A'	1	0	1	23	0	0	0	80	0	0	0	1	0	0	0	13	34729710	34732074	14.0619	13.859	14.1045	12.5682	0.2875	NaN	NaN	NaN
13	41345974	'AAC'	'A'	1	0	0	11	13	12	0	11	15	16	0	1	1	1	0	13	41344483	41346078	10.3261	9.37768	10.0192	7.81092	1	0.866667	0.75	NaN
13	41568145	'T'	'TA'	1	0	1	14	20	10	12	22	24	21	17	1	1	1	1	13	41566859	41570243	14.5624	14.3297	13.8952	9.52601	0.636364	0.833333	0.47619	0.705882
13	41707385	'TA'	'T'	1	0	1	6	0	0	0	16	0	0	0	1	0	0	0	13	41706012	41707832	5.23041	5.24005	5.90494	4.4555	0.375	NaN	NaN	NaN
13	42622469	'G'	'GA'	1	0	0	14	0	0	0	51	0	0	0	1	0	0	0	13	42621425	42623904	11.9158	10.1066	11.1193	7.68816	0.27451	NaN	NaN	NaN
13	43620294	'AT'	'A'	1	0	1	0	7	0	0	0	33	0	0	0	1	0	0	13	43616779	43621525	14.591	13.0636	13.3988	10.3567	NaN	0.212121	NaN	NaN
13	44453955	'G'	'GA'	1	0	0	10	10	11	0	12	13	14	0	1	1	1	0	13	44452756	44454692	23.2363	19.7781	22.4798	18.0113	0.833333	0.769231	0.785714	NaN
13	44824002	'A'	'ATG'	1	0	0	11	7	0	0	12	11	0	0	1	1	0	0	13	44823681	44824296	3.24738	3.41286	3.02195	2.54525	0.916667	0.636364	NaN	NaN
13	44937346	'T'	'TAAA'	1	0	1	0	0	10	0	0	0	16	0	0	0	1	0	13	44936716	44940080	17.2328	17.2117	18.4206	13.4567	NaN	NaN	0.625	NaN
13	45338422	'TA'	'T'	1	0	1	15	0	0	0	34	0	0	0	1	0	0	0	13	45337932	45339538	10.4252	7.74769	9.87863	5.78568	0.441176	NaN	NaN	NaN
13	46244697	'AT'	'A'	1	0	1	6	0	0	0	11	0	0	0	1	0	0	0	13	46243843	46245104	6.99782	4.76454	5.42381	3.46648	0.545455	NaN	NaN	NaN
13	47180283	'ATG'	'A'	1	0	0	14	0	12	0	19	0	19	0	1	0	1	0	13	47180108	47184165	11.0269	10.3479	10.0835	6.69251	0.736842	NaN	0.631579	NaN
13	47193178	'CTCTTT'	'C'	1	0	0	11	0	0	0	20	0	0	0	1	0	0	0	13	47189236	47195190	8.64987	8.396	8.84594	5.40014	0.55	NaN	NaN	NaN
13	49887616	'CA'	'C'	1	0	1	0	0	6	0	0	0	16	0	0	0	1	0	13	49887349	49889146	10.3038	8.75427	10.8227	6.65898	NaN	NaN	0.375	NaN
13	50020072	'C'	'CAAA'	1	0	1	15	15	0	0	29	33	0	0	1	1	0	0	13	50017586	50020292	16.1229	14.0034	16.7219	11.1707	0.517241	0.454545	NaN	NaN
13	50020072	'C'	'CAAAA'	1	0	1	0	0	20	13	0	0	42	28	0	0	1	1	13	50017586	50020292	16.1229	14.0034	16.7219	11.1707	NaN	NaN	0.47619	0.464286
13	50069609	'TTTTG'	'T'	1	35	0	93	85	82	74	93	86	82	74	1	1	1	1	13	50069067	50071726	15.1901	12.4572	14.3007	11.0219	1	0.988372	1	1
13	50070966	'C'	'CT'	1	0	1	0	9	0	10	0	24	0	14	0	1	0	1	13	50069067	50071726	15.1901	12.4572	14.3007	11.0219	NaN	0.375	NaN	0.714286
13	51086788	'CG'	'C'	1	0	1	23	16	14	13	61	52	52	38	1	1	1	1	13	51085262	51087992	9.78852	9.20169	8.70026	6.20271	0.377049	0.307692	0.269231	0.342105
13	52027763	'C'	'CGA'	1	0	0	17	0	12	13	56	0	43	41	1	0	1	1	13	52025382	52028485	16.4958	15.0443	15.0488	11.713	0.303571	NaN	0.27907	0.317073
13	52346284	'ACT'	'A'	1	0	0	9	10	8	0	13	12	15	0	1	1	1	0	NaN	NaN	NaN	NaN	NaN	NaN	NaN	0.692308	0.833333	0.533333	NaN
13	60725222	'GA'	'G'	1	0	1	12	15	0	0	28	37	0	0	1	1	0	0	13	60724128	60726452	4.87387	6.14216	4.61993	3.72545	0.428571	0.405405	NaN	NaN
13	60971406	'CT'	'C'	1	0	1	0	9	0	0	0	29	0	0	0	1	0	0	13	60970004	60972614	12.6761	11.3643	11.9254	8.09188	NaN	0.310345	NaN	NaN
13	73533444	'AT'	'A'	1	0	1	0	9	0	0	0	24	0	0	0	1	0	0	13	73533063	73535644	5.65651	6.74159	6.46626	4.07228	NaN	0.375	NaN	NaN
13	73712053	'C'	'CA'	1	39	1	13	12	16	14	19	23	19	19	1	1	1	1	13	73711814	73716386	15.8719	15.9879	15.2056	12.3715	0.684211	0.521739	0.842105	0.736842
13	73714166	'CT'	'C'	1	36	1	14	0	0	0	40	0	0	0	1	0	0	0	13	73711814	73716386	15.8719	15.9879	15.2056	12.3715	0.35	NaN	NaN	NaN
13	73746642	'CT'	'C'	1	42	1	13	16	0	0	36	28	0	0	1	1	0	0	13	73741609	73747840	19.1406	17.575	16.7627	12.873	0.361111	0.571429	NaN	NaN
13	73768473	'T'	'TC'	1	0	1	46	56	39	26	47	56	39	26	1	1	1	1	13	73767907	73770174	6.74533	7.55968	6.22465	5.10016	0.978723	1	1	1
13	73785608	'A'	'AGTTT'	1	0	0	11	12	13	0	13	13	13	0	1	1	1	0	13	73783632	73785792	4.93343	6.75448	6.4847	4.99754	0.846154	0.923077	1	NaN
13	73790426	'C'	'CT'	1	0	1	0	0	11	0	0	0	14	0	0	0	1	0	13	73789690	73791035	9.97255	10.0917	8.63303	6.87499	NaN	NaN	0.785714	NaN
13	73818061	'A'	'ATTT'	1	0	1	0	5	0	0	0	10	0	0	0	1	0	0	13	73817697	73819339	3.15449	3.58012	3.04714	2.99629	NaN	0.5	NaN	NaN
13	73943838	'GA'	'G'	1	0	1	0	8	0	0	0	14	0	0	0	1	0	0	13	73938926	73943893	7.67102	9.74831	10.7593	7.76627	NaN	0.571429	NaN	NaN
13	74165805	'C'	'CT'	1	49	1	14	0	0	8	43	0	0	23	1	0	0	1	13	74165590	74168286	11.703	12.6013	11.1807	9.7852	0.325581	NaN	NaN	0.347826
13	74346289	'GTCTA'	'G'	1	0	0	0	19	0	11	0	20	0	14	0	1	0	1	13	74346005	74348180	1.29015	3.34895	3.22531	3.37591	NaN	0.95	NaN	0.785714
13	80056306	'T'	'TTC'	1	0	0	13	0	0	0	17	0	0	0	1	0	0	0	13	80055134	80056363	16.1432	14.3024	15.8769	13.0857	0.764706	NaN	NaN	NaN
13	80056307	'T'	'TC'	1	0	0	0	7	16	0	0	10	22	0	0	1	1	0	13	80055134	80056363	16.1432	14.3024	15.8769	13.0857	NaN	0.7	0.727273	NaN
13	91517839	'C'	'CTT'	1	0	0	0	14	0	0	0	14	0	0	0	1	0	0	13	91517734	91519748	3.28848	5.58428	3.27071	3.75447	NaN	1	NaN	NaN
13	92001635	'CT'	'C'	1	0	1	0	14	0	0	0	49	0	0	0	1	0	0	13	91999215	92002153	18.9998	17.3011	18.0141	13.4375	NaN	0.285714	NaN	NaN
13	97635965	'GA'	'G'	1	0	1	8	0	0	0	28	0	0	0	1	0	0	0	13	97634837	97637887	9.77141	9.36478	7.87491	4.77952	0.285714	NaN	NaN	NaN
13	97637039	'TG'	'T'	1	0	0	21	35	17	13	21	35	17	13	1	1	1	1	13	97634837	97637887	9.77141	9.36478	7.87491	4.77952	1	1	1	1
13	97646947	'CT'	'C'	1	46	1	7	0	0	0	15	0	0	0	1	0	0	0	13	97645270	97647091	13.649	14.6354	11.9303	7.1971	0.466667	NaN	NaN	NaN
13	97761784	'GA'	'G'	1	0	1	0	8	0	0	0	24	0	0	0	1	0	0	13	97761281	97763005	3.94016	4.23716	4.56457	2.93648	NaN	0.333333	NaN	NaN
13	97778190	'GT'	'G'	1	0	1	6	0	0	0	17	0	0	0	1	0	0	0	13	97777914	97779352	7.39293	6.3283	7.34392	4.19822	0.352941	NaN	NaN	NaN
13	97879294	'CA'	'C'	1	0	1	0	9	0	0	0	12	0	0	0	1	0	0	NaN	NaN	NaN	NaN	NaN	NaN	NaN	NaN	0.75	NaN	NaN
13	97879319	'CA'	'C'	1	0	1	9	7	7	9	18	12	12	14	1	1	1	1	NaN	NaN	NaN	NaN	NaN	NaN	NaN	0.5	0.583333	0.583333	0.642857
13	97888132	'GA'	'G'	1	0	1	0	9	0	0	0	41	0	0	0	1	0	0	13	97885722	97888666	11.5434	11.4884	11.4877	7.40871	NaN	0.219512	NaN	NaN
13	97909409	'CT'	'C'	1	0	1	0	9	0	0	0	25	0	0	0	1	0	0	13	97907612	97913198	21.4236	19.7424	20.548	16.4099	NaN	0.36	NaN	NaN
13	97991394	'T'	'TTG'	1	0	0	17	20	0	0	80	88	0	0	1	1	0	0	13	97991283	97995932	10.9821	12.9192	11.7985	7.79751	0.2125	0.227273	NaN	NaN
13	98145561	'CT'	'C'	1	0	1	0	7	0	0	0	34	0	0	0	1	0	0	13	98143831	98146101	7.95759	5.73661	7.28559	4.32096	NaN	0.205882	NaN	NaN
13	98864274	'T'	'TAGC'	1	0	0	7	0	0	0	16	0	0	0	1	0	0	0	NaN	NaN	NaN	NaN	NaN	NaN	NaN	0.4375	NaN	NaN	NaN
13	98920196	'ATCT'	'A'	1	41	0	0	11	13	8	0	12	19	10	0	1	1	1	NaN	NaN	NaN	NaN	NaN	NaN	NaN	NaN	0.916667	0.684211	0.8
13	99112468	'T'	'TGCCTGAC'	1	0	0	0	9	0	0	0	13	0	0	0	1	0	0	NaN	NaN	NaN	NaN	NaN	NaN	NaN	NaN	0.692308	NaN	NaN
13	99143084	'T'	'TA'	1	0	1	11	15	19	12	21	29	27	17	1	1	1	1	13	99141639	99143714	11.4699	10.704	10.944	6.94501	0.52381	0.517241	0.703704	0.705882
13	99161745	'CA'	'C'	1	0	1	0	7	0	0	0	31	0	0	0	1	0	0	13	99158474	99163484	12.7971	10.7929	11.3684	7.16356	NaN	0.225806	NaN	NaN
13	99191825	'CA'	'C'	1	0	1	12	16	11	0	12	16	11	0	1	1	1	0	NaN	NaN	NaN	NaN	NaN	NaN	NaN	1	1	1	NaN
13	99221667	'CA'	'C'	1	0	1	24	15	20	14	49	29	30	22	1	1	1	1	13	99221592	99224835	15.1708	12.6524	12.8026	9.14242	0.489796	0.517241	0.666667	0.636364
13	99222106	'G'	'GA'	1	0	1	23	13	14	13	34	22	22	17	1	1	1	1	13	99221592	99224835	15.1708	12.6524	12.8026	9.14242	0.676471	0.590909	0.636364	0.764706
13	99301612	'A'	'AC'	1	35	0	13	11	0	0	15	12	0	0	1	1	0	0	NaN	NaN	NaN	NaN	NaN	NaN	NaN	0.866667	0.916667	NaN	NaN
13	99316799	'C'	'CA'	1	0	1	0	0	6	0	0	0	19	0	0	0	1	0	13	99316190	99318727	6.53827	6.59236	5.27545	2.83824	NaN	NaN	0.315789	NaN
13	99851852	'CT'	'C'	1	0	1	19	29	31	20	39	51	47	27	1	1	1	1	13	99849135	99854186	20.2952	20.0112	20.5612	14.6775	0.487179	0.568627	0.659574	0.740741
13	100856386	'CT'	'C'	1	47	1	0	6	0	0	0	17	0	0	0	1	0	0	13	100855337	100857191	3.15547	3.74056	3.36583	2.54155	NaN	0.352941	NaN	NaN
13	101045671	'CT'	'C'	1	0	1	7	0	0	0	17	0	0	0	1	0	0	0	13	101043650	101047345	5.40615	5.29317	5.36819	4.18572	0.411765	NaN	NaN	NaN
13	101104431	'TCTC'	'T'	1	39	0	0	0	0	10	0	0	0	11	0	0	0	1	NaN	NaN	NaN	NaN	NaN	NaN	NaN	NaN	NaN	NaN	0.909091
13	101168990	'CGTGT'	'C'	1	0	0	13	15	22	15	31	24	28	16	1	1	1	1	13	101168804	101170896	13.9181	11.8661	13.4405	8.35014	0.419355	0.625	0.785714	0.9375
13	106691715	'CA'	'C'	1	0	1	7	10	0	0	12	12	0	0	1	1	0	0	13	106689375	106693154	2.85048	2.36588	2.84468	1.63302	0.583333	0.833333	NaN	NaN
13	106736792	'A'	'ACG'	1	37	0	21	22	20	16	21	22	20	16	1	1	1	1	13	106735278	106737392	4.48185	3.52795	4.8217	3.10003	1	1	1	1
13	106753028	'GA'	'G'	1	0	1	14	0	0	0	68	0	0	0	1	0	0	0	13	106750518	106758172	20.1155	15.9999	17.1025	13.369	0.205882	NaN	NaN	NaN
13	106807091	'C'	'CT'	1	0	1	0	0	6	0	0	0	18	0	0	0	1	0	NaN	NaN	NaN	NaN	NaN	NaN	NaN	NaN	NaN	0.333333	NaN
13	106834806	'T'	'TTC'	1	36	0	32	31	27	20	32	44	27	20	1	1	1	1	13	106834549	106836339	16.3539	13.131	13.9832	8.19097	1	0.704545	1	1
13	107026768	'GT'	'G'	1	44	1	14	0	0	0	38	0	0	0	1	0	0	0	13	107025788	107030855	14.3127	12.3265	14.973	7.34044	0.368421	NaN	NaN	NaN
13	107027894	'CT'	'C'	1	47	1	0	8	0	0	0	21	0	0	0	1	0	0	13	107025788	107030855	14.3127	12.3265	14.973	7.34044	NaN	0.380952	NaN	NaN
13	107138777	'TAC'	'T'	1	0	0	0	9	0	0	0	13	0	0	0	1	0	0	NaN	NaN	NaN	NaN	NaN	NaN	NaN	NaN	0.692308	NaN	NaN
13	107147846	'T'	'TC'	1	0	0	0	8	0	0	0	15	0	0	0	1	0	0	NaN	NaN	NaN	NaN	NaN	NaN	NaN	NaN	0.533333	NaN	NaN
13	107147849	'TC'	'T'	1	0	0	0	8	0	0	0	14	0	0	0	1	0	0	NaN	NaN	NaN	NaN	NaN	NaN	NaN	NaN	0.571429	NaN	NaN
13	107174108	'C'	'CT'	1	0	1	11	0	8	8	20	0	13	11	1	0	1	1	NaN	NaN	NaN	NaN	NaN	NaN	NaN	0.55	NaN	0.615385	0.727273
13	107174108	'CT'	'C'	1	0	1	0	7	0	0	0	24	0	0	0	1	0	0	NaN	NaN	NaN	NaN	NaN	NaN	NaN	NaN	0.291667	NaN	NaN
13	109602337	'CA'	'C'	1	0	1	0	6	0	0	0	14	0	0	0	1	0	0	13	109599518	109603350	3.499	4.28837	4.03306	1.54179	NaN	0.428571	NaN	NaN
13	110410628	'C'	'CA'	1	0	0	14	14	17	0	14	14	17	0	1	1	1	0	NaN	NaN	NaN	NaN	NaN	NaN	NaN	1	1	1	NaN
13	110411176	'CAA'	'C'	1	32	1	16	15	31	0	29	25	46	0	1	1	1	0	13	110411054	110413569	10.2997	9.05284	10.9832	4.07887	0.551724	0.6	0.673913	NaN
13	110412032	'GA'	'G'	1	0	0	0	0	10	0	0	0	48	0	0	0	1	0	13	110411054	110413569	10.2997	9.05284	10.9832	4.07887	NaN	NaN	0.208333	NaN
13	110431364	'CATG'	'C'	1	0	0	7	10	11	0	28	37	34	0	1	1	1	0	13	110430239	110432176	9.60055	9.409	9.75453	5.83849	0.25	0.27027	0.323529	NaN
13	110433146	'AC'	'A'	1	0	0	11	7	10	11	11	11	11	14	1	1	1	1	NaN	NaN	NaN	NaN	NaN	NaN	NaN	1	0.636364	0.909091	0.785714
13	110492012	'CT'	'C'	1	0	1	0	8	0	0	0	10	0	0	0	1	0	0	13	110488556	110494328	13.7815	10.74	13.547	9.28334	NaN	0.8	NaN	NaN
13	110511876	'G'	'GAA'	1	0	1	51	49	56	36	52	51	56	38	1	1	1	1	13	110509883	110513047	9.58106	7.69555	10.1192	5.52537	0.980769	0.960784	1	0.947368
13	110521899	'GA'	'G'	1	0	1	6	0	0	0	11	0	0	0	1	0	0	0	13	110520024	110523489	2.5742	3.64562	5.93124	2.23016	0.545455	NaN	NaN	NaN
13	110790030	'TA'	'T'	1	0	1	15	13	0	0	22	26	0	0	1	1	0	0	13	110789161	110791784	12.9945	11.9016	13.1794	8.00583	0.681818	0.5	NaN	NaN
13	111210727	'C'	'CTT'	1	43	1	0	0	9	8	0	0	14	12	0	0	1	1	13	111207398	111211208	11.512	10.124	10.5489	8.29719	NaN	NaN	0.642857	0.666667
13	111227239	'G'	'GA'	1	0	1	20	12	17	14	29	22	23	19	1	1	1	1	13	111227232	111230488	26.4761	23.8158	24.2427	20.3764	0.689655	0.545455	0.73913	0.736842
13	111229508	'CT'	'C'	1	0	1	31	0	0	0	117	0	0	0	1	0	0	0	13	111227232	111230488	26.4761	23.8158	24.2427	20.3764	0.264957	NaN	NaN	NaN
13	111230588	'GA'	'G'	1	0	1	6	0	0	0	18	0	0	0	1	0	0	0	NaN	NaN	NaN	NaN	NaN	NaN	NaN	0.333333	NaN	NaN	NaN
13	111287380	'CTG'	'C'	1	0	0	7	8	0	0	30	26	0	0	1	1	0	0	13	111286261	111289866	6.70414	6.27411	7.59594	4.13208	0.233333	0.307692	NaN	NaN
13	111357087	'GA'	'G'	1	0	1	14	8	0	0	40	39	0	0	1	1	0	0	13	111356195	111359099	14.1594	12.299	13.5722	9.23177	0.35	0.205128	NaN	NaN
13	111467728	'G'	'GT'	1	0	1	15	6	13	0	20	10	13	0	1	1	1	0	13	111467133	111469235	6.92327	3.27355	3.73863	1.7674	0.75	0.6	1	NaN
13	111559651	'AT'	'A'	1	0	0	15	0	12	0	15	0	12	0	1	0	1	0	13	111559083	111563568	17.3629	14.2705	14.0701	10.1894	1	NaN	1	NaN
13	113345797	'G'	'GGT'	1	0	0	6	8	11	0	22	15	26	0	1	1	1	0	13	113342684	113346415	16.5371	13.8583	13.8611	9.30718	0.272727	0.533333	0.423077	NaN
13	113368370	'T'	'TG'	1	0	0	0	6	0	0	0	13	0	0	0	1	0	0	13	113368365	113369771	16.7297	15.3367	15.8354	9.14068	NaN	0.461538	NaN	NaN
13	113379003	'GC'	'G'	1	0	1	0	9	0	0	0	35	0	0	0	1	0	0	NaN	NaN	NaN	NaN	NaN	NaN	NaN	NaN	0.257143	NaN	NaN
13	114552473	'TAA'	'T'	1	0	0	0	13	11	0	0	13	11	0	0	1	1	0	13	114551061	114553368	3.67371	2.99223	2.84548	1.24938	NaN	1	1	NaN
14	20810522	'C'	'CT'	1	0	1	6	0	0	0	11	0	0	0	1	0	0	0	14	20810368	20812630	4.8517	3.74487	3.43342	2.96996	0.545455	NaN	NaN	NaN
14	20810885	'GT'	'G'	1	44	1	6	0	0	0	14	0	0	0	1	0	0	0	14	20810368	20812630	4.8517	3.74487	3.43342	2.96996	0.428571	NaN	NaN	NaN
14	21522494	'TAC'	'T'	1	0	0	10	0	6	0	20	0	15	0	1	0	1	0	14	21521347	21525354	4.69323	4.48977	3.80216	2.76839	0.5	NaN	0.4	NaN
14	23025584	'C'	'CA'	1	0	0	17	12	13	13	17	12	13	13	1	1	1	1	14	23024186	23031755	7.21288	7.07964	5.82236	4.95632	1	1	1	1
14	23624171	'TA'	'T'	1	0	1	7	0	0	0	13	0	0	0	1	0	0	0	14	23622299	23625168	7.88084	7.89447	5.88184	5.33308	0.538462	NaN	NaN	NaN
14	24912491	'C'	'CTT'	1	0	1	11	0	0	0	23	0	0	0	1	0	0	0	14	24911079	24912906	7.17515	5.91122	5.21819	5.59003	0.478261	NaN	NaN	NaN
14	32419626	'AT'	'A'	1	0	1	12	0	0	0	19	0	0	0	1	0	0	0	14	32419217	32421237	6.67553	4.82929	4.85717	1.95304	0.631579	NaN	NaN	NaN
14	32438941	'CT'	'C'	1	0	1	0	9	0	0	0	25	0	0	0	1	0	0	14	32435295	32439221	14.2833	11.9857	8.45896	4.58166	NaN	0.36	NaN	NaN
14	35515606	'TGG'	'T'	1	0	0	17	15	0	0	48	45	0	0	1	1	0	0	14	35514759	35516332	7.27876	6.24228	5.78112	5.16165	0.354167	0.333333	NaN	NaN
14	44639573	'GA'	'G'	1	0	1	0	10	0	0	0	11	0	0	0	1	0	0	14	44638918	44640785	2.24518	2.55994	1.63406	1.61997	NaN	0.909091	NaN	NaN
14	45721970	'TA'	'T'	1	0	1	0	12	0	11	0	13	0	12	0	1	0	1	14	45721635	45723577	9.89173	7.98323	7.44435	5.99275	NaN	0.923077	NaN	0.916667
14	50064377	'C'	'CT'	1	0	1	0	8	0	0	0	13	0	0	0	1	0	0	14	50063753	50066975	11.3165	9.835	8.39097	7.02481	NaN	0.615385	NaN	NaN
14	50064377	'C'	'CTT'	1	0	1	7	0	12	0	14	0	14	0	1	0	1	0	14	50063753	50066975	11.3165	9.835	8.39097	7.02481	0.5	NaN	0.857143	NaN
14	50066350	'C'	'CGCA'	1	45	0	7	17	0	0	13	29	0	0	1	1	0	0	14	50063753	50066975	11.3165	9.835	8.39097	7.02481	0.538462	0.586207	NaN	NaN
14	50433709	'CT'	'C'	1	42	1	7	0	0	0	34	0	0	0	1	0	0	0	14	50432188	50434471	9.97247	7.51626	6.19623	5.02603	0.205882	NaN	NaN	NaN
14	50475320	'TAAAAA'	'T'	1	41	1	9	7	0	0	12	10	0	0	1	1	0	0	14	50473498	50476499	8.22338	6.69101	4.84906	4.06864	0.75	0.7	NaN	NaN
14	50475518	'CA'	'C'	1	0	1	17	18	9	17	32	23	15	17	1	1	1	1	14	50473498	50476499	8.22338	6.69101	4.84906	4.06864	0.53125	0.782609	0.6	1
14	50476396	'A'	'AT'	1	46	1	9	12	0	0	20	20	0	0	1	1	0	0	14	50473498	50476499	8.22338	6.69101	4.84906	4.06864	0.45	0.6	NaN	NaN
14	50528176	'CT'	'C'	1	0	1	0	9	0	0	0	41	0	0	0	1	0	0	14	50527169	50530932	10.6623	8.62688	7.5044	5.37721	NaN	0.219512	NaN	NaN
14	54583990	'G'	'GT'	1	0	1	17	0	16	0	18	0	18	0	1	0	1	0	14	54581165	54585577	4.34235	4.27766	4.53791	2.37768	0.944444	NaN	0.888889	NaN
14	54820600	'T'	'TA'	1	0	0	19	50	40	15	24	59	42	15	1	1	1	1	14	54819747	54822104	4.75745	10.9575	5.96255	2.25514	0.791667	0.847458	0.952381	1
14	55568401	'GA'	'G'	1	0	1	6	0	0	0	16	0	0	0	1	0	0	0	NaN	NaN	NaN	NaN	NaN	NaN	NaN	0.375	NaN	NaN	NaN
14	55575356	'C'	'CT'	1	0	1	0	8	0	0	0	18	0	0	0	1	0	0	14	55572956	55576276	12.5192	10.1286	10.3681	9.29691	NaN	0.444444	NaN	NaN
14	55575356	'C'	'CTT'	1	0	1	10	0	14	0	33	0	28	0	1	0	1	0	14	55572956	55576276	12.5192	10.1286	10.3681	9.29691	0.30303	NaN	0.5	NaN
14	55575893	'G'	'GT'	1	34	1	8	0	0	0	35	0	0	0	1	0	0	0	14	55572956	55576276	12.5192	10.1286	10.3681	9.29691	0.228571	NaN	NaN	NaN
14	55583998	'TA'	'T'	1	38	1	0	9	0	0	0	27	0	0	0	1	0	0	14	55582141	55585525	5.81555	7.00875	5.91605	4.80349	NaN	0.333333	NaN	NaN
14	56066181	'AT'	'A'	1	43	1	6	0	0	0	15	0	0	0	1	0	0	0	14	56065884	56066828	4.34187	3.45805	3.16891	2.44808	0.4	NaN	NaN	NaN
14	61978967	'CT'	'C'	1	0	1	0	7	0	0	0	13	0	0	0	1	0	0	14	61977010	61980854	2.70179	3.35143	3.24765	2.6947	NaN	0.538462	NaN	NaN
14	61993995	'T'	'TCTA'	1	0	0	13	17	0	0	13	17	0	0	1	1	0	0	14	61990833	61994754	3.96732	4.25216	3.74402	3.43573	1	1	NaN	NaN
14	65120682	'T'	'TTG'	1	37	0	15	14	13	0	16	15	13	0	1	1	1	0	14	65120189	65122241	9.70497	7.37509	6.82584	4.02677	0.9375	0.933333	1	NaN
14	65183153	'T'	'TAC'	1	47	0	7	0	0	0	11	0	0	0	1	0	0	0	14	65182572	65184736	7.55447	6.23383	5.39394	4.82625	0.636364	NaN	NaN	NaN
14	65647742	'CT'	'C'	1	49	1	20	10	0	0	46	24	0	0	1	1	0	0	14	65644950	65648155	8.01564	5.39546	5.50703	5.94718	0.434783	0.416667	NaN	NaN
14	68432114	'C'	'CT'	1	0	0	0	0	0	11	0	0	0	11	0	0	0	1	14	68430407	68433049	3.76711	4.24504	3.46036	4.28942	NaN	NaN	NaN	1
14	69260034	'CT'	'C'	1	0	1	7	0	0	0	21	0	0	0	1	0	0	0	14	69259085	69263053	11.9414	9.69626	8.06065	9.45309	0.333333	NaN	NaN	NaN
14	71108304	'GCA'	'G'	1	39	0	10	0	0	0	17	0	0	0	1	0	0	0	14	71107498	71110388	6.08196	4.37071	4.35534	4.66099	0.588235	NaN	NaN	NaN
14	74036814	'CT'	'C'	1	43	1	0	8	0	0	0	32	0	0	0	1	0	0	14	74035409	74037489	11.9393	10.27	9.05645	8.39302	NaN	0.25	NaN	NaN
14	74253522	'G'	'GC'	1	0	0	0	0	8	8	0	0	13	22	0	0	1	1	14	74250102	74254702	6.75873	6.14839	5.63663	5.27594	NaN	NaN	0.615385	0.363636
14	75509482	'CT'	'C'	1	44	1	0	7	0	0	0	14	0	0	0	1	0	0	14	75507781	75510098	4.7709	5.11278	4.18994	3.74143	NaN	0.5	NaN	NaN
14	75918553	'C'	'CTG'	1	30	0	11	0	0	0	12	0	0	0	1	0	0	0	NaN	NaN	NaN	NaN	NaN	NaN	NaN	0.916667	NaN	NaN	NaN
14	75953964	'GT'	'G'	1	0	1	12	14	14	22	30	18	18	22	1	1	1	1	14	75951594	75954925	8.5619	6.30622	6.70763	6.51202	0.4	0.777778	0.777778	1
14	76335347	'G'	'GT'	1	0	0	0	0	0	6	0	0	0	10	0	0	0	1	NaN	NaN	NaN	NaN	NaN	NaN	NaN	NaN	NaN	NaN	0.6
14	77491190	'C'	'CAG'	1	0	0	0	10	0	0	0	10	0	0	0	1	0	0	NaN	NaN	NaN	NaN	NaN	NaN	NaN	NaN	1	NaN	NaN
14	77505980	'TA'	'T'	1	0	1	10	0	0	0	11	0	0	0	1	0	0	0	NaN	NaN	NaN	NaN	NaN	NaN	NaN	0.909091	NaN	NaN	NaN
14	81686922	'CA'	'C'	1	0	1	0	21	0	0	0	43	0	0	0	1	0	0	14	81685666	81688539	11.9195	9.73307	9.38578	8.03427	NaN	0.488372	NaN	NaN
14	81687081	'T'	'TA'	1	0	1	23	13	18	19	52	20	24	20	1	1	1	1	14	81685666	81688539	11.9195	9.73307	9.38578	8.03427	0.442308	0.65	0.75	0.95
14	88736748	'TG'	'T'	1	0	0	11	0	11	0	11	0	11	0	1	0	1	0	14	88736286	88738792	3.02847	2.50271	1.75717	1.6444	1	NaN	1	NaN
14	89882228	'CCT'	'C'	1	0	0	0	11	0	0	0	12	0	0	0	1	0	0	14	89882178	89884440	6.11736	6.06977	5.71215	5.25678	NaN	0.916667	NaN	NaN
14	95064754	'CA'	'C'	1	0	1	8	0	0	0	26	0	0	0	1	0	0	0	14	95064528	95067681	16.4109	13.7007	10.9574	9.47978	0.307692	NaN	NaN	NaN
14	95067654	'CTTT'	'C'	1	0	1	6	0	0	0	11	0	0	0	1	0	0	0	14	95064528	95067681	16.4109	13.7007	10.9574	9.47978	0.545455	NaN	NaN	NaN
14	95624019	'GC'	'G'	1	0	0	15	13	0	0	48	55	0	0	1	1	0	0	14	95622668	95624716	11.6765	10.4622	8.96088	8.32612	0.3125	0.236364	NaN	NaN
14	95731276	'CA'	'C'	1	0	1	0	0	8	0	0	0	37	0	0	0	1	0	14	95729965	95732922	15.9076	14.0267	11.617	10.701	NaN	NaN	0.216216	NaN
14	95910969	'CAG'	'C'	1	0	0	14	12	19	15	15	16	21	15	1	1	1	1	14	95907275	95911354	2.03359	2.44822	1.94971	1.44845	0.933333	0.75	0.904762	1
14	95993396	'T'	'TTTTA'	1	0	0	0	9	0	0	0	14	0	0	0	1	0	0	NaN	NaN	NaN	NaN	NaN	NaN	NaN	NaN	0.642857	NaN	NaN
14	95993417	'CTGTG'	'C'	1	0	0	0	6	0	0	0	15	0	0	0	1	0	0	NaN	NaN	NaN	NaN	NaN	NaN	NaN	NaN	0.4	NaN	NaN
14	96000592	'GA'	'G'	1	0	1	34	34	25	42	55	59	31	43	1	1	1	1	14	95999862	96002215	8.6475	8.25987	7.11221	6.7443	0.618182	0.576271	0.806452	0.976744
14	102276205	'CT'	'C'	1	0	1	0	13	0	0	0	18	0	0	0	1	0	0	14	102274297	102277806	4.03471	3.47889	4.0649	4.48874	NaN	0.722222	NaN	NaN
14	102496394	'AGT'	'A'	1	37	0	0	0	15	0	0	0	15	0	0	0	1	0	14	102493944	102496548	4.99573	4.51604	4.65597	5.85456	NaN	NaN	1	NaN
14	103244934	'C'	'CTGTG'	1	0	0	0	19	15	12	0	19	15	13	0	1	1	1	14	103242740	103245098	3.97973	3.76332	3.82304	4.26667	NaN	1	1	0.923077
14	104061059	'C'	'CT'	1	0	1	0	6	0	0	0	15	0	0	0	1	0	0	14	104059617	104063236	2.67819	2.69312	2.38591	2.32004	NaN	0.4	NaN	NaN
14	104363080	'TC'	'T'	1	0	0	6	0	0	0	11	0	0	0	1	0	0	0	NaN	NaN	NaN	NaN	NaN	NaN	NaN	0.545455	NaN	NaN	NaN
15	25684504	'AC'	'A'	1	0	1	0	11	0	0	0	27	0	0	0	1	0	0	15	25683004	25684915	11.5977	12.4653	10.2863	7.93066	NaN	0.407407	NaN	NaN
15	26873861	'A'	'AG'	1	0	0	12	11	16	13	40	53	38	53	1	1	1	1	15	26872623	26874833	5.06348	6.2815	5.2085	5.23165	0.3	0.207547	0.421053	0.245283
15	34330828	'CCG'	'C'	1	0	0	0	34	0	20	0	34	0	21	0	1	0	1	15	34330339	34332077	13.4704	13.3295	10.8774	7.40821	NaN	1	NaN	0.952381
15	41056071	'TC'	'T'	1	0	0	23	20	23	25	27	36	30	30	1	1	1	1	15	41055483	41057212	5.97856	7.32277	6.77695	4.36031	0.851852	0.555556	0.766667	0.833333
15	41225466	'T'	'TTGTG'	1	0	0	0	0	12	0	0	0	27	0	0	0	1	0	15	41223887	41226976	10.781	12.7542	9.8672	6.43301	NaN	NaN	0.444444	NaN
[truncated: 793 more rows]
