# Supplementary material for: Mismatch repair-signature mutations activate gene enhancers across human colorectal cancer epigenomes
Source: eLife. 2019 Feb 13;8:e40760. doi: 10.7554/eLife.40760 (PMC6374075; doi:10.7554/eLife.40760)
Supplement: Figure 6—source data 1. [file elife-40760-fig6-data1.xlsx]

## Sheet: all_indels
							alt_ct							tot_ct									indel_called							overlapping_H3K27ac_pk			H3K27ac_pk_signal							frac_reads_supporting_mutation
chr	position	ref_allele	alt_allele	not_in_bl	map_score_2nd_best_alignment	is_homopolymer_indel	1f12-2-1_NSG	1f12-2-2_NSG	6e6-3-1_NSG	6e6-3-1_nude	6e6-3-2_nude	6e6-3-3_nude	6e6-3-4_nude	1f12-2-1_NSG	1f12-2-2_NSG	6e6-3-1_NSG	6e6-3-1_nude	6e6-3-2_nude	6e6-3-3_nude	6e6-3-4_nude	corr_coeff	P_corr_coeff_not_0	1f12-2-1_NSG	1f12-2-2_NSG	6e6-3-1_NSG	6e6-3-1_nude	6e6-3-2_nude	6e6-3-3_nude	6e6-3-4_nude	chr	start	stop	1f12-2-1_NSG	1f12-2-2_NSG	6e6-3-1_NSG	6e6-3-1_nude	6e6-3-2_nude	6e6-3-3_nude	6e6-3-4_nude	1f12-2-1_NSG	1f12-2-2_NSG	6e6-3-1_NSG	6e6-3-1_nude	6e6-3-2_nude	6e6-3-3_nude	6e6-3-4_nude
1	29278	'GC'	'G'	1	100	1	26	29	23	19	26	18	14	52	50	37	38	50	35	21	NaN	NaN	0	0	0	0	0	0	0	1	27499	39876	7.90688	7.9767	8.22913	8.79795	8.23171	9.23688	8.73628	0.5	0.58	0.621622	0.5	0.52	0.514286	0.666667
1	29902	'AAGCCAGACGC'	'A'	1	100	0	11	0	0	11	17	14	11	49	NaN	NaN	48	63	56	41	NaN	NaN	0	0	0	0	0	0	0	1	27499	39876	7.90688	7.9767	8.22913	8.79795	8.23171	9.23688	8.73628	0.22449	NaN	NaN	0.229167	0.269841	0.25	0.268293
1	30867	'CCTCT'	'C'	1	98	0	9	6	9	0	9	0	0	24	17	25	NaN	33	NaN	NaN	NaN	NaN	0	0	0	0	0	0	0	1	27499	39876	7.90688	7.9767	8.22913	8.79795	8.23171	9.23688	8.73628	0.375	0.352941	0.36	NaN	0.272727	NaN	NaN
1	31719	'GA'	'G'	1	100	1	9	6	0	10	12	0	0	21	20	NaN	19	25	NaN	NaN	NaN	NaN	0	0	0	0	0	0	0	1	27499	39876	7.90688	7.9767	8.22913	8.79795	8.23171	9.23688	8.73628	0.428571	0.3	NaN	0.526316	0.48	NaN	NaN
1	713786	'G'	'GGCT'	1	95	0	18	20	20	13	13	14	12	48	57	50	36	57	40	32	NaN	NaN	0	0	0	0	0	0	0	1	712715	716162	6.65065	7.66808	6.38938	5.77753	6.06377	5.82726	5.3653	0.375	0.350877	0.4	0.361111	0.22807	0.35	0.375
1	839897	'G'	'GCCT'	1	39	0	0	6	0	0	0	0	0	NaN	15	NaN	NaN	NaN	NaN	NaN	0.552942	0.197953	0	1	0	0	0	0	0	1	839738	843062	3.22075	3.13656	2.21609	1.7814	2.49517	1.88735	1.70948	NaN	0.4	NaN	NaN	NaN	NaN	NaN
1	839912	'GGCC'	'G'	1	0	0	0	6	0	0	0	0	0	NaN	10	NaN	NaN	NaN	NaN	NaN	0.552942	0.197953	0	1	0	0	0	0	0	1	839738	843062	3.22075	3.13656	2.21609	1.7814	2.49517	1.88735	1.70948	NaN	0.6	NaN	NaN	NaN	NaN	NaN
1	902756	'AC'	'A'	1	0	1	0	10	0	0	0	0	0	NaN	10	NaN	NaN	NaN	NaN	NaN	0.802765	0.0297447	0	1	0	0	0	0	0	1	900912	903631	10.454	12.8321	8.12703	6.9235	6.34557	6.16251	6.2302	NaN	1	NaN	NaN	NaN	NaN	NaN
1	948976	'TG'	'T'	1	0	1	0	0	24	25	13	24	16	NaN	NaN	52	47	43	39	35	-0.949134	0.00109037	0	0	1	1	1	1	1	1	947942	950676	16.576	19.4588	12.7858	11.6345	12.5148	12.2272	11.4368	NaN	NaN	0.461538	0.531915	0.302326	0.615385	0.457143
1	1103690	'T'	'TCA'	1	0	1	11	7	11	0	8	0	0	23	16	23	NaN	16	NaN	NaN	0.548015	0.20282	1	1	1	0	1	0	0	1	1091679	1107859	12.0461	12.9067	12.851	11.5628	11.5029	12.1128	11.3652	0.478261	0.4375	0.478261	NaN	0.5	NaN	NaN
1	1209598	'C'	'CG'	1	0	0	0	0	0	0	8	0	0	NaN	NaN	NaN	NaN	25	NaN	NaN	-0.19621	0.673279	0	0	0	0	1	0	0	1	1206469	1210048	5.58553	6.50701	5.77703	4.51096	4.93185	4.60525	4.87162	NaN	NaN	NaN	NaN	0.32	NaN	NaN
1	1311058	'TA'	'T'	1	38	1	42	40	16	24	24	18	14	53	60	33	44	42	38	25	NaN	NaN	1	1	1	1	1	1	1	1	1308966	1312282	5.78644	7.09404	5.6929	5.20494	5.81307	5.45996	5.77942	0.792453	0.666667	0.484848	0.545455	0.571429	0.473684	0.56
1	1583669	'C'	'CT'	1	97	0	14	11	13	15	19	15	8	14	11	13	16	19	16	8	NaN	NaN	0	0	0	0	0	0	0	1	1581608	1584844	6.48201	8.29744	8.24111	6.66287	6.96777	6.91285	6.22764	1	1	1	0.9375	1	0.9375	1
1	1590811	'CGATG'	'C'	1	100	0	7	0	7	0	10	6	9	12	NaN	10	NaN	17	16	12	NaN	NaN	0	0	0	0	0	0	0	1	1588881	1592207	6.70643	8.2305	6.65179	5.87588	6.34696	6.51902	5.79388	0.583333	NaN	0.7	NaN	0.588235	0.375	0.75
1	1622184	'GA'	'G'	1	98	1	0	0	0	0	0	6	0	NaN	NaN	NaN	NaN	NaN	12	NaN	NaN	NaN	0	0	0	0	0	0	0	1	1621755	1625583	11.1453	11.6202	9.86986	10.322	10.7357	11.4006	9.84727	NaN	NaN	NaN	NaN	NaN	0.5	NaN
1	1624339	'GT'	'G'	1	100	1	0	0	0	0	0	18	0	NaN	NaN	NaN	NaN	NaN	30	NaN	NaN	NaN	0	0	0	0	0	0	0	1	1621755	1625583	11.1453	11.6202	9.86986	10.322	10.7357	11.4006	9.84727	NaN	NaN	NaN	NaN	NaN	0.6	NaN
1	1624695	'GT'	'G'	1	99	0	11	0	7	0	8	9	0	25	NaN	20	NaN	20	19	NaN	NaN	NaN	0	0	0	0	0	0	0	1	1621755	1625583	11.1453	11.6202	9.86986	10.322	10.7357	11.4006	9.84727	0.44	NaN	0.35	NaN	0.4	0.473684	NaN
1	1647108	'TGCACAC'	'T'	1	100	0	11	9	8	12	0	10	8	13	10	8	12	NaN	10	11	NaN	NaN	0	0	0	0	0	0	0	1	1643245	1649661	1.11852	1.39247	1.42854	1.14242	1.27664	1.16238	0.9628	0.846154	0.9	1	1	NaN	1	0.727273
1	1647455	'TC'	'T'	1	86	0	20	18	18	19	23	10	10	21	19	22	20	23	11	10	NaN	NaN	0	0	0	0	0	0	0	1	1643245	1649661	1.11852	1.39247	1.42854	1.14242	1.27664	1.16238	0.9628	0.952381	0.947368	0.818182	0.95	1	0.909091	1
1	1647893	'C'	'CTTTCTT'	1	0	0	15	11	7	7	12	8	6	15	11	8	7	13	8	7	0.288113	0.530929	1	1	0	0	1	0	0	1	1643245	1649661	1.11852	1.39247	1.42854	1.14242	1.27664	1.16238	0.9628	1	1	0.875	1	0.923077	1	0.857143
1	1647968	'C'	'CAT'	1	54	0	0	6	12	5	11	0	0	NaN	6	14	6	12	NaN	NaN	NaN	NaN	0	0	0	0	0	0	0	1	1643245	1649661	1.11852	1.39247	1.42854	1.14242	1.27664	1.16238	0.9628	NaN	1	0.857143	0.833333	0.916667	NaN	NaN
1	1675467	'A'	'AC'	1	97	0	8	7	0	6	9	0	8	15	12	NaN	8	14	NaN	10	NaN	NaN	0	0	0	0	0	0	0	1	1675021	1679109	10.2067	11.1633	9.15065	9.23699	9.44643	10.467	8.66855	0.533333	0.583333	NaN	0.75	0.642857	NaN	0.8
1	1675491	'GAGA'	'G'	1	98	0	7	0	0	0	9	0	7	13	NaN	NaN	NaN	15	NaN	10	NaN	NaN	0	0	0	0	0	0	0	1	1675021	1679109	10.2067	11.1633	9.15065	9.23699	9.44643	10.467	8.66855	0.538462	NaN	NaN	NaN	0.6	NaN	0.7
1	1677614	'G'	'GT'	1	95	1	0	0	6	0	0	10	0	NaN	NaN	20	NaN	NaN	28	NaN	NaN	NaN	0	0	0	0	0	0	0	1	1675021	1679109	10.2067	11.1633	9.15065	9.23699	9.44643	10.467	8.66855	NaN	NaN	0.3	NaN	NaN	0.357143	NaN
1	1711106	'T'	'TTG'	1	38	0	0	11	0	0	0	0	0	NaN	40	NaN	NaN	NaN	NaN	NaN	0.823167	0.022905	0	1	0	0	0	0	0	1	1706545	1717202	10.2522	11.5701	9.81261	9.58975	9.66185	10.1103	8.73172	NaN	0.275	NaN	NaN	NaN	NaN	NaN
1	2162240	'C'	'CA'	1	0	0	0	0	0	6	0	0	0	NaN	NaN	NaN	17	NaN	NaN	NaN	-0.36031	0.427239	0	0	0	1	0	0	0	1	2158050	2167011	9.76671	10.2657	8.82674	9.15209	9.59696	9.89839	9.33233	NaN	NaN	NaN	0.352941	NaN	NaN	NaN
1	2380938	'AAACC'	'A'	1	72	0	9	0	0	10	0	6	0	10	NaN	NaN	16	NaN	6	NaN	NaN	NaN	0	0	0	0	0	0	0	1	2379330	2385218	3.37994	3.17257	1.42937	6.12951	2.31497	2.11255	3.62097	0.9	NaN	NaN	0.625	NaN	1	NaN
1	2458045	'G'	'GC'	1	0	0	0	0	11	0	0	0	0	NaN	NaN	35	NaN	NaN	NaN	NaN	0.360759	0.42662	0	0	1	0	0	0	0	1	2456461	2458968	3.62075	4.73297	4.03353	2.88064	2.95891	2.94114	2.97019	NaN	NaN	0.314286	NaN	NaN	NaN	NaN
1	2480246	'C'	'CA'	1	68	1	12	11	0	16	7	9	6	29	32	NaN	35	25	27	15	NaN	NaN	0	0	0	0	0	0	0	1	2475283	2482780	8.39208	9.64903	8.76128	9.40164	8.72124	9.20276	8.15045	0.413793	0.34375	NaN	0.457143	0.28	0.333333	0.4
1	2985894	'CG'	'C'	1	0	0	0	0	0	0	0	0	7	NaN	NaN	NaN	NaN	NaN	NaN	11	0.731957	0.0614574	0	0	0	0	0	0	1	1	2985569	2987542	1.71928	2.2301	2.25232	2.31435	2.91455	1.82656	3.30868	NaN	NaN	NaN	NaN	NaN	NaN	0.636364
1	3230637	'G'	'GGGGGT'	1	0	0	8	6	0	12	8	0	0	11	9	NaN	16	10	NaN	NaN	0.346733	0.446104	1	0	0	1	1	0	0	1	3228679	3231633	9.69251	10.0115	9.19663	11.766	10.2146	10.3855	10.5495	0.727273	0.666667	NaN	0.75	0.8	NaN	NaN
1	3237952	'C'	'CTA'	1	46	0	20	21	11	20	21	17	11	33	29	17	27	29	25	18	NaN	NaN	1	1	1	1	1	1	1	1	3235102	3241963	12.9595	11.6889	10.5889	13.7799	14.1683	13.7258	12.5948	0.606061	0.724138	0.647059	0.740741	0.724138	0.68	0.611111
1	3238188	'CAT'	'C'	1	0	0	14	10	7	23	19	15	12	25	14	20	33	35	27	20	NaN	NaN	1	1	1	1	1	1	1	1	3235102	3241963	12.9595	11.6889	10.5889	13.7799	14.1683	13.7258	12.5948	0.56	0.714286	0.35	0.69697	0.542857	0.555556	0.6
1	3252166	'AACACAC'	'A'	1	0	0	8	7	8	8	11	0	6	14	12	16	14	23	NaN	10	-0.323671	0.478844	1	1	1	1	1	0	1	1	3249775	3252945	10.8619	7.70163	12.1542	11.2159	13.9561	12.8636	11.167	0.571429	0.583333	0.5	0.571429	0.478261	NaN	0.6
1	3252908	'ATG'	'A'	1	34	0	0	0	0	11	7	8	7	NaN	NaN	NaN	16	8	12	7	0.215824	0.64208	0	0	0	1	0	1	0	1	3249775	3252945	10.8619	7.70163	12.1542	11.2159	13.9561	12.8636	11.167	NaN	NaN	NaN	0.6875	0.875	0.666667	1
1	3816587	'GC'	'G'	1	0	1	22	20	14	16	20	12	11	51	55	31	35	47	32	26	NaN	NaN	1	1	1	1	1	1	1	1	3815751	3821327	13.3427	13.4989	10.7938	10.0015	11.9047	12.5799	9.11574	0.431373	0.363636	0.451613	0.457143	0.425532	0.375	0.423077
1	4327404	'AT'	'A'	1	0	1	8	0	6	0	8	6	0	13	NaN	7	NaN	10	9	NaN	0.152905	0.743445	1	0	0	0	1	0	0	1	4327090	4329379	5.0369	3.05519	4.97378	6.93608	6.82708	6.91101	5.55005	0.615385	NaN	0.857143	NaN	0.8	0.666667	NaN
1	5447233	'G'	'GTC'	1	76	0	0	0	7	8	11	11	0	NaN	NaN	13	16	24	21	NaN	NaN	NaN	0	0	0	0	0	0	0	1	5446974	5450317	4.5328	3.50271	5.96812	13.2568	8.65855	8.07443	11.3705	NaN	NaN	0.538462	0.5	0.458333	0.52381	NaN
1	5447345	'C'	'CTG'	1	75	0	23	27	30	24	31	35	32	35	34	41	49	50	48	48	NaN	NaN	0	0	0	0	0	0	0	1	5446974	5450317	4.5328	3.50271	5.96812	13.2568	8.65855	8.07443	11.3705	0.657143	0.794118	0.731707	0.489796	0.62	0.729167	0.666667
1	5447376	'GTGTGTATC'	'G'	1	75	0	0	8	0	0	0	10	9	NaN	26	NaN	NaN	NaN	35	44	NaN	NaN	0	0	0	0	0	0	0	1	5446974	5450317	4.5328	3.50271	5.96812	13.2568	8.65855	8.07443	11.3705	NaN	0.307692	NaN	NaN	NaN	0.285714	0.204545
1	5447442	'T'	'TG'	1	84	0	12	0	6	17	13	13	14	26	NaN	16	36	30	28	33	NaN	NaN	0	0	0	0	0	0	0	1	5446974	5450317	4.5328	3.50271	5.96812	13.2568	8.65855	8.07443	11.3705	0.461538	NaN	0.375	0.472222	0.433333	0.464286	0.424242
1	5488948	'AG'	'A'	1	48	1	7	7	6	13	9	0	0	17	17	13	25	23	NaN	NaN	-0.458313	0.301016	1	1	1	1	1	0	0	1	5488171	5492572	8.64747	7.05988	8.32978	12.816	10.5884	11.2359	11.6291	0.411765	0.411765	0.461538	0.52	0.391304	NaN	NaN
1	5488959	'AAG'	'A'	1	54	0	6	12	0	9	9	8	7	18	20	NaN	23	19	19	14	NaN	NaN	0	0	0	0	0	0	0	1	5488171	5492572	8.64747	7.05988	8.32978	12.816	10.5884	11.2359	11.6291	0.333333	0.6	NaN	0.391304	0.473684	0.421053	0.5
1	5491278	'C'	'CG'	1	0	1	0	0	0	0	6	0	0	NaN	NaN	NaN	NaN	15	NaN	NaN	0.116019	0.804362	0	0	0	0	1	0	0	1	5488171	5492572	8.64747	7.05988	8.32978	12.816	10.5884	11.2359	11.6291	NaN	NaN	NaN	NaN	0.4	NaN	NaN
1	5992132	'CA'	'C'	1	57	1	0	0	0	0	9	0	0	NaN	NaN	NaN	NaN	14	NaN	NaN	NaN	NaN	0	0	0	0	0	0	0	1	5991529	6000390	5.67722	5.40219	8.45283	8.89271	9.61822	9.15287	7.60907	NaN	NaN	NaN	NaN	0.642857	NaN	NaN
1	5992132	'CAA'	'C'	1	56	1	0	0	7	0	0	0	0	NaN	NaN	11	NaN	NaN	NaN	NaN	NaN	NaN	0	0	0	0	0	0	0	1	5991529	6000390	5.67722	5.40219	8.45283	8.89271	9.61822	9.15287	7.60907	NaN	NaN	0.636364	NaN	NaN	NaN	NaN
1	6015089	'GA'	'G'	1	60	1	0	0	8	6	0	0	0	NaN	NaN	16	13	NaN	NaN	NaN	NaN	NaN	0	0	0	0	0	0	0	1	6008228	6020690	4.62014	3.88546	7.39739	7.77251	7.67546	7.36516	6.95722	NaN	NaN	0.5	0.461538	NaN	NaN	NaN
1	6016119	'TGG'	'T'	1	0	1	0	0	0	8	0	0	0	NaN	NaN	NaN	19	NaN	NaN	NaN	0.34649	0.446444	0	0	0	1	0	0	0	1	6008228	6020690	4.62014	3.88546	7.39739	7.77251	7.67546	7.36516	6.95722	NaN	NaN	NaN	0.421053	NaN	NaN	NaN
1	6219287	'TCA'	'T'	1	52	0	0	0	0	0	8	0	6	NaN	NaN	NaN	NaN	16	NaN	6	NaN	NaN	0	0	0	0	0	0	0	NaN	NaN	NaN	NaN	NaN	NaN	NaN	NaN	NaN	NaN	NaN	NaN	NaN	NaN	0.5	NaN	1
1	6674479	'G'	'GC'	1	0	1	0	8	7	0	0	0	0	NaN	35	26	NaN	NaN	NaN	NaN	0.743807	0.0552725	0	1	1	0	0	0	0	1	6672258	6675905	7.16607	8.3826	7.07299	5.36612	6.27989	6.02084	5.10986	NaN	0.228571	0.269231	NaN	NaN	NaN	NaN
1	6844978	'A'	'AC'	1	0	0	0	0	0	7	0	0	0	NaN	NaN	NaN	32	NaN	NaN	NaN	-0.62228	0.135621	0	0	0	1	0	0	0	1	6843528	6847238	5.48723	6.67979	5.53271	4.39466	4.98244	5.56262	5.08019	NaN	NaN	NaN	0.21875	NaN	NaN	NaN
1	8153519	'C'	'CA'	1	61	1	11	8	0	0	10	0	0	22	15	NaN	NaN	25	NaN	NaN	NaN	NaN	0	0	0	0	0	0	0	1	8149128	8159975	7.98203	8.50268	6.92374	7.77641	7.73822	7.77153	6.33645	0.5	0.533333	NaN	NaN	0.4	NaN	NaN
1	8182042	'TA'	'T'	1	56	1	0	0	15	12	9	0	0	NaN	NaN	29	32	37	NaN	NaN	NaN	NaN	0	0	0	0	0	0	0	1	8175481	8184161	6.88392	6.04608	6.94009	8.18469	8.33958	7.96451	7.24716	NaN	NaN	0.517241	0.375	0.243243	NaN	NaN
1	8227929	'TA'	'T'	1	56	1	7	0	0	0	15	0	0	25	NaN	NaN	NaN	30	NaN	NaN	NaN	NaN	0	0	0	0	0	0	0	1	8224545	8231583	8.62331	6.98741	5.70956	7.32047	7.827	6.68252	6.80611	0.28	NaN	NaN	NaN	0.5	NaN	NaN
1	8482874	'T'	'TA'	1	0	1	0	0	9	7	8	0	0	NaN	NaN	32	20	29	NaN	NaN	-0.281835	0.540316	0	0	1	1	1	0	0	1	8479243	8485787	5.45169	8.03127	5.80084	4.07854	4.12767	4.36933	3.9377	NaN	NaN	0.28125	0.35	0.275862	NaN	NaN
1	8586020	'TC'	'T'	1	0	0	0	0	0	0	0	9	0	NaN	NaN	NaN	NaN	NaN	23	NaN	0.160523	0.730985	0	0	0	0	0	1	0	1	8584532	8587012	3.24423	3.48538	2.35584	2.21611	2.47019	2.85112	1.84989	NaN	NaN	NaN	NaN	NaN	0.391304	NaN
1	8937935	'CA'	'C'	1	0	1	26	15	15	12	12	0	0	37	22	24	17	23	NaN	NaN	0.445423	0.316551	1	1	1	1	1	0	0	1	8928463	8942165	6.78923	7.66625	6.65691	7.24749	6.89419	7.01805	6.27612	0.702703	0.681818	0.625	0.705882	0.521739	NaN	NaN
1	9224654	'CA'	'C'	1	50	1	27	21	10	25	25	21	16	37	25	17	36	33	24	22	NaN	NaN	1	1	1	1	1	1	1	1	9220575	9228450	10.7087	11.2321	8.88945	10.2859	9.73454	9.49845	8.84853	0.72973	0.84	0.588235	0.694444	0.757576	0.875	0.727273
1	9225730	'CT'	'C'	1	42	1	0	0	6	0	0	0	0	NaN	NaN	15	NaN	NaN	NaN	NaN	-0.486395	0.268374	0	0	1	0	0	0	0	1	9220575	9228450	10.7087	11.2321	8.88945	10.2859	9.73454	9.49845	8.84853	NaN	NaN	0.4	NaN	NaN	NaN	NaN
1	9296727	'TAA'	'T'	1	0	1	0	0	0	0	6	0	0	NaN	NaN	NaN	NaN	23	NaN	NaN	0.298775	0.515116	0	0	0	0	1	0	0	1	9290886	9306544	5.87088	6.35054	7.89106	7.14621	7.39352	7.25931	6.5473	NaN	NaN	NaN	NaN	0.26087	NaN	NaN
1	9301474	'C'	'CT'	1	65	1	0	0	0	6	0	0	0	NaN	NaN	NaN	11	NaN	NaN	NaN	NaN	NaN	0	0	0	0	0	0	0	1	9290886	9306544	5.87088	6.35054	7.89106	7.14621	7.39352	7.25931	6.5473	NaN	NaN	NaN	0.545455	NaN	NaN	NaN
1	9311133	'G'	'GC'	1	0	1	0	0	16	18	23	22	15	NaN	NaN	58	53	78	61	46	0.324163	0.478137	0	0	1	1	1	1	1	1	9308090	9313875	9.02831	9.16632	10.3694	9.54386	10.8658	10.2513	7.8407	NaN	NaN	0.275862	0.339623	0.294872	0.360656	0.326087
1	9355276	'AGT'	'A'	1	51	0	36	21	14	33	28	25	10	38	24	16	37	31	28	10	NaN	NaN	0	0	0	0	0	0	0	1	9351359	9364394	9.23168	9.85152	7.85017	9.07108	8.58216	8.15834	7.91074	0.947368	0.875	0.875	0.891892	0.903226	0.892857	1
1	9466037	'C'	'CA'	1	79	1	8	0	0	0	0	0	0	13	NaN	NaN	NaN	NaN	NaN	NaN	NaN	NaN	0	0	0	0	0	0	0	1	9457531	9468096	8.17337	7.39289	8.83662	11.2796	11.4999	10.6933	9.42255	0.615385	NaN	NaN	NaN	NaN	NaN	NaN
1	9471332	'CACA'	'C'	1	42	0	0	0	0	0	6	0	0	NaN	NaN	NaN	NaN	11	NaN	NaN	0.520729	0.230791	0	0	0	0	1	0	0	1	9469928	9477208	6.32417	6.09656	6.94004	8.68958	8.94108	8.63026	7.05023	NaN	NaN	NaN	NaN	0.545455	NaN	NaN
1	9945994	'GA'	'G'	1	52	1	0	0	8	0	0	0	0	NaN	NaN	11	NaN	NaN	NaN	NaN	NaN	NaN	0	0	0	0	0	0	0	1	9945522	9947867	4.63321	6.21026	5.90911	4.99297	4.72708	4.23534	3.88259	NaN	NaN	0.727273	NaN	NaN	NaN	NaN
1	9960129	'GA'	'G'	1	58	1	0	0	7	6	8	8	0	NaN	NaN	18	11	19	10	NaN	NaN	NaN	0	0	0	0	0	0	0	1	9958051	9962558	6.8367	6.98688	6.23895	6.39284	6.81127	6.22156	5.41941	NaN	NaN	0.388889	0.545455	0.421053	0.8	NaN
1	10271757	'CT'	'C'	1	0	1	0	0	7	0	7	6	0	NaN	NaN	15	NaN	13	12	NaN	0.000997315	0.998307	0	0	1	0	1	1	0	1	10269291	10272921	7.64802	8.56618	7.93159	6.92742	7.30822	7.42105	7.06868	NaN	NaN	0.466667	NaN	0.538462	0.5	NaN
1	10818373	'T'	'TTCTCTC'	1	0	0	0	0	13	0	0	0	0	NaN	NaN	23	NaN	NaN	NaN	NaN	0.0957612	0.838175	0	0	1	0	0	0	0	1	10814792	10828436	6.70213	7.15345	6.65957	6.55417	6.59657	6.47098	5.93022	NaN	NaN	0.565217	NaN	NaN	NaN	NaN
1	10851801	'GGAGA'	'G'	1	39	0	7	10	0	10	0	8	0	8	11	NaN	11	NaN	10	NaN	0.229568	0.620462	0	1	0	1	0	1	0	1	10848118	10857279	6.21717	6.44081	5.61882	5.52272	5.58561	5.49455	5.04405	0.875	0.909091	NaN	0.909091	NaN	0.8	NaN
1	10856513	'TG'	'T'	1	0	1	45	35	33	32	39	26	22	46	35	34	34	41	28	25	NaN	NaN	1	1	1	1	1	1	1	1	10848118	10857279	6.21717	6.44081	5.61882	5.52272	5.58561	5.49455	5.04405	0.978261	1	0.970588	0.941176	0.95122	0.928571	0.88
1	10927635	'A'	'AC'	1	0	1	0	0	6	0	0	0	0	NaN	NaN	10	NaN	NaN	NaN	NaN	0.154647	0.740592	0	0	1	0	0	0	0	1	10926660	10928285	2.42571	1.94997	2.27352	1.81322	2.15376	2.48832	2.21467	NaN	NaN	0.6	NaN	NaN	NaN	NaN
1	10977845	'G'	'GAAAATTGTCAAC'	1	44	0	0	0	8	14	15	8	8	NaN	NaN	9	17	18	13	9	0.745906	0.0542138	0	0	0	1	1	1	0	1	10975890	10978810	2.22955	1.46224	3.9934	5.2104	6.45842	7.30263	5.57185	NaN	NaN	0.888889	0.823529	0.833333	0.615385	0.888889
1	11036394	'CT'	'C'	1	52	1	0	0	0	0	9	9	0	NaN	NaN	NaN	NaN	19	14	NaN	NaN	NaN	0	0	0	0	0	0	0	1	11035246	11037031	6.74076	5.91271	4.54526	6.9898	7.57482	8.04448	5.27788	NaN	NaN	NaN	NaN	0.473684	0.642857	NaN
1	11038766	'CA'	'C'	1	56	1	0	0	0	0	7	0	0	NaN	NaN	NaN	NaN	19	NaN	NaN	NaN	NaN	0	0	0	0	0	0	0	1	11038309	11041042	5.68673	4.17879	4.23913	7.42238	8.5013	8.38601	6.58569	NaN	NaN	NaN	NaN	0.368421	NaN	NaN
1	11796660	'TC'	'T'	1	0	1	0	0	11	12	8	9	0	NaN	NaN	25	39	32	27	NaN	-0.391764	0.384762	0	0	1	1	1	1	0	1	11795549	11797570	6.2829	6.29822	4.83006	5.76675	4.94845	5.34959	4.60949	NaN	NaN	0.44	0.307692	0.25	0.333333	NaN
1	11796931	'CGGGTCT'	'C'	1	0	0	0	9	0	9	0	7	7	NaN	14	NaN	10	NaN	10	11	0.117732	0.801515	0	1	0	1	0	1	1	1	11795549	11797570	6.2829	6.29822	4.83006	5.76675	4.94845	5.34959	4.60949	NaN	0.642857	NaN	0.9	NaN	0.7	0.636364
1	11984424	'A'	'AG'	1	53	0	9	13	8	7	13	8	0	9	13	8	7	14	8	NaN	NaN	NaN	0	0	0	0	0	0	0	1	11983392	11989412	7.00397	7.95555	7.60416	8.44348	8.53063	8.13693	7.18286	1	1	1	1	0.928571	1	NaN
1	11994098	'GA'	'G'	1	0	1	0	0	6	0	0	0	0	NaN	NaN	15	NaN	NaN	NaN	NaN	0.42483	0.342066	0	0	1	0	0	0	0	1	11993935	11995658	8.28671	9.98598	9.38847	7.79581	8.27043	7.61536	6.36873	NaN	NaN	0.4	NaN	NaN	NaN	NaN
1	12221069	'CA'	'C'	1	58	1	0	0	8	12	13	14	0	NaN	NaN	26	32	40	29	NaN	NaN	NaN	0	0	0	0	0	0	0	1	12217517	12224661	6.67563	6.43265	7.2749	7.60592	8.44317	7.78911	6.84349	NaN	NaN	0.307692	0.375	0.325	0.482759	NaN
1	12441980	'CT'	'C'	1	0	0	10	10	12	0	11	6	0	18	14	18	NaN	20	10	NaN	0.70602	0.0762409	1	1	1	0	1	1	0	1	12439195	12443180	4.81526	4.3125	3.67213	3.8116	4.19417	4.16379	2.95828	0.555556	0.714286	0.666667	NaN	0.55	0.6	NaN
1	12538122	'GA'	'G'	1	0	0	0	0	8	0	0	0	0	NaN	NaN	16	NaN	NaN	NaN	NaN	0.122277	0.793965	0	0	1	0	0	0	0	1	12531732	12542426	4.00952	2.81515	2.98241	2.44875	2.67608	2.68933	2.09615	NaN	NaN	0.5	NaN	NaN	NaN	NaN
1	12647743	'A'	'AAAAAC'	1	53	0	0	7	0	0	0	0	0	NaN	13	NaN	NaN	NaN	NaN	NaN	NaN	NaN	0	0	0	0	0	0	0	1	12646506	12649287	2.01124	2.42069	1.69692	1.12661	1.04152	0.890419	0.76142	NaN	0.538462	NaN	NaN	NaN	NaN	NaN
1	12676041	'ACC'	'A'	1	0	0	0	6	0	0	0	0	0	NaN	16	NaN	NaN	NaN	NaN	NaN	0.458496	0.300798	0	1	0	0	0	0	0	1	12673878	12680493	10.1937	10.2541	8.26055	9.79184	9.51211	9.64749	8.71406	NaN	0.375	NaN	NaN	NaN	NaN	NaN
1	12676136	'T'	'TC'	1	0	0	7	0	12	8	8	0	0	28	NaN	28	29	33	NaN	NaN	-0.0712612	0.87933	1	0	1	1	1	0	0	1	12673878	12680493	10.1937	10.2541	8.26055	9.79184	9.51211	9.64749	8.71406	0.25	NaN	0.428571	0.275862	0.242424	NaN	NaN
1	15069469	'C'	'CA'	1	0	0	6	6	0	0	0	0	0	10	8	NaN	NaN	NaN	NaN	NaN	0.11374	0.808156	1	0	0	0	0	0	0	1	15068231	15069707	1.44389	1.93379	0.608807	2.2479	0.733892	0.838573	1.17124	0.6	0.75	NaN	NaN	NaN	NaN	NaN
1	15498883	'CAA'	'C'	1	79	1	0	0	0	0	0	6	0	NaN	NaN	NaN	NaN	NaN	22	NaN	NaN	NaN	0	0	0	0	0	0	0	1	15492353	15532082	7.41563	7.47528	6.54407	7.24166	7.66393	7.67661	6.37311	NaN	NaN	NaN	NaN	NaN	0.272727	NaN
1	15500172	'TA'	'T'	1	0	1	0	0	0	11	9	8	0	NaN	NaN	NaN	21	21	14	NaN	0.581154	0.17119	0	0	0	1	1	1	0	1	15492353	15532082	7.41563	7.47528	6.54407	7.24166	7.66393	7.67661	6.37311	NaN	NaN	NaN	0.52381	0.428571	0.571429	NaN
1	15518926	'TTTTC'	'T'	1	49	0	0	0	0	0	6	0	0	NaN	NaN	NaN	NaN	12	NaN	NaN	0.387721	0.390122	0	0	0	0	1	0	0	1	15492353	15532082	7.41563	7.47528	6.54407	7.24166	7.66393	7.67661	6.37311	NaN	NaN	NaN	NaN	0.5	NaN	NaN
1	15744481	'T'	'TTC'	1	0	0	6	0	0	8	0	0	0	12	NaN	NaN	16	NaN	NaN	NaN	0.3116	0.496314	1	0	0	1	0	0	0	1	15735336	15760245	10.5507	11.0253	9.93805	11.9947	11.4227	11.3023	10.4723	0.5	NaN	NaN	0.5	NaN	NaN	NaN
1	15748581	'A'	'AT'	1	0	1	6	0	0	0	0	0	0	18	NaN	NaN	NaN	NaN	NaN	NaN	-0.260332	0.57287	1	0	0	0	0	0	0	1	15735336	15760245	10.5507	11.0253	9.93805	11.9947	11.4227	11.3023	10.4723	0.333333	NaN	NaN	NaN	NaN	NaN	NaN
1	16160201	'T'	'TA'	1	0	1	0	0	10	0	0	0	0	NaN	NaN	17	NaN	NaN	NaN	NaN	-0.462314	0.296263	0	0	1	0	0	0	0	1	16158681	16164139	11.1738	12.6962	10.2538	10.8843	10.8599	11.8788	10.3734	NaN	NaN	0.588235	NaN	NaN	NaN	NaN
1	16162412	'A'	'AGC'	1	0	0	0	8	0	0	8	9	0	NaN	11	NaN	NaN	12	11	NaN	0.705164	0.0767578	0	1	0	0	1	1	0	1	16158681	16164139	11.1738	12.6962	10.2538	10.8843	10.8599	11.8788	10.3734	NaN	0.727273	NaN	NaN	0.666667	0.818182	NaN
1	16162977	'CT'	'C'	1	0	1	7	10	11	0	0	17	0	29	29	23	NaN	NaN	33	NaN	0.491492	0.262631	1	1	1	0	0	1	0	1	16158681	16164139	11.1738	12.6962	10.2538	10.8843	10.8599	11.8788	10.3734	0.241379	0.344828	0.478261	NaN	NaN	0.515152	NaN
1	16469653	'T'	'TGATG'	1	64	0	8	0	7	0	0	0	7	11	NaN	11	NaN	NaN	NaN	10	NaN	NaN	0	0	0	0	0	0	0	1	16464344	16474217	9.0388	11.1991	8.29732	10.1925	8.57754	8.6134	8.3917	0.727273	NaN	0.636364	NaN	NaN	NaN	0.7
1	16492210	'G'	'GCA'	1	0	0	10	14	0	6	13	0	0	26	34	NaN	15	20	NaN	NaN	0.593829	0.159788	1	1	0	1	1	0	0	1	16477246	16492671	10.1263	12.8538	8.49763	9.48738	8.45111	8.72498	7.85231	0.384615	0.411765	NaN	0.4	0.65	NaN	NaN
1	16536270	'TC'	'T'	1	0	1	0	0	6	6	12	0	0	NaN	NaN	13	19	20	NaN	NaN	0.108948	0.816139	0	0	1	1	1	0	0	1	16536168	16539705	9.71572	5.95471	6.72104	10.5329	10.9058	10.1289	10.1383	NaN	NaN	0.461538	0.315789	0.6	NaN	NaN
1	16841490	'GT'	'G'	1	99	1	7	7	10	0	0	6	0	10	12	16	NaN	NaN	11	NaN	NaN	NaN	0	0	0	0	0	0	0	NaN	NaN	NaN	NaN	NaN	NaN	NaN	NaN	NaN	NaN	0.7	0.583333	0.625	NaN	NaN	0.545455	NaN
1	16993008	'C'	'CAGGGTGAGA'	1	91	0	0	0	0	0	0	7	0	NaN	NaN	NaN	NaN	NaN	32	NaN	NaN	NaN	0	0	0	0	0	0	0	1	16991527	16994776	9.41953	9.79615	9.23032	9.49666	9.25534	10.0017	9.85267	NaN	NaN	NaN	NaN	NaN	0.21875	NaN
1	16993190	'T'	'TG'	1	99	0	9	0	0	8	0	0	7	20	NaN	NaN	13	NaN	NaN	11	NaN	NaN	0	0	0	0	0	0	0	1	16991527	16994776	9.41953	9.79615	9.23032	9.49666	9.25534	10.0017	9.85267	0.45	NaN	NaN	0.615385	NaN	NaN	0.636364
1	17027933	'AG'	'A'	1	88	1	12	18	24	17	26	25	14	30	25	32	32	38	34	23	NaN	NaN	0	0	0	0	0	0	0	1	17026613	17029478	12.3458	9.11552	14.6068	14.921	16.1541	16.8447	14.1169	0.4	0.72	0.75	0.53125	0.684211	0.735294	0.608696
1	17027955	'GT'	'G'	1	86	0	0	0	0	0	9	0	0	NaN	NaN	NaN	NaN	43	NaN	NaN	NaN	NaN	0	0	0	0	0	0	0	1	17026613	17029478	12.3458	9.11552	14.6068	14.921	16.1541	16.8447	14.1169	NaN	NaN	NaN	NaN	0.209302	NaN	NaN
1	17054464	'GGTGT'	'G'	1	87	0	0	0	0	6	0	0	0	NaN	NaN	NaN	10	NaN	NaN	NaN	NaN	NaN	0	0	0	0	0	0	0	1	17053715	17055413	2.67241	2.96122	4.32226	3.36119	3.50899	2.835	2.8468	NaN	NaN	NaN	0.6	NaN	NaN	NaN
1	17066307	'C'	'CA'	1	99	1	0	7	0	0	0	6	0	NaN	11	NaN	NaN	NaN	15	NaN	NaN	NaN	0	0	0	0	0	0	0	1	17065392	17068861	8.66372	9.13732	8.86106	9.05531	8.5544	9.58972	9.23818	NaN	0.636364	NaN	NaN	NaN	0.4	NaN
1	17067263	'G'	'GC'	1	99	0	8	8	7	6	10	8	9	16	13	14	13	18	13	11	NaN	NaN	0	0	0	0	0	0	0	1	17065392	17068861	8.66372	9.13732	8.86106	9.05531	8.5544	9.58972	9.23818	0.5	0.615385	0.5	0.461538	0.555556	0.615385	0.818182
1	17067435	'G'	'GTTCTCACCC'	1	91	0	0	0	0	0	7	0	0	NaN	NaN	NaN	NaN	33	NaN	NaN	NaN	NaN	0	0	0	0	0	0	0	1	17065392	17068861	8.66372	9.13732	8.86106	9.05531	8.5544	9.58972	9.23818	NaN	NaN	NaN	NaN	0.212121	NaN	NaN
1	17090902	'A'	'AT'	1	98	0	24	24	13	22	23	22	15	84	78	48	69	91	66	62	NaN	NaN	0	0	0	0	0	0	0	1	17088683	17095986	15.6068	14.8239	10.4064	13.8225	14.0358	14.7341	13.534	0.285714	0.307692	0.270833	0.318841	0.252747	0.333333	0.241935
1	17091969	'TG'	'T'	1	98	0	43	25	17	31	36	28	23	98	67	57	63	82	74	55	NaN	NaN	0	0	0	0	0	0	0	1	17088683	17095986	15.6068	14.8239	10.4064	13.8225	14.0358	14.7341	13.534	0.438776	0.373134	0.298246	0.492063	0.439024	0.378378	0.418182
1	17230345	'CTTT'	'C'	1	0	1	0	9	0	0	0	0	0	NaN	13	NaN	NaN	NaN	NaN	NaN	0.436204	0.327869	0	1	0	0	0	0	0	1	17229706	17232837	9.39369	9.9226	10.0167	9.07424	9.09155	9.6228	8.35269	NaN	0.692308	NaN	NaN	NaN	NaN	NaN
1	17231214	'AG'	'A'	1	0	0	19	20	28	24	15	24	11	71	68	69	60	69	67	47	NaN	NaN	1	1	1	1	1	1	1	1	17229706	17232837	9.39369	9.9226	10.0167	9.07424	9.09155	9.6228	8.35269	0.267606	0.294118	0.405797	0.4	0.217391	0.358209	0.234043
1	17231625	'TC'	'T'	1	61	0	0	8	0	0	0	0	7	NaN	26	NaN	NaN	NaN	NaN	22	NaN	NaN	0	0	0	0	0	0	0	1	17229706	17232837	9.39369	9.9226	10.0167	9.07424	9.09155	9.6228	8.35269	NaN	0.307692	NaN	NaN	NaN	NaN	0.318182
1	17528895	'CT'	'C'	1	46	1	0	0	0	7	0	0	0	NaN	NaN	NaN	13	NaN	NaN	NaN	0.0213019	0.963845	0	0	0	1	0	0	0	1	17524757	17537863	10.7143	13.4787	11.6552	9.49209	6.95958	6.05831	7.15409	NaN	NaN	NaN	0.538462	NaN	NaN	NaN
1	17763978	'GT'	'G'	1	0	0	20	17	7	10	9	15	8	22	23	13	12	11	21	10	NaN	NaN	1	1	1	1	1	1	1	1	17763322	17769211	8.52239	9.11569	7.54428	7.29194	7.8816	8.57492	9.14081	0.909091	0.73913	0.538462	0.833333	0.818182	0.714286	0.8
1	19382396	'CA'	'C'	1	50	1	0	0	9	0	0	0	0	NaN	NaN	14	NaN	NaN	NaN	NaN	0.958932	0.000642086	0	0	1	0	0	0	0	1	19379940	19383226	1.87665	2.08864	8.47291	3.12723	3.55773	3.3243	3.07182	NaN	NaN	0.642857	NaN	NaN	NaN	NaN
1	19383723	'CA'	'C'	1	59	1	0	0	7	0	0	0	0	NaN	NaN	11	NaN	NaN	NaN	NaN	NaN	NaN	0	0	0	0	0	0	0	1	19383229	19383781	0.995216	0.995077	4.83299	2.68974	2.07323	1.49316	1.91525	NaN	NaN	0.636364	NaN	NaN	NaN	NaN
1	19388013	'C'	'CCATCATCAT'	1	43	0	0	0	7	0	0	0	0	NaN	NaN	19	NaN	NaN	NaN	NaN	0.764122	0.0454951	0	0	1	0	0	0	0	1	19387534	19397925	8.99648	9.32461	15.7098	10.6608	13.1828	12.5568	10.6029	NaN	NaN	0.368421	NaN	NaN	NaN	NaN
1	19389867	'T'	'TC'	1	0	0	0	0	10	0	0	6	0	NaN	NaN	36	NaN	NaN	17	NaN	0.732285	0.0612811	0	0	1	0	0	1	0	1	19387534	19397925	8.99648	9.32461	15.7098	10.6608	13.1828	12.5568	10.6029	NaN	NaN	0.277778	NaN	NaN	0.352941	NaN
1	19390190	'A'	'ACAACT'	1	0	0	10	10	36	16	32	15	10	11	11	46	18	35	17	15	NaN	NaN	1	1	1	1	1	1	1	1	19387534	19397925	8.99648	9.32461	15.7098	10.6608	13.1828	12.5568	10.6029	0.909091	0.909091	0.782609	0.888889	0.914286	0.882353	0.666667
1	19598050	'C'	'CA'	1	62	1	0	8	0	0	0	0	0	NaN	13	NaN	NaN	NaN	NaN	NaN	NaN	NaN	0	0	0	0	0	0	0	1	19595844	19601309	8.91079	11.0453	9.97108	7.59031	7.32219	7.17554	5.83887	NaN	0.615385	NaN	NaN	NaN	NaN	NaN
1	19793552	'T'	'TTTTA'	1	49	0	9	0	0	0	0	0	0	12	NaN	NaN	NaN	NaN	NaN	NaN	0.434165	0.330396	1	0	0	0	0	0	0	1	19791656	19797996	6.89281	7.93426	5.61719	4.47783	4.74371	4.57935	3.88065	0.75	NaN	NaN	NaN	NaN	NaN	NaN
1	20091938	'A'	'ATG'	1	0	0	7	8	0	0	0	0	0	31	30	NaN	NaN	NaN	NaN	NaN	0.978112	0.000134536	1	1	0	0	0	0	0	1	20088853	20094394	4.5598	4.84168	1.9876	2.67913	2.14773	2.31931	1.93659	0.225806	0.266667	NaN	NaN	NaN	NaN	NaN
1	20091950	'T'	'TTGGCAATGTC'	1	0	0	10	0	0	0	9	0	0	31	NaN	NaN	NaN	18	NaN	NaN	0.236361	0.609855	1	0	0	0	1	0	0	1	20088853	20094394	4.5598	4.84168	1.9876	2.67913	2.14773	2.31931	1.93659	0.322581	NaN	NaN	NaN	0.5	NaN	NaN
1	20274662	'GT'	'G'	1	69	1	0	0	6	0	8	0	0	NaN	NaN	12	NaN	19	NaN	NaN	NaN	NaN	0	0	0	0	0	0	0	1	20268588	20280183	2.95641	4.34318	4.17018	2.48067	4.15433	3.48202	2.29558	NaN	NaN	0.5	NaN	0.421053	NaN	NaN
1	20305466	'GCACACA'	'G'	1	0	0	20	24	30	15	30	16	10	56	57	59	37	71	37	25	NaN	NaN	1	1	1	1	1	1	1	1	20297910	20310442	7.12296	8.51782	7.60321	5.37243	7.72241	6.55319	5.06483	0.357143	0.421053	0.508475	0.405405	0.422535	0.432432	0.4
1	20309214	'GTT'	'G'	1	58	1	0	0	6	0	0	6	0	NaN	NaN	13	NaN	NaN	8	NaN	NaN	NaN	0	0	0	0	0	0	0	1	20297910	20310442	7.12296	8.51782	7.60321	5.37243	7.72241	6.55319	5.06483	NaN	NaN	0.461538	NaN	NaN	0.75	NaN
1	20558814	'CA'	'C'	1	0	1	0	0	0	0	6	0	0	NaN	NaN	NaN	NaN	14	NaN	NaN	-0.158015	0.735083	0	0	0	0	1	0	0	1	20557925	20561259	4.62067	5.61789	4.66605	5.52728	4.47534	4.11826	3.92743	NaN	NaN	NaN	NaN	0.428571	NaN	NaN
1	21502724	'T'	'TGCCGCC'	1	65	0	0	10	0	0	9	0	0	NaN	21	NaN	NaN	25	NaN	NaN	NaN	NaN	0	0	0	0	0	0	0	1	21500656	21504458	5.63186	6.60088	5.66816	4.5747	4.98249	4.71155	4.94801	NaN	0.47619	NaN	NaN	0.36	NaN	NaN
1	21502724	'TGCC'	'T'	1	59	0	6	0	8	9	0	9	8	20	NaN	26	17	NaN	18	24	NaN	NaN	0	0	0	0	0	0	0	1	21500656	21504458	5.63186	6.60088	5.66816	4.5747	4.98249	4.71155	4.94801	0.3	NaN	0.307692	0.529412	NaN	0.5	0.333333
1	21589854	'A'	'AT'	1	37	1	7	7	0	6	8	0	0	14	10	NaN	12	16	NaN	NaN	0.795534	0.0324114	1	1	0	1	1	0	0	1	21586184	21591026	8.90173	9.35499	8.73172	9.23034	8.71175	8.21794	8.12812	0.5	0.7	NaN	0.5	0.5	NaN	NaN
1	22254026	'AC'	'A'	1	0	1	24	27	0	0	28	0	9	27	27	NaN	NaN	29	NaN	9	0.689368	0.0866341	1	1	0	0	1	0	0	1	22246171	22264764	7.73877	8.44285	6.10009	7.35526	6.69509	6.18302	6.10813	0.888889	1	NaN	NaN	0.965517	NaN	1
1	22299250	'C'	'CAA'	1	66	1	0	6	0	0	0	0	0	NaN	16	NaN	NaN	NaN	NaN	NaN	NaN	NaN	0	0	0	0	0	0	0	1	22296773	22301872	2.93612	4.52656	1.29788	1.53638	1.50414	2.18032	1.45371	NaN	0.375	NaN	NaN	NaN	NaN	NaN
1	22323843	'C'	'CA'	1	63	1	10	7	0	0	0	0	0	12	13	NaN	NaN	NaN	NaN	NaN	NaN	NaN	0	0	0	0	0	0	0	1	22321968	22327100	2.31861	3.70109	1.10462	1.21086	1.1777	1.7695	1.08672	0.833333	0.538462	NaN	NaN	NaN	NaN	NaN
1	22352768	'CTT'	'C'	1	0	1	7	11	0	0	11	0	0	13	20	NaN	NaN	23	NaN	NaN	0.350211	0.441241	1	1	0	0	1	0	0	1	22350549	22353634	9.79379	11.5819	8.81433	9.78617	9.27436	10.8187	8.67168	0.538462	0.55	NaN	NaN	0.478261	NaN	NaN
1	23002620	'AT'	'A'	1	44	1	0	0	11	7	10	0	7	NaN	NaN	30	22	38	NaN	16	0.0834008	0.858906	0	0	1	1	1	0	1	1	23000135	23009518	8.89008	9.17297	9.1192	9.28114	10.6804	10.1337	8.93899	NaN	NaN	0.366667	0.318182	0.263158	NaN	0.4375
1	23002620	'ATTT'	'A'	1	42	1	0	0	0	0	0	6	0	NaN	NaN	NaN	NaN	NaN	17	NaN	0.437544	0.326213	0	0	0	0	0	1	0	1	23000135	23009518	8.89008	9.17297	9.1192	9.28114	10.6804	10.1337	8.93899	NaN	NaN	NaN	NaN	NaN	0.352941	NaN
1	23005261	'AATAC'	'A'	1	50	0	12	7	0	11	7	6	0	25	17	NaN	21	33	18	NaN	0.432724	0.332185	1	1	0	1	1	1	0	1	23000135	23009518	8.89008	9.17297	9.1192	9.28114	10.6804	10.1337	8.93899	0.48	0.411765	NaN	0.52381	0.212121	0.333333	NaN
1	23007688	'AC'	'A'	1	43	0	7	0	0	7	0	0	0	17	NaN	NaN	16	NaN	NaN	NaN	-0.375904	0.405959	1	0	0	1	0	0	0	1	23000135	23009518	8.89008	9.17297	9.1192	9.28114	10.6804	10.1337	8.93899	0.411765	NaN	NaN	0.4375	NaN	NaN	NaN
1	23008098	'C'	'CG'	1	0	1	10	0	0	0	13	0	6	25	NaN	NaN	NaN	40	NaN	18	0.0601058	0.898145	1	0	0	0	1	0	1	1	23000135	23009518	8.89008	9.17297	9.1192	9.28114	10.6804	10.1337	8.93899	0.4	NaN	NaN	NaN	0.325	NaN	0.333333
1	23027352	'TA'	'T'	1	54	1	0	0	7	0	6	6	0	NaN	NaN	18	NaN	13	9	NaN	NaN	NaN	0	0	0	0	0	0	0	1	23021231	23032547	5.59659	5.85572	5.93053	5.96378	6.85574	6.61526	5.70262	NaN	NaN	0.388889	NaN	0.461538	0.666667	NaN
1	23515990	'CT'	'C'	1	0	1	0	0	0	0	0	7	0	NaN	NaN	NaN	NaN	NaN	22	NaN	-0.0591961	0.899682	0	0	0	0	0	1	0	1	23513154	23517402	5.50484	7.05508	5.37888	6.45121	6.3532	5.94007	5.48387	NaN	NaN	NaN	NaN	NaN	0.318182	NaN
1	23884552	'TA'	'T'	1	0	0	0	0	7	0	0	0	0	NaN	NaN	23	NaN	NaN	NaN	NaN	0.406381	0.365633	0	0	1	0	0	0	0	1	23879941	23891857	2.72476	3.42801	3.17334	2.48294	2.79174	2.88473	2.5063	NaN	NaN	0.304348	NaN	NaN	NaN	NaN
1	23886338	'G'	'GC'	1	0	0	16	18	10	12	20	5	10	17	18	10	12	21	6	10	-0.0368211	0.937533	1	1	1	1	1	0	1	1	23879941	23891857	2.72476	3.42801	3.17334	2.48294	2.79174	2.88473	2.5063	0.941176	1	1	1	0.952381	0.833333	1
1	24070263	'G'	'GC'	1	0	0	0	6	0	0	0	0	0	NaN	17	NaN	NaN	NaN	NaN	NaN	0.825388	0.0222205	0	1	0	0	0	0	0	1	24069086	24072099	7.04529	8.66791	7.30113	5.97495	6.48046	6.12757	5.68105	NaN	0.352941	NaN	NaN	NaN	NaN	NaN
1	24283058	'TG'	'T'	1	0	0	9	0	7	13	9	0	0	12	NaN	10	20	11	NaN	NaN	0.216643	0.640786	1	0	1	1	1	0	0	1	24275667	24288580	6.24515	6.34294	5.8857	6.0387	5.74321	5.85047	5.33094	0.75	NaN	0.7	0.65	0.818182	NaN	NaN
1	24283977	'C'	'CCTCAGATT'	1	0	0	0	11	7	11	0	0	5	NaN	24	14	18	NaN	NaN	10	-0.0739992	0.874719	0	1	1	1	0	0	1	1	24275667	24288580	6.24515	6.34294	5.8857	6.0387	5.74321	5.85047	5.33094	NaN	0.458333	0.5	0.611111	NaN	NaN	0.5
1	24283977	'C'	'CTTCAGATT'	1	0	0	10	0	0	0	17	11	0	18	NaN	NaN	NaN	28	21	NaN	0.0739992	0.874719	1	0	0	0	1	1	0	1	24275667	24288580	6.24515	6.34294	5.8857	6.0387	5.74321	5.85047	5.33094	0.555556	NaN	NaN	NaN	0.607143	0.52381	NaN
1	24284171	'AT'	'A'	1	47	1	0	0	0	0	6	0	0	NaN	NaN	NaN	NaN	15	NaN	NaN	-0.230527	0.61896	0	0	0	0	1	0	0	1	24275667	24288580	6.24515	6.34294	5.8857	6.0387	5.74321	5.85047	5.33094	NaN	NaN	NaN	NaN	0.4	NaN	NaN
1	24287455	'CA'	'C'	1	83	0	0	0	13	0	0	0	12	NaN	NaN	25	NaN	NaN	NaN	22	NaN	NaN	0	0	0	0	0	0	0	1	24275667	24288580	6.24515	6.34294	5.8857	6.0387	5.74321	5.85047	5.33094	NaN	NaN	0.52	NaN	NaN	NaN	0.545455
1	24306295	'GA'	'G'	1	0	1	35	27	34	27	37	22	29	43	34	42	38	45	28	33	NaN	NaN	1	1	1	1	1	1	1	1	24302821	24308970	6.83469	7.69494	7.05882	7.35508	7.29418	7.75591	6.42369	0.813953	0.794118	0.809524	0.710526	0.822222	0.785714	0.878788
1	24307980	'GA'	'G'	1	55	1	8	11	0	0	0	0	6	24	27	NaN	NaN	NaN	NaN	11	NaN	NaN	0	0	0	0	0	0	0	1	24302821	24308970	6.83469	7.69494	7.05882	7.35508	7.29418	7.75591	6.42369	0.333333	0.407407	NaN	NaN	NaN	NaN	0.545455
1	24336607	'A'	'ATCG'	1	0	0	0	17	16	17	16	8	10	NaN	17	18	19	16	9	10	-0.130969	0.779563	0	1	1	1	1	0	1	1	24335317	24350797	8.59577	9.05053	7.20087	8.96469	8.0858	7.98104	7.07869	NaN	1	0.888889	0.894737	1	0.888889	1
1	24341945	'G'	'GA'	1	47	1	8	10	8	8	17	9	0	13	16	13	11	23	15	NaN	0.589903	0.163278	1	1	1	1	1	1	0	1	24335317	24350797	8.59577	9.05053	7.20087	8.96469	8.0858	7.98104	7.07869	0.615385	0.625	0.615385	0.727273	0.73913	0.6	NaN
1	24342954	'CT'	'C'	1	0	1	15	11	12	13	20	9	6	19	13	14	15	24	11	10	NaN	NaN	1	1	1	1	1	1	1	1	24335317	24350797	8.59577	9.05053	7.20087	8.96469	8.0858	7.98104	7.07869	0.789474	0.846154	0.857143	0.866667	0.833333	0.818182	0.6
1	24346129	'CT'	'C'	1	71	1	0	6	0	0	0	0	0	NaN	22	NaN	NaN	NaN	NaN	NaN	NaN	NaN	0	0	0	0	0	0	0	1	24335317	24350797	8.59577	9.05053	7.20087	8.96469	8.0858	7.98104	7.07869	NaN	0.272727	NaN	NaN	NaN	NaN	NaN
1	24346610	'CT'	'C'	1	0	1	8	8	6	16	7	0	0	11	10	10	18	11	NaN	NaN	0.52419	0.227149	1	1	1	1	1	0	0	1	24335317	24350797	8.59577	9.05053	7.20087	8.96469	8.0858	7.98104	7.07869	0.727273	0.8	0.6	0.888889	0.636364	NaN	NaN
1	24444763	'AG'	'A'	1	92	1	17	13	18	7	14	0	11	48	53	52	26	44	NaN	30	NaN	NaN	0	0	0	0	0	0	0	1	24443324	24448402	10.4476	13.7906	12.7964	10.0147	12.091	11.093	9.16151	0.354167	0.245283	0.346154	0.269231	0.318182	NaN	0.366667
1	24518157	'GGA'	'G'	1	49	0	0	7	0	0	0	0	0	NaN	12	NaN	NaN	NaN	NaN	NaN	0.860071	0.0130277	0	1	0	0	0	0	0	1	24516171	24519628	2.84488	4.43296	1.59634	1.07535	1.00067	0.986974	0.959694	NaN	0.583333	NaN	NaN	NaN	NaN	NaN
1	24741928	'TAAG'	'T'	1	0	0	0	0	6	0	0	0	0	NaN	NaN	19	NaN	NaN	NaN	NaN	-0.0938521	0.841373	0	0	1	0	0	0	0	1	24736993	24746551	3.95825	5.01651	3.21142	2.8259	3.03554	3.02045	2.64811	NaN	NaN	0.315789	NaN	NaN	NaN	NaN
1	24828195	'CT'	'C'	1	40	1	0	0	7	0	0	0	0	NaN	NaN	13	NaN	NaN	NaN	NaN	0.238102	0.607145	0	0	1	0	0	0	0	1	24827801	24830485	7.63527	9.974	7.90737	5.99482	6.01681	6.47861	5.391	NaN	NaN	0.538462	NaN	NaN	NaN	NaN
1	24969973	'ACC'	'A'	1	0	1	6	0	0	7	0	8	0	11	NaN	NaN	8	NaN	18	NaN	0.110216	0.814026	1	0	0	0	0	1	0	1	24967708	24971882	8.70021	10.3434	7.70578	7.4944	7.55925	7.91764	7.22156	0.545455	NaN	NaN	0.875	NaN	0.444444	NaN
1	24969973	'ACCC'	'A'	1	0	1	0	0	0	0	8	0	6	NaN	NaN	NaN	NaN	16	NaN	11	-0.470533	0.286607	0	0	0	0	1	0	1	1	24967708	24971882	8.70021	10.3434	7.70578	7.4944	7.55925	7.91764	7.22156	NaN	NaN	NaN	NaN	0.5	NaN	0.545455
1	25191666	'GA'	'G'	1	0	1	0	0	0	0	0	0	8	NaN	NaN	NaN	NaN	NaN	NaN	20	-0.0343293	0.941755	0	0	0	0	0	0	1	1	25186922	25198633	10.0952	13.3882	15.8245	16.3127	15.7639	14.6361	14.1435	NaN	NaN	NaN	NaN	NaN	NaN	0.4
1	25196806	'C'	'CT'	1	59	1	0	0	7	0	0	0	0	NaN	NaN	29	NaN	NaN	NaN	NaN	NaN	NaN	0	0	0	0	0	0	0	1	25186922	25198633	10.0952	13.3882	15.8245	16.3127	15.7639	14.6361	14.1435	NaN	NaN	0.241379	NaN	NaN	NaN	NaN
1	25197225	'T'	'TGGG'	1	0	0	0	0	0	0	0	0	7	NaN	NaN	NaN	NaN	NaN	NaN	21	-0.0343293	0.941755	0	0	0	0	0	0	1	1	25186922	25198633	10.0952	13.3882	15.8245	16.3127	15.7639	14.6361	14.1435	NaN	NaN	NaN	NaN	NaN	NaN	0.333333
1	25237211	'TCTC'	'T'	1	0	0	0	0	24	0	0	0	0	NaN	NaN	60	NaN	NaN	NaN	NaN	0.181413	0.697067	0	0	1	0	0	0	0	1	25234878	25243435	12.8939	14.8012	16.3796	17.2906	16.2929	16.5021	16.2661	NaN	NaN	0.4	NaN	NaN	NaN	NaN
1	25273957	'CAAAG'	'C'	1	0	0	12	11	9	14	14	10	13	14	16	12	17	18	10	15	NaN	NaN	1	1	1	1	1	1	1	1	25273461	25278364	4.65736	7.15472	7.04416	10.2529	6.52905	6.00541	8.40857	0.857143	0.6875	0.75	0.823529	0.777778	1	0.866667
1	25297527	'ATGTG'	'A'	1	46	0	10	0	7	15	15	8	6	16	NaN	10	20	16	9	9	0.187068	0.687951	1	0	1	1	1	0	0	1	25295060	25299006	3.31742	2.77506	3.14519	6.03634	3.40117	3.43787	4.53493	0.625	NaN	0.7	0.75	0.9375	0.888889	0.666667
1	25297608	'AGT'	'A'	1	55	0	12	0	10	17	20	0	7	15	NaN	10	23	24	NaN	9	NaN	NaN	0	0	0	0	0	0	0	1	25295060	25299006	3.31742	2.77506	3.14519	6.03634	3.40117	3.43787	4.53493	0.8	NaN	1	0.73913	0.833333	NaN	0.777778
1	25391046	'GTGAATGAA'	'G'	1	0	0	11	10	18	14	16	13	7	27	25	31	28	33	25	14	NaN	NaN	1	1	1	1	1	1	1	1	25388434	25394533	10.3831	10.2023	9.15586	9.98005	10.802	10.9328	9.71742	0.407407	0.4	0.580645	0.5	0.484848	0.52	0.5
1	25410480	'CA'	'C'	1	0	1	0	0	0	10	0	8	0	NaN	NaN	NaN	14	NaN	13	NaN	0.434679	0.329757	0	0	0	1	0	1	0	1	25406188	25428800	8.76167	8.32938	9.45083	9.96765	9.68383	9.07034	8.79919	NaN	NaN	NaN	0.714286	NaN	0.615385	NaN
1	25424765	'A'	'AAC'	1	0	0	0	0	0	10	0	0	0	NaN	NaN	NaN	38	NaN	NaN	NaN	0.623453	0.134668	0	0	0	1	0	0	0	1	25406188	25428800	8.76167	8.32938	9.45083	9.96765	9.68383	9.07034	8.79919	NaN	NaN	NaN	0.263158	NaN	NaN	NaN
1	25424765	'A'	'AACAC'	1	42	0	0	0	0	0	7	0	0	NaN	NaN	NaN	NaN	32	NaN	NaN	0.406554	0.365409	0	0	0	0	1	0	0	1	25406188	25428800	8.76167	8.32938	9.45083	9.96765	9.68383	9.07034	8.79919	NaN	NaN	NaN	NaN	0.21875	NaN	NaN
1	25493143	'C'	'CAA'	1	0	1	6	0	0	0	0	0	0	17	NaN	NaN	NaN	NaN	NaN	NaN	0.0394269	0.933119	1	0	0	0	0	0	0	1	25491210	25502763	7.00209	6.39784	6.92007	7.42537	7.19141	7.52058	6.25483	0.352941	NaN	NaN	NaN	NaN	NaN	NaN
1	25520231	'CT'	'C'	1	0	1	0	0	7	0	0	0	0	NaN	NaN	20	NaN	NaN	NaN	NaN	-0.339301	0.456561	0	0	1	0	0	0	0	1	25518745	25527587	15.9169	15.3583	15.1145	17.8537	15.9045	15.9858	14.9155	NaN	NaN	0.35	NaN	NaN	NaN	NaN
1	25523209	'CA'	'C'	1	60	1	0	0	10	0	8	9	0	NaN	NaN	29	NaN	25	22	NaN	NaN	NaN	0	0	0	0	0	0	0	1	25518745	25527587	15.9169	15.3583	15.1145	17.8537	15.9045	15.9858	14.9155	NaN	NaN	0.344828	NaN	0.32	0.409091	NaN
1	26685932	'T'	'TCACACA'	1	44	0	0	10	0	0	8	0	0	NaN	22	NaN	NaN	31	NaN	NaN	0.385883	0.392569	0	1	0	0	1	0	0	1	26676179	26687987	10.6783	12.8189	10.4997	10.2093	9.0414	8.81956	8.72672	NaN	0.454545	NaN	NaN	0.258065	NaN	NaN
1	27022837	'AG'	'A'	1	0	1	0	0	7	0	7	7	0	NaN	NaN	23	NaN	19	12	NaN	-0.40498	0.367448	0	0	1	0	1	1	0	1	27017183	27026988	9.63934	10.7797	9.31007	9.21761	9.18122	9.79867	9.7568	NaN	NaN	0.304348	NaN	0.368421	0.583333	NaN
1	27022939	'CCCG'	'C'	1	0	0	12	0	17	0	9	7	8	30	NaN	33	NaN	30	22	19	-0.407743	0.36387	1	0	1	0	1	1	1	1	27017183	27026988	9.63934	10.7797	9.31007	9.21761	9.18122	9.79867	9.7568	0.4	NaN	0.515152	NaN	0.3	0.318182	0.421053
1	27025129	'GT'	'G'	1	0	1	0	0	9	0	0	0	0	NaN	NaN	14	NaN	NaN	NaN	NaN	-0.286668	0.533085	0	0	1	0	0	0	0	1	27017183	27026988	9.63934	10.7797	9.31007	9.21761	9.18122	9.79867	9.7568	NaN	NaN	0.642857	NaN	NaN	NaN	NaN
1	27400522	'TA'	'T'	1	78	1	0	0	7	9	10	0	0	NaN	NaN	23	26	34	NaN	NaN	NaN	NaN	0	0	0	0	0	0	0	1	27395717	27404201	5.45652	4.79912	7.81574	8.93096	7.98683	8.25229	7.28974	NaN	NaN	0.304348	0.346154	0.294118	NaN	NaN
1	27815763	'GCA'	'G'	1	45	0	0	9	0	0	0	0	0	NaN	30	NaN	NaN	NaN	NaN	NaN	0.871728	0.0105504	0	1	0	0	0	0	0	1	27814252	27820456	7.57606	9.22725	8.0952	7.18715	6.90366	7.00849	7.36245	NaN	0.3	NaN	NaN	NaN	NaN	NaN
1	27853519	'TTGTG'	'T'	1	0	0	8	0	0	0	0	0	0	10	NaN	NaN	NaN	NaN	NaN	NaN	-0.238412	0.606663	1	0	0	0	0	0	0	1	27851826	27856294	10.5754	12.7823	13.1625	10.5555	10.5043	10.778	10.2382	0.8	NaN	NaN	NaN	NaN	NaN	NaN
1	27864348	'A'	'AG'	1	0	1	0	0	0	6	0	0	0	NaN	NaN	NaN	15	NaN	NaN	NaN	0.405421	0.366876	0	0	0	1	0	0	0	1	27861152	27865809	3.53965	3.87036	3.49627	3.80342	3.57566	3.58082	3.04689	NaN	NaN	NaN	0.4	NaN	NaN	NaN
1	27868139	'GTT'	'G'	1	66	1	0	0	0	0	6	0	0	NaN	NaN	NaN	NaN	18	NaN	NaN	NaN	NaN	0	0	0	0	0	0	0	1	27865868	27876902	9.84587	11.3387	11.6187	11.077	9.85691	9.8572	9.53717	NaN	NaN	NaN	NaN	0.333333	NaN	NaN
1	27870459	'GA'	'G'	1	57	1	0	0	7	0	9	0	0	NaN	NaN	10	NaN	21	NaN	NaN	NaN	NaN	0	0	0	0	0	0	0	1	27865868	27876902	9.84587	11.3387	11.6187	11.077	9.85691	9.8572	9.53717	NaN	NaN	0.7	NaN	0.428571	NaN	NaN
1	27928900	'T'	'TG'	1	0	1	0	0	6	0	0	0	0	NaN	NaN	18	NaN	NaN	NaN	NaN	0.185523	0.690438	0	0	1	0	0	0	0	1	27927844	27931171	9.63975	10.6531	8.80384	6.88772	7.61031	6.50879	6.83176	NaN	NaN	0.333333	NaN	NaN	NaN	NaN
1	27930456	'C'	'CT'	1	36	0	0	0	10	0	0	0	0	NaN	NaN	19	NaN	NaN	NaN	NaN	0.185523	0.690438	0	0	1	0	0	0	0	1	27927844	27931171	9.63975	10.6531	8.80384	6.88772	7.61031	6.50879	6.83176	NaN	NaN	0.526316	NaN	NaN	NaN	NaN
1	27930607	'C'	'CCCTG'	1	0	0	0	0	20	11	0	12	9	NaN	NaN	56	36	NaN	38	32	-0.685514	0.0891405	0	0	1	1	0	1	1	1	27927844	27931171	9.63975	10.6531	8.80384	6.88772	7.61031	6.50879	6.83176	NaN	NaN	0.357143	0.305556	NaN	0.315789	0.28125
1	28157176	'GA'	'G'	1	0	1	0	0	9	10	8	6	0	NaN	NaN	14	16	16	12	NaN	-0.423105	0.344242	0	0	1	1	1	1	0	1	28156388	28159107	5.80873	6.54129	5.14253	4.59939	4.72852	4.38155	3.91984	NaN	NaN	0.642857	0.625	0.5	0.5	NaN
1	28573423	'C'	'CGATT'	1	43	0	0	9	0	0	0	0	0	NaN	23	NaN	NaN	NaN	NaN	NaN	0.51403	0.237918	0	1	0	0	0	0	0	1	28568330	28577153	2.19075	2.14702	1.43233	1.64352	1.71743	1.87464	1.33632	NaN	0.391304	NaN	NaN	NaN	NaN	NaN
1	28697122	'CA'	'C'	1	0	1	0	0	0	9	0	0	0	NaN	NaN	NaN	19	NaN	NaN	NaN	-0.730068	0.0624762	0	0	0	1	0	0	0	1	28695186	28697983	10.9986	11.0509	11.1856	10.0245	10.7058	11.3715	10.3718	NaN	NaN	NaN	0.473684	NaN	NaN	NaN
1	28879763	'CG'	'C'	1	0	1	0	0	18	8	15	11	11	NaN	NaN	42	26	41	29	36	-0.806669	0.0283581	0	0	1	1	1	1	1	1	28877628	28880762	5.46404	6.11002	5.01153	4.38027	4.72096	4.95166	3.86266	NaN	NaN	0.428571	0.307692	0.365854	0.37931	0.305556
1	28994409	'CA'	'C'	1	70	1	10	10	0	0	0	0	0	11	11	NaN	NaN	NaN	NaN	NaN	NaN	NaN	0	0	0	0	0	0	0	1	28993822	28996757	7.77919	9.33552	7.68226	7.50879	7.72471	7.90279	9.27104	0.909091	0.909091	NaN	NaN	NaN	NaN	NaN
1	29241567	'A'	'ACGAGGGAAAAT'	1	0	0	6	8	6	0	0	6	0	19	16	11	NaN	NaN	13	NaN	0.675999	0.0954892	1	1	1	0	0	1	0	1	29239879	29242358	3.92978	4.07848	2.4273	1.79931	2.26945	2.28625	1.92182	0.315789	0.5	0.545455	NaN	NaN	0.461538	NaN
1	30114377	'G'	'GT'	1	0	0	15	10	17	0	0	5	8	16	10	17	NaN	NaN	5	8	0.884282	0.00821279	1	1	1	0	0	0	0	1	30112025	30114469	7.46561	8.86318	8.09103	6.83313	5.27741	4.96442	5.31372	0.9375	1	1	NaN	NaN	1	1
1	31378807	'GAC'	'G'	1	0	0	6	0	0	0	0	0	0	10	NaN	NaN	NaN	NaN	NaN	NaN	NaN	NaN	1	0	0	0	0	0	0	NaN	NaN	NaN	NaN	NaN	NaN	NaN	NaN	NaN	NaN	0.6	NaN	NaN	NaN	NaN	NaN	NaN
1	31895145	'C'	'CA'	1	0	1	18	21	0	10	8	0	0	27	38	NaN	17	13	NaN	NaN	0.307731	0.501961	1	1	0	1	1	0	0	1	31893269	31900953	4.60419	6.74784	5.41487	4.30993	3.60759	3.22335	3.69813	0.666667	0.552632	NaN	0.588235	0.615385	NaN	NaN
1	31971539	'G'	'GGAT'	1	0	0	7	0	0	0	7	0	0	8	NaN	NaN	NaN	11	NaN	NaN	0.528152	0.223012	0	0	0	0	1	0	0	1	31971277	31979026	10.3325	9.41643	11.8412	11.9988	12.5422	11.7376	10.5777	0.875	NaN	NaN	NaN	0.636364	NaN	NaN
1	31971541	'A'	'AT'	1	0	0	7	6	5	0	7	5	6	7	7	7	NaN	11	5	6	0.528152	0.223012	0	0	0	0	1	0	0	1	31971277	31979026	10.3325	9.41643	11.8412	11.9988	12.5422	11.7376	10.5777	1	0.857143	0.714286	NaN	0.636364	1	1
1	31971680	'C'	'CA'	1	0	0	9	9	14	18	20	16	13	18	11	22	22	29	25	21	NaN	NaN	1	1	1	1	1	1	1	1	31971277	31979026	10.3325	9.41643	11.8412	11.9988	12.5422	11.7376	10.5777	0.5	0.818182	0.636364	0.818182	0.689655	0.64	0.619048
1	32013819	'CA'	'C'	1	52	1	0	0	0	9	6	0	0	NaN	NaN	NaN	18	11	NaN	NaN	NaN	NaN	0	0	0	0	0	0	0	1	32013255	32016586	6.8753	8.15523	5.62229	6.68016	5.96833	6.37707	4.88456	NaN	NaN	NaN	0.5	0.545455	NaN	NaN
1	32403554	'CG'	'C'	1	0	0	0	0	0	0	0	0	8	NaN	NaN	NaN	NaN	NaN	NaN	21	-0.28932	0.529131	0	0	0	0	0	0	1	1	32392702	32406845	5.35672	6.12852	4.3602	4.80558	4.78983	4.98364	4.62523	NaN	NaN	NaN	NaN	NaN	NaN	0.380952
1	32403559	'CG'	'C'	1	0	1	0	0	7	0	0	0	8	NaN	NaN	26	NaN	NaN	NaN	19	-0.603748	0.151137	0	0	1	0	0	0	1	1	32392702	32406845	5.35672	6.12852	4.3602	4.80558	4.78983	4.98364	4.62523	NaN	NaN	0.269231	NaN	NaN	NaN	0.421053
1	32403745	'C'	'CCGG'	1	0	0	0	0	0	0	0	0	13	NaN	NaN	NaN	NaN	NaN	NaN	58	-0.28932	0.529131	0	0	0	0	0	0	1	1	32392702	32406845	5.35672	6.12852	4.3602	4.80558	4.78983	4.98364	4.62523	NaN	NaN	NaN	NaN	NaN	NaN	0.224138
1	32785826	'GA'	'G'	1	58	1	0	0	8	7	11	0	6	NaN	NaN	18	15	18	NaN	13	NaN	NaN	0	0	0	0	0	0	0	1	32780215	32790872	5.85657	6.38251	6.32066	6.26773	5.8597	5.80537	5.19729	NaN	NaN	0.444444	0.466667	0.611111	NaN	0.461538
1	32787875	'CT'	'C'	1	43	1	0	0	12	0	17	16	0	NaN	NaN	21	NaN	37	35	NaN	0.0893179	0.848973	0	0	1	0	1	1	0	1	32780215	32790872	5.85657	6.38251	6.32066	6.26773	5.8597	5.80537	5.19729	NaN	NaN	0.571429	NaN	0.459459	0.457143	NaN
1	32788902	'CA'	'C'	1	47	1	0	0	0	13	0	0	0	NaN	NaN	NaN	38	NaN	NaN	NaN	0.332169	0.46668	0	0	0	1	0	0	0	1	32780215	32790872	5.85657	6.38251	6.32066	6.26773	5.8597	5.80537	5.19729	NaN	NaN	NaN	0.342105	NaN	NaN	NaN
1	32801155	'T'	'TA'	1	0	1	0	0	6	0	6	6	0	NaN	NaN	12	NaN	12	7	NaN	-0.0983036	0.83392	0	0	1	0	1	0	0	1	32797123	32806005	10.517	11.3334	10.0722	9.71789	9.77617	9.65178	9.12122	NaN	NaN	0.5	NaN	0.5	0.857143	NaN
1	32801648	'TG'	'T'	1	43	1	6	0	0	0	0	0	0	17	NaN	NaN	NaN	NaN	NaN	NaN	0.30208	0.510248	1	0	0	0	0	0	0	1	32797123	32806005	10.517	11.3334	10.0722	9.71789	9.77617	9.65178	9.12122	0.352941	NaN	NaN	NaN	NaN	NaN	NaN
1	32966430	'T'	'TGGC'	1	83	0	0	0	7	11	6	0	13	NaN	NaN	12	17	13	NaN	22	NaN	NaN	0	0	0	0	0	0	0	1	32964915	32966958	6.10308	6.82014	7.88199	6.28945	6.92465	6.7463	5.94166	NaN	NaN	0.583333	0.647059	0.461538	NaN	0.590909
1	33226189	'G'	'GT'	1	47	1	0	0	8	0	0	0	0	NaN	NaN	33	NaN	NaN	NaN	NaN	-0.334154	0.463856	0	0	1	0	0	0	0	1	33217320	33229718	9.7226	10.9261	6.95411	8.03113	7.27629	7.19451	6.9134	NaN	NaN	0.242424	NaN	NaN	NaN	NaN
1	33226189	'GT'	'G'	1	47	1	7	0	0	0	11	7	0	35	NaN	NaN	NaN	46	30	NaN	-0.0481843	0.918295	1	0	0	0	1	1	0	1	33217320	33229718	9.7226	10.9261	6.95411	8.03113	7.27629	7.19451	6.9134	0.2	NaN	NaN	NaN	0.23913	0.233333	NaN
1	33398858	'AT'	'A'	1	0	1	0	0	0	0	6	0	0	NaN	NaN	NaN	NaN	17	NaN	NaN	0.0886639	0.85007	0	0	0	0	1	0	0	1	33397586	33408452	5.57301	6.80954	5.96235	5.27216	5.74508	5.13397	4.7952	NaN	NaN	NaN	NaN	0.352941	NaN	NaN
1	33722051	'C'	'CCCGCCG'	1	33	0	21	15	24	23	29	16	36	31	18	35	30	40	27	48	NaN	NaN	1	1	1	1	1	1	1	1	33720793	33724472	6.26252	6.08097	5.44357	7.89619	7.68106	7.70368	11.2053	0.677419	0.833333	0.685714	0.766667	0.725	0.592593	0.75
1	33981917	'T'	'TAC'	1	0	0	0	0	22	10	16	17	8	NaN	NaN	51	37	49	45	22	-0.124632	0.790057	0	0	1	1	1	1	1	1	33980658	33983852	8.99314	7.74219	9.0296	8.67916	8.55997	7.86519	6.58575	NaN	NaN	0.431373	0.27027	0.326531	0.377778	0.363636
1	35248625	'CA'	'C'	1	0	1	0	0	0	0	7	0	0	NaN	NaN	NaN	NaN	33	NaN	NaN	-0.32716	0.473836	0	0	0	0	1	0	0	1	35244829	35253319	10.1491	12.6744	11.6403	11.105	9.82488	9.45879	9.9581	NaN	NaN	NaN	NaN	0.212121	NaN	NaN
1	35248848	'CA'	'C'	1	52	1	0	0	0	8	18	8	9	NaN	NaN	NaN	11	19	9	10	NaN	NaN	0	0	0	0	0	0	0	1	35244829	35253319	10.1491	12.6744	11.6403	11.105	9.82488	9.45879	9.9581	NaN	NaN	NaN	0.727273	0.947368	0.888889	0.9
1	35545699	'C'	'CAA'	1	0	1	0	18	0	0	0	0	0	NaN	24	NaN	NaN	NaN	NaN	NaN	0.744932	0.0547034	0	1	0	0	0	0	0	1	35544187	35546466	6.74868	7.45886	6.03634	5.03265	5.29362	4.98568	5.04792	NaN	0.75	NaN	NaN	NaN	NaN	NaN
1	35734329	'G'	'GA'	1	0	0	0	0	7	0	0	0	0	NaN	NaN	32	NaN	NaN	NaN	NaN	0.178339	0.702034	0	0	1	0	0	0	0	1	35733515	35735746	5.65067	6.01089	5.32684	4.77198	5.202	4.1927	4.09671	NaN	NaN	0.21875	NaN	NaN	NaN	NaN
1	36022792	'GC'	'G'	1	0	1	0	0	0	10	0	13	8	NaN	NaN	NaN	50	NaN	63	37	-0.730505	0.0622399	0	0	0	1	0	1	1	1	36020550	36024593	9.61147	10.8988	9.9319	8.93256	9.80412	9.59659	8.11898	NaN	NaN	NaN	0.2	NaN	0.206349	0.216216
1	36396196	'AT'	'A'	1	0	1	0	0	17	7	8	14	0	NaN	NaN	35	21	34	24	NaN	-0.159774	0.732209	0	0	1	1	1	1	0	1	36395385	36398015	10.1714	11.0751	10.576	8.99508	9.84034	9.51984	8.70871	NaN	NaN	0.485714	0.333333	0.235294	0.583333	NaN
1	36616550	'GC'	'G'	1	0	0	0	0	10	0	0	7	0	NaN	NaN	25	NaN	NaN	18	NaN	-0.310595	0.497779	0	0	1	0	0	1	0	1	36612828	36618394	6.00987	6.83923	4.37014	4.3227	4.18629	4.20249	3.72895	NaN	NaN	0.4	NaN	NaN	0.388889	NaN
1	36770605	'CT'	'C'	1	78	1	0	0	0	6	0	0	0	NaN	NaN	NaN	15	NaN	NaN	NaN	NaN	NaN	0	0	0	0	0	0	0	1	36769221	36773349	10.3633	12.6735	10.4715	11.8557	10.2081	11.1389	10.0894	NaN	NaN	NaN	0.4	NaN	NaN	NaN
1	36853369	'GAC'	'G'	1	32	0	17	13	14	17	17	10	10	38	37	26	35	35	24	23	NaN	NaN	1	1	1	1	1	1	1	1	36848611	36854973	9.52864	10.6083	8.66751	8.48223	8.55043	9.4255	7.8288	0.447368	0.351351	0.538462	0.485714	0.485714	0.416667	0.434783
1	38332057	'T'	'TTC'	1	60	0	0	6	0	0	0	0	0	NaN	10	NaN	NaN	NaN	NaN	NaN	NaN	NaN	0	0	0	0	0	0	0	1	38330261	38332375	4.55376	5.7611	0.460587	0.640483	0.522366	0.507532	0.467388	NaN	0.6	NaN	NaN	NaN	NaN	NaN
1	39033713	'G'	'GT'	1	0	1	0	7	0	0	0	0	0	NaN	10	NaN	NaN	NaN	NaN	NaN	-0.224185	0.628902	0	1	0	0	0	0	0	1	39029763	39034425	4.16533	4.55179	4.8049	5.45123	6.16017	5.07624	4.20201	NaN	0.7	NaN	NaN	NaN	NaN	NaN
1	39325327	'AG'	'A'	1	0	0	14	13	19	11	17	13	10	23	22	22	15	25	19	11	NaN	NaN	1	1	1	1	1	1	1	1	39323085	39326436	4.34411	5.53467	4.41139	3.52618	3.96758	3.54723	3.43355	0.608696	0.590909	0.863636	0.733333	0.68	0.684211	0.909091
1	39863232	'CA'	'C'	1	58	1	0	0	0	6	0	0	0	NaN	NaN	NaN	20	NaN	NaN	NaN	NaN	NaN	0	0	0	0	0	0	0	1	39856513	39867296	8.00389	8.7694	7.72687	9.68214	8.23067	9.02999	7.87018	NaN	NaN	NaN	0.3	NaN	NaN	NaN
1	39863811	'CT'	'C'	1	0	1	0	0	6	9	10	6	0	NaN	NaN	18	20	30	12	NaN	0.339063	0.456897	0	0	1	1	1	1	0	1	39856513	39867296	8.00389	8.7694	7.72687	9.68214	8.23067	9.02999	7.87018	NaN	NaN	0.333333	0.45	0.333333	0.5	NaN
1	40264620	'G'	'GAA'	1	59	1	0	8	0	0	0	0	0	NaN	21	NaN	NaN	NaN	NaN	NaN	NaN	NaN	0	0	0	0	0	0	0	1	40264051	40266209	5.78862	7.19722	5.79619	5.09326	5.03996	5.30334	4.67674	NaN	0.380952	NaN	NaN	NaN	NaN	NaN
1	40409722	'GT'	'G'	1	49	1	0	0	8	0	0	0	0	NaN	NaN	15	NaN	NaN	NaN	NaN	0.121353	0.795498	0	0	1	0	0	0	0	1	40407479	40410903	4.45908	3.28216	4.11316	3.27265	4.71075	4.23506	3.61807	NaN	NaN	0.533333	NaN	NaN	NaN	NaN
1	40627618	'G'	'GC'	1	0	1	8	8	13	0	0	0	0	23	28	32	NaN	NaN	NaN	NaN	0.560895	0.190217	1	1	1	0	0	0	0	1	40625981	40628727	5.88521	7.20196	5.66483	5.47275	5.6913	5.4707	5.84767	0.347826	0.285714	0.40625	NaN	NaN	NaN	NaN
1	40840270	'T'	'TGC'	1	51	0	13	13	7	13	10	10	0	19	16	12	15	19	15	NaN	NaN	NaN	0	0	0	0	0	0	0	1	40838845	40841369	9.79921	9.16351	6.75642	6.85858	7.38875	7.72848	6.40374	0.684211	0.8125	0.583333	0.866667	0.526316	0.666667	NaN
1	41384659	'CTGTTTGTT'	'C'	1	0	0	15	8	7	9	9	12	10	26	17	16	17	23	23	19	NaN	NaN	1	1	1	1	1	1	1	1	41383334	41386496	7.3369	5.88196	5.899	6.82715	7.65142	7.6837	6.79748	0.576923	0.470588	0.4375	0.529412	0.391304	0.521739	0.526316
1	42383778	'CCCG'	'C'	1	0	0	0	0	0	8	0	0	0	NaN	NaN	NaN	38	NaN	NaN	NaN	-0.175415	0.706766	0	0	0	1	0	0	0	1	42381268	42386878	5.87692	8.252	6.07645	6.14918	6.51626	6.99501	5.65023	NaN	NaN	NaN	0.210526	NaN	NaN	NaN
1	43397498	'C'	'CA'	1	64	1	0	0	6	0	7	0	0	NaN	NaN	19	NaN	16	NaN	NaN	NaN	NaN	0	0	0	0	0	0	0	1	43395387	43417297	8.74411	9.87826	8.32979	9.68695	8.36154	8.08845	7.73247	NaN	NaN	0.315789	NaN	0.4375	NaN	NaN
1	43405623	'CAA'	'C'	1	61	1	0	0	10	0	0	0	0	NaN	NaN	25	NaN	NaN	NaN	NaN	NaN	NaN	0	0	0	0	0	0	0	1	43395387	43417297	8.74411	9.87826	8.32979	9.68695	8.36154	8.08845	7.73247	NaN	NaN	0.4	NaN	NaN	NaN	NaN
1	43430170	'C'	'CT'	1	47	1	0	0	0	7	0	0	0	NaN	NaN	NaN	18	NaN	NaN	NaN	0.606624	0.148674	0	0	0	1	0	0	0	1	43417424	43435268	9.82666	12.7546	9.4719	12.5089	9.53781	9.48412	9.48245	NaN	NaN	NaN	0.388889	NaN	NaN	NaN
1	43735694	'C'	'CAAGCCAG'	1	0	0	20	0	7	16	0	13	9	22	NaN	24	18	NaN	15	11	-0.224911	0.627763	1	0	1	1	0	1	1	1	43732356	43741949	2.37345	2.17681	2.27286	2.14561	2.28573	2.03689	2.0276	0.909091	NaN	0.291667	0.888889	NaN	0.866667	0.818182
1	44003763	'CT'	'C'	1	0	1	0	0	0	0	9	6	0	NaN	NaN	NaN	NaN	33	19	NaN	0.489306	0.265087	0	0	0	0	1	1	0	1	43994978	44020668	8.87498	8.45442	9.48815	10.8133	10.4125	10.2206	9.71007	NaN	NaN	NaN	NaN	0.272727	0.315789	NaN
1	44015533	'CA'	'C'	1	56	1	0	0	0	0	10	19	0	NaN	NaN	NaN	NaN	45	44	NaN	NaN	NaN	0	0	0	0	0	0	0	1	43994978	44020668	8.87498	8.45442	9.48815	10.8133	10.4125	10.2206	9.71007	NaN	NaN	NaN	NaN	0.222222	0.431818	NaN
1	44017786	'GA'	'G'	1	0	1	7	9	9	9	5	9	5	8	9	12	12	6	9	5	0.355408	0.434014	0	0	1	1	0	0	0	1	43994978	44020668	8.87498	8.45442	9.48815	10.8133	10.4125	10.2206	9.71007	0.875	1	0.75	0.75	0.833333	1	1
1	44485331	'AGGC'	'A'	1	0	0	0	0	0	0	11	0	7	NaN	NaN	NaN	NaN	11	NaN	7	NaN	NaN	0	0	0	0	1	0	0	NaN	NaN	NaN	NaN	NaN	NaN	NaN	NaN	NaN	NaN	NaN	NaN	NaN	NaN	1	NaN	1
1	46445101	'GT'	'G'	1	0	1	13	9	0	10	13	12	0	13	9	NaN	12	17	17	NaN	0.204724	0.659688	1	0	0	1	1	1	0	1	46435144	46448910	3.82774	4.07131	2.77231	3.26444	2.89052	3.45473	2.60033	1	1	NaN	0.833333	0.764706	0.705882	NaN
1	46596960	'TA'	'T'	1	0	1	0	0	0	0	6	0	0	NaN	NaN	NaN	NaN	10	NaN	NaN	-0.235808	0.610717	0	0	0	0	1	0	0	1	46596527	46599690	8.62465	8.82843	7.97338	7.92471	7.95866	8.17712	7.73262	NaN	NaN	NaN	NaN	0.6	NaN	NaN
1	46597789	'TC'	'T'	1	0	1	0	0	8	7	12	7	0	NaN	NaN	18	16	21	17	NaN	-0.512858	0.239175	0	0	1	1	1	1	0	1	46596527	46599690	8.62465	8.82843	7.97338	7.92471	7.95866	8.17712	7.73262	NaN	NaN	0.444444	0.4375	0.571429	0.411765	NaN
1	47645699	'C'	'CA'	1	0	1	0	9	0	0	0	0	0	NaN	19	NaN	NaN	NaN	NaN	NaN	0.66873	0.100495	0	1	0	0	0	0	0	1	47644402	47648883	6.44659	7.28465	5.34446	3.03421	3.06495	3.03364	3.01687	NaN	0.473684	NaN	NaN	NaN	NaN	NaN
1	47944949	'C'	'CA'	1	62	1	7	6	0	0	0	0	0	13	13	NaN	NaN	NaN	NaN	NaN	NaN	NaN	0	0	0	0	0	0	0	1	47941793	47945862	5.31311	5.9747	3.87864	3.59588	3.39057	2.90792	2.82783	0.538462	0.461538	NaN	NaN	NaN	NaN	NaN
1	47944949	'CA'	'C'	1	62	1	0	0	6	0	0	0	0	NaN	NaN	10	NaN	NaN	NaN	NaN	NaN	NaN	0	0	0	0	0	0	0	1	47941793	47945862	5.31311	5.9747	3.87864	3.59588	3.39057	2.90792	2.82783	NaN	NaN	0.6	NaN	NaN	NaN	NaN
1	48057462	'TTG'	'T'	1	72	0	0	0	0	11	12	7	0	NaN	NaN	NaN	12	13	9	NaN	NaN	NaN	0	0	0	0	0	0	0	1	48056951	48059061	2.31378	1.62609	3.23022	2.50388	3.40675	3.12919	2.39154	NaN	NaN	NaN	0.916667	0.923077	0.777778	NaN
1	50763062	'G'	'GA'	1	0	0	5	5	0	6	0	5	13	5	5	NaN	6	NaN	6	13	0.928465	0.00252876	0	0	0	0	0	0	1	1	50762885	50763189	0.526295	0.859138	0.32758	0.87086	0.683454	0.902421	2.08354	1	1	NaN	1	NaN	0.833333	1
1	51702113	'CT'	'C'	1	0	0	7	0	8	0	9	7	9	30	NaN	26	NaN	23	21	22	-0.340594	0.454735	1	0	1	0	1	1	1	1	51700778	51704763	8.20952	9.29554	7.67011	6.20384	6.5109	6.00056	5.69513	0.233333	NaN	0.307692	NaN	0.391304	0.333333	0.409091
1	51702135	'CG'	'C'	1	0	1	0	0	0	0	0	6	0	NaN	NaN	NaN	NaN	NaN	15	NaN	-0.357523	0.431086	0	0	0	0	0	1	0	1	51700778	51704763	8.20952	9.29554	7.67011	6.20384	6.5109	6.00056	5.69513	NaN	NaN	NaN	NaN	NaN	0.4	NaN
1	54303244	'CA'	'C'	1	43	1	8	0	0	0	7	0	0	9	NaN	NaN	NaN	11	NaN	NaN	-0.0427289	0.927527	0	0	0	0	1	0	0	1	54302239	54304625	6.98414	8.54063	6.79125	6.92127	6.95136	7.70253	5.41326	0.888889	NaN	NaN	NaN	0.636364	NaN	NaN
1	54692854	'A'	'AG'	1	36	1	7	8	0	0	7	0	0	11	18	NaN	NaN	21	NaN	NaN	0.620529	0.137051	1	1	0	0	1	0	0	1	54692294	54697793	5.441	6.39847	5.5224	4.93073	5.11659	4.71408	4.15309	0.636364	0.444444	NaN	NaN	0.333333	NaN	NaN
1	54718847	'G'	'GT'	1	0	1	6	7	5	0	6	0	0	7	10	5	NaN	9	NaN	NaN	0.667394	0.101429	0	1	0	0	0	0	0	1	54718075	54720809	7.5963	8.17249	5.76274	5.67157	7.11105	6.17903	5.44735	0.857143	0.7	1	NaN	0.666667	NaN	NaN
1	54723315	'T'	'TG'	1	0	1	0	0	0	0	11	10	0	NaN	NaN	NaN	NaN	25	21	NaN	0.877493	0.00943502	0	0	0	0	1	1	0	1	54721653	54723821	4.48268	4.02298	3.68509	3.62477	5.5357	4.92358	4.08549	NaN	NaN	NaN	NaN	0.44	0.47619	NaN
1	54764603	'A'	'AAC'	1	0	0	0	0	0	0	6	0	0	NaN	NaN	NaN	NaN	14	NaN	NaN	0.309072	0.500001	0	0	0	0	1	0	0	1	54759845	54767606	4.84509	5.44194	4.96535	3.5999	5.08646	4.52466	3.77515	NaN	NaN	NaN	NaN	0.428571	NaN	NaN
1	54822712	'G'	'GT'	1	0	0	14	8	14	10	14	15	16	30	28	31	26	50	33	32	NaN	NaN	1	1	1	1	1	1	1	1	54819785	54824442	6.74946	7.47633	8.24198	9.16927	10.4316	8.99341	8.14777	0.466667	0.285714	0.451613	0.384615	0.28	0.454545	0.5
1	54846629	'CA'	'C'	1	46	1	0	0	0	7	0	0	0	NaN	NaN	NaN	14	NaN	NaN	NaN	0.723187	0.0662647	0	0	0	1	0	0	0	1	54841067	54849808	7.25296	7.37672	6.55736	8.05162	7.59465	7.13126	7.02697	NaN	NaN	NaN	0.5	NaN	NaN	NaN
1	54872035	'TGCC'	'T'	1	64	0	7	0	0	6	10	8	12	9	NaN	NaN	9	20	15	19	NaN	NaN	0	0	0	0	0	0	0	1	54869284	54876995	9.00368	10.3293	7.5789	7.80443	7.90891	7.66256	7.35663	0.777778	NaN	NaN	0.666667	0.5	0.533333	0.631579
1	54954990	'CA'	'C'	1	0	1	0	0	0	0	8	0	0	NaN	NaN	NaN	NaN	10	NaN	NaN	-0.0284046	0.951798	0	0	0	0	1	0	0	1	54953172	54956173	5.35474	5.35072	4.17686	4.3266	4.64542	4.40088	4.48068	NaN	NaN	NaN	NaN	0.8	NaN	NaN
1	55029738	'CA'	'C'	1	63	1	0	0	7	9	0	0	0	NaN	NaN	23	24	NaN	NaN	NaN	NaN	NaN	0	0	0	0	0	0	0	1	55028613	55033915	4.06911	4.95612	4.404	3.99195	3.82473	3.48784	3.10903	NaN	NaN	0.304348	0.375	NaN	NaN	NaN
1	55680320	'TTC'	'T'	1	0	0	0	0	0	0	9	0	0	NaN	NaN	NaN	NaN	29	NaN	NaN	-0.178888	0.701145	0	0	0	0	1	0	0	1	55678759	55682841	11.6202	12.9318	11.8436	10.6232	11.0021	10.388	11.0591	NaN	NaN	NaN	NaN	0.310345	NaN	NaN
1	56916877	'TACACACAC'	'T'	1	0	0	9	9	0	0	0	0	0	13	17	NaN	NaN	NaN	NaN	NaN	0.822772	0.0230279	1	1	0	0	0	0	0	1	56914114	56919130	2.85215	2.1362	1.43884	1.98534	1.57057	1.62389	1.82258	0.692308	0.529412	NaN	NaN	NaN	NaN	NaN
1	56982451	'TA'	'T'	1	0	1	0	6	0	8	0	8	0	NaN	19	NaN	14	NaN	23	NaN	0.204136	0.660622	0	1	0	1	0	1	0	1	56980419	56984379	5.49984	4.43895	3.3737	4.67386	4.26275	4.91969	4.58129	NaN	0.315789	NaN	0.571429	NaN	0.347826	NaN
1	59044256	'C'	'CT'	1	61	1	8	18	0	0	0	0	0	27	31	NaN	NaN	NaN	NaN	NaN	NaN	NaN	0	0	0	0	0	0	0	1	59037726	59046305	10.0706	11.7031	8.68989	8.35843	7.33475	7.63803	6.81813	0.296296	0.580645	NaN	NaN	NaN	NaN	NaN
1	59250044	'TGG'	'T'	1	0	0	0	0	0	0	0	0	7	NaN	NaN	NaN	NaN	NaN	NaN	27	-0.139639	0.765246	0	0	0	0	0	0	1	1	59245235	59253424	10.9757	11.9948	10.6469	11.4482	10.5779	10.744	10.8759	NaN	NaN	NaN	NaN	NaN	NaN	0.259259
1	59398105	'AT'	'A'	1	0	1	0	7	0	0	0	0	0	NaN	12	NaN	NaN	NaN	NaN	NaN	0.677669	0.0943587	0	1	0	0	0	0	0	1	59392892	59400269	4.21145	5.36647	4.58054	4.39207	3.06832	2.91354	3.39742	NaN	0.583333	NaN	NaN	NaN	NaN	NaN
1	60162661	'GA'	'G'	1	0	1	10	0	6	0	7	0	0	14	NaN	8	NaN	9	NaN	NaN	0.799949	0.0307683	1	0	0	0	0	0	0	1	60162172	60165247	3.49637	1.78042	2.79338	1.29525	1.6332	1.61063	1.36581	0.714286	NaN	0.75	NaN	0.777778	NaN	NaN
1	61289193	'TA'	'T'	1	0	1	0	0	0	0	6	0	0	NaN	NaN	NaN	NaN	13	NaN	NaN	0.489837	0.26449	0	0	0	0	1	0	0	1	61287950	61291600	3.75596	3.3589	5.00791	5.52904	6.33753	6.46068	4.60283	NaN	NaN	NaN	NaN	0.461538	NaN	NaN
1	61297404	'CA'	'C'	1	44	1	0	0	0	0	14	0	0	NaN	NaN	NaN	NaN	36	NaN	NaN	0.512872	0.23916	0	0	0	0	1	0	0	1	61296114	61302645	7.43902	7.16871	8.95184	9.8527	11.1184	11.3138	8.59371	NaN	NaN	NaN	NaN	0.388889	NaN	NaN
1	61543159	'CTT'	'C'	1	0	1	0	6	0	0	0	0	0	NaN	13	NaN	NaN	NaN	NaN	NaN	0.752915	0.0507601	0	1	0	0	0	0	0	1	61541083	61550792	3.0961	3.67014	1.98332	1.57835	2.24769	2.21948	1.58525	NaN	0.461538	NaN	NaN	NaN	NaN	NaN
1	61548202	'AT'	'A'	1	0	0	0	0	14	0	0	0	12	NaN	NaN	23	NaN	NaN	NaN	18	-0.48737	0.267272	0	0	1	0	0	0	1	1	61541083	61550792	3.0961	3.67014	1.98332	1.57835	2.24769	2.21948	1.58525	NaN	NaN	0.608696	NaN	NaN	NaN	0.666667
1	62206864	'ATTGTTG'	'A'	1	47	0	0	0	0	7	0	0	0	NaN	NaN	NaN	17	NaN	NaN	NaN	-0.0505947	0.914218	0	0	0	1	0	0	0	1	62206501	62209846	8.47764	10.0555	9.48805	9.54172	10.0115	10.5867	9.17959	NaN	NaN	NaN	0.411765	NaN	NaN	NaN
1	65467361	'TG'	'T'	1	38	1	6	0	0	8	16	0	0	10	NaN	NaN	13	22	NaN	NaN	-0.175421	0.706756	1	0	0	1	1	0	0	1	65466354	65469830	11.8845	12.7137	12.2699	10.5343	11.7926	12.4518	9.64603	0.6	NaN	NaN	0.615385	0.727273	NaN	NaN
1	65468696	'C'	'CT'	1	0	1	9	6	6	6	8	0	0	34	20	24	22	19	NaN	NaN	0.345163	0.448306	1	1	1	1	1	0	0	1	65466354	65469830	11.8845	12.7137	12.2699	10.5343	11.7926	12.4518	9.64603	0.264706	0.3	0.25	0.272727	0.421053	NaN	NaN
1	66797501	'CT'	'C'	1	0	0	9	0	11	10	0	6	7	9	NaN	12	11	NaN	9	7	-0.15035	0.747633	0	0	1	1	0	0	0	1	66797364	66799702	0.3	0.3	0.3	0.476944	0.543637	0.553066	0.422627	1	NaN	0.916667	0.909091	NaN	0.666667	1
1	68111326	'G'	'GT'	1	0	0	18	17	12	8	20	14	9	19	17	12	8	20	15	9	0.540007	0.210851	1	1	1	0	1	1	0	1	68108433	68114203	2.11394	2.55635	1.74426	1.9929	2.30812	2.19866	1.70068	0.947368	1	1	1	1	0.933333	1
1	68214839	'TAAG'	'T'	1	0	0	0	0	8	0	8	9	0	NaN	NaN	17	NaN	23	19	NaN	-0.34398	0.449967	0	0	1	0	1	1	0	1	68212357	68228584	4.58826	5.04278	3.42162	3.80709	3.8446	3.95185	3.18062	NaN	NaN	0.470588	NaN	0.347826	0.473684	NaN
1	68298292	'TA'	'T'	1	0	1	0	0	7	15	17	6	9	NaN	NaN	20	34	46	15	17	-0.776183	0.0401812	0	0	1	1	1	1	1	1	68295766	68299765	9.06365	11.4052	8.69234	8.6656	8.36941	7.89934	7.5022	NaN	NaN	0.35	0.441176	0.369565	0.4	0.529412
1	68627472	'GT'	'G'	1	91	0	0	0	9	5	0	0	0	NaN	NaN	11	6	NaN	NaN	NaN	NaN	NaN	0	0	0	0	0	0	0	1	68627162	68628176	1.12963	0.413063	1.47653	1.20376	0.98579	0.976215	1.11305	NaN	NaN	0.818182	0.833333	NaN	NaN	NaN
1	68697672	'CT'	'C'	1	0	1	0	6	0	0	0	0	0	NaN	17	NaN	NaN	NaN	NaN	NaN	0.774426	0.0409329	0	1	0	0	0	0	0	1	68695154	68699190	4.2716	4.80326	3.73711	3.42131	3.30469	3.21805	3.06083	NaN	0.352941	NaN	NaN	NaN	NaN	NaN
1	78470227	'TA'	'T'	1	0	1	0	0	0	7	7	6	0	NaN	NaN	NaN	7	11	9	NaN	-0.135644	0.771836	0	0	0	0	1	0	0	1	78468467	78472095	1.72507	1.65353	2.06486	1.36136	1.59112	1.98712	1.35225	NaN	NaN	NaN	1	0.636364	0.666667	NaN
1	83616272	'CCTTT'	'C'	1	88	0	0	11	0	0	0	0	0	NaN	12	NaN	NaN	NaN	NaN	NaN	NaN	NaN	0	0	0	0	0	0	0	1	83616225	83617736	0.697649	1.21313	0.412996	0.509441	0.510105	0.345868	0.373592	NaN	0.916667	NaN	NaN	NaN	NaN	NaN
1	87795086	'C'	'CG'	1	0	0	0	0	0	0	8	0	0	NaN	NaN	NaN	NaN	23	NaN	NaN	0.0991494	0.832505	0	0	0	0	1	0	0	1	87793192	87798656	4.34292	4.57906	3.71585	3.46049	4.01268	3.67152	3.66288	NaN	NaN	NaN	NaN	0.347826	NaN	NaN
1	87795147	'C'	'CT'	1	0	0	0	0	9	0	7	0	0	NaN	NaN	26	NaN	22	NaN	NaN	-0.094436	0.840394	0	0	1	0	1	0	0	1	87793192	87798656	4.34292	4.57906	3.71585	3.46049	4.01268	3.67152	3.66288	NaN	NaN	0.346154	NaN	0.318182	NaN	NaN
1	88150325	'TA'	'T'	1	0	1	0	0	0	0	9	7	0	NaN	NaN	NaN	NaN	14	11	NaN	0.355304	0.434158	0	0	0	0	1	1	0	1	88149319	88151507	3.0694	1.83151	1.36928	1.71089	2.35213	2.53989	2.1773	NaN	NaN	NaN	NaN	0.642857	0.636364	NaN
1	89592433	'C'	'CGTGT'	1	45	0	9	7	0	0	0	0	0	11	8	NaN	NaN	NaN	NaN	NaN	0.383511	0.395736	1	0	0	0	0	0	0	1	89590119	89593009	2.91105	3.62556	1.77982	2.10395	2.03334	1.91363	1.61197	0.818182	0.875	NaN	NaN	NaN	NaN	NaN
1	90418451	'CT'	'C'	1	41	1	0	0	0	0	10	0	0	NaN	NaN	NaN	NaN	14	NaN	NaN	0.407207	0.364564	0	0	0	0	1	0	0	1	90414827	90425272	3.94264	4.61562	5.66225	4.98373	5.51965	5.38567	4.38011	NaN	NaN	NaN	NaN	0.714286	NaN	NaN
1	90422039	'TA'	'T'	1	59	1	0	0	0	0	0	7	0	NaN	NaN	NaN	NaN	NaN	20	NaN	NaN	NaN	0	0	0	0	0	0	0	1	90414827	90425272	3.94264	4.61562	5.66225	4.98373	5.51965	5.38567	4.38011	NaN	NaN	NaN	NaN	NaN	0.35	NaN
1	90422329	'GA'	'G'	1	0	1	0	0	6	0	0	0	0	NaN	NaN	20	NaN	NaN	NaN	NaN	0.505202	0.247464	0	0	1	0	0	0	0	1	90414827	90425272	3.94264	4.61562	5.66225	4.98373	5.51965	5.38567	4.38011	NaN	NaN	0.3	NaN	NaN	NaN	NaN
1	91487640	'GC'	'G'	1	0	1	7	7	12	6	10	8	8	22	19	24	16	26	17	14	NaN	NaN	1	1	1	1	1	1	1	1	91484426	91488884	5.12216	5.49461	4.92389	4.46758	4.75904	4.95046	4.62387	0.318182	0.368421	0.5	0.375	0.384615	0.470588	0.571429
1	92292301	'T'	'TA'	1	0	1	0	0	0	0	14	11	6	NaN	NaN	NaN	NaN	36	28	12	0.443845	0.318477	0	0	0	0	1	1	1	1	92283374	92302522	4.62964	5.15891	4.36583	5.66207	5.83591	5.82415	4.72718	NaN	NaN	NaN	NaN	0.388889	0.392857	0.5
1	92294952	'CA'	'C'	1	0	1	0	0	0	0	7	0	0	NaN	NaN	NaN	NaN	29	NaN	NaN	0.478278	0.277638	0	0	0	0	1	0	0	1	92283374	92302522	4.62964	5.15891	4.36583	5.66207	5.83591	5.82415	4.72718	NaN	NaN	NaN	NaN	0.241379	NaN	NaN
1	92297926	'A'	'AT'	1	0	1	0	0	0	0	6	0	0	NaN	NaN	NaN	NaN	10	NaN	NaN	0.478278	0.277638	0	0	0	0	1	0	0	1	92283374	92302522	4.62964	5.15891	4.36583	5.66207	5.83591	5.82415	4.72718	NaN	NaN	NaN	NaN	0.6	NaN	NaN
1	94312486	'A'	'AG'	1	0	0	0	0	8	0	0	0	0	NaN	NaN	18	NaN	NaN	NaN	NaN	-0.125787	0.788143	0	0	1	0	0	0	0	1	94310338	94314129	7.98246	9.57762	7.58825	7.19366	8.03689	7.91165	6.64752	NaN	NaN	0.444444	NaN	NaN	NaN	NaN
1	95538985	'CT'	'C'	1	0	1	0	0	7	0	0	0	0	NaN	NaN	10	NaN	NaN	NaN	NaN	-0.294767	0.521042	0	0	1	0	0	0	0	1	95532029	95539578	3.19218	3.46722	2.46141	2.6526	2.74441	2.72687	2.09956	NaN	NaN	0.7	NaN	NaN	NaN	NaN
1	99126842	'GT'	'G'	1	0	1	0	0	10	7	14	0	7	NaN	NaN	16	11	18	NaN	12	-0.52659	0.224639	0	0	1	1	1	0	1	1	99125598	99129712	5.42218	6.52068	5.73006	4.11166	5.01504	4.82253	3.86076	NaN	NaN	0.625	0.636364	0.777778	NaN	0.583333
1	109236293	'C'	'CA'	1	0	0	0	0	0	0	6	0	0	NaN	NaN	NaN	NaN	19	NaN	NaN	0.0875338	0.851967	0	0	0	0	1	0	0	1	109233658	109237358	6.61114	7.29257	6.58026	5.97825	6.42089	5.91975	5.23701	NaN	NaN	NaN	NaN	0.315789	NaN	NaN
1	109643443	'CT'	'C'	1	0	1	0	0	0	0	6	0	0	NaN	NaN	NaN	NaN	15	NaN	NaN	0.0406896	0.93098	0	0	0	0	1	0	0	1	109641933	109644298	6.31923	7.02162	6.292	5.72537	6.30823	6.40982	5.8045	NaN	NaN	NaN	NaN	0.4	NaN	NaN
1	110163671	'GA'	'G'	1	0	0	0	0	0	0	6	0	0	NaN	NaN	NaN	NaN	13	NaN	NaN	-0.137459	0.76884	0	0	0	0	1	0	0	1	110161034	110164086	7.82658	9.31249	7.53512	5.12432	6.32257	5.82391	5.57378	NaN	NaN	NaN	NaN	0.461538	NaN	NaN
1	110527798	'CG'	'C'	1	0	1	0	0	0	7	0	0	0	NaN	NaN	NaN	30	NaN	NaN	NaN	-0.322026	0.481212	0	0	0	1	0	0	0	1	110526692	110529373	4.65982	5.04143	4.58209	3.59498	3.77735	3.85867	3.13291	NaN	NaN	NaN	0.233333	NaN	NaN	NaN
1	111745318	'T'	'TAC'	1	0	0	8	0	0	0	0	0	0	24	NaN	NaN	NaN	NaN	NaN	NaN	0.360259	0.427308	1	0	0	0	0	0	0	1	111732628	111748229	1.99448	2.37315	1.72582	1.42663	1.55118	1.3672	1.32601	0.333333	NaN	NaN	NaN	NaN	NaN	NaN
1	112163086	'C'	'CG'	1	0	0	0	6	0	0	0	0	0	NaN	11	NaN	NaN	NaN	NaN	NaN	0.836331	0.0190189	0	1	0	0	0	0	0	1	112161532	112163919	4.60933	5.9913	4.52909	3.73726	4.07654	3.84965	3.14902	NaN	0.545455	NaN	NaN	NaN	NaN	NaN
1	113217522	'A'	'AGCC'	1	0	0	0	0	12	0	0	0	8	NaN	NaN	52	NaN	NaN	NaN	31	-0.405375	0.366935	0	0	1	0	0	0	1	1	113216089	113218600	8.59929	9.5969	7.54709	6.85178	7.344	7.42881	6.66175	NaN	NaN	0.230769	NaN	NaN	NaN	0.258065
1	114428531	'CA'	'C'	1	85	1	0	0	0	6	0	0	0	NaN	NaN	NaN	13	NaN	NaN	NaN	NaN	NaN	0	0	0	0	0	0	0	1	114426911	114431920	5.03485	5.40288	3.28054	3.84369	3.61153	3.46658	2.90328	NaN	NaN	NaN	0.461538	NaN	NaN	NaN
1	114526330	'CTG'	'C'	1	33	0	13	0	6	11	9	0	5	16	NaN	10	14	15	NaN	7	0.609702	0.14606	1	0	1	1	1	0	0	1	114524636	114526522	4.19255	2.31903	2.30322	3.06855	3.45766	2.53797	2.48834	0.8125	NaN	0.6	0.785714	0.6	NaN	0.714286
1	116863473	'G'	'GT'	1	0	1	0	8	7	0	0	0	0	NaN	13	14	NaN	NaN	NaN	NaN	-0.452011	0.308568	0	1	1	0	0	0	0	1	116862725	116871000	3.95121	3.75198	4.6962	4.89759	6.36997	6.3688	4.45359	NaN	0.615385	0.5	NaN	NaN	NaN	NaN
1	117052068	'AT'	'A'	1	0	1	0	0	0	9	0	0	0	NaN	NaN	NaN	16	NaN	NaN	NaN	0.803183	0.0295946	0	0	0	1	0	0	0	1	117044624	117054837	3.97382	4.73586	4.14017	5.18274	4.20009	4.28191	3.87471	NaN	NaN	NaN	0.5625	NaN	NaN	NaN
1	117112248	'A'	'AG'	1	66	0	6	0	6	0	0	0	0	12	NaN	10	NaN	NaN	NaN	NaN	NaN	NaN	0	0	0	0	0	0	0	1	117111587	117114707	9.21372	9.58815	9.37975	9.44664	8.30875	8.61608	8.23507	0.5	NaN	0.6	NaN	NaN	NaN	NaN
1	117594996	'GA'	'G'	1	0	1	0	0	7	0	0	0	0	NaN	NaN	12	NaN	NaN	NaN	NaN	0.58501	0.16768	0	0	1	0	0	0	0	1	117593359	117595888	3.09076	3.64573	3.70227	2.39366	3.08973	2.62184	2.70714	NaN	NaN	0.583333	NaN	NaN	NaN	NaN
1	120326496	'C'	'CTCCT'	1	75	0	8	12	8	7	7	0	7	10	13	10	11	8	NaN	9	NaN	NaN	0	0	0	0	0	0	0	1	120324427	120334837	2.91406	3.16377	1.74421	2.63546	1.76798	1.81095	2.07873	0.8	0.923077	0.8	0.636364	0.875	NaN	0.777778
1	120357473	'CT'	'C'	1	51	1	0	0	8	0	9	0	0	NaN	NaN	12	NaN	13	NaN	NaN	NaN	NaN	0	0	0	0	0	0	0	1	120356899	120361426	3.61089	4.45023	3.46426	3.63692	3.9039	3.51342	2.83028	NaN	NaN	0.666667	NaN	0.692308	NaN	NaN
1	120612002	'CGG'	'C'	1	92	0	16	23	0	20	18	22	16	47	59	NaN	40	49	40	37	NaN	NaN	0	0	0	0	0	0	0	1	120610452	120613212	11.2539	11.9867	9.29098	8.64851	9.04481	8.61304	8.5544	0.340426	0.389831	NaN	0.5	0.367347	0.55	0.432432
1	143684667	'TAAGA'	'T'	1	100	0	8	0	0	0	7	5	0	17	NaN	NaN	NaN	12	6	NaN	NaN	NaN	0	0	0	0	0	0	0	1	143683533	143689228	3.70381	4.49916	3.74933	3.58129	4.25251	3.66759	3.09286	0.470588	NaN	NaN	NaN	0.583333	0.833333	NaN
1	143741792	'GAT'	'G'	1	100	0	0	6	0	0	6	0	0	NaN	14	NaN	NaN	16	NaN	NaN	NaN	NaN	0	0	0	0	0	0	0	1	143726680	143746227	6.04959	6.23055	6.47322	6.56286	6.51124	6.82182	5.65833	NaN	0.428571	NaN	NaN	0.375	NaN	NaN
1	144280651	'AG'	'A'	1	100	0	9	0	0	0	0	0	0	13	NaN	NaN	NaN	NaN	NaN	NaN	NaN	NaN	0	0	0	0	0	0	0	1	144279129	144282618	3.16046	2.60535	2.47633	2.96816	3.1716	3.31233	2.8628	0.692308	NaN	NaN	NaN	NaN	NaN	NaN
1	144310476	'GAA'	'G'	1	100	1	0	0	0	0	6	0	0	NaN	NaN	NaN	NaN	11	NaN	NaN	NaN	NaN	0	0	0	0	0	0	0	1	144309653	144318526	2.80376	3.05326	2.60363	2.60404	2.86113	2.70772	2.38705	NaN	NaN	NaN	NaN	0.545455	NaN	NaN
1	144339955	'A'	'AC'	1	99	1	28	17	11	23	20	18	13	64	71	44	61	70	64	44	NaN	NaN	0	0	0	0	0	0	0	1	144322680	144342692	4.3656	4.47007	4.66286	4.47531	4.71424	4.74615	4.01328	0.4375	0.239437	0.25	0.377049	0.285714	0.28125	0.295455
1	144460894	'AG'	'A'	1	100	0	0	0	0	0	7	0	6	NaN	NaN	NaN	NaN	14	NaN	9	NaN	NaN	0	0	0	0	0	0	0	1	144459363	144463089	2.52879	2.8545	2.40598	2.85068	3.25516	2.71029	2.72812	NaN	NaN	NaN	NaN	0.5	NaN	0.666667
1	144490705	'G'	'GA'	1	99	1	0	0	0	5	0	0	0	NaN	NaN	NaN	11	NaN	NaN	NaN	NaN	NaN	0	0	0	0	0	0	0	1	144489786	144499052	2.58835	2.75695	2.60103	2.43055	2.81852	2.70278	2.17534	NaN	NaN	NaN	0.454545	NaN	NaN	NaN
1	144494712	'T'	'TATCTC'	1	95	0	0	11	6	0	6	7	0	NaN	26	18	NaN	17	16	NaN	NaN	NaN	0	0	0	0	0	0	0	1	144489786	144499052	2.58835	2.75695	2.60103	2.43055	2.81852	2.70278	2.17534	NaN	0.423077	0.333333	NaN	0.352941	0.4375	NaN
1	144495156	'C'	'CA'	1	99	1	6	7	0	0	7	0	0	9	13	NaN	NaN	12	NaN	NaN	NaN	NaN	0	0	0	0	0	0	0	1	144489786	144499052	2.58835	2.75695	2.60103	2.43055	2.81852	2.70278	2.17534	0.666667	0.538462	NaN	NaN	0.583333	NaN	NaN
1	144508836	'A'	'AT'	1	99	1	0	0	0	0	6	0	0	NaN	NaN	NaN	NaN	14	NaN	NaN	NaN	NaN	0	0	0	0	0	0	0	1	144502825	144522790	4.88927	5.00293	5.28058	5.14037	5.32984	5.52931	4.58148	NaN	NaN	NaN	NaN	0.428571	NaN	NaN
1	144512397	'A'	'AGGCC'	1	92	0	12	0	10	0	6	7	5	13	NaN	13	NaN	9	7	5	NaN	NaN	0	0	0	0	0	0	0	1	144502825	144522790	4.88927	5.00293	5.28058	5.14037	5.32984	5.52931	4.58148	0.923077	NaN	0.769231	NaN	0.666667	1	1
1	144518364	'GAT'	'G'	1	100	0	0	0	0	6	6	0	0	NaN	NaN	NaN	19	12	NaN	NaN	NaN	NaN	0	0	0	0	0	0	0	1	144502825	144522790	4.88927	5.00293	5.28058	5.14037	5.32984	5.52931	4.58148	NaN	NaN	NaN	0.315789	0.5	NaN	NaN
1	144519342	'G'	'GA'	1	98	1	17	17	0	16	21	21	15	75	73	NaN	68	84	63	46	NaN	NaN	0	0	0	0	0	0	0	1	144502825	144522790	4.88927	5.00293	5.28058	5.14037	5.32984	5.52931	4.58148	0.226667	0.232877	NaN	0.235294	0.25	0.333333	0.326087
1	144520203	'A'	'AC'	1	97	1	11	14	15	12	16	9	0	52	46	48	43	52	34	NaN	NaN	NaN	0	0	0	0	0	0	0	1	144502825	144522790	4.88927	5.00293	5.28058	5.14037	5.32984	5.52931	4.58148	0.211538	0.304348	0.3125	0.27907	0.307692	0.264706	NaN
1	144534186	'TCG'	'T'	1	0	0	0	0	9	12	12	6	0	NaN	NaN	9	13	12	7	NaN	0.597833	0.156267	0	0	0	1	1	0	0	1	144532378	144535194	3.24801	2.99524	3.0502	3.83756	3.81832	4.04504	3.08303	NaN	NaN	1	0.923077	1	0.857143	NaN
1	144593400	'AG'	'A'	1	100	0	0	10	8	8	0	0	0	NaN	46	37	27	NaN	NaN	NaN	NaN	NaN	0	0	0	0	0	0	0	1	144592907	144595879	6.07803	7.36841	6.7969	6.08416	6.38753	6.09172	5.96127	NaN	0.217391	0.216216	0.296296	NaN	NaN	NaN
1	144593721	'G'	'GC'	1	94	0	41	41	35	30	40	22	23	43	46	38	35	49	28	31	NaN	NaN	0	0	0	0	0	0	0	1	144592907	144595879	6.07803	7.36841	6.7969	6.08416	6.38753	6.09172	5.96127	0.953488	0.891304	0.921053	0.857143	0.816327	0.785714	0.741935
1	144593874	'C'	'CG'	1	97	0	61	56	67	61	67	56	38	64	64	73	67	72	62	43	NaN	NaN	0	0	0	0	0	0	0	1	144592907	144595879	6.07803	7.36841	6.7969	6.08416	6.38753	6.09172	5.96127	0.953125	0.875	0.917808	0.910448	0.930556	0.903226	0.883721
1	144931734	'TC'	'T'	1	0	0	10	0	8	0	0	8	0	33	NaN	23	NaN	NaN	21	NaN	0.459353	0.299777	1	0	1	0	0	1	0	1	144928567	144933858	5.2952	5.63984	5.7489	4.50216	5.40435	5.25824	3.92939	0.30303	NaN	0.347826	NaN	NaN	0.380952	NaN
1	145382743	'GA'	'G'	1	85	0	0	52	0	0	60	0	31	NaN	52	NaN	NaN	60	NaN	31	NaN	NaN	0	0	0	0	0	0	0	1	145381613	145385369	3.8392	3.80815	3.76299	3.84597	3.93382	3.93407	3.03523	NaN	1	NaN	NaN	1	NaN	1
1	145436574	'TA'	'T'	1	49	1	0	0	0	8	8	11	0	NaN	NaN	NaN	17	21	21	NaN	0.157305	0.736242	0	0	0	1	1	1	0	1	145434186	145443164	6.30302	5.85417	4.78473	5.39862	5.5114	5.76594	4.58066	NaN	NaN	NaN	0.470588	0.380952	0.52381	NaN
1	145456732	'GA'	'G'	1	0	1	8	0	0	0	0	0	0	19	NaN	NaN	NaN	NaN	NaN	NaN	0.424547	0.342424	1	0	0	0	0	0	0	1	145448129	145458080	7.97254	8.83111	6.09641	6.25865	6.04708	6.99712	5.3425	0.421053	NaN	NaN	NaN	NaN	NaN	NaN
1	145969108	'T'	'TTAGC'	1	96	0	11	11	9	10	8	16	0	14	17	14	16	12	21	NaN	NaN	NaN	0	0	0	0	0	0	0	1	145967554	145970626	6.47722	7.2736	7.95751	7.61485	7.86873	8.20431	7.20336	0.785714	0.647059	0.642857	0.625	0.666667	0.761905	NaN
1	145969237	'TATAGG'	'T'	1	100	0	6	7	0	7	7	0	7	6	9	NaN	10	10	NaN	8	NaN	NaN	0	0	0	0	0	0	0	1	145967554	145970626	6.47722	7.2736	7.95751	7.61485	7.86873	8.20431	7.20336	1	0.777778	NaN	0.7	0.7	NaN	0.875
1	147059561	'C'	'CTG'	1	0	0	0	0	8	0	8	0	0	NaN	NaN	22	NaN	23	NaN	NaN	0.782046	0.0377291	0	0	1	0	1	0	0	1	147057483	147060144	5.64241	6.19163	9.21427	6.80494	7.66627	7.6099	5.98134	NaN	NaN	0.363636	NaN	0.347826	NaN	NaN
1	147364577	'ATT'	'A'	1	30	1	9	13	8	7	12	7	5	11	13	11	9	22	10	8	0.778657	0.039136	1	1	1	0	1	1	0	1	147363232	147365332	1.60444	2.0953	1.89029	1.47914	1.78589	1.75545	1.41151	0.818182	1	0.727273	0.777778	0.545455	0.7	0.625
1	147510842	'T'	'TTAGC'	1	96	0	12	11	13	11	17	9	0	18	15	16	13	20	13	NaN	NaN	NaN	0	0	0	0	0	0	0	1	147509425	147512528	6.18351	6.98146	7.52397	7.66716	7.54167	7.71448	7.02905	0.666667	0.733333	0.8125	0.846154	0.85	0.692308	NaN
1	147510971	'TATAGG'	'T'	1	100	0	9	5	10	8	0	6	0	10	6	12	16	NaN	9	NaN	NaN	NaN	0	0	0	0	0	0	0	1	147509425	147512528	6.18351	6.98146	7.52397	7.66716	7.54167	7.71448	7.02905	0.9	0.833333	0.833333	0.5	NaN	0.666667	NaN
1	147735878	'TG'	'T'	1	0	1	0	7	0	0	0	7	6	NaN	16	NaN	NaN	NaN	8	8	0.162166	0.728304	0	1	0	0	0	0	0	1	147734935	147736951	6.41216	7.13229	6.74913	7.12425	7.27572	7.31422	7.0889	NaN	0.4375	NaN	NaN	NaN	0.875	0.75
1	147872176	'TAAGA'	'T'	1	100	0	0	6	7	0	8	0	0	NaN	11	11	NaN	11	NaN	NaN	NaN	NaN	0	0	0	0	0	0	0	1	147867310	147876526	2.62976	2.74631	2.46609	2.50137	2.69811	2.5323	2.26758	NaN	0.545455	0.636364	NaN	0.727273	NaN	NaN
1	147924891	'T'	'TAG'	1	98	0	6	5	0	0	8	12	0	11	6	NaN	NaN	13	19	NaN	NaN	NaN	0	0	0	0	0	0	0	1	147914382	147933756	5.32956	5.45308	5.48935	5.53296	5.61937	5.74059	4.9235	0.545455	0.833333	NaN	NaN	0.615385	0.631579	NaN
1	147931153	'A'	'AC'	1	99	1	18	20	16	14	14	11	17	61	74	68	56	66	55	59	NaN	NaN	0	0	0	0	0	0	0	1	147914382	147933756	5.32956	5.45308	5.48935	5.53296	5.61937	5.74059	4.9235	0.295082	0.27027	0.235294	0.25	0.212121	0.2	0.288136
1	147994684	'G'	'GT'	1	96	1	21	25	18	18	33	18	15	35	38	35	39	55	30	26	NaN	NaN	0	0	0	0	0	0	0	1	147992505	147995878	4.81193	5.11027	5.14514	5.32169	5.18971	5.57982	4.67727	0.6	0.657895	0.514286	0.461538	0.6	0.6	0.576923
1	148000846	'G'	'GT'	1	87	0	6	12	15	8	18	0	0	15	15	18	14	23	NaN	NaN	NaN	NaN	0	0	0	0	0	0	0	1	147999181	148001480	6.2214	6.64207	7.76489	7.36785	7.54964	7.1562	6.6618	0.4	0.8	0.833333	0.571429	0.782609	NaN	NaN
1	148001177	'TAGG'	'T'	1	98	0	10	6	7	8	8	0	0	11	9	11	9	9	NaN	NaN	NaN	NaN	0	0	0	0	0	0	0	1	147999181	148001480	6.2214	6.64207	7.76489	7.36785	7.54964	7.1562	6.6618	0.909091	0.666667	0.636364	0.888889	0.888889	NaN	NaN
1	148532143	'TTA'	'T'	1	98	0	12	8	7	0	11	10	0	23	17	12	NaN	14	18	NaN	NaN	NaN	0	0	0	0	0	0	0	1	148530199	148533310	3.78752	4.0838	3.20251	4.36143	5.15775	4.65217	3.40339	0.521739	0.470588	0.583333	NaN	0.785714	0.555556	NaN
1	148555706	'AG'	'A'	1	100	0	0	0	14	0	7	0	7	NaN	NaN	33	NaN	30	NaN	24	NaN	NaN	0	0	0	0	0	0	0	1	148555328	148557851	11.7019	12.9773	12.8848	11.8073	11.2981	11.1339	10.3927	NaN	NaN	0.424242	NaN	0.233333	NaN	0.291667
1	148556027	'G'	'GC'	1	93	0	22	18	17	18	21	9	14	73	56	60	66	76	44	38	NaN	NaN	0	0	0	0	0	0	0	1	148555328	148557851	11.7019	12.9773	12.8848	11.8073	11.2981	11.1339	10.3927	0.30137	0.321429	0.283333	0.272727	0.276316	0.204545	0.368421
1	148760528	'CA'	'C'	1	96	0	0	7	9	0	0	0	0	NaN	16	17	NaN	NaN	NaN	NaN	NaN	NaN	0	0	0	0	0	0	0	1	148759707	148761847	4.8412	5.62994	6.57991	6.50074	6.33831	6.04213	5.32618	NaN	0.4375	0.529412	NaN	NaN	NaN	NaN
1	148928805	'A'	'AG'	1	94	1	7	5	9	9	13	0	0	9	6	10	12	13	NaN	NaN	NaN	NaN	0	0	0	0	0	0	0	1	148927704	148932103	14.7856	16.6632	16.9964	16.0454	14.1369	12.8361	15.8549	0.777778	0.833333	0.9	0.75	1	NaN	NaN
1	149215776	'GC'	'G'	1	34	0	11	17	14	9	19	14	10	43	40	30	28	46	31	22	NaN	NaN	1	1	1	1	1	1	1	1	149213903	149216480	6.76913	6.43404	5.96836	6.62485	7.05087	7.05712	5.97081	0.255814	0.425	0.466667	0.321429	0.413043	0.451613	0.454545
1	149222519	'AT'	'A'	1	81	1	9	15	0	11	10	8	0	11	16	NaN	17	10	9	NaN	NaN	NaN	0	0	0	0	0	0	0	1	149221984	149225549	10.0446	10.5741	10.1145	10.4427	10.2532	10.69	9.633	0.818182	0.9375	NaN	0.647059	1	0.888889	NaN
1	149224050	'CA'	'C'	1	56	1	9	7	9	18	11	9	0	20	11	15	30	26	18	NaN	NaN	NaN	0	0	0	0	0	0	0	1	149221984	149225549	10.0446	10.5741	10.1145	10.4427	10.2532	10.69	9.633	0.45	0.636364	0.6	0.6	0.423077	0.5	NaN
1	149299253	'CT'	'C'	1	98	0	36	25	44	41	50	35	22	45	33	54	51	65	50	32	NaN	NaN	0	0	0	0	0	0	0	1	149297467	149300341	4.8495	5.39568	6.14241	6.6149	6.64876	6.73975	6.54514	0.8	0.757576	0.814815	0.803922	0.769231	0.7	0.6875
1	149513711	'G'	'GA'	1	96	1	0	0	0	9	7	5	0	NaN	NaN	NaN	11	11	5	NaN	NaN	NaN	0	0	0	0	0	0	0	1	149512688	149515744	4.11821	4.09728	3.97915	4.1358	4.59593	4.33971	3.49927	NaN	NaN	NaN	0.818182	0.636364	1	NaN
1	149576563	'AG'	'A'	1	100	1	0	0	11	8	12	8	0	NaN	NaN	34	30	42	29	NaN	NaN	NaN	0	0	0	0	0	0	0	1	149574513	149594140	4.51081	4.5177	4.73141	4.66053	4.75361	4.94722	4.10279	NaN	NaN	0.323529	0.266667	0.285714	0.275862	NaN
1	149577264	'T'	'TG'	1	97	1	17	18	13	12	14	16	12	33	39	33	35	41	39	31	NaN	NaN	0	0	0	0	0	0	0	1	149574513	149594140	4.51081	4.5177	4.73141	4.66053	4.75361	4.94722	4.10279	0.515152	0.461538	0.393939	0.342857	0.341463	0.410256	0.387097
1	149577659	'GA'	'G'	1	100	0	0	0	10	0	0	10	0	NaN	NaN	38	NaN	NaN	40	NaN	NaN	NaN	0	0	0	0	0	0	0	1	149574513	149594140	4.51081	4.5177	4.73141	4.66053	4.75361	4.94722	4.10279	NaN	NaN	0.263158	NaN	NaN	0.25	NaN
1	149579107	'TTA'	'T'	1	100	0	13	8	0	12	8	10	0	24	12	NaN	20	18	22	NaN	NaN	NaN	0	0	0	0	0	0	0	1	149574513	149594140	4.51081	4.5177	4.73141	4.66053	4.75361	4.94722	4.10279	0.541667	0.666667	NaN	0.6	0.444444	0.454545	NaN
1	149584322	'G'	'GT'	1	99	1	0	0	7	6	6	11	0	NaN	NaN	8	10	9	12	NaN	NaN	NaN	0	0	0	0	0	0	0	1	149574513	149594140	4.51081	4.5177	4.73141	4.66053	4.75361	4.94722	4.10279	NaN	NaN	0.875	0.6	0.666667	0.916667	NaN
1	149585094	'C'	'CTCGG'	1	77	0	0	0	10	0	8	0	0	NaN	NaN	21	NaN	19	NaN	NaN	NaN	NaN	0	0	0	0	0	0	0	1	149574513	149594140	4.51081	4.5177	4.73141	4.66053	4.75361	4.94722	4.10279	NaN	NaN	0.47619	NaN	0.421053	NaN	NaN
1	149588672	'T'	'TA'	1	99	1	6	0	0	9	9	6	0	10	NaN	NaN	15	11	7	NaN	NaN	NaN	0	0	0	0	0	0	0	1	149574513	149594140	4.51081	4.5177	4.73141	4.66053	4.75361	4.94722	4.10279	0.6	NaN	NaN	0.6	0.818182	0.857143	NaN
1	149602358	'C'	'CT'	1	99	1	7	6	0	0	0	0	0	10	9	NaN	NaN	NaN	NaN	NaN	NaN	NaN	0	0	0	0	0	0	0	1	149600244	149607847	3.63393	4.10768	3.50822	3.55943	3.72552	3.50744	3.17109	0.7	0.666667	NaN	NaN	NaN	NaN	NaN
1	149603216	'AAGAG'	'A'	1	100	0	7	8	9	7	8	0	7	12	15	13	11	16	NaN	10	NaN	NaN	0	0	0	0	0	0	0	1	149600244	149607847	3.63393	4.10768	3.50822	3.55943	3.72552	3.50744	3.17109	0.583333	0.533333	0.692308	0.636364	0.5	NaN	0.7
1	149613913	'C'	'CA'	1	97	0	7	0	0	0	0	0	0	13	NaN	NaN	NaN	NaN	NaN	NaN	NaN	NaN	0	0	0	0	0	0	0	1	149613683	149614649	2.30026	2.11364	1.65314	1.51072	1.57364	1.6224	1.42386	0.538462	NaN	NaN	NaN	NaN	NaN	NaN
1	149613921	'A'	'AC'	1	97	0	6	0	0	0	0	0	0	11	NaN	NaN	NaN	NaN	NaN	NaN	NaN	NaN	0	0	0	0	0	0	0	1	149613683	149614649	2.30026	2.11364	1.65314	1.51072	1.57364	1.6224	1.42386	0.545455	NaN	NaN	NaN	NaN	NaN	NaN
1	149636660	'GC'	'G'	1	100	0	9	12	8	0	12	15	7	12	15	9	NaN	17	17	9	NaN	NaN	0	0	0	0	0	0	0	1	149634442	149638406	2.66039	2.35932	2.11667	2.37812	2.71279	2.55455	2.30614	0.75	0.8	0.888889	NaN	0.705882	0.882353	0.777778
1	149764579	'C'	'CG'	1	97	0	0	0	0	0	7	0	0	NaN	NaN	NaN	NaN	32	NaN	NaN	NaN	NaN	0	0	0	0	0	0	0	1	149763170	149766066	5.17679	5.03813	6.11301	5.03352	5.79957	5.35846	4.50903	NaN	NaN	NaN	NaN	0.21875	NaN	NaN
1	149982402	'CG'	'C'	1	0	0	0	0	0	0	0	0	6	NaN	NaN	NaN	NaN	NaN	NaN	19	-0.529858	0.221242	0	0	0	0	0	0	1	1	149980838	149986136	4.63043	5.47415	4.51103	3.97491	3.94956	4.06183	3.5511	NaN	NaN	NaN	NaN	NaN	NaN	0.315789
1	150293752	'TA'	'T'	1	59	1	21	34	20	23	31	23	16	31	38	25	26	32	26	23	NaN	NaN	0	0	0	0	0	0	0	1	150292923	150295184	6.26509	6.46404	5.76415	5.65982	5.63986	5.22004	5.43146	0.677419	0.894737	0.8	0.884615	0.96875	0.884615	0.695652
1	150337184	'C'	'CG'	1	0	0	0	0	14	9	0	12	7	NaN	NaN	33	31	NaN	37	23	-0.510438	0.241781	0	0	1	1	0	1	1	1	150335163	150339915	7.72905	9.03044	7.28371	7.12509	7.1882	7.94503	6.55878	NaN	NaN	0.424242	0.290323	NaN	0.324324	0.304348
1	150502076	'AT'	'A'	1	0	1	0	0	0	7	12	0	6	NaN	NaN	NaN	25	45	NaN	19	-0.145048	0.756341	0	0	0	1	1	0	1	1	150500069	150507948	10.0922	11.4924	8.2383	10.129	9.82483	9.69622	8.84404	NaN	NaN	NaN	0.28	0.266667	NaN	0.315789
1	150505249	'G'	'GA'	1	0	1	0	0	6	0	12	0	0	NaN	NaN	20	NaN	28	NaN	NaN	-0.481134	0.274362	0	0	1	0	1	0	0	1	150500069	150507948	10.0922	11.4924	8.2383	10.129	9.82483	9.69622	8.84404	NaN	NaN	0.3	NaN	0.428571	NaN	NaN
1	150849071	'AC'	'A'	1	0	1	0	0	6	0	0	0	0	NaN	NaN	11	NaN	NaN	NaN	NaN	0.113224	0.809015	0	0	1	0	0	0	0	1	150847824	150850136	4.61999	4.84876	4.37358	3.81251	4.47008	4.29577	3.19007	NaN	NaN	0.545455	NaN	NaN	NaN	NaN
1	150849738	'CA'	'C'	1	69	1	0	0	6	0	0	0	0	NaN	NaN	10	NaN	NaN	NaN	NaN	NaN	NaN	0	0	0	0	0	0	0	1	150847824	150850136	4.61999	4.84876	4.37358	3.81251	4.47008	4.29577	3.19007	NaN	NaN	0.6	NaN	NaN	NaN	NaN
1	150953362	'CTTAT'	'C'	1	47	0	9	0	0	0	0	0	0	13	NaN	NaN	NaN	NaN	NaN	NaN	0.48178	0.273623	1	0	0	0	0	0	0	1	150948393	150956121	6.48572	7.04167	5.04149	5.06206	5.31315	4.58315	4.55866	0.692308	NaN	NaN	NaN	NaN	NaN	NaN
1	150986459	'CT'	'C'	1	0	1	0	0	0	0	8	0	0	NaN	NaN	NaN	NaN	15	NaN	NaN	0.417626	0.351191	0	0	0	0	1	0	0	1	150983251	150987938	4.70075	4.63931	3.31406	4.13603	4.68665	4.06282	3.74282	NaN	NaN	NaN	NaN	0.533333	NaN	NaN
1	151171138	'G'	'GT'	1	91	1	0	0	9	0	10	0	6	NaN	NaN	32	NaN	28	NaN	16	NaN	NaN	0	0	0	0	0	0	0	1	151166080	151172961	5.50794	6.84601	4.17751	4.24547	4.02853	3.45948	3.69871	NaN	NaN	0.28125	NaN	0.357143	NaN	0.375
1	151371722	'AAT'	'A'	1	59	0	0	0	7	0	0	0	0	NaN	NaN	11	NaN	NaN	NaN	NaN	NaN	NaN	0	0	0	0	0	0	0	1	151371264	151374086	3.98031	4.74321	3.60999	3.32133	3.52961	2.99321	3.07648	NaN	NaN	0.636364	NaN	NaN	NaN	NaN
1	151430403	'C'	'CA'	1	66	1	7	0	0	0	0	0	0	19	NaN	NaN	NaN	NaN	NaN	NaN	NaN	NaN	0	0	0	0	0	0	0	1	151428977	151432960	3.64923	3.66352	3.40438	3.10014	3.32249	3.26086	3.70414	0.368421	NaN	NaN	NaN	NaN	NaN	NaN
1	151430403	'C'	'CAA'	1	66	1	0	5	0	0	0	0	0	NaN	16	NaN	NaN	NaN	NaN	NaN	NaN	NaN	0	0	0	0	0	0	0	1	151428977	151432960	3.64923	3.66352	3.40438	3.10014	3.32249	3.26086	3.70414	NaN	0.3125	NaN	NaN	NaN	NaN	NaN
1	151430403	'CAAAA'	'C'	1	61	1	0	0	0	0	6	0	0	NaN	NaN	NaN	NaN	14	NaN	NaN	NaN	NaN	0	0	0	0	0	0	0	1	151428977	151432960	3.64923	3.66352	3.40438	3.10014	3.32249	3.26086	3.70414	NaN	NaN	NaN	NaN	0.428571	NaN	NaN
1	151431821	'TC'	'T'	1	0	0	0	0	6	0	0	0	0	NaN	NaN	11	NaN	NaN	NaN	NaN	-0.074065	0.874608	0	0	1	0	0	0	0	1	151428977	151432960	3.64923	3.66352	3.40438	3.10014	3.32249	3.26086	3.70414	NaN	NaN	0.545455	NaN	NaN	NaN	NaN
1	151946652	'AAGAT'	'A'	1	0	0	20	16	14	13	12	12	7	22	18	16	14	13	14	9	0.45049	0.310404	1	1	1	1	1	1	0	1	151944358	151951284	5.50195	6.67671	3.81863	4.45563	3.60814	3.62773	3.10386	0.909091	0.888889	0.875	0.928571	0.923077	0.857143	0.777778
1	151947123	'G'	'GAAGGGATGCTAAC'	1	0	0	0	7	0	0	0	0	0	NaN	10	NaN	NaN	NaN	NaN	NaN	0.792307	0.0336431	0	1	0	0	0	0	0	1	151944358	151951284	5.50195	6.67671	3.81863	4.45563	3.60814	3.62773	3.10386	NaN	0.7	NaN	NaN	NaN	NaN	NaN
1	152009091	'T'	'TCC'	1	0	1	0	0	0	13	10	16	0	NaN	NaN	NaN	41	48	39	NaN	0.211642	0.648698	0	0	0	1	1	1	0	1	151998973	152013789	6.74308	7.76544	7.96693	8.4504	7.24108	7.16842	7.05994	NaN	NaN	NaN	0.317073	0.208333	0.410256	NaN
1	152009091	'T'	'TCCC'	1	0	1	0	9	0	0	0	0	0	NaN	35	NaN	NaN	NaN	NaN	NaN	0.207338	0.655529	0	1	0	0	0	0	0	1	151998973	152013789	6.74308	7.76544	7.96693	8.4504	7.24108	7.16842	7.05994	NaN	0.257143	NaN	NaN	NaN	NaN	NaN
1	152019156	'CT'	'C'	1	0	1	0	0	0	0	11	0	0	NaN	NaN	NaN	NaN	31	NaN	NaN	0.239983	0.604223	0	0	0	0	1	0	0	1	152015648	152025358	7.72882	8.39727	8.74525	9.49924	8.93832	9.02156	7.38373	NaN	NaN	NaN	NaN	0.354839	NaN	NaN
1	153204247	'C'	'CCACA'	1	47	0	13	15	0	0	8	0	0	22	24	NaN	NaN	22	NaN	NaN	0.765457	0.0448893	1	1	0	0	1	0	0	1	153203148	153206052	4.4442	5.67371	3.73165	2.32239	3.53043	2.88029	2.36984	0.590909	0.625	NaN	NaN	0.363636	NaN	NaN
1	153483810	'AT'	'A'	1	0	1	0	0	6	0	0	0	0	NaN	NaN	10	NaN	NaN	NaN	NaN	0.742858	0.0557545	0	0	1	0	0	0	0	1	153483207	153491668	5.39276	6.32332	6.8747	6.15221	5.97623	5.56527	5.41541	NaN	NaN	0.6	NaN	NaN	NaN	NaN
1	153505147	'G'	'GAA'	1	0	1	12	6	7	9	17	10	0	23	16	16	17	35	22	NaN	0.296517	0.518452	1	1	1	1	1	1	0	1	153503495	153523909	12.8906	14.8379	13.1564	14.6331	12.8186	12.9227	12.8438	0.521739	0.375	0.4375	0.529412	0.485714	0.454545	NaN
1	153510522	'C'	'CA'	1	65	1	10	7	6	5	0	0	0	13	9	10	7	NaN	NaN	NaN	NaN	NaN	0	0	0	0	0	0	0	1	153503495	153523909	12.8906	14.8379	13.1564	14.6331	12.8186	12.9227	12.8438	0.769231	0.777778	0.6	0.714286	NaN	NaN	NaN
1	153518772	'AT'	'A'	1	49	1	0	0	14	0	10	0	0	NaN	NaN	37	NaN	45	NaN	NaN	-0.349253	0.442579	0	0	1	0	1	0	0	1	153503495	153523909	12.8906	14.8379	13.1564	14.6331	12.8186	12.9227	12.8438	NaN	NaN	0.378378	NaN	0.222222	NaN	NaN
1	153583275	'T'	'TG'	1	0	0	0	0	0	0	0	7	0	NaN	NaN	NaN	NaN	NaN	27	NaN	-0.543816	0.207012	0	0	0	0	0	1	0	1	153579517	153590701	9.27713	10.533	10.3842	9.86221	9.09293	8.4331	8.60438	NaN	NaN	NaN	NaN	NaN	0.259259	NaN
1	153584330	'T'	'TG'	1	0	0	8	0	0	9	0	0	0	14	NaN	NaN	12	NaN	NaN	NaN	0.0942811	0.840654	1	0	0	1	0	0	0	1	153579517	153590701	9.27713	10.533	10.3842	9.86221	9.09293	8.4331	8.60438	0.571429	NaN	NaN	0.75	NaN	NaN	NaN
1	153584393	'T'	'TCACACA'	1	53	0	7	0	0	0	0	0	0	28	NaN	NaN	NaN	NaN	NaN	NaN	NaN	NaN	0	0	0	0	0	0	0	1	153579517	153590701	9.27713	10.533	10.3842	9.86221	9.09293	8.4331	8.60438	0.25	NaN	NaN	NaN	NaN	NaN	NaN
1	153584393	'T'	'TCACACACA'	1	53	0	0	8	0	0	0	0	0	NaN	23	NaN	NaN	NaN	NaN	NaN	NaN	NaN	0	0	0	0	0	0	0	1	153579517	153590701	9.27713	10.533	10.3842	9.86221	9.09293	8.4331	8.60438	NaN	0.347826	NaN	NaN	NaN	NaN	NaN
1	153606294	'AC'	'A'	1	0	1	11	24	9	9	18	19	10	13	25	10	9	20	21	11	0.394501	0.381149	1	1	1	0	1	1	1	1	153602795	153608751	4.50776	5.85481	4.72976	3.78554	4.17117	4.03363	3.88782	0.846154	0.96	0.9	1	0.9	0.904762	0.909091
1	153756131	'CA'	'C'	1	0	1	0	0	10	0	0	0	0	NaN	NaN	18	NaN	NaN	NaN	NaN	0.583145	0.169374	0	0	1	0	0	0	0	1	153755437	153756794	7.19351	7.91128	8.03783	5.98508	6.83077	6.48574	5.92741	NaN	NaN	0.555556	NaN	NaN	NaN	NaN
1	153896079	'GA'	'G'	1	0	1	0	0	11	18	22	17	16	NaN	NaN	36	34	50	35	29	-0.779854	0.0386359	0	0	1	1	1	1	1	1	153893941	153897212	6.79112	8.52101	6.92391	5.55253	5.6127	5.66964	5.27625	NaN	NaN	0.305556	0.529412	0.44	0.485714	0.551724
1	153940144	'GA'	'G'	1	51	1	27	25	13	20	27	26	9	38	36	24	30	38	38	16	NaN	NaN	0	0	0	0	0	0	0	1	153938404	153941832	8.12531	9.46054	6.99296	7.22707	7.45302	7.87428	6.68201	0.710526	0.694444	0.541667	0.666667	0.710526	0.684211	0.5625
1	154359906	'GT'	'G'	1	0	1	7	0	0	0	0	0	0	10	NaN	NaN	NaN	NaN	NaN	NaN	0.77935	0.0388463	1	0	0	0	0	0	0	1	154357568	154361166	3.80385	1.56538	3.01207	1.5646	2.48476	2.03427	1.76571	0.7	NaN	NaN	NaN	NaN	NaN	NaN
1	154580209	'GCA'	'G'	1	0	0	8	0	0	0	0	0	0	29	NaN	NaN	NaN	NaN	NaN	NaN	0.189979	0.68327	1	0	0	0	0	0	0	1	154579083	154582122	10.7944	13.4811	9.48177	9.11295	9.53812	9.60618	8.61708	0.275862	NaN	NaN	NaN	NaN	NaN	NaN
1	154580805	'CT'	'C'	1	45	1	0	0	0	8	6	14	7	NaN	NaN	NaN	18	23	29	16	-0.665139	0.103016	0	0	0	1	1	1	1	1	154579083	154582122	10.7944	13.4811	9.48177	9.11295	9.53812	9.60618	8.61708	NaN	NaN	NaN	0.444444	0.26087	0.482759	0.4375
1	154580968	'C'	'CTTT'	1	53	1	0	0	0	0	10	0	0	NaN	NaN	NaN	NaN	29	NaN	NaN	NaN	NaN	0	0	0	0	0	0	0	1	154579083	154582122	10.7944	13.4811	9.48177	9.11295	9.53812	9.60618	8.61708	NaN	NaN	NaN	NaN	0.344828	NaN	NaN
1	154580968	'C'	'CTTTT'	1	52	1	0	8	0	0	0	8	0	NaN	24	NaN	NaN	NaN	15	NaN	NaN	NaN	0	0	0	0	0	0	0	1	154579083	154582122	10.7944	13.4811	9.48177	9.11295	9.53812	9.60618	8.61708	NaN	0.333333	NaN	NaN	NaN	0.533333	NaN
1	154904244	'CT'	'C'	1	0	1	0	0	0	0	8	7	0	NaN	NaN	NaN	NaN	18	15	NaN	-0.50942	0.242881	0	0	0	0	1	1	0	1	154902805	154906782	6.88865	8.16149	6.91949	6.57687	5.92662	5.62516	5.34271	NaN	NaN	NaN	NaN	0.444444	0.466667	NaN
1	154944412	'CA'	'C'	1	0	1	0	0	9	7	7	6	0	NaN	NaN	17	27	33	19	NaN	-0.408283	0.363173	0	0	1	1	1	1	0	1	154939774	154950409	11.401	12.9466	10.3613	11.2203	10.1894	10.8662	9.9547	NaN	NaN	0.529412	0.259259	0.212121	0.315789	NaN
1	154945390	'TA'	'T'	1	0	1	17	14	21	12	22	22	11	28	22	22	23	28	28	14	NaN	NaN	1	1	1	1	1	1	1	1	154939774	154950409	11.401	12.9466	10.3613	11.2203	10.1894	10.8662	9.9547	0.607143	0.636364	0.954545	0.521739	0.785714	0.785714	0.785714
1	154945987	'TA'	'T'	1	71	1	0	7	0	7	0	0	0	NaN	35	NaN	35	NaN	NaN	NaN	NaN	NaN	0	0	0	0	0	0	0	1	154939774	154950409	11.401	12.9466	10.3613	11.2203	10.1894	10.8662	9.9547	NaN	0.2	NaN	0.2	NaN	NaN	NaN
1	154975833	'AC'	'A'	1	0	1	20	23	27	14	30	18	6	27	32	32	23	40	23	13	NaN	NaN	1	1	1	1	1	1	1	1	154971263	154992723	9.11338	10.2502	9.28658	8.75143	8.44265	8.79029	7.81565	0.740741	0.71875	0.84375	0.608696	0.75	0.782609	0.461538
1	154980730	'AG'	'A'	1	0	0	0	0	0	0	0	8	0	NaN	NaN	NaN	NaN	NaN	34	NaN	-0.0764533	0.870588	0	0	0	0	0	1	0	1	154971263	154992723	9.11338	10.2502	9.28658	8.75143	8.44265	8.79029	7.81565	NaN	NaN	NaN	NaN	NaN	0.235294	NaN
1	154980796	'CG'	'C'	1	0	0	0	8	8	11	0	9	0	NaN	37	28	30	NaN	25	NaN	0.574008	0.17779	0	1	1	1	0	1	0	1	154971263	154992723	9.11338	10.2502	9.28658	8.75143	8.44265	8.79029	7.81565	NaN	0.216216	0.285714	0.366667	NaN	0.36	NaN
1	154981267	'AG'	'A'	1	0	1	7	0	7	0	7	0	7	16	NaN	14	NaN	17	NaN	10	-0.423518	0.343721	1	0	1	0	1	0	1	1	154971263	154992723	9.11338	10.2502	9.28658	8.75143	8.44265	8.79029	7.81565	0.4375	NaN	0.5	NaN	0.411765	NaN	0.7
1	154981299	'AG'	'A'	1	0	1	0	0	0	0	0	0	9	NaN	NaN	NaN	NaN	NaN	NaN	13	-0.644553	0.118102	0	0	0	0	0	0	1	1	154971263	154992723	9.11338	10.2502	9.28658	8.75143	8.44265	8.79029	7.81565	NaN	NaN	NaN	NaN	NaN	NaN	0.692308
1	154981441	'C'	'CG'	1	0	0	0	0	0	0	0	6	7	NaN	NaN	NaN	NaN	NaN	16	11	-0.558489	0.192542	0	0	0	0	0	1	1	1	154971263	154992723	9.11338	10.2502	9.28658	8.75143	8.44265	8.79029	7.81565	NaN	NaN	NaN	NaN	NaN	0.375	0.636364
1	155197554	'TG'	'T'	1	80	1	0	26	0	0	32	0	0	NaN	26	NaN	NaN	34	NaN	NaN	NaN	NaN	0	0	0	0	0	0	0	1	155195182	155198560	8.14375	9.0034	7.23689	6.58725	7.77305	7.55908	6.07041	NaN	1	NaN	NaN	0.941176	NaN	NaN
1	155214640	'CGA'	'C'	1	68	0	7	6	0	6	0	0	0	15	11	NaN	11	NaN	NaN	NaN	NaN	NaN	0	0	0	0	0	0	0	1	155210083	155215790	4.3348	4.55856	2.94502	2.97813	3.25754	3.01856	2.8204	0.466667	0.545455	NaN	0.545455	NaN	NaN	NaN
1	155243261	'T'	'TCCG'	1	0	0	7	0	0	0	0	0	0	23	NaN	NaN	NaN	NaN	NaN	NaN	0.252764	0.58447	1	0	0	0	0	0	0	1	155241198	155244271	6.76604	7.6804	6.54108	5.79785	5.98778	6.22286	5.05334	0.304348	NaN	NaN	NaN	NaN	NaN	NaN
1	155901081	'C'	'CA'	1	73	1	8	0	0	0	0	0	0	25	NaN	NaN	NaN	NaN	NaN	NaN	NaN	NaN	0	0	0	0	0	0	0	1	155898223	155906204	5.30049	7.39626	4.79407	4.93156	4.01133	4.15168	3.94533	0.32	NaN	NaN	NaN	NaN	NaN	NaN
1	155944701	'AG'	'A'	1	0	0	9	8	7	0	0	0	0	19	11	11	NaN	NaN	NaN	NaN	-0.94985	0.00105282	1	1	1	0	0	0	0	1	155944529	155951226	11.4828	11.7678	11.1278	13.4749	13.3855	13.1373	12.7187	0.473684	0.727273	0.636364	NaN	NaN	NaN	NaN
1	155971956	'CT'	'C'	1	0	1	6	0	6	0	0	0	0	16	NaN	17	NaN	NaN	NaN	NaN	0.220764	0.634285	1	0	1	0	0	0	0	1	155970153	155979575	9.84375	11.546	9.9403	8.94958	9.41724	8.92634	8.2201	0.375	NaN	0.352941	NaN	NaN	NaN	NaN
1	156075925	'C'	'CA'	1	64	1	13	8	9	12	0	9	0	32	33	26	28	NaN	25	NaN	NaN	NaN	0	0	0	0	0	0	0	1	156068612	156078244	9.8315	10.9298	8.75383	9.51825	8.84407	8.85175	8.27546	0.40625	0.242424	0.346154	0.428571	NaN	0.36	NaN
1	156148904	'CTGTGTGTG'	'C'	1	47	0	6	0	0	0	0	0	0	12	NaN	NaN	NaN	NaN	NaN	NaN	0.852977	0.0146833	1	0	0	0	0	0	0	1	156147875	156152293	4.50949	3.52229	2.78098	2.16385	2.78787	2.51009	2.60449	0.5	NaN	NaN	NaN	NaN	NaN	NaN
1	156307583	'G'	'GAA'	1	0	1	6	0	9	0	6	0	0	15	NaN	20	NaN	22	NaN	NaN	0.227521	0.623668	1	0	1	0	1	0	0	1	156306674	156309258	6.39596	7.69385	7.85574	6.11371	6.37053	6.63341	5.6815	0.4	NaN	0.45	NaN	0.272727	NaN	NaN
1	156472847	'A'	'AT'	1	0	0	8	0	13	8	10	10	9	38	NaN	23	23	29	24	19	-0.797552	0.0316546	1	0	1	1	1	1	1	1	156465582	156476161	7.42129	8.60908	5.21988	5.95494	5.51279	5.88459	4.9453	0.210526	NaN	0.565217	0.347826	0.344828	0.416667	0.473684
1	156472861	'T'	'TC'	1	0	0	0	0	9	0	7	8	6	NaN	NaN	21	NaN	29	25	16	-0.784529	0.0367165	0	0	1	0	1	1	1	1	156465582	156476161	7.42129	8.60908	5.21988	5.95494	5.51279	5.88459	4.9453	NaN	NaN	0.428571	NaN	0.241379	0.32	0.375
1	156561557	'G'	'GGGGCCGGGCC'	1	44	0	0	0	8	6	13	11	7	NaN	NaN	13	12	23	11	10	-0.749793	0.0522831	0	0	1	1	1	1	1	1	156560154	156563305	4.547	5.75284	4.29507	3.57296	4.34499	4.38356	3.76342	NaN	NaN	0.615385	0.5	0.565217	1	0.7
1	156571728	'CT'	'C'	1	46	1	0	0	7	6	5	0	0	NaN	NaN	12	10	6	NaN	NaN	-0.172287	0.711839	0	0	1	1	0	0	0	1	156569325	156572299	3.72299	4.4216	3.60187	2.87486	3.1741	2.9698	2.90743	NaN	NaN	0.583333	0.6	0.833333	NaN	NaN
1	156630180	'C'	'CTG'	1	0	0	0	0	0	0	20	9	0	NaN	NaN	NaN	NaN	53	36	NaN	0.470877	0.286206	0	0	0	0	1	1	0	1	156627148	156634154	9.90303	10.4934	9.74594	10.9854	10.5937	10.755	9.90561	NaN	NaN	NaN	NaN	0.377358	0.25	NaN
1	156630180	'C'	'CTGTG'	1	0	0	22	20	7	16	0	0	0	37	41	29	37	NaN	NaN	NaN	-0.150178	0.747915	1	1	1	1	0	0	0	1	156627148	156634154	9.90303	10.4934	9.74594	10.9854	10.5937	10.755	9.90561	0.594595	0.487805	0.241379	0.432432	NaN	NaN	NaN
1	156631347	'C'	'CGTGT'	1	0	0	0	0	0	9	0	0	0	NaN	NaN	NaN	23	NaN	NaN	NaN	0.586969	0.165911	0	0	0	1	0	0	0	1	156627148	156634154	9.90303	10.4934	9.74594	10.9854	10.5937	10.755	9.90561	NaN	NaN	NaN	0.391304	NaN	NaN	NaN
1	157016236	'CCT'	'C'	1	0	0	17	19	14	10	7	12	0	18	21	16	12	10	15	NaN	0.360479	0.427006	1	1	1	1	1	1	0	1	157013180	157017473	3.6795	4.63172	3.68795	3.03716	3.5875	3.73694	3.24762	0.944444	0.904762	0.875	0.833333	0.7	0.8	NaN
1	159887187	'CAAA'	'C'	1	65	1	0	6	0	0	0	0	0	NaN	11	NaN	NaN	NaN	NaN	NaN	NaN	NaN	0	0	0	0	0	0	0	1	159882474	159890546	2.88028	3.30427	0.80135	1.20419	1.1258	1.03986	1.02332	NaN	0.545455	NaN	NaN	NaN	NaN	NaN
1	160175210	'A'	'AGCG'	1	42	0	7	0	8	0	10	0	0	10	NaN	17	NaN	12	NaN	NaN	0.342081	0.452638	1	0	1	0	1	0	0	1	160174259	160176374	4.5191	5.79553	5.61886	3.27622	3.71394	3.25187	3.28685	0.7	NaN	0.470588	NaN	0.833333	NaN	NaN
1	160232929	'AT'	'A'	1	0	1	0	0	7	8	10	0	0	NaN	NaN	13	21	17	NaN	NaN	-0.251506	0.586405	0	0	1	1	1	0	0	1	160230435	160233989	7.39224	7.93114	7.00508	7.00828	7.10091	7.47131	6.30615	NaN	NaN	0.538462	0.380952	0.588235	NaN	NaN
1	160233265	'C'	'CA'	1	41	1	8	7	0	0	6	0	0	16	14	NaN	NaN	12	NaN	NaN	0.559034	0.192014	1	1	0	0	1	0	0	1	160230435	160233989	7.39224	7.93114	7.00508	7.00828	7.10091	7.47131	6.30615	0.5	0.5	NaN	NaN	0.5	NaN	NaN
1	160750980	'CCTGTGACAATAG'	'C'	1	0	0	7	7	0	0	8	0	0	24	24	NaN	NaN	35	NaN	NaN	0.731949	0.0614616	1	1	0	0	1	0	0	1	160749799	160753818	8.52798	9.1713	6.91554	5.451	6.05656	5.28567	4.75996	0.291667	0.291667	NaN	NaN	0.228571	NaN	NaN
1	161102172	'C'	'CT'	1	0	0	0	0	0	0	0	6	0	NaN	NaN	NaN	NaN	NaN	18	NaN	-0.256393	0.578898	0	0	0	0	0	1	0	1	161100599	161104600	8.09075	9.61195	7.50837	6.74982	6.89115	6.80875	6.47514	NaN	NaN	NaN	NaN	NaN	0.333333	NaN
1	161102217	'T'	'TC'	1	0	0	0	0	8	0	0	0	0	NaN	NaN	24	NaN	NaN	NaN	NaN	0.0242178	0.958899	0	0	1	0	0	0	0	1	161100599	161104600	8.09075	9.61195	7.50837	6.74982	6.89115	6.80875	6.47514	NaN	NaN	0.333333	NaN	NaN	NaN	NaN
1	161102245	'C'	'CT'	1	0	0	0	0	11	0	0	0	0	NaN	NaN	31	NaN	NaN	NaN	NaN	0.0242178	0.958899	0	0	1	0	0	0	0	1	161100599	161104600	8.09075	9.61195	7.50837	6.74982	6.89115	6.80875	6.47514	NaN	NaN	0.354839	NaN	NaN	NaN	NaN
1	161102398	'T'	'TGC'	1	0	0	0	0	9	0	8	0	0	NaN	NaN	45	NaN	39	NaN	NaN	-0.154242	0.741255	0	0	1	0	1	0	0	1	161100599	161104600	8.09075	9.61195	7.50837	6.74982	6.89115	6.80875	6.47514	NaN	NaN	0.2	NaN	0.205128	NaN	NaN
1	164571945	'TG'	'T'	1	0	0	0	0	0	0	0	6	0	NaN	NaN	NaN	NaN	NaN	14	NaN	0.157496	0.73593	0	0	0	0	0	1	0	1	164567271	164573697	2.17647	2.00595	1.27086	1.71923	1.80982	1.88431	1.58752	NaN	NaN	NaN	NaN	NaN	0.428571	NaN
1	165799409	'AT'	'A'	1	71	1	0	0	0	7	8	0	0	NaN	NaN	NaN	7	12	NaN	NaN	NaN	NaN	0	0	0	0	0	0	0	1	165796009	165799771	10.512	11.5177	11.3108	13.023	12.3754	12.6611	12.8815	NaN	NaN	NaN	1	0.666667	NaN	NaN
1	165822757	'CT'	'C'	1	0	1	0	0	0	0	6	0	0	NaN	NaN	NaN	NaN	13	NaN	NaN	0.344702	0.448952	0	0	0	0	1	0	0	1	165817166	165832937	4.20041	3.5903	4.09701	6.64031	6.2766	6.76578	5.13272	NaN	NaN	NaN	NaN	0.461538	NaN	NaN
1	167126803	'GCACA'	'G'	1	0	0	0	7	0	0	9	9	7	NaN	8	NaN	NaN	12	12	9	NaN	NaN	0	0	0	0	1	1	0	NaN	NaN	NaN	NaN	NaN	NaN	NaN	NaN	NaN	NaN	NaN	0.875	NaN	NaN	0.75	0.75	0.777778
1	167127682	'TACACACACAC'	'T'	1	0	0	0	0	0	0	9	0	5	NaN	NaN	NaN	NaN	10	NaN	6	0.418975	0.349475	0	0	0	0	1	0	0	1	167127196	167128321	2.76969	2.49005	2.77287	3.91578	3.9247	3.29993	4.0133	NaN	NaN	NaN	NaN	0.9	NaN	0.833333
1	167190251	'GC'	'G'	1	0	1	0	0	12	0	0	7	7	NaN	NaN	29	NaN	NaN	21	12	-0.350961	0.440196	0	0	1	0	0	1	1	1	167187983	167193744	7.03225	8.5178	6.42006	6.09405	6.22249	6.88813	5.80851	NaN	NaN	0.413793	NaN	NaN	0.333333	0.583333
1	167267194	'TA'	'T'	1	61	1	0	0	9	0	0	0	0	NaN	NaN	18	NaN	NaN	NaN	NaN	NaN	NaN	0	0	0	0	0	0	0	1	167265075	167268200	3.29373	3.24403	2.78066	2.70201	3.2475	3.60997	2.7331	NaN	NaN	0.5	NaN	NaN	NaN	NaN
1	167512483	'CA'	'C'	1	52	1	0	0	0	0	7	0	0	NaN	NaN	NaN	NaN	10	NaN	NaN	NaN	NaN	0	0	0	0	0	0	0	NaN	NaN	NaN	NaN	NaN	NaN	NaN	NaN	NaN	NaN	NaN	NaN	NaN	NaN	0.7	NaN	NaN
1	169071503	'CA'	'C'	1	0	1	0	0	0	0	7	0	6	NaN	NaN	NaN	NaN	13	NaN	8	0.091824	0.844771	0	0	0	0	1	0	0	1	169067606	169088033	7.85223	7.84392	5.65758	6.43877	7.04913	7.30403	5.9054	NaN	NaN	NaN	NaN	0.538462	NaN	0.75
1	169076996	'CT'	'C'	1	0	1	0	0	0	0	9	0	0	NaN	NaN	NaN	NaN	11	NaN	NaN	0.091824	0.844771	0	0	0	0	1	0	0	1	169067606	169088033	7.85223	7.84392	5.65758	6.43877	7.04913	7.30403	5.9054	NaN	NaN	NaN	NaN	0.818182	NaN	NaN
1	169077122	'A'	'ACATCAT'	1	37	0	8	9	0	0	0	0	0	19	18	NaN	NaN	NaN	NaN	NaN	0.757612	0.0485151	1	1	0	0	0	0	0	1	169067606	169088033	7.85223	7.84392	5.65758	6.43877	7.04913	7.30403	5.9054	0.421053	0.5	NaN	NaN	NaN	NaN	NaN
1	169086088	'T'	'TA'	1	61	1	0	0	0	10	0	0	0	NaN	NaN	NaN	26	NaN	NaN	NaN	NaN	NaN	0	0	0	0	0	0	0	1	169067606	169088033	7.85223	7.84392	5.65758	6.43877	7.04913	7.30403	5.9054	NaN	NaN	NaN	0.384615	NaN	NaN	NaN
1	169086088	'TA'	'T'	1	64	1	0	0	0	0	9	0	0	NaN	NaN	NaN	NaN	29	NaN	NaN	NaN	NaN	0	0	0	0	0	0	0	1	169067606	169088033	7.85223	7.84392	5.65758	6.43877	7.04913	7.30403	5.9054	NaN	NaN	NaN	NaN	0.310345	NaN	NaN
1	172468680	'CA'	'C'	1	47	1	0	0	0	0	9	0	0	NaN	NaN	NaN	NaN	16	NaN	NaN	-0.376883	0.404638	0	0	0	0	1	0	0	1	172464749	172471150	3.18074	3.97026	3.78844	3.18635	2.79696	2.82031	2.76282	NaN	NaN	NaN	NaN	0.5625	NaN	NaN
1	172876668	'TTAAA'	'T'	1	0	0	10	0	0	0	6	0	0	15	NaN	NaN	NaN	9	NaN	NaN	0.563671	0.187553	1	0	0	0	0	0	0	1	172874649	172879941	3.16699	3.40109	1.49122	1.92698	1.8313	1.61201	1.3807	0.666667	NaN	NaN	NaN	0.666667	NaN	NaN
1	173097567	'A'	'AAC'	1	0	0	11	13	0	6	8	10	0	14	15	NaN	6	8	11	NaN	0.815504	0.0253566	1	1	0	0	0	1	0	1	173096462	173098663	4.36343	5.27168	2.06448	2.7864	3.32276	3.43736	2.18048	0.785714	0.866667	NaN	1	1	0.909091	NaN
1	173179172	'GT'	'G'	1	0	1	0	0	6	7	11	0	0	NaN	NaN	8	12	19	NaN	NaN	0.111087	0.812575	0	0	0	1	1	0	0	1	173172970	173181885	5.69171	5.97489	4.09016	4.835	5.36097	4.95158	3.89632	NaN	NaN	0.75	0.583333	0.578947	NaN	NaN
1	173793163	'GA'	'G'	1	0	1	0	0	0	0	8	0	0	NaN	NaN	NaN	NaN	17	NaN	NaN	-0.133958	0.774621	0	0	0	0	1	0	0	1	173792374	173794937	7.45898	9.25919	7.20893	6.11198	6.80482	6.71994	6.30634	NaN	NaN	NaN	NaN	0.470588	NaN	NaN
1	177940218	'CT'	'C'	1	35	1	0	0	6	0	0	0	0	NaN	NaN	15	NaN	NaN	NaN	NaN	-0.219079	0.636941	0	0	1	0	0	0	0	1	177937698	177940916	7.83615	9.17415	6.906	7.22822	6.96788	7.75524	5.95537	NaN	NaN	0.4	NaN	NaN	NaN	NaN
1	178505761	'A'	'AAAAC'	1	0	0	8	11	9	7	7	0	0	26	25	23	25	21	NaN	NaN	0.726057	0.0646697	1	1	1	1	1	0	0	1	178504352	178509091	9.32255	10.3322	8.61582	8.70805	7.45859	7.24678	6.76297	0.307692	0.44	0.391304	0.28	0.333333	NaN	NaN
1	179006614	'C'	'CT'	1	47	1	0	8	0	0	0	0	0	NaN	11	NaN	NaN	NaN	NaN	NaN	0.754702	0.0498994	0	1	0	0	0	0	0	1	179004979	179007784	3.54677	4.2023	1.85154	1.75119	1.4932	1.46153	1.33367	NaN	0.727273	NaN	NaN	NaN	NaN	NaN
1	180601282	'T'	'TGCC'	1	0	0	0	0	0	0	0	0	7	NaN	NaN	NaN	NaN	NaN	NaN	21	-0.591512	0.161842	0	0	0	0	0	0	1	1	180600124	180602810	5.14613	5.64643	5.25216	4.25059	4.31337	4.81437	3.92856	NaN	NaN	NaN	NaN	NaN	NaN	0.333333
1	181003616	'T'	'TTCC'	1	0	0	9	7	11	7	9	6	8	9	8	12	7	11	7	8	0.011817	0.97994	0	0	1	0	1	0	0	1	181001795	181004169	4.81801	4.46842	4.04906	3.44457	4.00231	3.91708	3.41896	1	0.875	0.916667	1	0.818182	0.857143	1
1	181059701	'TA'	'T'	1	0	0	0	0	8	7	0	6	0	NaN	NaN	31	22	NaN	17	NaN	-0.0035072	0.994046	0	0	1	1	0	1	0	1	181056128	181063503	6.33288	7.51367	7.26041	6.02093	5.70591	5.89583	6.03565	NaN	NaN	0.258065	0.318182	NaN	0.352941	NaN
1	181059727	'A'	'AT'	1	0	1	0	0	0	0	0	6	0	NaN	NaN	NaN	NaN	NaN	19	NaN	-0.311453	0.496528	0	0	0	0	0	1	0	1	181056128	181063503	6.33288	7.51367	7.26041	6.02093	5.70591	5.89583	6.03565	NaN	NaN	NaN	NaN	NaN	0.315789	NaN
1	181059938	'TC'	'T'	1	0	0	0	7	0	7	0	0	0	NaN	30	NaN	22	NaN	NaN	NaN	0.3598	0.427942	0	1	0	1	0	0	0	1	181056128	181063503	6.33288	7.51367	7.26041	6.02093	5.70591	5.89583	6.03565	NaN	0.233333	NaN	0.318182	NaN	NaN	NaN
1	181083476	'A'	'AT'	1	51	1	8	0	0	0	0	0	0	22	NaN	NaN	NaN	NaN	NaN	NaN	NaN	NaN	0	0	0	0	0	0	0	1	181080166	181083544	7.87229	8.53811	5.54409	8.19869	6.47137	5.92997	5.81965	0.363636	NaN	NaN	NaN	NaN	NaN	NaN
1	182657492	'GCT'	'G'	1	0	0	0	8	0	0	0	0	0	NaN	11	NaN	NaN	NaN	NaN	NaN	0.864968	0.0119505	0	1	0	0	0	0	0	1	182655443	182658241	1.20433	2.22811	0.945933	0.3	0.305345	0.3	0.403624	NaN	0.727273	NaN	NaN	NaN	NaN	NaN
1	183129525	'CT'	'C'	1	47	1	0	0	7	0	0	0	0	NaN	NaN	15	NaN	NaN	NaN	NaN	0.157032	0.736689	0	0	1	0	0	0	0	1	183127998	183130655	3.727	5.76718	3.43941	2.17846	1.80377	1.83285	1.52747	NaN	NaN	0.466667	NaN	NaN	NaN	NaN
1	183604797	'C'	'CG'	1	0	0	0	0	7	0	8	8	0	NaN	NaN	24	NaN	28	30	NaN	-0.226973	0.624527	0	0	1	0	1	1	0	1	183602690	183605586	6.90239	8.45718	6.71655	5.84035	5.56931	5.93801	5.02087	NaN	NaN	0.291667	NaN	0.285714	0.266667	NaN
1	186345125	'A'	'AGTGTGT'	1	0	0	9	8	0	0	8	6	0	31	19	NaN	NaN	21	19	NaN	0.725663	0.0648873	1	1	0	0	1	1	0	1	186342916	186346327	5.35649	6.65844	4.67056	4.74864	4.99751	5.42087	4.22164	0.290323	0.421053	NaN	NaN	0.380952	0.315789	NaN
1	198125664	'CT'	'C'	1	0	1	0	0	0	0	11	0	0	NaN	NaN	NaN	NaN	19	NaN	NaN	-0.123744	0.791531	0	0	0	0	1	0	0	1	198124748	198129729	8.03659	9.56735	6.16678	6.30709	6.70298	6.69036	5.98802	NaN	NaN	NaN	NaN	0.578947	NaN	NaN
1	200708748	'A'	'AGCG'	1	40	0	0	13	11	0	15	14	0	NaN	16	15	NaN	18	18	NaN	0.490476	0.263771	0	1	1	0	1	1	0	1	200706969	200709727	9.10109	10.2099	9.54215	9.02061	8.49227	9.24777	8.12553	NaN	0.8125	0.733333	NaN	0.833333	0.777778	NaN
1	200857108	'GA'	'G'	1	0	1	8	0	0	0	0	0	0	13	NaN	NaN	NaN	NaN	NaN	NaN	0.669007	0.100301	1	0	0	0	0	0	0	1	200856546	200857418	2.67927	0.780408	2.14587	2.00807	1.52818	1.3557	1.77938	0.615385	NaN	NaN	NaN	NaN	NaN	NaN
1	200866765	'CT'	'C'	1	44	1	0	0	0	0	9	0	0	NaN	NaN	NaN	NaN	32	NaN	NaN	-0.268461	0.560491	0	0	0	0	1	0	0	1	200859179	200883536	6.93836	7.67135	5.02062	5.70852	4.973	4.69842	4.79317	NaN	NaN	NaN	NaN	0.28125	NaN	NaN
1	201258816	'GCA'	'G'	1	0	0	8	0	0	0	0	0	0	14	NaN	NaN	NaN	NaN	NaN	NaN	0.151492	0.74576	1	0	0	0	0	0	0	1	201257506	201262286	4.12967	4.48878	4.77512	4.08335	3.45751	3.34477	3.15311	0.571429	NaN	NaN	NaN	NaN	NaN	NaN
1	201275975	'GT'	'G'	1	87	1	8	17	29	23	17	11	12	8	20	33	23	19	12	14	NaN	NaN	0	0	0	0	0	0	0	1	201274473	201283391	10.8628	11.7695	13.9523	13.4191	13.7099	14.7232	12.9082	1	0.85	0.878788	1	0.894737	0.916667	0.857143
1	201375370	'T'	'TA'	1	0	0	6	0	0	0	0	0	0	13	NaN	NaN	NaN	NaN	NaN	NaN	0.329106	0.471051	1	0	0	0	0	0	0	1	201371752	201377845	9.55037	10.1435	8.18937	9.04842	8.57553	9.31312	7.87891	0.461538	NaN	NaN	NaN	NaN	NaN	NaN
1	201375373	'T'	'TAA'	1	0	0	6	0	0	0	0	0	0	12	NaN	NaN	NaN	NaN	NaN	NaN	0.329106	0.471051	1	0	0	0	0	0	0	1	201371752	201377845	9.55037	10.1435	8.18937	9.04842	8.57553	9.31312	7.87891	0.5	NaN	NaN	NaN	NaN	NaN	NaN
1	201436767	'TACACAC'	'T'	1	31	0	0	6	0	7	0	0	0	NaN	15	NaN	13	NaN	NaN	NaN	0.67405	0.0968182	0	1	0	1	0	0	0	1	201434749	201438954	10.2281	12.5848	9.59686	9.62418	7.20121	7.04783	7.80627	NaN	0.4	NaN	0.538462	NaN	NaN	NaN
1	201977860	'GT'	'G'	1	0	1	34	38	13	18	14	20	10	34	39	15	19	16	22	12	NaN	NaN	1	1	1	1	1	1	1	1	201972352	201994557	8.87682	9.16764	6.2833	5.81797	6.22657	6.5023	5.03986	1	0.974359	0.866667	0.947368	0.875	0.909091	0.833333
1	201981005	'C'	'CA'	1	63	1	10	9	0	0	6	0	0	26	21	NaN	NaN	20	NaN	NaN	NaN	NaN	0	0	0	0	0	0	0	1	201972352	201994557	8.87682	9.16764	6.2833	5.81797	6.22657	6.5023	5.03986	0.384615	0.428571	NaN	NaN	0.3	NaN	NaN
1	201984750	'GACA'	'G'	1	0	0	11	12	9	8	0	0	0	39	30	19	14	NaN	NaN	NaN	0.551916	0.198962	1	1	1	1	0	0	0	1	201972352	201994557	8.87682	9.16764	6.2833	5.81797	6.22657	6.5023	5.03986	0.282051	0.4	0.473684	0.571429	NaN	NaN	NaN
1	202013333	'G'	'GA'	1	53	1	0	0	7	0	0	0	0	NaN	NaN	18	NaN	NaN	NaN	NaN	NaN	NaN	0	0	0	0	0	0	0	1	202009919	202022933	8.80609	9.14865	7.04719	7.54898	7.85765	8.03404	6.80863	NaN	NaN	0.388889	NaN	NaN	NaN	NaN
1	202027333	'C'	'CA'	1	65	1	0	0	0	10	12	13	0	NaN	NaN	NaN	26	33	30	NaN	NaN	NaN	0	0	0	0	0	0	0	1	202022942	202061165	5.76165	6.44467	6.28632	6.12748	5.85594	6.10329	5.2397	NaN	NaN	NaN	0.384615	0.363636	0.433333	NaN
1	202049277	'CAA'	'C'	1	63	1	0	0	0	0	6	0	0	NaN	NaN	NaN	NaN	11	NaN	NaN	NaN	NaN	0	0	0	0	0	0	0	1	202022942	202061165	5.76165	6.44467	6.28632	6.12748	5.85594	6.10329	5.2397	NaN	NaN	NaN	NaN	0.545455	NaN	NaN
1	202113791	'GC'	'G'	1	0	0	9	0	0	9	0	12	11	30	NaN	NaN	29	NaN	32	22	-0.688958	0.0868994	1	0	0	1	0	1	1	1	202112041	202114426	7.47722	8.676	11.3374	7.04663	8.21233	7.41736	8.28605	0.3	NaN	NaN	0.310345	NaN	0.375	0.5
1	202452406	'CT'	'C'	1	92	1	0	0	6	0	0	0	0	NaN	NaN	14	NaN	NaN	NaN	NaN	NaN	NaN	0	0	0	0	0	0	0	1	202450837	202454729	5.70782	6.60982	5.62053	4.6054	4.58887	4.39052	3.97209	NaN	NaN	0.428571	NaN	NaN	NaN	NaN
1	202777220	'CG'	'C'	1	0	0	0	0	10	0	0	0	0	NaN	NaN	50	NaN	NaN	NaN	NaN	0.255129	0.580836	0	0	1	0	0	0	0	1	202775201	202778250	9.36054	10.6791	9.28689	7.78549	8.20145	7.21034	7.32713	NaN	NaN	0.2	NaN	NaN	NaN	NaN
1	203738581	'GA'	'G'	1	0	0	12	0	0	13	16	12	0	12	NaN	NaN	13	17	12	NaN	0.158201	0.734777	1	0	0	1	1	1	0	1	203736921	203740920	3.5773	4.40877	3.43447	3.4928	4.01273	4.38317	3.35393	1	NaN	NaN	1	0.941176	1	NaN
1	203738591	'G'	'GA'	1	0	0	16	0	0	17	25	14	0	16	NaN	NaN	17	26	15	NaN	0.158201	0.734777	1	0	0	1	1	1	0	1	203736921	203740920	3.5773	4.40877	3.43447	3.4928	4.01273	4.38317	3.35393	1	NaN	NaN	1	0.961538	0.933333	NaN
1	203764934	'CG'	'C'	1	0	0	0	7	8	7	7	0	0	NaN	32	32	21	30	NaN	NaN	0.577779	0.174292	0	1	1	1	1	0	0	1	203763864	203766485	4.94137	6.1162	5.72531	5.00429	5.15966	5.33261	4.49722	NaN	0.21875	0.25	0.333333	0.233333	NaN	NaN
1	203830473	'C'	'CA'	1	60	1	6	6	0	0	0	0	0	12	19	NaN	NaN	NaN	NaN	NaN	NaN	NaN	0	0	0	0	0	0	0	1	203828484	203832136	4.17449	6.32676	4.1026	3.88275	4.31972	4.08375	3.50822	0.5	0.315789	NaN	NaN	NaN	NaN	NaN
1	203830473	'CA'	'C'	1	61	1	0	0	0	0	6	0	0	NaN	NaN	NaN	NaN	20	NaN	NaN	NaN	NaN	0	0	0	0	0	0	0	1	203828484	203832136	4.17449	6.32676	4.1026	3.88275	4.31972	4.08375	3.50822	NaN	NaN	NaN	NaN	0.3	NaN	NaN
1	204055096	'CA'	'C'	1	67	1	0	0	0	6	0	0	0	NaN	NaN	NaN	11	NaN	NaN	NaN	NaN	NaN	0	0	0	0	0	0	0	1	204046382	204056051	9.14886	9.09949	8.93473	10.6629	10.759	10.2524	9.37559	NaN	NaN	NaN	0.545455	NaN	NaN	NaN
1	204060861	'CGT'	'C'	1	48	0	8	0	0	0	8	0	8	18	NaN	NaN	NaN	18	NaN	18	-0.411754	0.358702	1	0	0	0	1	0	1	1	204059309	204064664	8.92254	9.82884	10.2132	9.69019	10.1619	9.61485	9.393	0.444444	NaN	NaN	NaN	0.444444	NaN	0.444444
1	204060861	'CGTGT'	'C'	1	43	0	0	8	0	0	0	0	0	NaN	19	NaN	NaN	NaN	NaN	NaN	0.137753	0.768355	0	1	0	0	0	0	0	1	204059309	204064664	8.92254	9.82884	10.2132	9.69019	10.1619	9.61485	9.393	NaN	0.421053	NaN	NaN	NaN	NaN	NaN
1	204301508	'GT'	'G'	1	47	1	0	0	0	0	7	0	0	NaN	NaN	NaN	NaN	24	NaN	NaN	-0.142304	0.760856	0	0	0	0	1	0	0	1	204294428	204311892	2.54589	2.9512	2.05802	1.69116	1.82733	1.54915	1.42714	NaN	NaN	NaN	NaN	0.291667	NaN	NaN
1	204385839	'GA'	'G'	1	71	1	13	12	8	0	15	7	0	13	12	8	NaN	15	7	NaN	NaN	NaN	0	0	0	0	0	0	0	1	204384945	204389760	3.2283	3.18297	1.19289	1.91378	1.54955	1.43449	1.57609	1	1	1	NaN	1	1	NaN
1	204421416	'C'	'CTTT'	1	0	1	0	7	0	0	0	0	0	NaN	14	NaN	NaN	NaN	NaN	NaN	0.877849	0.00936852	0	1	0	0	0	0	0	1	204415151	204424909	7.09866	8.36671	6.09924	6.14563	6.0086	5.82685	5.6616	NaN	0.5	NaN	NaN	NaN	NaN	NaN
1	204452517	'CA'	'C'	1	0	1	0	0	5	0	0	0	0	NaN	NaN	10	NaN	NaN	NaN	NaN	-0.104852	0.822975	0	0	1	0	0	0	0	1	204446131	204455242	3.56857	4.68457	2.84538	2.76339	2.50959	2.48597	2.42931	NaN	NaN	0.5	NaN	NaN	NaN	NaN
1	204462652	'A'	'AACACAC'	1	41	0	0	0	0	0	8	0	0	NaN	NaN	NaN	NaN	19	NaN	NaN	-0.164574	0.724379	0	0	0	0	1	0	0	1	204458975	204466345	7.6967	8.79145	6.46899	7.18894	6.81553	7.22543	5.92479	NaN	NaN	NaN	NaN	0.421053	NaN	NaN
1	205255037	'C'	'CA'	1	0	1	7	8	0	0	6	0	0	8	11	NaN	NaN	8	NaN	NaN	0.612543	0.143668	0	1	0	0	0	0	0	1	205252801	205256105	8.39547	8.62621	7.21754	6.87136	7.05147	7.01213	5.75768	0.875	0.727273	NaN	NaN	0.75	NaN	NaN
1	205419451	'T'	'TG'	1	0	0	0	0	0	0	10	0	0	NaN	NaN	NaN	NaN	13	NaN	NaN	-0.260663	0.572364	0	0	0	0	1	0	0	1	205408005	205421117	11.8111	13.1228	11.1623	12.1392	11.3375	11.5045	11.1812	NaN	NaN	NaN	NaN	0.769231	NaN	NaN
1	205600541	'C'	'CAAGT'	1	0	0	57	53	43	38	57	57	35	64	59	45	44	60	64	39	NaN	NaN	1	1	1	1	1	1	1	1	205598580	205602122	7.76031	9.60729	7.68445	7.03201	8.07221	8.97263	8.09123	0.890625	0.898305	0.955556	0.863636	0.95	0.890625	0.897436
1	205648813	'AAC'	'A'	1	0	0	9	14	14	12	12	9	0	27	33	26	31	21	16	NaN	0.737313	0.0586176	1	1	1	1	1	1	0	1	205628007	205651019	8.58646	9.08527	8.80356	8.43362	9.37058	8.66153	7.90834	0.333333	0.424242	0.538462	0.387097	0.571429	0.5625	NaN
1	206642754	'CA'	'C'	1	0	1	0	0	6	10	7	0	0	NaN	NaN	9	11	10	NaN	NaN	0.737636	0.0584486	0	0	0	1	1	0	0	1	206641421	206646966	7.10767	7.24311	8.44459	8.75955	8.81774	8.19859	7.24423	NaN	NaN	0.666667	0.909091	0.7	NaN	NaN
1	206683059	'CT'	'C'	1	0	1	8	12	10	19	16	12	11	17	19	16	26	28	17	13	NaN	NaN	1	1	1	1	1	1	1	1	206680358	206684698	8.12452	6.73051	7.08314	5.70262	6.88602	6.54333	5.47337	0.470588	0.631579	0.625	0.730769	0.571429	0.705882	0.846154
1	207997384	'A'	'ACTCT'	1	47	0	7	0	0	0	0	0	0	23	NaN	NaN	NaN	NaN	NaN	NaN	0.447638	0.313857	1	0	0	0	0	0	0	1	207991594	208003089	6.17369	6.56688	5.59267	4.62095	5.04089	5.2936	4.63417	0.304348	NaN	NaN	NaN	NaN	NaN	NaN
1	208355392	'T'	'TAGCTC'	1	0	0	10	9	9	0	0	0	0	10	12	12	NaN	NaN	NaN	NaN	0.849499	0.0155366	1	1	1	0	0	0	0	1	208349364	208359944	4.30411	5.60181	3.60706	2.73871	2.93738	2.64287	2.30559	1	0.75	0.75	NaN	NaN	NaN	NaN
1	208417649	'TGGCGGC'	'T'	1	32	0	25	14	16	10	0	16	0	39	24	27	14	NaN	25	NaN	0.493859	0.259983	1	1	1	1	0	1	0	1	208405340	208418718	6.00581	7.50916	4.79807	3.46831	3.87179	3.48497	2.87893	0.641026	0.583333	0.592593	0.714286	NaN	0.64	NaN
1	209942590	'C'	'CG'	1	0	0	0	0	8	16	18	19	7	NaN	NaN	9	16	20	19	7	0.797626	0.031627	0	0	0	1	1	1	0	1	209941229	209943906	3.21109	2.81802	2.38774	10.2456	8.21204	9.05471	8.23947	NaN	NaN	0.888889	1	0.9	1	1
1	210001746	'AT'	'A'	1	0	1	0	6	9	0	0	6	0	NaN	18	13	NaN	NaN	15	NaN	0.452988	0.307392	0	1	1	0	0	1	0	1	209998552	210002591	3.0878	3.66463	2.55344	2.5575	2.62631	2.8682	2.31576	NaN	0.333333	0.692308	NaN	NaN	0.4	NaN
1	210502520	'TA'	'T'	1	0	1	9	14	29	19	22	17	20	16	21	32	34	38	24	31	NaN	NaN	1	1	1	1	1	1	1	1	210501493	210503658	4.59476	3.62932	6.18107	6.30308	7.06394	6.84919	6.51976	0.5625	0.666667	0.90625	0.558824	0.578947	0.708333	0.645161
1	211432314	'GA'	'G'	1	0	0	0	0	7	0	0	0	0	NaN	NaN	17	NaN	NaN	NaN	NaN	-0.312341	0.495235	0	0	1	0	0	0	0	1	211430002	211435058	8.89234	9.39437	8.23379	8.21996	8.47499	8.64304	8.07039	NaN	NaN	0.411765	NaN	NaN	NaN	NaN
1	211432798	'T'	'TCTC'	1	34	0	10	11	0	13	10	0	0	21	21	NaN	22	24	NaN	NaN	0.496769	0.256744	1	1	0	1	1	0	0	1	211430002	211435058	8.89234	9.39437	8.23379	8.21996	8.47499	8.64304	8.07039	0.47619	0.52381	NaN	0.590909	0.416667	NaN	NaN
1	211503711	'CT'	'C'	1	0	1	0	7	8	0	0	0	7	NaN	14	9	NaN	NaN	NaN	11	-0.360462	0.427029	0	1	0	0	0	0	1	1	211498400	211515310	11.0203	11.22	9.95958	11.6715	11.7718	11.7771	10.1335	NaN	0.5	0.888889	NaN	NaN	NaN	0.636364
1	211505011	'CT'	'C'	1	49	1	0	0	0	8	9	6	0	NaN	NaN	NaN	15	14	13	NaN	0.810885	0.0269022	0	0	0	1	1	1	0	1	211498400	211515310	11.0203	11.22	9.95958	11.6715	11.7718	11.7771	10.1335	NaN	NaN	NaN	0.533333	0.642857	0.461538	NaN
1	211523543	'CT'	'C'	1	0	1	0	0	0	0	8	0	0	NaN	NaN	NaN	NaN	17	NaN	NaN	0.431152	0.334144	0	0	0	0	1	0	0	1	211521869	211524747	4.6755	4.16856	4.63294	5.47093	5.91547	6.09941	5.49372	NaN	NaN	NaN	NaN	0.470588	NaN	NaN
1	211523732	'GAACAAA'	'G'	1	0	0	19	13	17	11	29	14	8	29	23	27	25	45	26	21	NaN	NaN	1	1	1	1	1	1	1	1	211521869	211524747	4.6755	4.16856	4.63294	5.47093	5.91547	6.09941	5.49372	0.655172	0.565217	0.62963	0.44	0.644444	0.538462	0.380952
1	211669245	'C'	'CA'	1	0	0	9	8	11	0	5	8	10	9	8	11	NaN	5	8	10	0.494106	0.259707	0	0	1	0	0	0	1	1	211668587	211670026	1.97465	1.8197	2.74064	1.45718	1.41864	1.94961	1.61812	1	1	1	NaN	1	1	1
1	211688504	'AGC'	'A'	1	0	0	70	69	57	63	71	67	40	74	69	59	66	75	69	44	NaN	NaN	1	1	1	1	1	1	1	1	211687177	211692519	7.53222	7.92045	6.83938	6.30848	6.47638	6.62983	5.45789	0.945946	1	0.966102	0.954545	0.946667	0.971014	0.909091
1	211711435	'GA'	'G'	1	64	1	7	0	0	0	0	0	0	11	NaN	NaN	NaN	NaN	NaN	NaN	NaN	NaN	0	0	0	0	0	0	0	1	211710504	211712649	4.00712	3.27241	3.7013	2.43829	2.73923	2.20601	2.30318	0.636364	NaN	NaN	NaN	NaN	NaN	NaN
1	211716700	'CT'	'C'	1	46	1	0	0	0	6	8	0	0	NaN	NaN	NaN	11	16	NaN	NaN	0.553644	0.197264	0	0	0	1	1	0	0	1	211714285	211718239	6.29672	5.16786	5.28611	5.9704	6.85709	6.33292	5.26666	NaN	NaN	NaN	0.545455	0.5	NaN	NaN
1	211777363	'C'	'CT'	1	0	1	0	8	5	0	0	0	0	NaN	10	9	NaN	NaN	NaN	NaN	0.747419	0.053458	0	1	0	0	0	0	0	1	211774980	211783758	7.11008	8.29182	5.9237	6.93454	7.16611	6.75634	5.73059	NaN	0.8	0.555556	NaN	NaN	NaN	NaN
1	211780598	'CAGAGAG'	'C'	1	38	0	35	33	21	23	27	19	14	54	54	34	39	49	37	23	NaN	NaN	1	1	1	1	1	1	1	1	211774980	211783758	7.11008	8.29182	5.9237	6.93454	7.16611	6.75634	5.73059	0.648148	0.611111	0.617647	0.589744	0.55102	0.513514	0.608696
1	211817883	'C'	'CA'	1	87	1	13	11	0	0	0	0	0	23	26	NaN	NaN	NaN	NaN	NaN	NaN	NaN	0	0	0	0	0	0	0	1	211812499	211824506	5.5247	5.82208	4.41816	4.36199	4.29128	4.13729	3.28995	0.565217	0.423077	NaN	NaN	NaN	NaN	NaN
1	211849677	'TGA'	'T'	1	0	0	6	0	0	0	0	0	0	11	NaN	NaN	NaN	NaN	NaN	NaN	0.071308	0.879251	1	0	0	0	0	0	0	1	211847725	211850266	6.30569	8.03017	6.10202	5.53794	6.14208	5.8794	5.09707	0.545455	NaN	NaN	NaN	NaN	NaN	NaN
1	211849677	'TGAA'	'T'	1	0	0	0	0	0	0	8	0	0	NaN	NaN	NaN	NaN	25	NaN	NaN	-0.00680777	0.988443	0	0	0	0	1	0	0	1	211847725	211850266	6.30569	8.03017	6.10202	5.53794	6.14208	5.8794	5.09707	NaN	NaN	NaN	NaN	0.32	NaN	NaN
1	212781752	'G'	'GC'	1	0	0	0	7	0	0	0	0	0	NaN	27	NaN	NaN	NaN	NaN	NaN	0.653081	0.111723	0	1	0	0	0	0	0	1	212778592	212783769	4.92021	6.31561	5.6198	2.70332	3.54266	3.86971	2.87727	NaN	0.259259	NaN	NaN	NaN	NaN	NaN
1	214150768	'GA'	'G'	1	0	1	0	0	0	0	0	11	6	NaN	NaN	NaN	NaN	NaN	20	10	0.335443	0.462024	0	0	0	0	0	1	1	1	214149045	214152416	3.41387	2.95297	4.40004	4.6553	6.46008	6.23613	4.32407	NaN	NaN	NaN	NaN	NaN	0.55	0.6
1	214155368	'AAAC'	'A'	1	0	0	6	0	0	0	8	7	0	8	NaN	NaN	NaN	16	15	NaN	NaN	NaN	0	0	0	0	1	1	0	NaN	NaN	NaN	NaN	NaN	NaN	NaN	NaN	NaN	NaN	0.75	NaN	NaN	NaN	0.5	0.466667	NaN
1	214777166	'AT'	'A'	1	0	1	0	0	0	0	6	0	0	NaN	NaN	NaN	NaN	11	NaN	NaN	0.250238	0.588357	0	0	0	0	1	0	0	1	214775934	214777923	5.41597	6.00447	5.0458	4.27115	5.32133	4.30147	3.54819	NaN	NaN	NaN	NaN	0.545455	NaN	NaN
1	215742468	'C'	'CT'	1	0	1	0	0	0	0	6	0	0	NaN	NaN	NaN	NaN	14	NaN	NaN	-0.0437648	0.925774	0	0	0	0	1	0	0	1	215738704	215745761	6.5045	7.8522	5.88529	5.96103	6.21994	6.16537	5.47725	NaN	NaN	NaN	NaN	0.428571	NaN	NaN
1	217076770	'AGT'	'A'	1	0	0	8	9	0	14	14	0	0	25	19	NaN	29	39	NaN	NaN	0.586285	0.166527	1	1	0	1	1	0	0	1	217075491	217078620	6.46916	5.03982	1.87534	7.69681	7.53896	6.26981	5.41411	0.32	0.473684	NaN	0.482759	0.358974	NaN	NaN
1	217076770	'AGTGT'	'A'	1	0	0	0	0	0	0	0	12	9	NaN	NaN	NaN	NaN	NaN	26	22	0.0291367	0.950557	0	0	0	0	0	1	1	1	217075491	217078620	6.46916	5.03982	1.87534	7.69681	7.53896	6.26981	5.41411	NaN	NaN	NaN	NaN	NaN	0.461538	0.409091
1	223894781	'CA'	'C'	1	65	1	7	0	0	6	0	0	0	19	NaN	NaN	14	NaN	NaN	NaN	NaN	NaN	0	0	0	0	0	0	0	1	223893562	223897226	9.53547	10.1812	6.16782	8.4648	6.79678	7.27711	6.9164	0.368421	NaN	NaN	0.428571	NaN	NaN	NaN
1	224399989	'G'	'GA'	1	59	1	0	6	0	0	0	0	0	NaN	11	NaN	NaN	NaN	NaN	NaN	NaN	NaN	0	0	0	0	0	0	0	1	224398762	224402615	3.34392	4.12025	3.40255	4.21093	3.64009	3.18517	3.34357	NaN	0.545455	NaN	NaN	NaN	NaN	NaN
1	225633057	'C'	'CT'	1	0	1	0	0	11	0	0	7	0	NaN	NaN	22	NaN	NaN	18	NaN	0.259876	0.573567	0	0	1	0	0	1	0	1	225625714	225644069	7.75166	7.88995	8.4666	8.87448	9.20643	8.78826	7.88754	NaN	NaN	0.5	NaN	NaN	0.388889	NaN
1	225643260	'CA'	'C'	1	56	1	0	0	7	0	0	0	0	NaN	NaN	13	NaN	NaN	NaN	NaN	NaN	NaN	0	0	0	0	0	0	0	1	225625714	225644069	7.75166	7.88995	8.4666	8.87448	9.20643	8.78826	7.88754	NaN	NaN	0.538462	NaN	NaN	NaN	NaN
1	225647174	'AGTGTGTGT'	'A'	1	33	0	0	6	7	0	0	0	0	NaN	8	10	NaN	NaN	NaN	NaN	0.564172	0.187073	0	0	1	0	0	0	0	1	225645474	225656578	7.87578	9.71932	11.3542	10.78	10.647	9.17048	9.33081	NaN	0.75	0.7	NaN	NaN	NaN	NaN
1	226059794	'GA'	'G'	1	0	1	0	0	7	0	6	6	0	NaN	NaN	10	NaN	14	12	NaN	-0.506116	0.246467	0	0	1	0	1	1	0	1	226059183	226072567	13.8462	15.362	12.5571	13.9186	13.6005	13.2283	12.8584	NaN	NaN	0.7	NaN	0.428571	0.5	NaN
1	226066579	'CCT'	'C'	1	0	0	0	0	11	0	0	0	0	NaN	NaN	17	NaN	NaN	NaN	NaN	-0.513609	0.238369	0	0	1	0	0	0	0	1	226059183	226072567	13.8462	15.362	12.5571	13.9186	13.6005	13.2283	12.8584	NaN	NaN	0.647059	NaN	NaN	NaN	NaN
1	226066585	'TACAC'	'T'	1	56	0	0	7	0	0	9	0	0	NaN	14	NaN	NaN	18	NaN	NaN	NaN	NaN	0	0	0	0	0	0	0	1	226059183	226072567	13.8462	15.362	12.5571	13.9186	13.6005	13.2283	12.8584	NaN	0.5	NaN	NaN	0.5	NaN	NaN
1	226085565	'CA'	'C'	1	63	1	0	0	8	0	0	0	0	NaN	NaN	26	NaN	NaN	NaN	NaN	NaN	NaN	0	0	0	0	0	0	0	1	226083589	226087769	5.52855	6.01037	7.85005	7.83305	9.57759	8.53825	7.24498	NaN	NaN	0.307692	NaN	NaN	NaN	NaN
1	226190172	'GACAA'	'G'	1	0	0	0	0	0	6	0	7	0	NaN	NaN	NaN	12	NaN	14	NaN	-0.180229	0.698978	0	0	0	1	0	1	0	1	226189489	226190522	2.21774	1.926	1.08705	1.15595	1.27007	1.67698	1.36574	NaN	NaN	NaN	0.5	NaN	0.5	NaN
1	226314487	'TA'	'T'	1	54	1	0	0	17	13	9	0	0	NaN	NaN	32	24	32	NaN	NaN	NaN	NaN	0	0	0	0	0	0	0	1	226308683	226318315	10.7147	11.8764	10.3511	10.0339	10.4843	10.3775	10.2802	NaN	NaN	0.53125	0.541667	0.28125	NaN	NaN
1	226315310	'CA'	'C'	1	0	1	0	0	0	11	9	10	0	NaN	NaN	NaN	20	24	17	NaN	-0.448701	0.312568	0	0	0	1	1	1	0	1	226308683	226318315	10.7147	11.8764	10.3511	10.0339	10.4843	10.3775	10.2802	NaN	NaN	NaN	0.55	0.375	0.588235	NaN
1	227431457	'TCA'	'T'	1	37	0	8	10	0	0	0	0	0	17	18	NaN	NaN	NaN	NaN	NaN	0.95336	0.000879861	1	1	0	0	0	0	0	1	227430301	227435443	3.26828	3.46971	1.4133	2.21559	1.73475	1.55735	1.63377	0.470588	0.555556	NaN	NaN	NaN	NaN	NaN
1	227498879	'A'	'AC'	1	56	1	0	6	0	0	9	0	0	NaN	8	NaN	NaN	10	NaN	NaN	NaN	NaN	0	0	0	0	0	0	0	1	227493032	227514939	4.40876	5.34887	3.56519	3.17891	3.13042	3.07677	2.7073	NaN	0.75	NaN	NaN	0.9	NaN	NaN
1	227544175	'CA'	'C'	1	65	1	6	0	0	0	0	0	0	12	NaN	NaN	NaN	NaN	NaN	NaN	NaN	NaN	0	0	0	0	0	0	0	1	227543540	227546348	5.78796	6.94039	4.45495	3.97142	3.02031	3.37067	3.11695	0.5	NaN	NaN	NaN	NaN	NaN	NaN
1	227583551	'A'	'AAAAC'	1	34	0	19	11	0	18	11	0	5	24	17	NaN	19	11	NaN	6	0.613237	0.143086	1	1	0	1	1	0	0	1	227580957	227591292	5.40672	6.47487	3.4654	3.48462	3.04936	2.69753	2.51736	0.791667	0.647059	NaN	0.947368	1	NaN	0.833333
1	227590489	'TC'	'T'	1	64	0	9	0	0	0	0	0	0	17	NaN	NaN	NaN	NaN	NaN	NaN	NaN	NaN	0	0	0	0	0	0	0	1	227580957	227591292	5.40672	6.47487	3.4654	3.48462	3.04936	2.69753	2.51736	0.529412	NaN	NaN	NaN	NaN	NaN	NaN
1	228646356	'C'	'CGT'	1	42	0	0	0	9	0	0	0	0	NaN	NaN	27	NaN	NaN	NaN	NaN	0.421466	0.346315	0	0	1	0	0	0	0	1	228643998	228647316	10.799	12.4742	12.0337	10.4836	10.5703	11.7758	10.4775	NaN	NaN	0.333333	NaN	NaN	NaN	NaN
1	228745253	'C'	'CG'	1	99	0	5	6	0	8	0	0	0	6	10	NaN	12	NaN	NaN	NaN	NaN	NaN	0	0	0	0	0	0	0	1	228743979	228747426	2.49399	3.68585	3.4917	3.25853	3.02886	2.91363	3.26628	0.833333	0.6	NaN	0.666667	NaN	NaN	NaN
1	228747494	'C'	'CG'	1	99	0	0	0	6	0	0	0	7	NaN	NaN	13	NaN	NaN	NaN	8	NaN	NaN	0	0	0	0	0	0	0	1	228747439	228754239	2.50523	3.81824	3.38989	2.89787	2.94857	2.6589	3.38458	NaN	NaN	0.461538	NaN	NaN	NaN	0.875
1	228749735	'C'	'CG'	1	99	0	6	7	0	0	0	0	0	9	13	NaN	NaN	NaN	NaN	NaN	NaN	NaN	0	0	0	0	0	0	0	1	228747439	228754239	2.50523	3.81824	3.38989	2.89787	2.94857	2.6589	3.38458	0.666667	0.538462	NaN	NaN	NaN	NaN	NaN
1	228754217	'C'	'CG'	1	99	0	0	0	12	6	0	0	0	NaN	NaN	16	8	NaN	NaN	NaN	NaN	NaN	0	0	0	0	0	0	0	1	228747439	228754239	2.50523	3.81824	3.38989	2.89787	2.94857	2.6589	3.38458	NaN	NaN	0.75	0.75	NaN	NaN	NaN
1	228755723	'A'	'ACACG'	1	96	0	0	6	8	6	8	0	0	NaN	9	12	9	13	NaN	NaN	NaN	NaN	0	0	0	0	0	0	0	1	228755205	228755979	3.96492	5.91697	6.28478	4.59252	4.46494	3.33838	4.82874	NaN	0.666667	0.666667	0.666667	0.615385	NaN	NaN
1	228758652	'C'	'CG'	1	99	0	0	0	7	0	8	0	5	NaN	NaN	12	NaN	13	NaN	6	NaN	NaN	0	0	0	0	0	0	0	1	228756393	228762744	2.59567	3.79525	3.29527	2.98563	2.77632	2.65619	3.38483	NaN	NaN	0.583333	NaN	0.615385	NaN	0.833333
1	228765375	'C'	'CG'	1	99	0	7	7	6	6	9	10	0	9	9	8	11	11	14	NaN	NaN	NaN	0	0	0	0	0	0	0	1	228765209	228769603	2.42097	4.0185	3.4668	3.27558	2.9027	2.86824	3.5666	0.777778	0.777778	0.75	0.545455	0.818182	0.714286	NaN
1	228767616	'C'	'CG'	1	99	0	0	0	5	7	0	6	0	NaN	NaN	6	12	NaN	7	NaN	NaN	NaN	0	0	0	0	0	0	0	1	228765209	228769603	2.42097	4.0185	3.4668	3.27558	2.9027	2.86824	3.5666	NaN	NaN	0.833333	0.583333	NaN	0.857143	NaN
1	228769856	'C'	'CG'	1	99	0	0	0	0	6	6	5	0	NaN	NaN	NaN	7	10	6	NaN	NaN	NaN	0	0	0	0	0	0	0	NaN	NaN	NaN	NaN	NaN	NaN	NaN	NaN	NaN	NaN	NaN	NaN	NaN	0.857143	0.6	0.833333	NaN
1	228774322	'C'	'CG'	1	99	0	0	0	0	8	0	0	9	NaN	NaN	NaN	12	NaN	NaN	13	NaN	NaN	0	0	0	0	0	0	0	1	228772172	228785112	2.97341	4.58631	4.86975	4.13576	4.03022	3.74117	4.13582	NaN	NaN	NaN	0.666667	NaN	NaN	0.692308
1	228775828	'A'	'ACACG'	1	96	0	0	0	0	0	9	0	0	NaN	NaN	NaN	NaN	13	NaN	NaN	NaN	NaN	0	0	0	0	0	0	0	1	228772172	228785112	2.97341	4.58631	4.86975	4.13576	4.03022	3.74117	4.13582	NaN	NaN	NaN	NaN	0.692308	NaN	NaN
1	228776553	'C'	'CG'	1	99	0	5	7	8	6	6	0	0	6	9	11	12	6	NaN	NaN	NaN	NaN	0	0	0	0	0	0	0	1	228772172	228785112	2.97341	4.58631	4.86975	4.13576	4.03022	3.74117	4.13582	0.833333	0.777778	0.727273	0.5	1	NaN	NaN
1	228778794	'C'	'CG'	1	99	0	0	7	7	0	7	0	8	NaN	8	12	NaN	8	NaN	15	NaN	NaN	0	0	0	0	0	0	0	1	228772172	228785112	2.97341	4.58631	4.86975	4.13576	4.03022	3.74117	4.13582	NaN	0.875	0.583333	NaN	0.875	NaN	0.533333
1	228780300	'A'	'ACACG'	1	96	0	0	8	9	6	7	0	0	NaN	13	9	10	10	NaN	NaN	NaN	NaN	0	0	0	0	0	0	0	1	228772172	228785112	2.97341	4.58631	4.86975	4.13576	4.03022	3.74117	4.13582	NaN	0.615385	1	0.6	0.7	NaN	NaN
1	229335120	'CG'	'C'	1	0	0	7	0	6	0	12	7	0	9	NaN	6	NaN	13	9	NaN	0.359243	0.428709	0	0	0	0	1	0	0	1	229334510	229336927	4.53318	5.84111	5.14435	3.83369	5.34496	4.47348	4.32181	0.777778	NaN	1	NaN	0.923077	0.777778	NaN
1	230887353	'AAG'	'A'	1	100	0	12	12	0	5	9	0	0	14	14	NaN	6	11	NaN	NaN	NaN	NaN	0	0	0	0	0	0	0	1	230881368	230891606	9.27201	9.31295	6.66226	6.58907	7.74244	6.93808	6.63403	0.857143	0.857143	NaN	0.833333	0.818182	NaN	NaN
1	230887419	'A'	'AAG'	1	0	0	9	16	11	12	11	12	5	9	18	11	13	11	14	5	-0.200574	0.666303	0	1	1	1	1	1	0	1	230881368	230891606	9.27201	9.31295	6.66226	6.58907	7.74244	6.93808	6.63403	1	0.888889	1	0.923077	1	0.857143	1
1	231181617	'GA'	'G'	1	0	1	9	13	7	0	9	6	0	10	13	9	NaN	9	6	NaN	0.583844	0.168738	1	1	0	0	0	0	0	1	231180052	231183337	2.35874	2.488	2.61486	1.89954	1.83333	1.88462	1.83721	0.9	1	0.777778	NaN	1	1	NaN
1	231207741	'T'	'TA'	1	51	1	0	0	9	6	0	0	0	NaN	NaN	13	7	NaN	NaN	NaN	NaN	NaN	0	0	0	0	0	0	0	1	231206349	231212377	1.49098	2.94678	5.00057	2.3702	2.24047	2.10458	1.97925	NaN	NaN	0.692308	0.857143	NaN	NaN	NaN
1	233025631	'C'	'CT'	1	60	1	0	0	8	0	0	0	0	NaN	NaN	16	NaN	NaN	NaN	NaN	NaN	NaN	0	0	0	0	0	0	0	1	233024956	233030997	3.84088	3.70807	5.66366	6.04024	7.83857	7.14745	5.66788	NaN	NaN	0.5	NaN	NaN	NaN	NaN
1	233086917	'CA'	'C'	1	0	1	0	0	0	9	10	10	7	NaN	NaN	NaN	23	28	24	15	0.446647	0.315062	0	0	0	1	1	1	1	1	233085194	233089160	4.68224	5.25131	5.79273	5.44348	6.82059	6.29295	4.93925	NaN	NaN	NaN	0.391304	0.357143	0.416667	0.466667
1	233430582	'TGTGA'	'T'	1	0	0	9	8	6	0	0	0	0	19	22	13	NaN	NaN	NaN	NaN	0.37602	0.405803	1	1	1	0	0	0	0	1	233430094	233432641	8.32479	9.10137	7.06794	7.27619	8.21379	7.92877	7.12186	0.473684	0.363636	0.461538	NaN	NaN	NaN	NaN
1	234734884	'C'	'CT'	1	0	1	6	9	0	0	7	0	0	10	12	NaN	NaN	11	NaN	NaN	-0.0270727	0.954057	1	1	0	0	1	0	0	1	234733725	234753435	10.1482	10.7495	8.73488	11.7653	10.9023	11.7909	10.3221	0.6	0.75	NaN	NaN	0.636364	NaN	NaN
1	234735422	'C'	'CA'	1	0	1	9	0	0	0	6	0	0	19	NaN	NaN	NaN	19	NaN	NaN	-0.0682993	0.884322	1	0	0	0	1	0	0	1	234733725	234753435	10.1482	10.7495	8.73488	11.7653	10.9023	11.7909	10.3221	0.473684	NaN	NaN	NaN	0.315789	NaN	NaN
1	234735422	'CA'	'C'	1	0	1	0	0	8	12	0	8	0	NaN	NaN	16	20	NaN	17	NaN	0.118444	0.80033	0	0	1	1	0	1	0	1	234733725	234753435	10.1482	10.7495	8.73488	11.7653	10.9023	11.7909	10.3221	NaN	NaN	0.5	0.6	NaN	0.470588	NaN
1	234742504	'G'	'GAAA'	1	0	0	0	0	11	0	12	0	0	NaN	NaN	23	NaN	47	NaN	NaN	-0.527067	0.224141	0	0	1	0	1	0	0	1	234733725	234753435	10.1482	10.7495	8.73488	11.7653	10.9023	11.7909	10.3221	NaN	NaN	0.478261	NaN	0.255319	NaN	NaN
1	234744240	'C'	'CCTG'	1	0	0	26	20	29	0	0	0	15	106	98	101	NaN	NaN	NaN	65	-0.760696	0.0470711	1	1	1	0	0	0	1	1	234733725	234753435	10.1482	10.7495	8.73488	11.7653	10.9023	11.7909	10.3221	0.245283	0.204082	0.287129	NaN	NaN	NaN	0.230769
1	234746916	'TGGG'	'T'	1	0	1	11	8	0	0	0	0	0	22	19	NaN	NaN	NaN	NaN	NaN	-0.117899	0.801237	1	1	0	0	0	0	0	1	234733725	234753435	10.1482	10.7495	8.73488	11.7653	10.9023	11.7909	10.3221	0.5	0.421053	NaN	NaN	NaN	NaN	NaN
1	234746916	'TGGGG'	'T'	1	0	1	0	0	8	8	0	25	0	NaN	NaN	25	22	NaN	36	NaN	0.118444	0.80033	0	0	1	1	0	1	0	1	234733725	234753435	10.1482	10.7495	8.73488	11.7653	10.9023	11.7909	10.3221	NaN	NaN	0.32	0.363636	NaN	0.694444	NaN
1	234750889	'CA'	'C'	1	54	1	0	0	0	7	0	0	0	NaN	NaN	NaN	14	NaN	NaN	NaN	NaN	NaN	0	0	0	0	0	0	0	1	234733725	234753435	10.1482	10.7495	8.73488	11.7653	10.9023	11.7909	10.3221	NaN	NaN	NaN	0.5	NaN	NaN	NaN
1	234776357	'A'	'AAG'	1	72	0	10	8	0	0	0	0	0	14	15	NaN	NaN	NaN	NaN	NaN	NaN	NaN	0	0	0	0	0	0	0	1	234773582	234780824	4.13165	4.68505	2.30364	3.44713	2.81181	3.08565	2.70036	0.714286	0.533333	NaN	NaN	NaN	NaN	NaN
1	234785893	'A'	'ATG'	1	0	0	6	0	0	0	0	0	0	10	NaN	NaN	NaN	NaN	NaN	NaN	0.185973	0.689713	1	0	0	0	0	0	0	1	234784485	234786361	1.99138	2.86189	1.59689	1.89622	1.13278	1.20243	1.52353	0.6	NaN	NaN	NaN	NaN	NaN	NaN
1	234835363	'C'	'CA'	1	57	1	0	0	0	0	7	8	0	NaN	NaN	NaN	NaN	17	14	NaN	NaN	NaN	0	0	0	0	0	0	0	1	234834433	234837157	4.72093	5.66385	4.42729	7.26169	6.63226	7.15115	5.40256	NaN	NaN	NaN	NaN	0.411765	0.571429	NaN
1	234854000	'GA'	'G'	1	0	1	0	0	6	11	22	0	11	NaN	NaN	10	17	29	NaN	15	0.112219	0.810688	0	0	1	1	1	0	1	1	234844338	234864721	9.55664	10.2005	8.49673	12.1287	11.5609	11.615	10.7261	NaN	NaN	0.6	0.647059	0.758621	NaN	0.733333
1	234859466	'CTG'	'C'	1	0	0	18	19	9	16	26	18	9	46	43	34	47	71	43	37	NaN	NaN	1	1	1	1	1	1	1	1	234844338	234864721	9.55664	10.2005	8.49673	12.1287	11.5609	11.615	10.7261	0.391304	0.44186	0.264706	0.340426	0.366197	0.418605	0.243243
1	234859855	'TGA'	'T'	1	34	0	0	0	0	7	0	0	0	NaN	NaN	NaN	27	NaN	NaN	NaN	0.518613	0.233032	0	0	0	1	0	0	0	1	234844338	234864721	9.55664	10.2005	8.49673	12.1287	11.5609	11.615	10.7261	NaN	NaN	NaN	0.259259	NaN	NaN	NaN
1	234860240	'C'	'CT'	1	0	1	0	0	0	9	9	0	6	NaN	NaN	NaN	19	15	NaN	11	0.623706	0.134463	0	0	0	1	1	0	1	1	234844338	234864721	9.55664	10.2005	8.49673	12.1287	11.5609	11.615	10.7261	NaN	NaN	NaN	0.473684	0.6	NaN	0.545455
1	234952814	'GC'	'G'	1	98	0	19	13	12	0	0	20	12	71	56	58	NaN	NaN	65	55	NaN	NaN	0	0	0	0	0	0	0	1	234947516	234964102	8.21478	8.30961	5.48591	7.66876	7.6585	7.76084	7.08559	0.267606	0.232143	0.206897	NaN	NaN	0.307692	0.218182
1	234953459	'AG'	'A'	1	100	0	11	10	9	0	0	16	14	45	25	27	NaN	NaN	43	32	NaN	NaN	0	0	0	0	0	0	0	1	234947516	234964102	8.21478	8.30961	5.48591	7.66876	7.6585	7.76084	7.08559	0.244444	0.4	0.333333	NaN	NaN	0.372093	0.4375
1	235002935	'C'	'CA'	1	60	1	7	0	0	0	0	0	0	23	NaN	NaN	NaN	NaN	NaN	NaN	NaN	NaN	0	0	0	0	0	0	0	1	234996141	235013832	10.8202	10.6817	6.08072	11.5406	10.6513	10.7983	9.67621	0.304348	NaN	NaN	NaN	NaN	NaN	NaN
1	235009692	'GT'	'G'	1	44	1	15	13	5	8	8	8	8	17	16	5	11	12	9	12	0.596759	0.157207	1	1	0	1	1	0	1	1	234996141	235013832	10.8202	10.6817	6.08072	11.5406	10.6513	10.7983	9.67621	0.882353	0.8125	1	0.727273	0.666667	0.888889	0.666667
1	235029859	'AAAACAAACAAAC'	'A'	1	0	0	10	0	6	12	7	7	6	24	NaN	13	24	14	13	12	0.705109	0.0767912	1	0	1	1	1	1	1	1	235028728	235031368	4.06358	2.63922	3.28185	5.11915	5.37512	5.07539	4.37129	0.416667	NaN	0.461538	0.5	0.5	0.538462	0.5
1	235035505	'ACAAT'	'A'	1	0	0	0	9	0	8	8	0	0	NaN	16	NaN	14	23	NaN	NaN	0.500211	0.252937	0	1	0	1	1	0	0	1	235031587	235036149	6.21154	5.66225	3.95225	6.75236	6.74744	6.17673	5.60941	NaN	0.5625	NaN	0.571429	0.347826	NaN	NaN
1	235100423	'ACG'	'A'	1	0	0	16	17	7	15	15	0	0	25	27	13	26	38	NaN	NaN	-0.0750535	0.872944	1	1	1	1	1	0	0	1	235088504	235103986	11.1732	11.0836	6.94182	11.8336	11.1706	11.3914	10.0033	0.64	0.62963	0.538462	0.576923	0.394737	NaN	NaN
1	235243785	'GAAGA'	'G'	1	0	0	12	10	0	0	9	7	0	42	33	NaN	NaN	41	31	NaN	0.185836	0.689934	1	1	0	0	1	1	0	1	235242055	235249973	9.52991	9.19231	6.1412	11.9507	10.5846	10.3123	9.759	0.285714	0.30303	NaN	NaN	0.219512	0.225806	NaN
1	235244238	'G'	'GAAA'	1	82	0	22	17	12	27	0	23	0	27	21	13	32	NaN	29	NaN	NaN	NaN	0	0	0	0	0	0	0	1	235242055	235249973	9.52991	9.19231	6.1412	11.9507	10.5846	10.3123	9.759	0.814815	0.809524	0.923077	0.84375	NaN	0.793103	NaN
1	235244238	'G'	'GAAAAAGA'	1	84	0	0	0	0	0	21	0	10	NaN	NaN	NaN	NaN	36	NaN	16	NaN	NaN	0	0	0	0	0	0	0	1	235242055	235249973	9.52991	9.19231	6.1412	11.9507	10.5846	10.3123	9.759	NaN	NaN	NaN	NaN	0.583333	NaN	0.625
1	235244599	'CA'	'C'	1	62	1	0	0	0	6	0	0	0	NaN	NaN	NaN	14	NaN	NaN	NaN	NaN	NaN	0	0	0	0	0	0	0	1	235242055	235249973	9.52991	9.19231	6.1412	11.9507	10.5846	10.3123	9.759	NaN	NaN	NaN	0.428571	NaN	NaN	NaN
1	235248061	'CAAAT'	'C'	1	66	0	8	8	0	14	13	0	0	14	13	NaN	21	21	NaN	NaN	NaN	NaN	0	0	0	0	0	0	0	1	235242055	235249973	9.52991	9.19231	6.1412	11.9507	10.5846	10.3123	9.759	0.571429	0.615385	NaN	0.666667	0.619048	NaN	NaN
1	235530398	'A'	'ATT'	1	0	1	6	7	0	0	5	6	0	13	17	NaN	NaN	10	9	NaN	0.727709	0.0637613	1	1	0	0	1	0	0	1	235529617	235532059	4.13949	5.15922	3.282	2.87031	3.46427	3.56019	3.04922	0.461538	0.411765	NaN	NaN	0.5	0.666667	NaN
1	236083459	'G'	'GTC'	1	36	0	12	15	0	0	0	0	0	21	23	NaN	NaN	NaN	NaN	NaN	0.85916	0.0132338	1	1	0	0	0	0	0	1	236082108	236084930	2.89994	4.40905	2.35358	1.43015	1.80911	1.38448	1.05051	0.571429	0.652174	NaN	NaN	NaN	NaN	NaN
1	241319380	'GCACA'	'G'	1	0	0	0	0	0	0	7	0	0	NaN	NaN	NaN	NaN	12	NaN	NaN	0.320156	0.483908	0	0	0	0	1	0	0	1	241318831	241321658	4.10301	4.23447	4.14239	3.76628	4.33418	4.48674	3.40811	NaN	NaN	NaN	NaN	0.583333	NaN	NaN
1	244013896	'T'	'TTGC'	1	0	0	0	0	0	0	0	8	0	NaN	NaN	NaN	NaN	NaN	13	NaN	0.278071	0.54597	0	0	0	0	0	1	0	1	244013448	244014667	3.21416	2.74924	3.6648	2.37309	3.19515	3.29384	2.48868	NaN	NaN	NaN	NaN	NaN	0.615385	NaN
1	244230803	'C'	'CA'	1	0	0	16	10	0	17	20	8	9	39	27	NaN	30	52	26	14	0.498821	0.254472	1	1	0	1	1	1	1	1	244226157	244232669	6.4608	5.8378	5.46501	7.16537	8.07825	8.22799	5.85969	0.410256	0.37037	NaN	0.566667	0.384615	0.307692	0.642857
1	244257073	'TA'	'T'	1	61	1	0	0	0	0	9	0	0	NaN	NaN	NaN	NaN	25	NaN	NaN	NaN	NaN	0	0	0	0	0	0	0	1	244254138	244258194	7.87367	8.04131	8.0592	8.62241	9.70077	9.844	8.31922	NaN	NaN	NaN	NaN	0.36	NaN	NaN
1	244485593	'CA'	'C'	1	54	1	0	0	0	0	0	8	0	NaN	NaN	NaN	NaN	NaN	24	NaN	NaN	NaN	0	0	0	0	0	0	0	1	244484813	244492209	6.95972	7.02119	4.52825	5.76325	5.07537	5.26514	4.67258	NaN	NaN	NaN	NaN	NaN	0.333333	NaN
1	244997649	'CA'	'C'	1	0	1	0	0	0	0	13	0	0	NaN	NaN	NaN	NaN	32	NaN	NaN	0.0097014	0.983531	0	0	0	0	1	0	0	1	244996085	245001550	10.8029	11.865	10.6657	11.1474	11.0901	12.1355	9.80465	NaN	NaN	NaN	NaN	0.40625	NaN	NaN
1	245026697	'GAC'	'G'	1	42	0	0	0	0	0	0	9	0	NaN	NaN	NaN	NaN	NaN	36	NaN	0.288756	0.529972	0	0	0	0	0	1	0	1	245023183	245029285	8.3978	9.26125	8.77483	8.74349	8.10861	8.94762	8.7003	NaN	NaN	NaN	NaN	NaN	0.25	NaN
1	245134506	'TA'	'T'	1	0	1	0	0	0	0	11	0	8	NaN	NaN	NaN	NaN	52	NaN	40	-0.261128	0.571653	0	0	0	0	1	0	1	1	245131342	245136029	10.0716	11.1287	10.1713	11.0313	10.4805	11.2315	10.4678	NaN	NaN	NaN	NaN	0.211538	NaN	0.2
1	245340967	'GGTGT'	'G'	1	30	0	20	21	16	6	14	10	7	40	46	34	10	33	24	15	NaN	NaN	1	1	1	1	1	1	1	1	245339240	245342720	6.11329	6.2103	5.03004	1.87706	3.14986	2.92555	1.87628	0.5	0.456522	0.470588	0.6	0.424242	0.416667	0.466667
1	246670140	'T'	'TC'	1	0	0	13	22	16	8	18	8	0	13	22	18	9	19	8	NaN	0.876377	0.00964541	1	1	1	0	1	0	0	1	246669507	246672155	2.55371	3.04671	2.60246	1.84495	2.28205	1.9222	1.75923	1	1	0.888889	0.888889	0.947368	1	NaN
1	246670626	'A'	'AGGGGC'	1	0	0	12	11	9	0	0	0	0	15	11	11	NaN	NaN	NaN	NaN	0.879841	0.00900118	1	1	1	0	0	0	0	1	246669507	246672155	2.55371	3.04671	2.60246	1.84495	2.28205	1.9222	1.75923	0.8	1	0.818182	NaN	NaN	NaN	NaN
1	247094780	'CCCGCCG'	'C'	1	83	0	7	10	10	16	13	8	16	11	10	10	16	15	11	20	NaN	NaN	0	0	0	0	0	0	0	1	247093169	247096192	6.82483	7.82472	6.77313	6.13086	6.41767	6.61701	6.18762	0.636364	1	1	1	0.866667	0.727273	0.8
1	247495600	'AC'	'A'	1	0	1	0	0	16	0	14	0	0	NaN	NaN	18	NaN	18	NaN	NaN	0.173883	0.70925	0	0	1	0	1	0	0	1	247493755	247497103	5.68322	7.1045	6.26501	4.53658	5.67038	5.30095	5.79799	NaN	NaN	0.888889	NaN	0.777778	NaN	NaN
1	249120080	'TC'	'T'	1	0	1	17	16	10	14	20	17	9	22	19	14	17	23	18	11	NaN	NaN	1	1	1	1	1	1	1	1	249118382	249121802	7.15225	8.30307	6.68805	6.45202	7.06219	7.03182	6.19196	0.772727	0.842105	0.714286	0.823529	0.869565	0.944444	0.818182
2	1592505	'CG'	'C'	1	0	0	0	0	0	7	7	0	0	NaN	NaN	NaN	30	27	NaN	NaN	0.894465	0.00656054	0	0	0	1	1	0	0	2	1590041	1593576	11.4722	12.4571	11.0268	17.1341	14.567	11.2711	12.8498	NaN	NaN	NaN	0.233333	0.259259	NaN	NaN
2	1709773	'A'	'AC'	1	0	0	0	0	0	0	13	6	0	NaN	NaN	NaN	NaN	25	10	NaN	0.438695	0.324795	0	0	0	0	1	1	0	2	1709309	1713201	1.98507	1.54139	8.43721	9.90673	10.511	8.14474	8.27973	NaN	NaN	NaN	NaN	0.52	0.6	NaN
2	1724479	'TTCTCTCTC'	'T'	1	67	0	0	0	0	9	0	0	0	NaN	NaN	NaN	17	NaN	NaN	NaN	NaN	NaN	0	0	0	0	0	0	0	2	1724458	1726207	4.95319	1.93159	10.4908	9.21295	9.25534	8.74472	8.49325	NaN	NaN	NaN	0.529412	NaN	NaN	NaN
2	1991091	'GT'	'G'	1	0	1	0	0	7	0	12	0	0	NaN	NaN	14	NaN	19	NaN	NaN	0.289749	0.528492	0	0	1	0	1	0	0	2	1990525	1995341	6.69329	7.90409	8.0166	10.2892	11.0047	9.87361	8.18665	NaN	NaN	0.5	NaN	0.631579	NaN	NaN
2	1998892	'GT'	'G'	1	0	1	0	0	0	0	14	0	11	NaN	NaN	NaN	NaN	24	NaN	15	0.392233	0.384141	0	0	0	0	1	0	1	2	1997868	2003255	10.3932	11.1517	13.8473	15.706	15.1504	14.38	14.2712	NaN	NaN	NaN	NaN	0.583333	NaN	0.733333
2	2017968	'GT'	'G'	1	0	1	0	0	7	11	6	0	0	NaN	NaN	17	24	21	NaN	NaN	0.187488	0.687276	0	0	1	1	1	0	0	2	2009840	2020853	8.06785	8.84559	7.32058	10.3626	10.4719	10.3258	8.52641	NaN	NaN	0.411765	0.458333	0.285714	NaN	NaN
2	3287309	'AC'	'A'	1	0	0	36	20	32	26	44	24	19	36	20	32	26	44	24	19	NaN	NaN	1	1	1	1	1	1	1	2	3283795	3288039	8.65398	7.58642	10.3384	9.27296	9.8064	9.64793	7.81772	1	1	1	1	1	1	1
2	3523642	'CA'	'C'	1	0	1	0	0	10	6	0	0	0	NaN	NaN	23	12	NaN	NaN	NaN	0.0975407	0.835196	0	0	1	1	0	0	0	2	3520752	3523967	7.80068	8.78346	9.45218	6.02087	7.27902	7.34312	6.22439	NaN	NaN	0.434783	0.5	NaN	NaN	NaN
2	8453569	'GT'	'G'	1	0	1	0	0	11	0	13	12	0	NaN	NaN	33	NaN	41	36	NaN	0.741633	0.0563805	0	0	1	0	1	1	0	2	8450936	8457000	5.20258	5.8024	6.54411	5.00568	6.14878	5.66814	4.31338	NaN	NaN	0.333333	NaN	0.317073	0.333333	NaN
2	8597684	'GCATACATA'	'G'	1	45	0	0	7	16	0	10	7	0	NaN	17	31	NaN	24	13	NaN	0.697029	0.0817648	0	1	1	0	1	1	0	2	8592165	8599608	2.12248	2.68936	4.65737	2.07666	3.10832	2.72502	2.10575	NaN	0.411765	0.516129	NaN	0.416667	0.538462	NaN
2	8615948	'TA'	'T'	1	0	1	0	0	15	10	12	14	8	NaN	NaN	31	24	37	34	22	0.403957	0.368777	0	0	1	1	1	1	1	2	8613694	8620719	6.16858	6.04557	7.34124	6.12806	7.15613	6.87117	5.66801	NaN	NaN	0.483871	0.416667	0.324324	0.411765	0.363636
2	8657987	'AT'	'A'	1	0	1	0	0	0	0	7	0	0	NaN	NaN	NaN	NaN	10	NaN	NaN	NaN	NaN	0	0	0	0	1	0	0	NaN	NaN	NaN	NaN	NaN	NaN	NaN	NaN	NaN	NaN	NaN	NaN	NaN	NaN	0.7	NaN	NaN
2	8749400	'CCTACT'	'C'	1	45	0	7	0	0	6	0	7	0	12	NaN	NaN	8	NaN	8	NaN	0.189859	0.683463	1	0	0	0	0	0	0	2	8748906	8750532	1.80407	1.49781	1.42775	2.04066	1.85776	1.59019	1.75763	0.583333	NaN	NaN	0.75	NaN	0.875	NaN
2	8768305	'GAA'	'G'	1	0	1	0	0	11	0	0	0	0	NaN	NaN	17	NaN	NaN	NaN	NaN	0.393257	0.382789	0	0	1	0	0	0	0	2	8764459	8769843	5.05897	5.34293	5.46408	5.02616	5.53166	4.4263	4.22211	NaN	NaN	0.647059	NaN	NaN	NaN	NaN
2	8796744	'T'	'TAA'	1	0	1	0	6	7	5	7	9	0	NaN	8	8	6	8	10	NaN	-0.0261833	0.955565	0	0	0	0	0	1	0	2	8796088	8797996	2.30636	1.68835	2.44677	1.82269	1.86724	1.87433	1.27607	NaN	0.75	0.875	0.833333	0.875	0.9	NaN
2	8817844	'G'	'GT'	1	0	0	0	0	9	0	5	0	0	NaN	NaN	12	NaN	6	NaN	NaN	0.33695	0.459888	0	0	1	0	0	0	0	2	8816455	8826448	8.37729	9.00113	8.62508	7.37516	8.20966	7.95917	6.7896	NaN	NaN	0.75	NaN	0.833333	NaN	NaN
2	8820257	'AAT'	'A'	1	0	0	0	0	0	7	0	0	0	NaN	NaN	NaN	28	NaN	NaN	NaN	-0.39306	0.383049	0	0	0	1	0	0	0	2	8816455	8826448	8.37729	9.00113	8.62508	7.37516	8.20966	7.95917	6.7896	NaN	NaN	NaN	0.25	NaN	NaN	NaN
2	9125213	'GA'	'G'	1	0	1	5	0	0	0	8	0	0	6	NaN	NaN	NaN	10	NaN	NaN	-0.158669	0.734012	0	0	0	0	1	0	0	2	9123719	9126952	1.90032	1.96892	2.11625	1.79867	1.60498	1.46385	1.18992	0.833333	NaN	NaN	NaN	0.8	NaN	NaN
2	9277018	'TC'	'T'	1	65	0	0	0	0	0	6	0	0	NaN	NaN	NaN	NaN	23	NaN	NaN	NaN	NaN	0	0	0	0	0	0	0	2	9275137	9280332	6.33748	8.5278	9.44125	6.99302	7.5101	5.5302	5.46282	NaN	NaN	NaN	NaN	0.26087	NaN	NaN
2	9278560	'GGACA'	'G'	1	45	0	8	9	0	0	10	0	0	21	37	NaN	NaN	23	NaN	NaN	0.214997	0.643387	1	1	0	0	1	0	0	2	9275137	9280332	6.33748	8.5278	9.44125	6.99302	7.5101	5.5302	5.46282	0.380952	0.243243	NaN	NaN	0.434783	NaN	NaN
2	9305306	'CAAAAAAAAAA'	'C'	1	0	1	7	10	11	6	11	0	0	8	11	16	7	15	NaN	NaN	0.771664	0.0421297	0	1	1	0	1	0	0	2	9303808	9311933	6.76994	7.58121	8.72047	7.51141	7.63423	6.68281	6.37358	0.875	0.909091	0.6875	0.857143	0.733333	NaN	NaN
2	9349129	'A'	'AC'	1	0	0	6	7	0	8	10	15	5	10	8	NaN	12	11	21	6	-0.684073	0.0900875	1	0	0	1	1	1	0	2	9345575	9355168	6.65427	7.48365	7.41216	6.45897	6.86154	6.19961	6.58325	0.6	0.875	NaN	0.666667	0.909091	0.714286	0.833333
2	9350551	'ATAGT'	'A'	1	0	0	10	10	9	0	8	0	0	14	13	16	NaN	15	NaN	NaN	0.764986	0.0451022	1	1	1	0	1	0	0	2	9345575	9355168	6.65427	7.48365	7.41216	6.45897	6.86154	6.19961	6.58325	0.714286	0.769231	0.5625	NaN	0.533333	NaN	NaN
2	9385629	'C'	'CA'	1	0	0	0	7	0	12	14	7	0	NaN	27	NaN	33	38	16	NaN	0.398306	0.376151	0	1	0	1	1	1	0	2	9383612	9392717	5.01137	6.37107	4.60005	5.11915	4.74549	4.13795	3.84216	NaN	0.259259	NaN	0.363636	0.368421	0.4375	NaN
2	9614667	'G'	'GGCCCC'	1	0	0	11	9	0	0	7	6	0	31	25	NaN	NaN	32	16	NaN	-0.108435	0.816995	1	1	0	0	1	1	0	2	9613557	9616489	10.6331	12.9991	14.6904	10.5502	10.8669	10.8387	9.81015	0.354839	0.36	NaN	NaN	0.21875	0.375	NaN
2	9696436	'C'	'CT'	1	0	0	9	9	13	7	0	7	0	13	11	14	8	NaN	9	NaN	0.784764	0.0366215	1	1	1	0	0	0	0	2	9691553	9697840	5.01807	5.98001	5.60098	4.56204	4.91961	4.99001	4.39622	0.692308	0.818182	0.928571	0.875	NaN	0.777778	NaN
2	9879582	'C'	'CT'	1	0	1	0	8	6	0	0	0	0	NaN	11	9	NaN	NaN	NaN	NaN	-0.246502	0.594123	0	1	0	0	0	0	0	2	9877766	9880596	1.98453	2.36028	5.95554	2.72086	2.71704	2.8778	3.03037	NaN	0.727273	0.666667	NaN	NaN	NaN	NaN
2	9892282	'C'	'CTCT'	1	52	0	7	0	0	0	0	0	0	11	NaN	NaN	NaN	NaN	NaN	NaN	NaN	NaN	0	0	0	0	0	0	0	2	9891576	9896057	9.9564	12.3827	17.9895	13.2865	13.483	13.0496	11.6027	0.636364	NaN	NaN	NaN	NaN	NaN	NaN
2	9893586	'G'	'GACACAC'	1	0	0	0	25	0	28	0	0	17	NaN	57	NaN	80	NaN	NaN	46	-0.25831	0.575962	0	1	0	1	0	0	1	2	9891576	9896057	9.9564	12.3827	17.9895	13.2865	13.483	13.0496	11.6027	NaN	0.438596	NaN	0.35	NaN	NaN	0.369565
2	9903540	'AACTC'	'A'	1	0	0	0	0	0	0	8	0	0	NaN	NaN	NaN	NaN	36	NaN	NaN	0.246268	0.594484	0	0	0	0	1	0	0	2	9903074	9904801	3.95461	4.21564	7.86344	4.58058	6.11608	6.03677	4.55608	NaN	NaN	NaN	NaN	0.222222	NaN	NaN
2	9940608	'CATGAATGA'	'C'	1	40	0	0	7	0	0	0	0	0	NaN	17	NaN	NaN	NaN	NaN	NaN	0.745459	0.0544383	0	1	0	0	0	0	0	2	9937255	9944279	8.32713	9.76158	8.27384	7.08173	7.16012	6.64882	5.9201	NaN	0.411765	NaN	NaN	NaN	NaN	NaN
2	10184359	'C'	'CG'	1	0	0	6	10	0	0	11	0	0	6	11	NaN	NaN	11	NaN	NaN	0.301614	0.510934	0	1	0	0	1	0	0	2	10182319	10185850	5.28488	5.57904	5.04934	3.42168	4.33786	4.49639	4.28812	1	0.909091	NaN	NaN	1	NaN	NaN
2	10443788	'A'	'AG'	1	0	0	64	72	93	56	78	56	36	72	81	101	62	84	61	38	NaN	NaN	1	1	1	1	1	1	1	2	10435827	10446403	8.42069	10.2441	11.9659	8.30211	8.70708	8.6134	7.68708	0.888889	0.888889	0.920792	0.903226	0.928571	0.918033	0.947368
2	10572891	'C'	'CG'	1	0	0	6	7	15	5	0	8	0	6	7	15	5	NaN	8	NaN	0.857802	0.0135449	0	0	1	0	0	0	0	2	10570049	10574141	1.05329	1.65174	2.18473	1.15512	1.25286	0.968344	1.05232	1	1	1	1	NaN	1	NaN
2	10589530	'CT'	'C'	1	0	1	0	0	15	13	16	8	0	NaN	NaN	31	22	40	18	NaN	0.746596	0.0538683	0	0	1	1	1	1	0	2	10585783	10595140	4.79311	5.77389	9.26732	6.04283	8.63841	8.14421	6.52292	NaN	NaN	0.483871	0.590909	0.4	0.444444	NaN
2	10618364	'CG'	'C'	1	0	1	0	0	30	0	0	0	0	NaN	NaN	54	NaN	NaN	NaN	NaN	0.647361	0.115981	0	0	1	0	0	0	0	2	10616254	10619380	3.71068	3.50277	10.536	5.41078	7.91283	9.21569	5.31769	NaN	NaN	0.555556	NaN	NaN	NaN	NaN
2	11273407	'G'	'GTCTC'	1	0	0	0	0	6	0	0	0	0	NaN	NaN	14	NaN	NaN	NaN	NaN	0.37636	0.405345	0	0	1	0	0	0	0	2	11272436	11274189	2.73242	3.24185	3.07597	1.92319	3.04242	1.85166	2.17382	NaN	NaN	0.428571	NaN	NaN	NaN	NaN
2	12655798	'CTG'	'C'	1	40	0	0	0	0	0	6	0	0	NaN	NaN	NaN	NaN	12	NaN	NaN	0.538994	0.211878	0	0	0	0	1	0	0	2	12653271	12656664	2.07423	1.98419	3.76068	3.08342	4.64936	4.62245	3.04779	NaN	NaN	NaN	NaN	0.5	NaN	NaN
2	12746324	'GAA'	'G'	1	0	1	0	0	5	0	12	7	5	NaN	NaN	8	NaN	22	12	8	0.740553	0.0569353	0	0	0	0	1	1	0	2	12743788	12748350	2.57306	2.06161	5.88458	6.88624	8.31895	8.75841	5.5243	NaN	NaN	0.625	NaN	0.545455	0.583333	0.625
2	12859702	'GTT'	'G'	1	0	1	0	0	0	0	0	6	0	NaN	NaN	NaN	NaN	NaN	19	NaN	0.410093	0.360838	0	0	0	0	0	1	0	2	12854345	12863739	7.15402	7.51108	7.52929	8.80945	9.0193	8.8299	8.01914	NaN	NaN	NaN	NaN	NaN	0.315789	NaN
2	15813928	'GA'	'G'	1	0	1	0	0	0	13	0	0	0	NaN	NaN	NaN	36	NaN	NaN	NaN	0.60932	0.146383	0	0	0	1	0	0	0	2	15812115	15816973	8.64117	9.31879	8.36883	9.71925	8.93617	8.24186	7.37478	NaN	NaN	NaN	0.361111	NaN	NaN	NaN
2	15921088	'T'	'TG'	1	63	0	0	0	11	0	0	0	0	NaN	NaN	27	NaN	NaN	NaN	NaN	NaN	NaN	0	0	0	0	0	0	0	2	15919640	15924690	10.9368	11.7504	13.703	13.4831	12.8143	12.1081	11.2882	NaN	NaN	0.407407	NaN	NaN	NaN	NaN
2	15921305	'AGT'	'A'	1	67	0	0	0	0	0	0	13	0	NaN	NaN	NaN	NaN	NaN	13	NaN	NaN	NaN	0	0	0	0	0	0	0	2	15919640	15924690	10.9368	11.7504	13.703	13.4831	12.8143	12.1081	11.2882	NaN	NaN	NaN	NaN	NaN	1	NaN
2	16028739	'C'	'CA'	1	60	1	0	0	7	0	0	0	0	NaN	NaN	23	NaN	NaN	NaN	NaN	NaN	NaN	0	0	0	0	0	0	0	2	16027554	16037782	8.54352	7.84139	11.4842	10.236	11.6566	10.3487	9.02544	NaN	NaN	0.304348	NaN	NaN	NaN	NaN
2	16029200	'TCACA'	'T'	1	0	0	0	0	0	0	7	0	0	NaN	NaN	NaN	NaN	24	NaN	NaN	0.538488	0.212391	0	0	0	0	1	0	0	2	16027554	16037782	8.54352	7.84139	11.4842	10.236	11.6566	10.3487	9.02544	NaN	NaN	NaN	NaN	0.291667	NaN	NaN
2	16210627	'G'	'GA'	1	0	1	0	0	19	13	18	14	10	NaN	NaN	35	38	63	41	27	0.685301	0.0892802	0	0	1	1	1	1	1	2	16206460	16211339	6.21686	4.34939	6.48506	6.72195	8.75676	8.11615	6.33744	NaN	NaN	0.542857	0.342105	0.285714	0.341463	0.37037
2	16368062	'AAAAC'	'A'	1	52	0	8	6	0	0	0	0	0	12	9	NaN	NaN	NaN	NaN	NaN	NaN	NaN	0	0	0	0	0	0	0	2	16367478	16370600	2.335	1.92983	1.84755	1.3438	1.5085	1.78028	1.25482	0.666667	0.666667	NaN	NaN	NaN	NaN	NaN
2	17935494	'CT'	'C'	1	0	1	0	0	0	0	26	0	7	NaN	NaN	NaN	NaN	35	NaN	13	-0.454849	0.305157	0	0	0	0	1	0	1	2	17933960	17937067	8.61773	10.5051	9.87707	7.44364	8.5313	8.16505	6.97457	NaN	NaN	NaN	NaN	0.742857	NaN	0.538462
2	17935494	'CTT'	'C'	1	0	1	0	0	18	0	0	0	0	NaN	NaN	37	NaN	NaN	NaN	NaN	0.453426	0.306865	0	0	1	0	0	0	0	2	17933960	17937067	8.61773	10.5051	9.87707	7.44364	8.5313	8.16505	6.97457	NaN	NaN	0.486486	NaN	NaN	NaN	NaN
2	18073551	'G'	'GT'	1	88	1	7	10	8	6	9	0	0	10	11	9	6	9	NaN	NaN	NaN	NaN	0	0	0	0	0	0	0	2	18072701	18076557	6.9918	6.75984	7.40856	6.35624	6.75028	6.71505	6.2792	0.7	0.909091	0.888889	1	1	NaN	NaN
2	19330720	'CCACA'	'C'	1	0	0	0	6	0	0	0	0	0	NaN	13	NaN	NaN	NaN	NaN	NaN	0.794592	0.0327684	0	1	0	0	0	0	0	2	19330015	19331736	2.37038	3.10427	0.855808	1.55789	1.52527	1.18279	1.12761	NaN	0.461538	NaN	NaN	NaN	NaN	NaN
2	19562363	'T'	'TAC'	1	34	0	9	13	10	13	14	11	6	27	24	25	20	27	21	10	NaN	NaN	1	1	1	1	1	1	1	2	19561314	19563550	3.56734	3.39699	3.57307	2.54095	3.31736	2.75608	2.60404	0.333333	0.541667	0.4	0.65	0.518519	0.52381	0.6
2	19689588	'G'	'GGTTTT'	1	0	0	17	19	17	16	34	7	6	28	24	25	21	40	12	7	0.675553	0.0957923	1	1	1	1	1	1	0	2	19684232	19699023	5.41816	4.82905	4.87165	4.68664	4.5039	3.7903	3.50133	0.607143	0.791667	0.68	0.761905	0.85	0.583333	0.857143
2	20251070	'T'	'TG'	1	0	0	0	0	6	0	0	0	0	NaN	NaN	14	NaN	NaN	NaN	NaN	0.513295	0.238706	0	0	1	0	0	0	0	2	20248903	20253559	7.00204	8.4401	8.27593	6.37082	6.75896	6.73764	5.14747	NaN	NaN	0.428571	NaN	NaN	NaN	NaN
2	20329452	'ATG'	'A'	1	0	0	0	0	0	0	10	9	0	NaN	NaN	NaN	NaN	48	41	NaN	0.0865247	0.85366	0	0	0	0	1	1	0	2	20303195	20337488	7.17619	7.47051	10.4066	7.22932	8.41558	7.58443	6.60402	NaN	NaN	NaN	NaN	0.208333	0.219512	NaN
2	20423047	'GA'	'G'	1	0	1	0	0	7	0	0	0	0	NaN	NaN	26	NaN	NaN	NaN	NaN	0.625939	0.132658	0	0	1	0	0	0	0	2	20402272	20434379	9.63666	10.4732	10.8009	9.72676	9.55077	8.76	8.57103	NaN	NaN	0.269231	NaN	NaN	NaN	NaN
2	20646344	'GGT'	'G'	1	43	0	12	14	9	10	14	6	0	20	27	27	21	22	13	NaN	0.273718	0.552531	1	1	1	1	1	1	0	2	20645996	20651624	9.76898	9.87818	12.4601	10.5178	10.1653	9.72552	9.70262	0.6	0.518519	0.333333	0.47619	0.636364	0.461538	NaN
2	20647195	'GC'	'G'	1	0	1	12	13	18	15	12	11	8	40	47	55	44	52	35	27	NaN	NaN	1	1	1	1	1	1	1	2	20645996	20651624	9.76898	9.87818	12.4601	10.5178	10.1653	9.72552	9.70262	0.3	0.276596	0.327273	0.340909	0.230769	0.314286	0.296296
2	24150503	'A'	'AG'	1	0	1	0	0	0	0	6	0	0	NaN	NaN	NaN	NaN	14	NaN	NaN	-0.222542	0.631486	0	0	0	0	1	0	0	2	24147818	24152119	6.81227	7.77218	7.61764	5.92719	6.24101	5.89888	6.18772	NaN	NaN	NaN	NaN	0.428571	NaN	NaN
2	24162980	'C'	'CA'	1	61	1	0	0	6	0	0	0	0	NaN	NaN	23	NaN	NaN	NaN	NaN	NaN	NaN	0	0	0	0	0	0	0	2	24162186	24164879	8.22263	9.64888	10.1247	8.17344	9.42451	9.23592	7.98086	NaN	NaN	0.26087	NaN	NaN	NaN	NaN
2	25195224	'GT'	'G'	1	0	1	0	0	19	10	22	0	17	NaN	NaN	46	26	51	NaN	30	0.0962427	0.837369	0	0	1	1	1	0	1	2	25193410	25196582	8.72305	10.0587	11.6349	8.59703	9.9201	9.34232	8.18913	NaN	NaN	0.413043	0.384615	0.431373	NaN	0.566667
2	25195224	'GTT'	'G'	1	0	1	0	0	0	0	0	11	0	NaN	NaN	NaN	NaN	NaN	36	NaN	-0.0575728	0.902423	0	0	0	0	0	1	0	2	25193410	25196582	8.72305	10.0587	11.6349	8.59703	9.9201	9.34232	8.18913	NaN	NaN	NaN	NaN	NaN	0.305556	NaN
2	25565364	'TC'	'T'	1	0	0	0	0	0	0	0	7	0	NaN	NaN	NaN	NaN	NaN	14	NaN	-0.109494	0.815229	0	0	0	0	0	1	0	2	25562648	25565684	1.35157	1.25108	1.941	1.26815	1.7434	1.47724	1.79022	NaN	NaN	NaN	NaN	NaN	0.5	NaN
2	26100437	'TAC'	'T'	1	0	0	0	0	7	0	0	0	0	NaN	NaN	23	NaN	NaN	NaN	NaN	0.661603	0.105532	0	0	1	0	0	0	0	2	26099818	26103217	7.8439	9.04028	9.29328	6.84342	6.95867	7.09953	6.83246	NaN	NaN	0.304348	NaN	NaN	NaN	NaN
2	27604179	'A'	'AGT'	1	0	0	0	0	6	0	0	0	0	NaN	NaN	14	NaN	NaN	NaN	NaN	0.373941	0.408616	0	0	1	0	0	0	0	2	27598922	27605835	3.28682	3.68004	3.34533	2.58544	2.6019	2.4363	2.48163	NaN	NaN	0.428571	NaN	NaN	NaN	NaN
2	27632160	'GCCT'	'G'	1	0	0	0	0	0	0	0	7	0	NaN	NaN	NaN	NaN	NaN	32	NaN	-0.442103	0.320607	0	0	0	0	0	1	0	2	27630320	27633601	7.22459	8.00802	8.26511	6.02119	6.71345	5.85364	5.92711	NaN	NaN	NaN	NaN	NaN	0.21875	NaN
2	27943044	'GGT'	'G'	1	0	0	0	6	0	0	10	0	0	NaN	7	NaN	NaN	11	NaN	NaN	-0.418909	0.349558	0	0	0	0	1	0	0	2	27942306	27946984	3.89624	3.74099	4.0411	3.21301	2.37456	2.13532	2.48995	NaN	0.857143	NaN	NaN	0.909091	NaN	NaN
2	27976077	'CT'	'C'	1	0	1	0	0	0	0	0	13	0	NaN	NaN	NaN	NaN	NaN	35	NaN	0.19465	0.675776	0	0	0	0	0	1	0	2	27973657	27978263	7.44139	7.34295	6.47356	6.60715	7.67844	7.24092	6.03862	NaN	NaN	NaN	NaN	NaN	0.371429	NaN
2	28475053	'CA'	'C'	1	46	1	0	0	0	0	6	0	6	NaN	NaN	NaN	NaN	11	NaN	8	-0.054572	0.907494	0	0	0	0	1	0	0	2	28472572	28477222	3.44637	3.85929	2.62615	1.96454	2.45609	2.02982	1.53333	NaN	NaN	NaN	NaN	0.545455	NaN	0.75
2	28614733	'C'	'CTT'	1	0	1	0	0	0	6	6	0	0	NaN	NaN	NaN	13	18	NaN	NaN	-0.204333	0.66031	0	0	0	1	1	0	0	2	28611770	28622467	9.95882	11.9849	11.2866	10.0529	9.99595	9.76893	9.15778	NaN	NaN	NaN	0.461538	0.333333	NaN	NaN
2	28614733	'C'	'CTTT'	1	0	1	6	0	0	0	0	0	0	15	NaN	NaN	NaN	NaN	NaN	NaN	-0.161662	0.729126	1	0	0	0	0	0	0	2	28611770	28622467	9.95882	11.9849	11.2866	10.0529	9.99595	9.76893	9.15778	0.4	NaN	NaN	NaN	NaN	NaN	NaN
2	28615705	'T'	'TG'	1	0	0	8	0	10	7	7	7	8	23	NaN	29	26	34	23	17	-0.757607	0.0485174	1	0	1	1	1	1	1	2	28611770	28622467	9.95882	11.9849	11.2866	10.0529	9.99595	9.76893	9.15778	0.347826	NaN	0.344828	0.269231	0.205882	0.304348	0.470588
2	28616540	'CG'	'C'	1	0	1	13	0	0	0	0	11	13	60	NaN	NaN	NaN	NaN	51	52	-0.660855	0.106068	1	0	0	0	0	1	1	2	28611770	28622467	9.95882	11.9849	11.2866	10.0529	9.99595	9.76893	9.15778	0.216667	NaN	NaN	NaN	NaN	0.215686	0.25
2	28862198	'CA'	'C'	1	0	1	8	0	6	5	0	0	0	14	NaN	11	8	NaN	NaN	NaN	0.407476	0.364215	1	0	1	0	0	0	0	2	28854120	28874897	4.06691	4.93227	3.9382	3.0859	3.03481	2.96327	2.40597	0.571429	NaN	0.545455	0.625	NaN	NaN	NaN
2	28883517	'T'	'TTTTG'	1	49	0	0	0	9	0	0	0	0	NaN	NaN	13	NaN	NaN	NaN	NaN	0.44344	0.318971	0	0	1	0	0	0	0	2	28882496	28888500	5.72808	6.22693	6.05628	4.75935	4.87722	4.31765	3.56866	NaN	NaN	0.692308	NaN	NaN	NaN	NaN
2	28932765	'G'	'GT'	1	41	1	0	0	0	0	9	0	0	NaN	NaN	NaN	NaN	37	NaN	NaN	0.216727	0.640653	0	0	0	0	1	0	0	2	28930344	28938006	3.77951	3.26221	2.77714	3.01556	3.24527	2.69025	2.31278	NaN	NaN	NaN	NaN	0.243243	NaN	NaN
2	29238060	'C'	'CTG'	1	0	0	0	0	0	0	7	0	0	NaN	NaN	NaN	NaN	13	NaN	NaN	-0.0662288	0.887813	0	0	0	0	1	0	0	2	29237085	29238405	4.13148	4.18545	3.17661	3.21711	3.28224	2.37526	3.26052	NaN	NaN	NaN	NaN	0.538462	NaN	NaN
2	32582212	'C'	'CT'	1	0	0	0	0	14	0	0	8	0	NaN	NaN	43	NaN	NaN	30	NaN	0.386807	0.391338	0	0	1	0	0	1	0	2	32580719	32584497	9.54516	11.1291	10.9522	8.84203	9.08502	9.47566	8.13713	NaN	NaN	0.325581	NaN	NaN	0.266667	NaN
2	33701825	'CGT'	'C'	1	0	0	0	0	0	0	7	0	0	NaN	NaN	NaN	NaN	22	NaN	NaN	0.0387022	0.934346	0	0	0	0	1	0	0	2	33700211	33703715	7.53695	9.00869	5.75099	5.00154	6.44095	5.78747	4.62333	NaN	NaN	NaN	NaN	0.318182	NaN	NaN
2	36213958	'C'	'CAACA'	1	62	0	5	0	10	0	14	12	0	6	NaN	15	NaN	18	13	NaN	NaN	NaN	0	0	0	0	0	0	0	2	36212701	36216276	2.08409	1.2457	2.71014	2.33971	4.01634	2.70159	2.24108	0.833333	NaN	0.666667	NaN	0.777778	0.923077	NaN
2	37046922	'A'	'AT'	1	38	1	12	14	0	0	7	0	0	25	26	NaN	NaN	24	NaN	NaN	0.236097	0.610266	1	1	0	0	1	0	0	2	37045049	37051243	6.96642	7.7321	7.46719	7.40456	9.50575	8.85917	6.76456	0.48	0.538462	NaN	NaN	0.291667	NaN	NaN
2	37046922	'AT'	'A'	1	36	1	0	0	6	0	0	0	0	NaN	NaN	21	NaN	NaN	NaN	NaN	-0.15217	0.744649	0	0	1	0	0	0	0	2	37045049	37051243	6.96642	7.7321	7.46719	7.40456	9.50575	8.85917	6.76456	NaN	NaN	0.285714	NaN	NaN	NaN	NaN
2	38623143	'C'	'CA'	1	62	1	0	6	0	0	0	0	0	NaN	11	NaN	NaN	NaN	NaN	NaN	NaN	NaN	0	0	0	0	0	0	0	2	38621154	38624508	4.38124	5.97491	2.63553	4.36222	3.8087	3.53585	3.58832	NaN	0.545455	NaN	NaN	NaN	NaN	NaN
2	38692858	'TA'	'T'	1	0	1	0	0	10	0	0	0	0	NaN	NaN	14	NaN	NaN	NaN	NaN	0.355529	0.433846	0	0	1	0	0	0	0	2	38692381	38693384	2.74081	3.21021	2.98542	2.75136	2.6991	2.65918	2.39114	NaN	NaN	0.714286	NaN	NaN	NaN	NaN
2	38827891	'CA'	'C'	1	44	1	0	0	0	7	0	0	0	NaN	NaN	NaN	19	NaN	NaN	NaN	0.344916	0.448652	0	0	0	1	0	0	0	2	38825264	38831514	6.80496	7.18076	7.27242	7.59742	7.76323	7.5029	6.3199	NaN	NaN	NaN	0.368421	NaN	NaN	NaN
2	38827891	'CAA'	'C'	1	41	1	0	0	0	0	9	0	0	NaN	NaN	NaN	NaN	28	NaN	NaN	0.491005	0.263178	0	0	0	0	1	0	0	2	38825264	38831514	6.80496	7.18076	7.27242	7.59742	7.76323	7.5029	6.3199	NaN	NaN	NaN	NaN	0.321429	NaN	NaN
2	39663459	'CA'	'C'	1	0	1	7	0	10	0	0	0	0	12	NaN	13	NaN	NaN	NaN	NaN	0.505019	0.247663	1	0	1	0	0	0	0	2	39662817	39666487	9.03265	10.807	10.7709	7.42354	8.29044	8.14244	7.06859	0.583333	NaN	0.769231	NaN	NaN	NaN	NaN
2	42303370	'AGAAG'	'A'	1	57	0	0	11	0	0	0	0	0	NaN	13	NaN	NaN	NaN	NaN	NaN	NaN	NaN	0	0	0	0	0	0	0	2	42302261	42304996	3.52856	4.22362	1.25985	1.04847	1.21141	0.995929	1.00649	NaN	0.846154	NaN	NaN	NaN	NaN	NaN
2	42369373	'T'	'TC'	1	0	0	0	0	7	0	0	0	0	NaN	NaN	29	NaN	NaN	NaN	NaN	0.438288	0.325296	0	0	1	0	0	0	0	2	42367852	42370723	5.71689	5.98525	6.00967	4.23574	5.43634	4.67675	3.74926	NaN	NaN	0.241379	NaN	NaN	NaN	NaN
2	42419351	'G'	'GT'	1	0	1	0	0	0	0	6	0	0	NaN	NaN	NaN	NaN	11	NaN	NaN	0.203661	0.66138	0	0	0	0	1	0	0	2	42417169	42422718	3.11537	2.81395	3.15488	2.0579	2.85074	2.48954	1.72388	NaN	NaN	NaN	NaN	0.545455	NaN	NaN
2	42796589	'TTC'	'T'	1	0	0	0	0	0	7	0	0	8	NaN	NaN	NaN	25	NaN	NaN	24	-0.668582	0.100598	0	0	0	1	0	0	1	2	42794180	42797996	5.2207	5.45081	5.18275	3.31928	4.09589	3.77849	3.83845	NaN	NaN	NaN	0.28	NaN	NaN	0.333333
2	42796610	'T'	'TC'	1	0	0	0	0	0	11	0	0	8	NaN	NaN	NaN	26	NaN	NaN	18	-0.668582	0.100598	0	0	0	1	0	0	1	2	42794180	42797996	5.2207	5.45081	5.18275	3.31928	4.09589	3.77849	3.83845	NaN	NaN	NaN	0.423077	NaN	NaN	0.444444
2	43152050	'C'	'CTT'	1	0	1	6	0	0	0	0	0	0	10	NaN	NaN	NaN	NaN	NaN	NaN	-0.358791	0.429333	1	0	0	0	0	0	0	2	43150901	43159504	4.94396	5.9875	6.36642	4.76028	8.27127	6.90335	4.80082	0.6	NaN	NaN	NaN	NaN	NaN	NaN
2	43231309	'T'	'TTC'	1	0	0	8	9	11	0	5	0	0	8	10	12	NaN	6	NaN	NaN	0.622993	0.135042	0	1	1	0	0	0	0	2	43225288	43235690	9.93482	9.66991	11.1696	7.9533	9.88266	8.86859	7.77832	1	0.9	0.916667	NaN	0.833333	NaN	NaN
2	43232561	'CT'	'C'	1	0	1	0	0	17	19	29	16	13	NaN	NaN	42	37	56	42	20	-0.272469	0.55442	0	0	1	1	1	1	1	2	43225288	43235690	9.93482	9.66991	11.1696	7.9533	9.88266	8.86859	7.77832	NaN	NaN	0.404762	0.513514	0.517857	0.380952	0.65
2	43249602	'TGGG'	'T'	1	0	1	0	0	8	0	0	0	0	NaN	NaN	21	NaN	NaN	NaN	NaN	0.832737	0.0200394	0	0	1	0	0	0	0	2	43244772	43262333	4.28022	4.24792	6.23809	4.73389	5.37573	4.82553	4.29797	NaN	NaN	0.380952	NaN	NaN	NaN	NaN
2	43267997	'CT'	'C'	1	0	1	6	0	0	0	0	0	0	20	NaN	NaN	NaN	NaN	NaN	NaN	-0.144237	0.757675	1	0	0	0	0	0	0	2	43264972	43270969	11.4848	13.8227	14.5254	10.9912	12.4523	11.7382	9.36469	0.3	NaN	NaN	NaN	NaN	NaN	NaN
2	43278176	'G'	'GA'	1	0	1	0	0	8	0	0	0	0	NaN	NaN	23	NaN	NaN	NaN	NaN	0.283941	0.537161	0	0	1	0	0	0	0	2	43277508	43279954	4.45134	6.75706	4.96089	3.05014	3.19453	2.7895	2.89996	NaN	NaN	0.347826	NaN	NaN	NaN	NaN
2	43364920	'GT'	'G'	1	0	1	0	0	10	0	0	0	0	NaN	NaN	15	NaN	NaN	NaN	NaN	0.644281	0.118309	0	0	1	0	0	0	0	2	43364445	43365589	3.52483	5.17209	5.41008	2.8533	3.71393	3.72594	2.68252	NaN	NaN	0.666667	NaN	NaN	NaN	NaN
2	43386802	'CA'	'C'	1	61	1	7	0	0	0	0	0	0	22	NaN	NaN	NaN	NaN	NaN	NaN	NaN	NaN	0	0	0	0	0	0	0	2	43381900	43398764	9.92585	10.7347	9.41654	7.77229	8.54579	8.11272	6.56268	0.318182	NaN	NaN	NaN	NaN	NaN	NaN
2	43396133	'T'	'TTC'	1	41	0	0	0	10	0	0	0	0	NaN	NaN	10	NaN	NaN	NaN	NaN	0.216279	0.64136	0	0	1	0	0	0	0	2	43381900	43398764	9.92585	10.7347	9.41654	7.77229	8.54579	8.11272	6.56268	NaN	NaN	1	NaN	NaN	NaN	NaN
2	43396792	'T'	'TG'	1	0	0	57	60	52	53	55	53	35	57	60	52	53	56	53	35	NaN	NaN	1	1	1	1	1	1	1	2	43381900	43398764	9.92585	10.7347	9.41654	7.77229	8.54579	8.11272	6.56268	1	1	1	1	0.982143	1	1
2	43419862	'C'	'CA'	1	65	1	0	0	0	0	6	0	0	NaN	NaN	NaN	NaN	18	NaN	NaN	NaN	NaN	0	0	0	0	0	0	0	2	43403562	43429380	8.6196	9.50758	9.82325	7.84523	8.90927	8.52505	7.02972	NaN	NaN	NaN	NaN	0.333333	NaN	NaN
2	43446192	'TCA'	'T'	1	0	0	0	0	0	8	0	0	7	NaN	NaN	NaN	28	NaN	NaN	13	-0.736615	0.0589835	0	0	0	1	0	0	1	2	43443518	43458396	11.4927	12.4599	11.4121	11.1483	11.533	11.4246	9.75447	NaN	NaN	NaN	0.285714	NaN	NaN	0.538462
2	43446786	'AAC'	'A'	1	49	0	0	0	7	7	10	14	7	NaN	NaN	24	23	41	36	22	-0.559748	0.191324	0	0	1	1	1	1	1	2	43443518	43458396	11.4927	12.4599	11.4121	11.1483	11.533	11.4246	9.75447	NaN	NaN	0.291667	0.304348	0.243902	0.388889	0.318182
2	43449660	'T'	'TA'	1	0	0	7	0	9	0	7	0	0	30	NaN	31	NaN	35	NaN	NaN	0.187881	0.686642	1	0	1	0	1	0	0	2	43443518	43458396	11.4927	12.4599	11.4121	11.1483	11.533	11.4246	9.75447	0.233333	NaN	0.290323	NaN	0.2	NaN	NaN
2	43450614	'G'	'GT'	1	0	0	0	8	0	0	0	0	0	NaN	14	NaN	NaN	NaN	NaN	NaN	0.626692	0.132053	0	1	0	0	0	0	0	2	43443518	43458396	11.4927	12.4599	11.4121	11.1483	11.533	11.4246	9.75447	NaN	0.571429	NaN	NaN	NaN	NaN	NaN
2	43452257	'G'	'GCGCCGC'	1	0	0	0	0	0	7	7	0	0	NaN	NaN	NaN	24	29	NaN	NaN	0.0193682	0.967126	0	0	0	1	1	0	0	2	43443518	43458396	11.4927	12.4599	11.4121	11.1483	11.533	11.4246	9.75447	NaN	NaN	NaN	0.291667	0.241379	NaN	NaN
2	45838066	'CA'	'C'	1	63	1	0	0	7	0	0	7	0	NaN	NaN	22	NaN	NaN	24	NaN	NaN	NaN	0	0	0	0	0	0	0	2	45837069	45839907	3.69132	4.67033	4.05595	2.52608	3.20133	3.19932	2.36275	NaN	NaN	0.318182	NaN	NaN	0.291667	NaN
2	45878693	'AC'	'A'	1	0	1	0	0	0	0	7	0	0	NaN	NaN	NaN	NaN	20	NaN	NaN	-0.111383	0.812081	0	0	0	0	1	0	0	2	45876052	45880058	9.08788	10.5286	10.2355	5.52171	7.46	6.90329	6.02652	NaN	NaN	NaN	NaN	0.35	NaN	NaN
2	46409698	'TC'	'T'	1	0	1	0	0	10	0	0	0	0	NaN	NaN	26	NaN	NaN	NaN	NaN	0.880393	0.0089009	0	0	1	0	0	0	0	2	46408356	46410482	2.1131	2.61175	4.11015	1.51101	1.39165	1.28108	1.34446	NaN	NaN	0.384615	NaN	NaN	NaN	NaN
2	47269841	'GTA'	'G'	1	0	0	6	9	7	0	8	0	0	14	14	9	NaN	11	NaN	NaN	0.65521	0.110159	1	1	0	0	1	0	0	2	47252880	47273812	7.36702	8.22551	7.68682	7.54342	8.17562	6.665	6.532	0.428571	0.642857	0.777778	NaN	0.727273	NaN	NaN
2	47307630	'CTCTT'	'C'	1	54	0	0	0	0	0	7	0	0	NaN	NaN	NaN	NaN	28	NaN	NaN	NaN	NaN	0	0	0	0	0	0	0	2	47290811	47308649	6.22294	7.35772	6.56829	6.68237	6.19086	5.44336	5.56314	NaN	NaN	NaN	NaN	0.25	NaN	NaN
2	47307647	'C'	'CT'	1	59	1	9	8	0	0	0	0	0	12	16	NaN	NaN	NaN	NaN	NaN	NaN	NaN	0	0	0	0	0	0	0	2	47290811	47308649	6.22294	7.35772	6.56829	6.68237	6.19086	5.44336	5.56314	0.75	0.5	NaN	NaN	NaN	NaN	NaN
2	47453259	'G'	'GA'	1	0	1	7	0	0	0	0	0	0	13	NaN	NaN	NaN	NaN	NaN	NaN	0.53277	0.218237	1	0	0	0	0	0	0	2	47452128	47454315	4.83153	4.02397	3.58459	3.58115	4.45869	4.78019	3.27551	0.538462	NaN	NaN	NaN	NaN	NaN	NaN
2	47571590	'CT'	'C'	1	45	1	0	0	8	0	0	0	0	NaN	NaN	36	NaN	NaN	NaN	NaN	0.5923	0.161142	0	0	1	0	0	0	0	2	47562643	47575346	7.47113	8.02571	8.34238	7.35953	7.93515	7.50709	6.70018	NaN	NaN	0.222222	NaN	NaN	NaN	NaN
2	47572146	'G'	'GA'	1	0	1	0	0	8	0	7	7	0	NaN	NaN	15	NaN	16	16	NaN	0.535907	0.215021	0	0	1	0	1	1	0	2	47562643	47575346	7.47113	8.02571	8.34238	7.35953	7.93515	7.50709	6.70018	NaN	NaN	0.533333	NaN	0.4375	0.4375	NaN
2	47582519	'CT'	'C'	1	47	1	0	6	0	9	14	6	6	NaN	23	NaN	24	26	19	8	0.148058	0.751395	0	1	0	1	1	1	0	2	47579957	47590521	9.49815	10.7642	9.31502	8.30148	8.28684	8.04223	6.64653	NaN	0.26087	NaN	0.375	0.538462	0.315789	0.75
2	47595952	'CT'	'C'	1	0	1	0	0	0	12	0	0	0	NaN	NaN	NaN	44	NaN	NaN	NaN	-0.118488	0.800258	0	0	0	1	0	0	0	2	47594590	47603210	8.24585	8.96051	9.44533	8.18619	7.96239	7.76453	7.90368	NaN	NaN	NaN	0.272727	NaN	NaN	NaN
2	48133667	'C'	'CG'	1	0	1	0	0	6	0	0	6	0	NaN	NaN	11	NaN	NaN	10	NaN	0.423773	0.343399	0	0	1	0	0	1	0	2	48130567	48135174	8.05686	9.24636	9.61067	7.45305	8.24224	7.99792	7.07162	NaN	NaN	0.545455	NaN	NaN	0.6	NaN
2	48667951	'C'	'CGCGGCG'	1	40	0	0	8	0	0	0	0	0	NaN	16	NaN	NaN	NaN	NaN	NaN	0.498502	0.254825	0	1	0	0	0	0	0	2	48667059	48669204	6.10151	7.17977	7.55392	4.27009	5.47846	5.14309	4.4583	NaN	0.5	NaN	NaN	NaN	NaN	NaN
2	48667951	'CGCG'	'C'	1	0	0	6	0	10	6	9	5	7	11	NaN	11	8	15	8	9	0.468271	0.289251	1	0	1	0	1	0	0	2	48667059	48669204	6.10151	7.17977	7.55392	4.27009	5.47846	5.14309	4.4583	0.545455	NaN	0.909091	0.75	0.6	0.625	0.777778
2	52638213	'A'	'AT'	1	94	0	8	6	10	11	14	10	7	9	6	12	11	14	10	7	NaN	NaN	0	0	0	0	0	0	0	2	52638002	52638242	1.52242	1.30475	2.59108	1.65319	2.07589	2.16993	1.7579	0.888889	1	0.833333	1	1	1	1
2	54271583	'GA'	'G'	1	55	1	0	0	0	6	0	0	0	NaN	NaN	NaN	12	NaN	NaN	NaN	NaN	NaN	0	0	0	0	0	0	0	2	54269894	54272416	1.58148	1.56828	1.65332	2.16869	2.56952	1.96365	2.05698	NaN	NaN	NaN	0.5	NaN	NaN	NaN
2	54751335	'CA'	'C'	1	57	1	0	0	7	0	7	0	0	NaN	NaN	14	NaN	18	NaN	NaN	NaN	NaN	0	0	0	0	0	0	0	2	54749728	54753290	4.85274	5.6114	4.5287	4.6443	4.87347	3.95515	3.62656	NaN	NaN	0.5	NaN	0.388889	NaN	NaN
2	54760486	'AGTGTGT'	'A'	1	34	0	6	0	7	0	0	0	0	13	NaN	11	NaN	NaN	NaN	NaN	0.194994	0.675225	1	0	1	0	0	0	0	2	54757801	54763504	4.35794	5.20491	3.9455	3.98139	3.72395	3.33915	3.13804	0.461538	NaN	0.636364	NaN	NaN	NaN	NaN
2	54761037	'TCACACACACA'	'T'	1	53	0	0	9	0	0	5	0	0	NaN	16	NaN	NaN	9	NaN	NaN	NaN	NaN	0	0	0	0	0	0	0	2	54757801	54763504	4.35794	5.20491	3.9455	3.98139	3.72395	3.33915	3.13804	NaN	0.5625	NaN	NaN	0.555556	NaN	NaN
2	54787324	'TG'	'T'	1	0	1	0	0	0	0	0	0	6	NaN	NaN	NaN	NaN	NaN	NaN	12	-0.645252	0.117572	0	0	0	0	0	0	1	2	54768808	54834708	5.78114	6.58264	7.19461	6.51647	6.99273	6.46487	5.5881	NaN	NaN	NaN	NaN	NaN	NaN	0.5
2	54798711	'CAT'	'C'	1	0	0	0	0	6	0	15	0	0	NaN	NaN	6	NaN	16	NaN	NaN	0.411465	0.359073	0	0	0	0	1	0	0	2	54768808	54834708	5.78114	6.58264	7.19461	6.51647	6.99273	6.46487	5.5881	NaN	NaN	1	NaN	0.9375	NaN	NaN
2	54807737	'CA'	'C'	1	0	1	0	0	10	0	9	6	0	NaN	NaN	21	NaN	26	12	NaN	0.69944	0.0802631	0	0	1	0	1	1	0	2	54768808	54834708	5.78114	6.58264	7.19461	6.51647	6.99273	6.46487	5.5881	NaN	NaN	0.47619	NaN	0.346154	0.5	NaN
2	54808714	'C'	'CT'	1	0	1	6	0	0	0	0	0	0	12	NaN	NaN	NaN	NaN	NaN	NaN	-0.500026	0.253141	1	0	0	0	0	0	0	2	54768808	54834708	5.78114	6.58264	7.19461	6.51647	6.99273	6.46487	5.5881	0.5	NaN	NaN	NaN	NaN	NaN	NaN
2	54899905	'GGT'	'G'	1	33	0	8	0	0	0	8	6	0	13	NaN	NaN	NaN	15	11	NaN	0.4679	0.289685	1	0	0	0	1	1	0	2	54898971	54901928	5.34136	4.85451	5.73362	5.53134	6.14508	5.62015	5.27538	0.615385	NaN	NaN	NaN	0.533333	0.545455	NaN
2	54900196	'GGTGTGTGT'	'G'	1	0	0	9	7	6	12	13	6	0	16	9	10	18	19	10	NaN	0.736325	0.0591359	1	0	1	1	1	1	0	2	54898971	54901928	5.34136	4.85451	5.73362	5.53134	6.14508	5.62015	5.27538	0.5625	0.777778	0.6	0.666667	0.684211	0.6	NaN
2	54907565	'C'	'CT'	1	65	1	7	0	8	8	7	5	0	8	NaN	9	11	8	6	NaN	NaN	NaN	0	0	0	0	0	0	0	2	54907017	54908917	1.3631	1.17165	1.62928	1.85831	2.10537	1.53473	1.43001	0.875	NaN	0.888889	0.727273	0.875	0.833333	NaN
2	55277953	'T'	'TG'	1	0	0	39	41	46	30	37	47	22	43	46	49	31	40	49	23	NaN	NaN	1	1	1	1	1	1	1	2	55273341	55280137	8.46813	9.49147	10.003	8.433	8.78958	9.07068	7.39124	0.906977	0.891304	0.938776	0.967742	0.925	0.959184	0.956522
2	55496712	'CT'	'C'	1	0	1	0	0	13	0	0	0	0	NaN	NaN	19	NaN	NaN	NaN	NaN	0.531938	0.219094	0	0	1	0	0	0	0	2	55494594	55498963	3.31115	4.0175	3.89245	2.93571	3.0958	2.89095	2.55291	NaN	NaN	0.684211	NaN	NaN	NaN	NaN
2	55844737	'ACT'	'A'	1	0	0	0	0	9	7	0	0	0	NaN	NaN	44	34	NaN	NaN	NaN	0.113838	0.807992	0	0	1	1	0	0	0	2	55842170	55847313	6.71805	8.01291	7.15252	5.9329	5.93671	5.94459	4.9278	NaN	NaN	0.204545	0.205882	NaN	NaN	NaN
2	58339711	'GA'	'G'	1	0	1	0	0	8	0	6	0	0	NaN	NaN	11	NaN	10	NaN	NaN	0.0273378	0.953607	0	0	1	0	1	0	0	2	58338779	58347019	6.10781	8.32121	7.47733	7.26477	5.81778	5.38387	5.85624	NaN	NaN	0.727273	NaN	0.6	NaN	NaN
2	60327080	'TA'	'T'	1	0	1	0	0	0	0	6	7	0	NaN	NaN	NaN	NaN	19	19	NaN	0.76988	0.0429127	0	0	0	0	1	1	0	2	60326680	60328270	3.67537	2.14109	4.81976	3.87316	5.59457	5.65701	3.86108	NaN	NaN	NaN	NaN	0.315789	0.368421	NaN
2	60619781	'TGAGA'	'T'	1	51	0	0	0	0	0	6	0	0	NaN	NaN	NaN	NaN	10	NaN	NaN	NaN	NaN	0	0	0	0	0	0	0	2	60617554	60619834	3.40805	1.83805	1.86158	2.36384	4.0393	4.27157	2.70859	NaN	NaN	NaN	NaN	0.6	NaN	NaN
2	60757467	'TA'	'T'	1	0	1	0	6	6	0	7	9	0	NaN	19	15	NaN	19	19	NaN	0.678821	0.0935827	0	1	1	0	1	1	0	2	60755463	60766448	2.55281	2.30648	3.09894	1.99463	3.33571	2.62812	2.04706	NaN	0.315789	0.4	NaN	0.368421	0.473684	NaN
2	60780022	'CG'	'C'	1	0	0	0	0	5	0	6	8	0	NaN	NaN	6	NaN	10	9	NaN	0.445167	0.316863	0	0	0	0	1	0	0	2	60772465	60783243	6.28439	5.19504	7.50336	4.5661	7.1109	6.28153	4.89985	NaN	NaN	0.833333	NaN	0.6	0.888889	NaN
2	60780421	'G'	'GGGCGGC'	1	43	0	0	0	0	0	0	6	0	NaN	NaN	NaN	NaN	NaN	19	NaN	0.119469	0.798628	0	0	0	0	0	1	0	2	60772465	60783243	6.28439	5.19504	7.50336	4.5661	7.1109	6.28153	4.89985	NaN	NaN	NaN	NaN	NaN	0.315789	NaN
2	61404452	'G'	'GCGCGTCCC'	1	31	0	0	0	7	0	0	0	0	NaN	NaN	15	NaN	NaN	NaN	NaN	0.893308	0.00673747	0	0	1	0	0	0	0	2	61403418	61409692	4.77632	5.42866	6.72316	4.29636	4.7338	4.53979	4.26467	NaN	NaN	0.466667	NaN	NaN	NaN	NaN
2	61764887	'A'	'AACACACAC'	1	49	0	0	0	0	0	14	0	0	NaN	NaN	NaN	NaN	29	NaN	NaN	-0.0983009	0.833924	0	0	0	0	1	0	0	2	61762505	61767344	9.85009	11.3694	12.0194	9.23057	9.89293	10.0087	8.69482	NaN	NaN	NaN	NaN	0.482759	NaN	NaN
2	61764887	'A'	'AACACACACAC'	1	50	0	0	9	0	0	0	0	0	NaN	30	NaN	NaN	NaN	NaN	NaN	0.461338	0.29742	0	1	0	0	0	0	0	2	61762505	61767344	9.85009	11.3694	12.0194	9.23057	9.89293	10.0087	8.69482	NaN	0.3	NaN	NaN	NaN	NaN	NaN
2	61992026	'CT'	'C'	1	51	1	0	0	0	0	6	0	0	NaN	NaN	NaN	NaN	16	NaN	NaN	NaN	NaN	0	0	0	0	0	0	0	2	61989421	61992723	6.6649	8.22684	7.91007	5.91858	6.66445	6.72472	5.96425	NaN	NaN	NaN	NaN	0.375	NaN	NaN
2	62116031	'CT'	'C'	1	0	1	0	0	0	0	8	0	0	NaN	NaN	NaN	NaN	25	NaN	NaN	-0.0697904	0.881808	0	0	0	0	1	0	0	2	62114104	62117215	6.595	7.51925	8.70056	4.94182	6.04864	5.2359	4.88954	NaN	NaN	NaN	NaN	0.32	NaN	NaN
2	62957938	'C'	'CAG'	1	86	0	15	8	17	23	24	14	24	17	10	23	33	37	19	33	NaN	NaN	0	0	0	0	0	0	0	2	62957720	62958204	1.98581	1.45876	2.62655	3.83358	2.44987	2.15651	5.38666	0.882353	0.8	0.73913	0.69697	0.648649	0.736842	0.727273
2	62957958	'A'	'AAG'	1	93	0	0	0	0	7	9	0	0	NaN	NaN	NaN	24	25	NaN	NaN	NaN	NaN	0	0	0	0	0	0	0	2	62957720	62958204	1.98581	1.45876	2.62655	3.83358	2.44987	2.15651	5.38666	NaN	NaN	NaN	0.291667	0.36	NaN	NaN
2	62958016	'A'	'AAG'	1	96	0	10	9	15	16	10	10	18	12	11	16	20	11	10	25	NaN	NaN	0	0	0	0	0	0	0	2	62957720	62958204	1.98581	1.45876	2.62655	3.83358	2.44987	2.15651	5.38666	0.833333	0.818182	0.9375	0.8	0.909091	1	0.72
2	64539152	'CT'	'C'	1	0	1	0	0	0	0	6	0	0	NaN	NaN	NaN	NaN	18	NaN	NaN	0.646027	0.116986	0	0	0	0	1	0	0	2	64538308	64540195	1.89476	1.70713	3.3207	2.71521	3.83122	2.58036	3.0293	NaN	NaN	NaN	NaN	0.333333	NaN	NaN
2	64751492	'CG'	'C'	1	31	1	0	0	0	0	9	0	0	NaN	NaN	NaN	NaN	18	NaN	NaN	-0.15688	0.736937	0	0	0	0	1	0	0	2	64749851	64753457	8.49359	9.48767	9.52861	7.48162	7.90008	7.78329	7.03741	NaN	NaN	NaN	NaN	0.5	NaN	NaN
2	64873285	'A'	'AC'	1	0	0	7	9	8	0	0	0	0	9	12	10	NaN	NaN	NaN	NaN	0.818393	0.0244158	0	1	1	0	0	0	0	2	64866887	64882350	6.39126	7.48968	7.22656	5.84848	6.56337	6.06756	5.12308	0.777778	0.75	0.8	NaN	NaN	NaN	NaN
2	65065527	'AT'	'A'	1	0	1	0	0	7	0	0	0	0	NaN	NaN	17	NaN	NaN	NaN	NaN	0.31353	0.493506	0	0	1	0	0	0	0	2	65063167	65067827	7.25186	7.49962	6.89694	5.92086	5.4562	4.52334	4.21897	NaN	NaN	0.411765	NaN	NaN	NaN	NaN
2	65066743	'CA'	'C'	1	57	1	6	0	7	0	0	0	0	13	NaN	19	NaN	NaN	NaN	NaN	NaN	NaN	0	0	0	0	0	0	0	2	65063167	65067827	7.25186	7.49962	6.89694	5.92086	5.4562	4.52334	4.21897	0.461538	NaN	0.368421	NaN	NaN	NaN	NaN
2	65218724	'G'	'GCTAA'	1	73	0	0	0	0	0	7	0	0	NaN	NaN	NaN	NaN	11	NaN	NaN	NaN	NaN	0	0	0	0	0	0	0	2	65213598	65221403	6.68319	6.79766	9.87792	7.07074	9.13286	8.28254	7.47608	NaN	NaN	NaN	NaN	0.636364	NaN	NaN
2	65357074	'ACCG'	'A'	1	0	0	0	0	0	16	0	0	0	NaN	NaN	NaN	65	NaN	NaN	NaN	-0.284065	0.536976	0	0	0	1	0	0	0	2	65355014	65358771	5.72371	7.07737	7.39104	5.31507	5.71333	5.39051	4.85695	NaN	NaN	NaN	0.246154	NaN	NaN	NaN
2	65398145	'C'	'CT'	1	47	1	0	0	6	0	0	0	0	NaN	NaN	14	NaN	NaN	NaN	NaN	0.736582	0.059001	0	0	1	0	0	0	0	2	65396101	65400893	0.985578	1.63466	2.00116	0.637292	0.982902	0.562766	0.486146	NaN	NaN	0.428571	NaN	NaN	NaN	NaN
2	65612102	'A'	'ACTT'	1	0	0	15	6	12	7	8	0	0	18	11	13	9	11	NaN	NaN	0.772877	0.0416017	1	1	1	0	1	0	0	2	65608582	65613533	6.07553	6.1911	5.02889	4.67181	5.11452	4.70218	3.693	0.833333	0.545455	0.923077	0.777778	0.727273	NaN	NaN
2	65624743	'CT'	'C'	1	0	1	6	0	0	0	0	0	0	10	NaN	NaN	NaN	NaN	NaN	NaN	0.613398	0.142951	1	0	0	0	0	0	0	2	65621805	65625413	2.94824	2.9333	1.96557	1.4425	1.61149	1.37276	1.1641	0.6	NaN	NaN	NaN	NaN	NaN	NaN
2	65659771	'GA'	'G'	1	0	1	0	0	0	7	0	0	0	NaN	NaN	NaN	12	NaN	NaN	NaN	0.0481903	0.918285	0	0	0	1	0	0	0	2	65656419	65661017	11.7325	12.7287	12.8013	12.0014	11.9751	11.2214	11.0312	NaN	NaN	NaN	0.583333	NaN	NaN	NaN
2	65757325	'GAAACAAAC'	'G'	1	66	0	0	0	0	0	7	0	0	NaN	NaN	NaN	NaN	14	NaN	NaN	NaN	NaN	0	0	0	0	0	0	0	2	65752507	65761179	3.14901	2.90649	3.17661	2.62458	3.23989	2.8149	2.18592	NaN	NaN	NaN	NaN	0.5	NaN	NaN
2	65780348	'AAAC'	'A'	1	60	0	0	7	0	0	0	0	0	NaN	13	NaN	NaN	NaN	NaN	NaN	NaN	NaN	0	0	0	0	0	0	0	2	65779796	65782167	0.841077	0.87272	1.23205	0.683067	0.764564	0.789048	0.893031	NaN	0.538462	NaN	NaN	NaN	NaN	NaN
2	65800683	'A'	'AC'	1	72	0	9	0	0	0	0	0	0	11	NaN	NaN	NaN	NaN	NaN	NaN	NaN	NaN	0	0	0	0	0	0	0	2	65800464	65800825	3.61075	2.67828	2.898	2.34795	2.59127	3.64957	2.82826	0.818182	NaN	NaN	NaN	NaN	NaN	NaN
2	66617713	'GA'	'G'	1	0	1	0	0	0	9	8	0	0	NaN	NaN	NaN	14	11	NaN	NaN	0.551704	0.199171	0	0	0	1	1	0	0	2	66608979	66619103	1.63521	2.07559	1.12247	2.09079	2.00733	1.8757	1.52027	NaN	NaN	NaN	0.642857	0.727273	NaN	NaN
2	68614908	'GT'	'G'	1	0	1	0	0	0	5	11	9	0	NaN	NaN	NaN	6	15	11	NaN	0.692776	0.08445	0	0	0	0	1	1	0	2	68614333	68616798	4.07298	0.945714	5.43924	3.85601	6.77094	5.80389	3.67934	NaN	NaN	NaN	0.833333	0.733333	0.818182	NaN
2	69984066	'A'	'ATT'	1	46	1	0	0	0	7	0	0	0	NaN	NaN	NaN	12	NaN	NaN	NaN	-0.245121	0.596258	0	0	0	1	0	0	0	2	69966923	69986506	6.21879	6.6205	6.13991	5.36134	5.53492	5.38418	4.75378	NaN	NaN	NaN	0.583333	NaN	NaN	NaN
2	70175215	'CA'	'C'	1	46	1	0	0	18	9	19	9	6	NaN	NaN	41	20	40	17	15	0.448153	0.313232	0	0	1	1	1	1	1	2	70155967	70177039	5.54542	6.77817	8.22603	6.85679	6.92636	6.39998	6.19206	NaN	NaN	0.439024	0.45	0.475	0.529412	0.4
2	70189331	'GACACACAC'	'G'	1	0	0	0	0	9	0	0	0	0	NaN	NaN	21	NaN	NaN	NaN	NaN	NaN	NaN	0	0	1	0	0	0	0	NaN	NaN	NaN	NaN	NaN	NaN	NaN	NaN	NaN	NaN	NaN	NaN	0.428571	NaN	NaN	NaN	NaN
2	70314461	'GT'	'G'	1	0	1	0	0	39	20	44	41	22	NaN	NaN	80	53	68	65	47	0.0679551	0.884902	0	0	1	1	1	1	1	2	70306511	70317995	11.273	13.3471	14.5322	12.4261	12.0607	12.0041	11.3368	NaN	NaN	0.4875	0.377358	0.647059	0.630769	0.468085
2	70334447	'CA'	'C'	1	0	0	0	0	10	0	0	5	0	NaN	NaN	11	NaN	NaN	5	NaN	NaN	NaN	0	0	1	0	0	0	0	NaN	NaN	NaN	NaN	NaN	NaN	NaN	NaN	NaN	NaN	NaN	NaN	0.909091	NaN	NaN	1	NaN
2	70335121	'CA'	'C'	1	64	1	0	0	0	0	0	0	6	NaN	NaN	NaN	NaN	NaN	NaN	11	NaN	NaN	0	0	0	0	0	0	0	2	70334501	70337695	11.4837	12.9337	13.5952	11.9629	12.2397	12.4913	11.072	NaN	NaN	NaN	NaN	NaN	NaN	0.545455
2	70336734	'C'	'CA'	1	64	1	0	0	0	11	0	0	0	NaN	NaN	NaN	34	NaN	NaN	NaN	NaN	NaN	0	0	0	0	0	0	0	2	70334501	70337695	11.4837	12.9337	13.5952	11.9629	12.2397	12.4913	11.072	NaN	NaN	NaN	0.323529	NaN	NaN	NaN
2	70351742	'C'	'CGTGTGTGT'	1	0	0	9	0	9	0	0	0	0	33	NaN	34	NaN	NaN	NaN	NaN	0.470706	0.286405	1	0	1	0	0	0	0	2	70350027	70353120	9.26448	10.0191	13.3367	10.0785	10.7124	9.46521	9.35672	0.272727	NaN	0.264706	NaN	NaN	NaN	NaN
2	70363921	'AT'	'A'	1	54	1	0	0	11	7	6	0	0	NaN	NaN	15	19	19	NaN	NaN	NaN	NaN	0	0	0	0	0	0	0	2	70361998	70364618	7.28801	8.51795	7.43336	8.13761	7.49987	6.37427	6.62717	NaN	NaN	0.733333	0.368421	0.315789	NaN	NaN
2	70557466	'GA'	'G'	1	53	1	0	7	17	12	21	9	0	NaN	11	23	17	30	12	NaN	NaN	NaN	0	0	0	0	0	0	0	2	70554783	70558114	4.54912	4.65564	5.63729	5.25326	5.64301	5.55103	4.19585	NaN	0.636364	0.73913	0.705882	0.7	0.75	NaN
2	70782647	'T'	'TCC'	1	0	0	8	9	8	0	10	7	0	20	22	24	NaN	30	17	NaN	0.400428	0.373375	1	1	1	0	1	1	0	2	70777583	70783120	9.34566	10.8259	12.2905	10.2734	10.9609	9.94496	9.37118	0.4	0.409091	0.333333	NaN	0.333333	0.411765	NaN
2	73613031	'T'	'TGGA'	1	0	0	6	8	0	0	7	0	0	18	17	NaN	NaN	20	NaN	NaN	0.395057	0.380417	1	1	0	0	1	0	0	2	73612127	73614263	7.67243	9.19643	9.31561	6.14003	7.15004	6.8391	5.36919	0.333333	0.470588	NaN	NaN	0.35	NaN	NaN
2	73788330	'AG'	'A'	1	97	0	10	6	6	8	8	6	0	10	7	7	8	8	7	NaN	NaN	NaN	0	0	0	0	0	0	0	2	73788085	73788712	2.51954	2.79562	2.02847	2.91835	2.32353	2.93646	2.586	1	0.857143	0.857143	1	1	0.857143	NaN
2	74055614	'TA'	'T'	1	49	1	0	0	8	0	0	0	0	NaN	NaN	12	NaN	NaN	NaN	NaN	0.941778	0.00152223	0	0	1	0	0	0	0	2	74055168	74057312	5.07806	5.49728	6.68408	5.17603	5.1506	5.01717	4.78956	NaN	NaN	0.666667	NaN	NaN	NaN	NaN
2	74210777	'CT'	'C'	1	0	1	0	0	0	0	0	15	0	NaN	NaN	NaN	NaN	NaN	49	NaN	0.0237692	0.95966	0	0	0	0	0	1	0	2	74205814	74215862	8.86542	9.68199	12.2342	9.34097	10.3345	10.1533	10.0584	NaN	NaN	NaN	NaN	NaN	0.306122	NaN
2	74618990	'C'	'CGG'	1	0	0	0	0	0	7	0	0	0	NaN	NaN	NaN	16	NaN	NaN	NaN	-0.130454	0.780415	0	0	0	1	0	0	0	2	74617892	74619812	4.59584	5.26529	6.77435	4.99146	5.8597	5.02908	4.19023	NaN	NaN	NaN	0.4375	NaN	NaN	NaN
2	74667492	'G'	'GC'	1	0	0	0	0	14	0	0	0	0	NaN	NaN	66	NaN	NaN	NaN	NaN	0.740861	0.0567768	0	0	1	0	0	0	0	2	74666206	74672328	11.55	12.706	13.5231	12.1115	12.2117	12.4651	11.2435	NaN	NaN	0.212121	NaN	NaN	NaN	NaN
2	74692803	'CA'	'C'	1	61	1	0	0	0	0	9	0	0	NaN	NaN	NaN	NaN	26	NaN	NaN	NaN	NaN	0	0	0	0	0	0	0	2	74690598	74693278	7.38151	8.67918	8.99058	6.42978	7.47198	6.26242	5.96529	NaN	NaN	NaN	NaN	0.346154	NaN	NaN
2	74734983	'TG'	'T'	1	0	1	0	0	7	0	6	0	0	NaN	NaN	12	NaN	10	NaN	NaN	0.76469	0.0452369	0	0	1	0	1	0	0	2	74733191	74735672	8.92497	10.3252	11.5128	9.23543	10.1707	9.42597	9.06082	NaN	NaN	0.583333	NaN	0.6	NaN	NaN
2	75067385	'AT'	'A'	1	52	1	0	0	15	0	0	7	0	NaN	NaN	34	NaN	NaN	26	NaN	NaN	NaN	0	0	0	0	0	0	0	2	75060132	75079506	7.35463	7.37626	7.76863	6.27188	7.51939	7.17112	6.02955	NaN	NaN	0.441176	NaN	NaN	0.269231	NaN
2	85151084	'CA'	'C'	1	61	1	0	8	0	0	0	0	0	NaN	20	NaN	NaN	NaN	NaN	NaN	NaN	NaN	0	0	0	0	0	0	0	2	85150290	85154929	5.78722	7.53357	5.26476	3.49189	3.89053	3.3693	3.11197	NaN	0.4	NaN	NaN	NaN	NaN	NaN
2	85198401	'CCCGCCG'	'C'	1	39	0	0	0	0	6	0	0	0	NaN	NaN	NaN	12	NaN	NaN	NaN	-0.364784	0.42109	0	0	0	1	0	0	0	2	85195316	85201047	7.84117	10.6881	10.2099	8.00729	8.43342	8.3215	8.97394	NaN	NaN	NaN	0.5	NaN	NaN	NaN
2	85198493	'C'	'CG'	1	0	0	6	0	12	6	12	0	0	10	NaN	19	10	21	NaN	NaN	-0.33963	0.456096	1	0	1	1	1	0	0	2	85195316	85201047	7.84117	10.6881	10.2099	8.00729	8.43342	8.3215	8.97394	0.6	NaN	0.631579	0.6	0.571429	NaN	NaN
2	85198534	'C'	'CG'	1	0	0	0	0	8	0	0	7	0	NaN	NaN	35	NaN	NaN	27	NaN	0.209763	0.651678	0	0	1	0	0	1	0	2	85195316	85201047	7.84117	10.6881	10.2099	8.00729	8.43342	8.3215	8.97394	NaN	NaN	0.228571	NaN	NaN	0.259259	NaN
2	85552603	'CT'	'C'	1	42	1	0	0	0	0	6	0	0	NaN	NaN	NaN	NaN	15	NaN	NaN	-0.0865551	0.853609	0	0	0	0	1	0	0	2	85550293	85556145	7.21676	8.15256	7.60904	5.70887	6.39642	6.1603	5.04264	NaN	NaN	NaN	NaN	0.4	NaN	NaN
2	85637988	'GT'	'G'	1	0	1	0	0	0	13	0	0	0	NaN	NaN	NaN	27	NaN	NaN	NaN	0.097339	0.835534	0	0	0	1	0	0	0	2	85635630	85642829	9.28405	10.8309	11.1915	9.82027	9.36304	8.41006	8.05138	NaN	NaN	NaN	0.481481	NaN	NaN	NaN
2	85645771	'A'	'ACG'	1	40	0	10	19	0	18	0	0	0	41	50	NaN	40	NaN	NaN	NaN	-0.419004	0.349438	1	1	0	1	0	0	0	2	85644345	85650719	9.66178	10.6459	12.7495	11.2953	11.8304	10.9405	9.96279	0.243902	0.38	NaN	0.45	NaN	NaN	NaN
2	85645773	'A'	'ACG'	1	46	0	0	0	12	0	0	12	0	NaN	NaN	33	NaN	NaN	25	NaN	0.533074	0.217924	0	0	1	0	0	1	0	2	85644345	85650719	9.66178	10.6459	12.7495	11.2953	11.8304	10.9405	9.96279	NaN	NaN	0.363636	NaN	NaN	0.48	NaN
2	85647215	'T'	'TTTTG'	1	52	0	6	0	11	11	14	16	9	13	NaN	23	17	34	32	17	NaN	NaN	0	0	0	0	0	0	0	2	85644345	85650719	9.66178	10.6459	12.7495	11.2953	11.8304	10.9405	9.96279	0.461538	NaN	0.478261	0.647059	0.411765	0.5	0.529412
2	85649288	'C'	'CT'	1	0	1	9	7	11	6	0	7	0	17	12	25	19	NaN	10	NaN	0.0740788	0.874585	1	1	1	1	0	1	0	2	85644345	85650719	9.66178	10.6459	12.7495	11.2953	11.8304	10.9405	9.96279	0.529412	0.583333	0.44	0.315789	NaN	0.7	NaN
2	85694333	'A'	'AT'	1	0	1	0	0	0	6	0	0	0	NaN	NaN	NaN	14	NaN	NaN	NaN	0.345148	0.448326	0	0	0	1	0	0	0	2	85693158	85700808	7.69376	7.48677	9.79727	10.2864	10.3614	10.5188	8.80882	NaN	NaN	NaN	0.428571	NaN	NaN	NaN
2	85697165	'CT'	'C'	1	43	1	15	6	0	7	0	0	0	15	8	NaN	16	NaN	NaN	NaN	-0.153373	0.742678	1	0	0	1	0	0	0	2	85693158	85700808	7.69376	7.48677	9.79727	10.2864	10.3614	10.5188	8.80882	1	0.75	NaN	0.4375	NaN	NaN	NaN
2	85697165	'CTT'	'C'	1	44	1	0	0	11	0	9	10	0	NaN	NaN	14	NaN	19	17	NaN	0.688142	0.0874273	0	0	1	0	1	1	0	2	85693158	85700808	7.69376	7.48677	9.79727	10.2864	10.3614	10.5188	8.80882	NaN	NaN	0.785714	NaN	0.473684	0.588235	NaN
2	85726070	'G'	'GT'	1	34	1	0	0	9	0	0	0	0	NaN	NaN	35	NaN	NaN	NaN	NaN	0.793437	0.033209	0	0	1	0	0	0	0	2	85724560	85729130	2.57859	3.23319	4.04369	2.73689	3.04631	2.73974	2.02358	NaN	NaN	0.257143	NaN	NaN	NaN	NaN
2	85823167	'TG'	'T'	1	0	0	14	14	8	9	15	6	0	24	33	26	18	25	13	NaN	0.493278	0.260632	1	1	1	1	1	1	0	2	85821580	85824124	6.84789	7.97952	7.15479	4.9574	5.74988	5.43988	4.772	0.583333	0.424242	0.307692	0.5	0.6	0.461538	NaN
2	86947934	'T'	'TG'	1	95	0	0	0	0	9	0	0	0	NaN	NaN	NaN	44	NaN	NaN	NaN	NaN	NaN	0	0	0	0	0	0	0	2	86945787	86950650	7.21322	8.0863	7.60534	5.83211	6.44132	6.42827	5.78488	NaN	NaN	NaN	0.204545	NaN	NaN	NaN
2	87551797	'GT'	'G'	1	100	0	17	16	29	22	37	18	17	17	22	32	25	40	19	19	NaN	NaN	0	0	0	0	0	0	0	2	87550591	87554887	3.11125	4.76265	4.38873	4.10441	3.94883	3.06176	2.98244	1	0.727273	0.90625	0.88	0.925	0.947368	0.894737
2	87802980	'AT'	'A'	1	100	1	0	0	6	0	0	0	0	NaN	NaN	12	NaN	NaN	NaN	NaN	NaN	NaN	0	0	0	0	0	0	0	2	87793299	87815144	6.56788	6.3716	6.5149	5.2354	6.29292	6.13951	4.54275	NaN	NaN	0.5	NaN	NaN	NaN	NaN
2	87812419	'ATTACT'	'A'	1	100	0	0	0	0	0	0	9	0	NaN	NaN	NaN	NaN	NaN	25	NaN	NaN	NaN	0	0	0	0	0	0	0	2	87793299	87815144	6.56788	6.3716	6.5149	5.2354	6.29292	6.13951	4.54275	NaN	NaN	NaN	NaN	NaN	0.36	NaN
2	87813869	'CTCTT'	'C'	1	100	0	0	6	0	0	0	0	0	NaN	15	NaN	NaN	NaN	NaN	NaN	NaN	NaN	0	0	0	0	0	0	0	2	87793299	87815144	6.56788	6.3716	6.5149	5.2354	6.29292	6.13951	4.54275	NaN	0.4	NaN	NaN	NaN	NaN	NaN
2	88355606	'TA'	'T'	1	0	1	0	0	14	14	19	17	11	NaN	NaN	36	28	31	27	18	0.0188736	0.967965	0	0	1	1	1	1	1	2	88351660	88358655	7.28981	8.73831	9.81125	7.11488	7.94662	8.25401	7.13558	NaN	NaN	0.388889	0.5	0.612903	0.62963	0.611111
2	88469960	'C'	'CGGTA'	1	0	0	8	0	8	0	9	0	0	22	NaN	32	NaN	29	NaN	NaN	0.54857	0.202269	1	0	1	0	1	0	0	2	88468825	88471062	4.60063	4.81221	7.99117	4.3794	5.53268	4.88247	5.03223	0.363636	NaN	0.25	NaN	0.310345	NaN	NaN
2	89219353	'C'	'CCT'	1	61	0	0	0	0	14	7	0	0	NaN	NaN	NaN	29	18	NaN	NaN	NaN	NaN	0	0	0	0	0	0	0	2	89219144	89219625	4.70998	4.78408	5.33762	5.84127	3.76254	4.45407	6.59212	NaN	NaN	NaN	0.482759	0.388889	NaN	NaN
2	89219367	'C'	'CCT'	1	55	0	15	9	15	20	23	10	13	39	28	29	38	34	25	31	NaN	NaN	0	0	0	0	0	0	0	2	89219144	89219625	4.70998	4.78408	5.33762	5.84127	3.76254	4.45407	6.59212	0.384615	0.321429	0.517241	0.526316	0.676471	0.4	0.419355
2	91847995	'G'	'GCGCC'	1	63	0	0	0	0	0	14	0	8	NaN	NaN	NaN	NaN	63	NaN	30	NaN	NaN	0	0	0	0	0	0	0	2	91844076	91848596	21.7395	26.1052	29.7018	26.197	24.6723	23.0248	26.1992	NaN	NaN	NaN	NaN	0.222222	NaN	0.266667
2	91937047	'T'	'TCGC'	1	0	0	0	0	0	0	0	0	27	NaN	NaN	NaN	NaN	NaN	NaN	28	0.903114	0.0053233	0	0	0	0	0	0	1	2	91936902	91938641	0.711665	0.75298	0.846954	0.915904	1.05425	1.09146	1.68406	NaN	NaN	NaN	NaN	NaN	NaN	0.964286
2	91953761	'GT'	'G'	1	78	1	0	0	8	0	0	0	0	NaN	NaN	21	NaN	NaN	NaN	NaN	NaN	NaN	0	0	0	0	0	0	0	2	91950329	91961525	5.55007	7.16114	3.78339	3.46575	2.77764	2.28116	2.69269	NaN	NaN	0.380952	NaN	NaN	NaN	NaN
2	92050915	'TA'	'T'	1	92	1	7	0	0	0	0	0	0	10	NaN	NaN	NaN	NaN	NaN	NaN	NaN	NaN	0	0	0	0	0	0	0	2	92049757	92051115	1.11367	0.674856	0.918984	0.429983	0.751598	0.668349	0.597501	0.7	NaN	NaN	NaN	NaN	NaN	NaN
2	95475166	'C'	'CCCTT'	1	95	0	0	0	6	13	10	11	12	NaN	NaN	9	17	12	12	12	NaN	NaN	0	0	0	0	0	0	0	2	95474986	95475351	0.689196	0.859138	0.955442	1.74172	1.08214	1.50404	2.02567	NaN	NaN	0.666667	0.764706	0.833333	0.916667	1
2	95523752	'C'	'CTG'	1	96	0	8	6	0	10	9	8	6	8	7	NaN	10	9	8	7	NaN	NaN	0	0	0	0	0	0	0	2	95522579	95524015	1.29259	1.34939	1.39056	1.51567	1.74074	1.49399	1.49866	1	0.857143	NaN	1	1	1	0.857143
2	96097021	'AAC'	'A'	1	100	0	0	0	0	0	12	0	0	NaN	NaN	NaN	NaN	25	NaN	NaN	NaN	NaN	0	0	0	0	0	0	0	2	96092895	96097794	7.57673	6.95735	9.44575	7.242	9.05709	8.71776	6.67183	NaN	NaN	NaN	NaN	0.48	NaN	NaN
2	96715474	'GGTTCT'	'G'	1	100	0	0	0	6	0	0	0	0	NaN	NaN	17	NaN	NaN	NaN	NaN	NaN	NaN	0	0	0	0	0	0	0	2	96714695	96716531	5.23041	3.5661	5.04455	3.02194	6.01417	5.37891	3.38247	NaN	NaN	0.352941	NaN	NaN	NaN	NaN
2	96927014	'CT'	'C'	1	0	1	0	0	7	0	7	0	0	NaN	NaN	14	NaN	23	NaN	NaN	0.446224	0.315576	0	0	1	0	1	0	0	2	96923694	96928975	5.20972	6.54845	6.49276	6.08967	6.30254	6.29995	5.46077	NaN	NaN	0.5	NaN	0.304348	NaN	NaN
2	97001243	'CA'	'C'	1	58	1	0	0	9	6	0	0	0	NaN	NaN	35	19	NaN	NaN	NaN	NaN	NaN	0	0	0	0	0	0	0	2	97000359	97003043	7.04597	7.5049	8.41902	6.24214	7.18912	6.14033	5.85121	NaN	NaN	0.257143	0.315789	NaN	NaN	NaN
2	97001243	'CAA'	'C'	1	60	1	0	0	0	0	16	0	0	NaN	NaN	NaN	NaN	48	NaN	NaN	NaN	NaN	0	0	0	0	0	0	0	2	97000359	97003043	7.04597	7.5049	8.41902	6.24214	7.18912	6.14033	5.85121	NaN	NaN	NaN	NaN	0.333333	NaN	NaN
2	97628165	'CAAGAAA'	'C'	1	57	0	0	0	0	0	8	0	0	NaN	NaN	NaN	NaN	13	NaN	NaN	NaN	NaN	0	0	0	0	0	0	0	NaN	NaN	NaN	NaN	NaN	NaN	NaN	NaN	NaN	NaN	NaN	NaN	NaN	NaN	0.615385	NaN	NaN
2	98222279	'GGTTCT'	'G'	1	100	0	0	0	0	0	16	9	0	NaN	NaN	NaN	NaN	32	15	NaN	NaN	NaN	0	0	0	0	0	0	0	2	98221280	98223365	4.49614	3.49215	4.86149	2.73761	5.22633	4.73685	2.87716	NaN	NaN	NaN	NaN	0.5	0.6	NaN
2	99758040	'A'	'AG'	1	0	0	9	10	0	0	9	9	0	29	27	NaN	NaN	27	26	NaN	0.449879	0.311143	1	1	0	0	1	1	0	2	99756380	99759418	7.4929	8.66559	8.59722	6.74737	7.86759	7.84325	6.37781	0.310345	0.37037	NaN	NaN	0.333333	0.346154	NaN
2	101374504	'CT'	'C'	1	0	1	0	0	0	0	0	7	0	NaN	NaN	NaN	NaN	NaN	11	NaN	0.151258	0.746143	0	0	0	0	0	1	0	2	101373900	101375192	1.6671	1.90499	2.97495	3.01972	2.06358	2.53313	2.32087	NaN	NaN	NaN	NaN	NaN	0.636364	NaN
2	101400468	'CA'	'C'	1	61	1	0	0	0	0	7	6	0	NaN	NaN	NaN	NaN	16	15	NaN	NaN	NaN	0	0	0	0	0	0	0	2	101395243	101404672	9.05585	9.47279	11.5725	12.061	12.1182	11.2022	9.85006	NaN	NaN	NaN	NaN	0.4375	0.4	NaN
2	101435612	'GA'	'G'	1	0	1	0	0	0	6	0	0	0	NaN	NaN	NaN	24	NaN	NaN	NaN	0.021231	0.963965	0	0	0	1	0	0	0	2	101428984	101439687	6.32414	7.31961	10.2301	8.39964	9.20358	8.88405	8.00486	NaN	NaN	NaN	0.25	NaN	NaN	NaN
2	101957424	'C'	'CTT'	1	0	1	0	0	8	0	0	0	0	NaN	NaN	19	NaN	NaN	NaN	NaN	0.895034	0.00647448	0	0	1	0	0	0	0	2	101956568	101959983	5.69258	5.45399	7.53873	5.91718	6.19991	5.94631	5.16752	NaN	NaN	0.421053	NaN	NaN	NaN	NaN
2	101977201	'GA'	'G'	1	67	1	0	0	6	0	6	0	0	NaN	NaN	15	NaN	12	NaN	NaN	NaN	NaN	0	0	0	0	0	0	0	2	101971745	101980111	6.55301	8.33996	6.91693	9.03469	8.30874	8.00024	7.15626	NaN	NaN	0.4	NaN	0.5	NaN	NaN
2	102062574	'TA'	'T'	1	0	1	11	5	10	21	14	7	6	11	5	10	22	14	7	6	0.664535	0.103444	1	0	1	1	1	0	0	2	102061258	102065578	4.85588	4.36627	6.43959	7.0875	5.65878	4.88563	5.17189	1	1	1	0.954545	1	1	1
2	102306404	'CT'	'C'	1	53	1	0	0	8	0	0	0	0	NaN	NaN	12	NaN	NaN	NaN	NaN	NaN	NaN	0	0	0	0	0	0	0	2	102305471	102308289	3.37586	3.36493	2.86197	2.06347	2.49937	1.9625	1.77837	NaN	NaN	0.666667	NaN	NaN	NaN	NaN
2	102419254	'GT'	'G'	1	57	1	0	0	0	0	7	7	0	NaN	NaN	NaN	NaN	19	13	NaN	NaN	NaN	0	0	0	0	0	0	0	2	102417760	102423313	1.79191	2.35428	2.20367	2.7642	2.92375	2.45306	2.29473	NaN	NaN	NaN	NaN	0.368421	0.538462	NaN
2	102605679	'AT'	'A'	1	45	1	0	0	6	0	0	0	0	NaN	NaN	14	NaN	NaN	NaN	NaN	0.347718	0.444725	0	0	1	0	0	0	0	2	102598999	102606792	3.70716	5.66839	6.95756	7.17024	7.2587	5.71736	4.99626	NaN	NaN	0.428571	NaN	NaN	NaN	NaN
2	102620272	'G'	'GT'	1	85	0	6	6	13	10	10	0	14	9	8	17	12	14	NaN	18	NaN	NaN	0	0	0	0	0	0	0	2	102607177	102620596	2.80748	3.32525	3.4489	4.42159	3.65648	2.92672	3.40417	0.666667	0.75	0.764706	0.833333	0.714286	NaN	0.777778
2	106005290	'C'	'CA'	1	54	1	6	6	0	0	6	0	0	12	12	NaN	NaN	11	NaN	NaN	NaN	NaN	0	0	0	0	0	0	0	2	105999018	106023665	7.52752	8.32208	9.16001	7.37093	7.8872	7.1445	6.37108	0.5	0.5	NaN	NaN	0.545455	NaN	NaN
2	106007456	'AT'	'A'	1	50	1	0	0	0	0	0	8	0	NaN	NaN	NaN	NaN	NaN	11	NaN	-0.266639	0.563257	0	0	0	0	0	1	0	2	105999018	106023665	7.52752	8.32208	9.16001	7.37093	7.8872	7.1445	6.37108	NaN	NaN	NaN	NaN	NaN	0.727273	NaN
2	106429246	'A'	'ACCC'	1	0	0	0	17	0	5	8	0	7	NaN	17	NaN	5	9	NaN	7	0.571794	0.179859	0	1	0	0	0	0	0	2	106425864	106431053	2.63336	2.54464	1.52082	1.30503	1.87568	1.45839	1.27885	NaN	1	NaN	1	0.888889	NaN	1
2	106647417	'GC'	'G'	1	0	1	0	0	14	0	0	0	0	NaN	NaN	31	NaN	NaN	NaN	NaN	0.12059	0.796766	0	0	1	0	0	0	0	2	106646767	106648488	4.24804	4.88466	3.95992	3.03865	3.52265	3.83608	2.91129	NaN	NaN	0.451613	NaN	NaN	NaN	NaN
2	106742851	'AC'	'A'	1	0	0	18	16	16	12	20	0	7	18	16	19	14	21	NaN	7	0.687937	0.0875602	1	1	1	1	1	0	0	2	106740551	106747917	5.70562	5.97915	6.91667	4.88176	5.72137	4.87187	4.44721	1	1	0.842105	0.857143	0.952381	NaN	1
2	109543002	'G'	'GC'	1	0	1	8	0	11	7	0	0	0	10	NaN	20	11	NaN	NaN	NaN	0.689728	0.0864022	1	0	1	1	0	0	0	2	109542718	109544605	3.53445	2.35944	4.97443	3.48897	3.235	2.43458	3.47809	0.8	NaN	0.55	0.636364	NaN	NaN	NaN
2	109574865	'GA'	'G'	1	0	1	0	0	0	0	0	19	6	NaN	NaN	NaN	NaN	NaN	36	17	-0.222245	0.631954	0	0	0	0	0	1	1	2	109572356	109578940	6.51204	6.65339	10.3591	8.89811	9.12954	7.79947	7.54342	NaN	NaN	NaN	NaN	NaN	0.527778	0.352941
2	109585669	'CT'	'C'	1	0	1	0	0	0	0	10	0	0	NaN	NaN	NaN	NaN	43	NaN	NaN	0.203863	0.661058	0	0	0	0	1	0	0	2	109579972	109606707	7.56233	8.07007	12.532	9.97635	10.0508	8.46016	8.06684	NaN	NaN	NaN	NaN	0.232558	NaN	NaN
2	109595908	'CTG'	'C'	1	74	0	0	0	9	0	0	0	0	NaN	NaN	29	NaN	NaN	NaN	NaN	NaN	NaN	0	0	0	0	0	0	0	2	109579972	109606707	7.56233	8.07007	12.532	9.97635	10.0508	8.46016	8.06684	NaN	NaN	0.310345	NaN	NaN	NaN	NaN
2	109676290	'TG'	'T'	1	0	1	0	10	17	0	16	0	0	NaN	11	17	NaN	17	NaN	NaN	0.911358	0.00428159	0	1	1	0	1	0	0	2	109673485	109682556	3.74355	4.61569	5.39648	3.73883	4.79085	3.27968	2.93426	NaN	0.909091	1	NaN	0.941176	NaN	NaN
2	109680256	'GA'	'G'	1	0	1	0	0	0	0	7	0	0	NaN	NaN	NaN	NaN	15	NaN	NaN	0.358187	0.430168	0	0	0	0	1	0	0	2	109673485	109682556	3.74355	4.61569	5.39648	3.73883	4.79085	3.27968	2.93426	NaN	NaN	NaN	NaN	0.466667	NaN	NaN
2	109815951	'G'	'GA'	1	100	0	0	6	0	12	7	5	10	NaN	10	NaN	20	9	7	14	NaN	NaN	0	0	0	0	0	0	0	2	109815624	109816420	11.9405	11.6388	14.1343	16.6299	10.305	13.5029	19.4463	NaN	0.6	NaN	0.6	0.777778	0.714286	0.714286
2	111878556	'TGCC'	'T'	1	49	0	0	23	26	0	19	7	9	NaN	27	33	NaN	22	14	9	0.303046	0.508828	0	1	1	0	1	1	0	2	111873929	111881439	13.7418	14.7747	13.6346	12.9464	13.0717	12.2137	11.9389	NaN	0.851852	0.787879	NaN	0.863636	0.5	1
2	112194044	'CGAAA'	'C'	1	100	0	0	0	7	0	9	0	0	NaN	NaN	11	NaN	13	NaN	NaN	NaN	NaN	0	0	0	0	0	0	0	2	112192739	112214506	6.48502	6.31017	6.46251	5.32738	6.30398	5.96426	4.59795	NaN	NaN	0.636364	NaN	0.692308	NaN	NaN
2	112195486	'TTAAAG'	'T'	1	100	0	0	0	8	0	9	0	0	NaN	NaN	20	NaN	28	NaN	NaN	NaN	NaN	0	0	0	0	0	0	0	2	112192739	112214506	6.48502	6.31017	6.46251	5.32738	6.30398	5.96426	4.59795	NaN	NaN	0.4	NaN	0.321429	NaN	NaN
2	112416580	'C'	'CA'	1	0	1	10	8	0	7	0	0	0	20	25	NaN	13	NaN	NaN	NaN	0.29637	0.518669	1	1	0	1	0	0	0	2	112414211	112422832	3.98414	4.94169	4.89014	3.77686	3.8949	3.41574	3.27576	0.5	0.32	NaN	0.538462	NaN	NaN	NaN
2	112464941	'CT'	'C'	1	0	1	0	0	15	12	18	26	13	NaN	NaN	46	42	58	44	29	0.95663	0.000734972	0	0	1	1	1	1	1	2	112454482	112468302	9.67298	10.5585	15.5622	14.8248	14.7581	13.9003	13.7402	NaN	NaN	0.326087	0.285714	0.310345	0.590909	0.448276
2	112471910	'CA'	'C'	1	62	1	0	0	0	9	0	0	0	NaN	NaN	NaN	21	NaN	NaN	NaN	NaN	NaN	0	0	0	0	0	0	0	2	112471582	112473536	3.98808	4.86545	9.69733	8.99413	7.52778	7.37723	7.20537	NaN	NaN	NaN	0.428571	NaN	NaN	NaN
2	112895527	'CTG'	'C'	1	0	0	0	0	13	0	0	0	0	NaN	NaN	16	NaN	NaN	NaN	NaN	0.956262	0.000750498	0	0	1	0	0	0	0	2	112894985	112896548	1.86208	1.42411	3.09829	1.59639	1.62604	1.39027	1.78328	NaN	NaN	0.8125	NaN	NaN	NaN	NaN
2	113033183	'TC'	'T'	1	0	0	12	0	15	18	0	10	12	55	NaN	70	53	NaN	46	39	0.202976	0.662472	1	0	1	1	0	1	1	2	113032272	113034587	9.52506	10.3978	13.1037	10.1153	10.6207	10.7314	11.4785	0.218182	NaN	0.214286	0.339623	NaN	0.217391	0.307692
2	113033382	'G'	'GT'	1	0	0	22	19	25	16	23	25	25	93	81	92	73	93	86	79	NaN	NaN	1	1	1	1	1	1	1	2	113032272	113034587	9.52506	10.3978	13.1037	10.1153	10.6207	10.7314	11.4785	0.236559	0.234568	0.271739	0.219178	0.247312	0.290698	0.316456
2	113033651	'CT'	'C'	1	0	0	12	0	26	11	16	7	14	32	NaN	52	26	51	29	32	0.173474	0.709913	1	0	1	1	1	1	1	2	113032272	113034587	9.52506	10.3978	13.1037	10.1153	10.6207	10.7314	11.4785	0.375	NaN	0.5	0.423077	0.313725	0.241379	0.4375
2	113388497	'C'	'CTGTGTG'	1	48	0	0	8	0	0	0	0	0	NaN	26	NaN	NaN	NaN	NaN	NaN	0.224387	0.628586	0	1	0	0	0	0	0	2	113387493	113389773	4.50385	4.69852	5.58473	4.5996	3.56409	3.61997	3.65272	NaN	0.307692	NaN	NaN	NaN	NaN	NaN
2	113388497	'CTG'	'C'	1	52	0	6	0	0	0	0	0	0	18	NaN	NaN	NaN	NaN	NaN	NaN	NaN	NaN	0	0	0	0	0	0	0	2	113387493	113389773	4.50385	4.69852	5.58473	4.5996	3.56409	3.61997	3.65272	0.333333	NaN	NaN	NaN	NaN	NaN	NaN
2	114332941	'G'	'GT'	1	99	0	10	0	8	8	7	0	0	27	NaN	31	24	23	NaN	NaN	NaN	NaN	0	0	0	0	0	0	0	2	114331142	114334596	6.34514	5.78681	7.02709	6.41928	6.59449	6.5404	6.46823	0.37037	NaN	0.258065	0.333333	0.304348	NaN	NaN
2	114340110	'TAGAGAG'	'T'	1	96	0	13	16	16	14	20	12	8	33	30	35	23	39	25	19	NaN	NaN	0	0	0	0	0	0	0	2	114334616	114343174	10.6847	11.3736	11.5741	11.7026	10.928	12.6509	12.1476	0.393939	0.533333	0.457143	0.608696	0.512821	0.48	0.421053
2	114634729	'CT'	'C'	1	0	1	0	0	8	10	8	10	0	NaN	NaN	21	23	33	19	NaN	0.399321	0.374821	0	0	1	1	1	1	0	2	114632993	114637467	3.95599	4.23358	4.30347	3.73935	4.08522	4.22545	3.21882	NaN	NaN	0.380952	0.434783	0.242424	0.526316	NaN
2	114733889	'CAGCT'	'C'	1	0	0	0	0	10	10	0	9	6	NaN	NaN	17	16	NaN	15	12	0.489462	0.264912	0	0	1	1	0	1	1	2	114733429	114737954	8.63349	7.677	9.76823	11.6668	11.2379	10.4233	10.0001	NaN	NaN	0.588235	0.625	NaN	0.6	0.5
2	114734509	'GT'	'G'	1	0	1	8	0	0	0	6	0	0	10	NaN	NaN	NaN	8	NaN	NaN	-0.403772	0.369017	1	0	0	0	0	0	0	2	114733429	114737954	8.63349	7.677	9.76823	11.6668	11.2379	10.4233	10.0001	0.8	NaN	NaN	NaN	0.75	NaN	NaN
2	118771682	'TGCCGCC'	'T'	1	40	0	0	0	0	0	13	0	0	NaN	NaN	NaN	NaN	27	NaN	NaN	-0.0966712	0.836652	0	0	0	0	1	0	0	2	118769484	118772813	7.52674	9.21458	9.31611	7.42598	7.61826	7.28183	6.5308	NaN	NaN	NaN	NaN	0.481481	NaN	NaN
2	118771682	'TGCCGCCGCC'	'T'	1	0	0	18	11	12	19	0	0	8	25	22	23	23	NaN	NaN	11	0.260918	0.571974	1	1	1	1	0	0	1	2	118769484	118772813	7.52674	9.21458	9.31611	7.42598	7.61826	7.28183	6.5308	0.72	0.5	0.521739	0.826087	NaN	NaN	0.727273
2	122465745	'C'	'CT'	1	45	1	0	0	7	0	0	0	0	NaN	NaN	12	NaN	NaN	NaN	NaN	0.714833	0.0710255	0	0	1	0	0	0	0	2	122462480	122466794	6.16465	7.3419	7.93622	5.52769	6.30916	5.58769	5.15454	NaN	NaN	0.583333	NaN	NaN	NaN	NaN
2	127857892	'AG'	'A'	1	0	0	31	28	28	13	31	17	13	42	32	35	17	40	24	18	NaN	NaN	1	1	1	1	1	1	1	2	127833989	127866221	6.95847	7.13686	7.16646	4.03449	5.84948	4.78271	4.26616	0.738095	0.875	0.8	0.764706	0.775	0.708333	0.722222
2	127863043	'CCCTCCT'	'C'	1	0	0	10	0	0	6	5	0	0	10	NaN	NaN	6	5	NaN	NaN	0.387768	0.39006	1	0	0	0	0	0	0	2	127833989	127866221	6.95847	7.13686	7.16646	4.03449	5.84948	4.78271	4.26616	1	NaN	NaN	1	1	NaN	NaN
2	128144968	'A'	'ACGCGCG'	1	46	0	0	14	0	0	0	0	0	NaN	19	NaN	NaN	NaN	NaN	NaN	0.702799	0.0781963	0	1	0	0	0	0	0	2	128143786	128147033	9.42533	11.5206	10.4588	7.21275	7.89402	8.47409	7.25003	NaN	0.736842	NaN	NaN	NaN	NaN	NaN
2	128294043	'TGG'	'T'	1	0	1	0	0	8	0	0	0	0	NaN	NaN	13	NaN	NaN	NaN	NaN	0.706217	0.0761216	0	0	1	0	0	0	0	2	128291045	128297120	4.34776	5.48139	6.29383	2.71033	3.63318	3.18001	2.64958	NaN	NaN	0.615385	NaN	NaN	NaN	NaN
2	128395676	'C'	'CCAGA'	1	0	0	0	0	6	7	0	0	0	NaN	NaN	18	9	NaN	NaN	NaN	0.967399	0.000362166	0	0	1	0	0	0	0	2	128392761	128398365	1.30511	2.55258	5.71753	1.59699	1.77771	1.8071	1.5243	NaN	NaN	0.333333	0.777778	NaN	NaN	NaN
2	128395899	'A'	'ATGTC'	1	0	0	7	0	10	0	0	0	0	7	NaN	17	NaN	NaN	NaN	NaN	0.967399	0.000362166	0	0	1	0	0	0	0	2	128392761	128398365	1.30511	2.55258	5.71753	1.59699	1.77771	1.8071	1.5243	1	NaN	0.588235	NaN	NaN	NaN	NaN
2	128643569	'G'	'GC'	1	95	0	0	0	0	0	0	0	6	NaN	NaN	NaN	NaN	NaN	NaN	17	NaN	NaN	0	0	0	0	0	0	0	2	128641340	128645337	7.24422	8.46803	8.42179	6.63698	7.50287	7.74495	6.79068	NaN	NaN	NaN	NaN	NaN	NaN	0.352941
2	129076151	'C'	'CA'	1	97	0	0	0	8	0	0	0	0	NaN	NaN	19	NaN	NaN	NaN	NaN	NaN	NaN	0	0	0	0	0	0	0	2	129074485	129077033	4.66905	3.1354	5.88928	4.00138	6.22335	5.33416	5.02767	NaN	NaN	0.421053	NaN	NaN	NaN	NaN
2	131862157	'GT'	'G'	1	0	1	7	8	12	0	11	10	8	10	10	15	NaN	20	11	14	0.24197	0.601139	1	1	1	0	1	1	1	2	131860564	131865389	7.31278	8.16083	7.77392	6.82468	7.33432	6.78686	6.15232	0.7	0.8	0.8	NaN	0.55	0.909091	0.571429
2	133015235	'C'	'CT'	1	0	0	10	7	8	11	18	21	23	10	7	8	13	19	21	24	NaN	NaN	1	0	0	1	1	1	1	NaN	NaN	NaN	NaN	NaN	NaN	NaN	NaN	NaN	NaN	1	1	1	0.846154	0.947368	1	0.958333
2	133015260	'T'	'TCC'	1	84	0	8	6	10	11	16	15	22	10	8	13	14	20	21	27	NaN	NaN	0	0	0	0	0	0	0	NaN	NaN	NaN	NaN	NaN	NaN	NaN	NaN	NaN	NaN	0.8	0.75	0.769231	0.785714	0.8	0.714286	0.814815
2	133015328	'G'	'GC'	1	88	0	0	7	7	8	5	11	16	NaN	7	7	8	6	11	18	NaN	NaN	0	0	0	0	0	0	0	NaN	NaN	NaN	NaN	NaN	NaN	NaN	NaN	NaN	NaN	NaN	1	1	1	0.833333	1	0.888889
2	133017158	'C'	'CG'	1	87	0	30	22	37	43	35	23	48	30	22	37	44	39	27	51	NaN	NaN	0	0	0	0	0	0	0	2	133016372	133017343	3.93987	3.42374	5.93612	6.31239	4.67519	5.18196	10.7512	1	1	1	0.977273	0.897436	0.851852	0.941176
2	133019078	'T'	'TATC'	1	87	0	10	6	6	6	10	13	10	10	7	7	6	12	14	11	NaN	NaN	0	0	0	0	0	0	0	2	133018717	133020230	3.12013	2.44037	3.95952	4.42102	3.2218	3.87224	7.20547	1	0.857143	0.857143	1	0.833333	0.928571	0.909091
2	133022657	'C'	'CG'	1	82	0	11	8	16	15	16	12	20	12	8	16	15	19	13	20	NaN	NaN	0	0	0	0	0	0	0	2	133022536	133031368	5.22597	4.23923	5.94121	6.98236	5.91165	5.63377	10.0961	0.916667	1	1	1	0.842105	0.923077	1
2	133022698	'C'	'CG'	1	87	0	27	19	28	32	39	28	46	28	20	29	33	42	29	48	NaN	NaN	0	0	0	0	0	0	0	2	133022536	133031368	5.22597	4.23923	5.94121	6.98236	5.91165	5.63377	10.0961	0.964286	0.95	0.965517	0.969697	0.928571	0.965517	0.958333
2	133023283	'A'	'ACGGT'	1	65	0	7	0	10	19	17	11	16	7	NaN	14	22	21	12	20	NaN	NaN	0	0	0	0	0	0	0	2	133022536	133031368	5.22597	4.23923	5.94121	6.98236	5.91165	5.63377	10.0961	1	NaN	0.714286	0.863636	0.809524	0.916667	0.8
2	133023525	'AT'	'A'	1	88	1	16	15	22	26	25	15	23	16	16	25	27	25	15	25	NaN	NaN	0	0	0	0	0	0	0	2	133022536	133031368	5.22597	4.23923	5.94121	6.98236	5.91165	5.63377	10.0961	1	0.9375	0.88	0.962963	1	1	0.92
2	133024055	'C'	'CAG'	1	90	0	0	0	0	6	0	0	8	NaN	NaN	NaN	15	NaN	NaN	17	NaN	NaN	0	0	0	0	0	0	0	2	133022536	133031368	5.22597	4.23923	5.94121	6.98236	5.91165	5.63377	10.0961	NaN	NaN	NaN	0.4	NaN	NaN	0.470588
2	133024738	'A'	'AGAGG'	1	92	0	0	0	9	0	0	0	7	NaN	NaN	16	NaN	NaN	NaN	10	NaN	NaN	0	0	0	0	0	0	0	2	133022536	133031368	5.22597	4.23923	5.94121	6.98236	5.91165	5.63377	10.0961	NaN	NaN	0.5625	NaN	NaN	NaN	0.7
2	133024755	'G'	'GAC'	1	87	0	0	0	8	0	0	0	6	NaN	NaN	18	NaN	NaN	NaN	12	NaN	NaN	0	0	0	0	0	0	0	2	133022536	133031368	5.22597	4.23923	5.94121	6.98236	5.91165	5.63377	10.0961	NaN	NaN	0.444444	NaN	NaN	NaN	0.5
2	133025665	'C'	'CT'	1	89	0	0	0	0	0	0	0	8	NaN	NaN	NaN	NaN	NaN	NaN	38	NaN	NaN	0	0	0	0	0	0	0	2	133022536	133031368	5.22597	4.23923	5.94121	6.98236	5.91165	5.63377	10.0961	NaN	NaN	NaN	NaN	NaN	NaN	0.210526
2	133025703	'A'	'AG'	1	89	0	15	11	15	17	20	16	39	50	38	48	56	66	45	64	NaN	NaN	0	0	0	0	0	0	0	2	133022536	133031368	5.22597	4.23923	5.94121	6.98236	5.91165	5.63377	10.0961	0.3	0.289474	0.3125	0.303571	0.30303	0.355556	0.609375
2	133025928	'G'	'GA'	1	90	0	8	0	0	0	0	0	0	20	NaN	NaN	NaN	NaN	NaN	NaN	NaN	NaN	0	0	0	0	0	0	0	2	133022536	133031368	5.22597	4.23923	5.94121	6.98236	5.91165	5.63377	10.0961	0.4	NaN	NaN	NaN	NaN	NaN	NaN
2	133026282	'A'	'ATGCC'	1	82	0	9	0	8	13	13	7	7	10	NaN	12	16	18	10	7	NaN	NaN	0	0	0	0	0	0	0	2	133022536	133031368	5.22597	4.23923	5.94121	6.98236	5.91165	5.63377	10.0961	0.9	NaN	0.666667	0.8125	0.722222	0.7	1
2	133027008	'G'	'GGAGA'	1	79	0	0	0	7	15	0	7	11	NaN	NaN	14	22	NaN	15	19	NaN	NaN	0	0	0	0	0	0	0	2	133022536	133031368	5.22597	4.23923	5.94121	6.98236	5.91165	5.63377	10.0961	NaN	NaN	0.5	0.681818	NaN	0.466667	0.578947
2	133027018	'T'	'TGA'	1	59	0	0	0	8	14	8	8	12	NaN	NaN	16	23	14	15	19	NaN	NaN	0	0	0	0	0	0	0	2	133022536	133031368	5.22597	4.23923	5.94121	6.98236	5.91165	5.63377	10.0961	NaN	NaN	0.5	0.608696	0.571429	0.533333	0.631579
2	133027166	'GAA'	'G'	1	89	0	0	0	0	6	0	0	0	NaN	NaN	NaN	15	NaN	NaN	NaN	NaN	NaN	0	0	0	0	0	0	0	2	133022536	133031368	5.22597	4.23923	5.94121	6.98236	5.91165	5.63377	10.0961	NaN	NaN	NaN	0.4	NaN	NaN	NaN
2	133027168	'A'	'AACAG'	1	61	0	0	0	6	0	0	0	0	NaN	NaN	11	NaN	NaN	NaN	NaN	NaN	NaN	0	0	0	0	0	0	0	2	133022536	133031368	5.22597	4.23923	5.94121	6.98236	5.91165	5.63377	10.0961	NaN	NaN	0.545455	NaN	NaN	NaN	NaN
2	133027210	'GAC'	'G'	1	80	0	22	12	12	22	15	11	24	40	25	27	44	33	26	49	NaN	NaN	0	0	0	0	0	0	0	2	133022536	133031368	5.22597	4.23923	5.94121	6.98236	5.91165	5.63377	10.0961	0.55	0.48	0.444444	0.5	0.454545	0.423077	0.489796
2	133027211	'A'	'AGG'	1	75	0	0	6	6	11	0	0	15	NaN	15	15	21	NaN	NaN	25	NaN	NaN	0	0	0	0	0	0	0	2	133022536	133031368	5.22597	4.23923	5.94121	6.98236	5.91165	5.63377	10.0961	NaN	0.4	0.4	0.52381	NaN	NaN	0.6
2	133027269	'GATAC'	'G'	1	86	0	0	0	0	6	6	0	0	NaN	NaN	NaN	8	11	NaN	NaN	NaN	NaN	0	0	0	0	0	0	0	2	133022536	133031368	5.22597	4.23923	5.94121	6.98236	5.91165	5.63377	10.0961	NaN	NaN	NaN	0.75	0.545455	NaN	NaN
2	133027519	'GGC'	'G'	1	86	0	9	0	8	14	0	0	0	44	NaN	40	60	NaN	NaN	NaN	NaN	NaN	0	0	0	0	0	0	0	2	133022536	133031368	5.22597	4.23923	5.94121	6.98236	5.91165	5.63377	10.0961	0.204545	NaN	0.2	0.233333	NaN	NaN	NaN
2	133027523	'CAG'	'C'	1	71	0	18	12	21	27	22	17	23	27	22	27	34	32	26	34	NaN	NaN	0	0	0	0	0	0	0	2	133022536	133031368	5.22597	4.23923	5.94121	6.98236	5.91165	5.63377	10.0961	0.666667	0.545455	0.777778	0.794118	0.6875	0.653846	0.676471
2	133027531	'G'	'GAC'	1	38	0	0	0	0	0	8	0	0	NaN	NaN	NaN	NaN	12	NaN	NaN	-0.0891898	0.849188	0	0	0	0	1	0	0	2	133022536	133031368	5.22597	4.23923	5.94121	6.98236	5.91165	5.63377	10.0961	NaN	NaN	NaN	NaN	0.666667	NaN	NaN
2	133027836	'GAGGA'	'G'	1	68	0	0	0	0	0	0	0	8	NaN	NaN	NaN	NaN	NaN	NaN	14	NaN	NaN	0	0	0	0	0	0	0	2	133022536	133031368	5.22597	4.23923	5.94121	6.98236	5.91165	5.63377	10.0961	NaN	NaN	NaN	NaN	NaN	NaN	0.571429
2	133028405	'CAG'	'C'	1	93	0	18	18	18	22	16	21	29	60	49	58	64	67	52	68	NaN	NaN	0	0	0	0	0	0	0	2	133022536	133031368	5.22597	4.23923	5.94121	6.98236	5.91165	5.63377	10.0961	0.3	0.367347	0.310345	0.34375	0.238806	0.403846	0.426471
2	133028591	'A'	'AGG'	1	88	0	0	0	6	12	0	9	0	NaN	NaN	7	13	NaN	10	NaN	NaN	NaN	0	0	0	0	0	0	0	2	133022536	133031368	5.22597	4.23923	5.94121	6.98236	5.91165	5.63377	10.0961	NaN	NaN	0.857143	0.923077	NaN	0.9	NaN
2	133028785	'G'	'GAGA'	1	86	0	19	10	14	29	27	16	29	25	11	16	31	28	17	34	NaN	NaN	0	0	0	0	0	0	0	2	133022536	133031368	5.22597	4.23923	5.94121	6.98236	5.91165	5.63377	10.0961	0.76	0.909091	0.875	0.935484	0.964286	0.941176	0.852941
2	133028981	'G'	'GAC'	1	88	0	7	13	15	16	10	10	28	9	17	18	19	12	12	30	NaN	NaN	0	0	0	0	0	0	0	2	133022536	133031368	5.22597	4.23923	5.94121	6.98236	5.91165	5.63377	10.0961	0.777778	0.764706	0.833333	0.842105	0.833333	0.833333	0.933333
2	133028995	'A'	'AAGAG'	1	91	0	7	6	11	11	8	7	17	8	10	14	13	11	9	22	NaN	NaN	0	0	0	0	0	0	0	2	133022536	133031368	5.22597	4.23923	5.94121	6.98236	5.91165	5.63377	10.0961	0.875	0.6	0.785714	0.846154	0.727273	0.777778	0.772727
2	133029235	'CAG'	'C'	1	92	0	0	0	0	0	6	0	0	NaN	NaN	NaN	NaN	14	NaN	NaN	NaN	NaN	0	0	0	0	0	0	0	2	133022536	133031368	5.22597	4.23923	5.94121	6.98236	5.91165	5.63377	10.0961	NaN	NaN	NaN	NaN	0.428571	NaN	NaN
2	133029253	'G'	'GAC'	1	87	0	8	0	6	8	0	7	0	20	NaN	18	23	NaN	32	NaN	NaN	NaN	0	0	0	0	0	0	0	2	133022536	133031368	5.22597	4.23923	5.94121	6.98236	5.91165	5.63377	10.0961	0.4	NaN	0.333333	0.347826	NaN	0.21875	NaN
2	133029263	'G'	'GAC'	1	86	0	0	0	0	0	7	11	0	NaN	NaN	NaN	NaN	27	36	NaN	NaN	NaN	0	0	0	0	0	0	0	2	133022536	133031368	5.22597	4.23923	5.94121	6.98236	5.91165	5.63377	10.0961	NaN	NaN	NaN	NaN	0.259259	0.305556	NaN
2	133029317	'G'	'GAAAC'	1	48	0	10	6	8	9	6	0	0	14	14	15	24	19	NaN	NaN	-0.575083	0.176789	1	1	1	1	1	0	0	2	133022536	133031368	5.22597	4.23923	5.94121	6.98236	5.91165	5.63377	10.0961	0.714286	0.428571	0.533333	0.375	0.315789	NaN	NaN
2	133029331	'CAGAT'	'C'	1	85	0	0	6	5	10	0	0	9	NaN	9	5	11	NaN	NaN	12	NaN	NaN	0	0	0	0	0	0	0	2	133022536	133031368	5.22597	4.23923	5.94121	6.98236	5.91165	5.63377	10.0961	NaN	0.666667	1	0.909091	NaN	NaN	0.75
2	133029620	'C'	'CG'	1	64	0	13	8	15	17	12	11	15	15	9	18	20	13	13	16	NaN	NaN	0	0	0	0	0	0	0	2	133022536	133031368	5.22597	4.23923	5.94121	6.98236	5.91165	5.63377	10.0961	0.866667	0.888889	0.833333	0.85	0.923077	0.846154	0.9375
2	133029953	'G'	'GT'	1	0	0	0	7	6	0	0	0	15	NaN	9	10	NaN	NaN	NaN	15	0.631215	0.128445	0	0	1	0	0	0	1	2	133022536	133031368	5.22597	4.23923	5.94121	6.98236	5.91165	5.63377	10.0961	NaN	0.777778	0.6	NaN	NaN	NaN	1
2	133030518	'A'	'ACCC'	1	89	0	0	9	14	14	10	0	13	NaN	10	15	14	11	NaN	13	NaN	NaN	0	0	0	0	0	0	0	2	133022536	133031368	5.22597	4.23923	5.94121	6.98236	5.91165	5.63377	10.0961	NaN	0.9	0.933333	1	0.909091	NaN	1
2	133031270	'GT'	'G'	1	77	0	25	16	24	31	17	26	34	25	17	24	34	18	27	34	NaN	NaN	0	0	0	0	0	0	0	2	133022536	133031368	5.22597	4.23923	5.94121	6.98236	5.91165	5.63377	10.0961	1	0.941176	1	0.911765	0.944444	0.962963	1
2	133032867	'C'	'CT'	1	91	0	15	11	17	16	20	18	24	15	11	17	16	20	19	26	NaN	NaN	0	0	0	0	0	0	0	NaN	NaN	NaN	NaN	NaN	NaN	NaN	NaN	NaN	NaN	1	1	1	1	1	0.947368	0.923077
2	133034775	'A'	'AG'	1	50	0	25	6	0	11	19	16	46	27	14	NaN	23	21	17	50	0.0794692	0.865515	1	1	0	1	1	1	1	2	133034429	133034861	4.07788	3.08635	4.44181	5.33678	3.94762	3.43253	9.53955	0.925926	0.428571	NaN	0.478261	0.904762	0.941176	0.92
2	133034781	'GAAA'	'G'	1	53	0	0	0	15	0	0	0	0	NaN	NaN	16	NaN	NaN	NaN	NaN	NaN	NaN	0	0	0	0	0	0	0	2	133034429	133034861	4.07788	3.08635	4.44181	5.33678	3.94762	3.43253	9.53955	NaN	NaN	0.9375	NaN	NaN	NaN	NaN
2	133104171	'G'	'GT'	1	89	1	12	8	10	14	14	12	0	21	12	15	16	25	18	NaN	NaN	NaN	0	0	0	0	0	0	0	2	133102392	133106330	4.3313	4.54357	4.87638	3.84359	4.33418	4.01782	3.5672	0.571429	0.666667	0.666667	0.875	0.56	0.666667	NaN
2	133171603	'AGTGT'	'A'	1	0	0	10	15	20	5	9	8	7	11	16	25	6	13	10	8	0.533816	0.217161	1	1	1	0	1	1	0	2	133170643	133180047	6.16869	7.29692	7.17602	6.15949	6.17714	5.38186	4.72603	0.909091	0.9375	0.8	0.833333	0.692308	0.8	0.875
2	134178281	'GT'	'G'	1	0	1	0	0	0	0	0	6	0	NaN	NaN	NaN	NaN	NaN	19	NaN	0.312404	0.495144	0	0	0	0	0	1	0	2	134174363	134180758	5.28828	4.71142	7.60352	7.25907	8.65297	7.76744	5.87304	NaN	NaN	NaN	NaN	NaN	0.315789	NaN
2	134325227	'C'	'CCT'	1	0	0	0	0	10	0	0	8	0	NaN	NaN	12	NaN	NaN	10	NaN	0.167878	0.719001	0	0	1	0	0	1	0	2	134323252	134337422	3.99047	3.51146	4.51229	4.63149	4.88662	4.13508	3.74196	NaN	NaN	0.833333	NaN	NaN	0.8	NaN
2	135125642	'AG'	'A'	1	0	0	8	0	7	7	9	7	6	17	NaN	22	19	26	15	13	0.413798	0.35608	1	0	1	1	1	1	1	2	135124138	135127011	4.02936	4.15758	6.3879	6.14586	6.04182	5.75568	3.90634	0.470588	NaN	0.318182	0.368421	0.346154	0.466667	0.461538
2	135426100	'T'	'TA'	1	0	1	0	0	0	7	10	8	0	NaN	NaN	NaN	31	40	27	NaN	0.171965	0.712361	0	0	0	1	1	1	0	2	135423433	135434007	9.02945	9.29209	11.9729	10.3984	10.2541	9.57543	8.54986	NaN	NaN	NaN	0.225806	0.25	0.296296	NaN
2	135426195	'CA'	'C'	1	64	1	0	0	0	8	16	0	6	NaN	NaN	NaN	24	29	NaN	13	NaN	NaN	0	0	0	0	0	0	0	2	135423433	135434007	9.02945	9.29209	11.9729	10.3984	10.2541	9.57543	8.54986	NaN	NaN	NaN	0.333333	0.551724	NaN	0.461538
2	135437933	'TA'	'T'	1	0	1	0	0	6	0	0	0	0	NaN	NaN	11	NaN	NaN	NaN	NaN	0.918834	0.00344935	0	0	1	0	0	0	0	2	135435286	135444410	3.74191	3.52924	5.94271	2.82349	2.76187	2.60006	2.4452	NaN	NaN	0.545455	NaN	NaN	NaN	NaN
2	135462779	'CA'	'C'	1	60	1	0	0	6	0	0	0	0	NaN	NaN	15	NaN	NaN	NaN	NaN	NaN	NaN	0	0	0	0	0	0	0	2	135462012	135466373	7.92769	8.78863	14.3729	11.6183	11.885	10.7458	10.2708	NaN	NaN	0.4	NaN	NaN	NaN	NaN
2	136584137	'TA'	'T'	1	45	1	0	0	0	0	6	0	0	NaN	NaN	NaN	NaN	15	NaN	NaN	0.553469	0.197436	0	0	0	0	1	0	0	2	136582331	136584520	0.439781	0.3	2.57764	3.34744	5.01621	4.09716	3.56269	NaN	NaN	NaN	NaN	0.4	NaN	NaN
2	136889190	'GA'	'G'	1	58	1	11	0	5	0	11	10	9	11	NaN	7	NaN	12	11	9	NaN	NaN	0	0	0	0	0	0	0	NaN	NaN	NaN	NaN	NaN	NaN	NaN	NaN	NaN	NaN	1	NaN	0.714286	NaN	0.916667	0.909091	1
2	136894203	'CT'	'C'	1	0	1	0	0	14	0	0	11	0	NaN	NaN	16	NaN	NaN	22	NaN	0.354491	0.435286	0	0	1	0	0	1	0	2	136889312	136896358	5.16096	4.25759	5.1076	4.64737	7.38624	7.15143	4.58903	NaN	NaN	0.875	NaN	NaN	0.5	NaN
2	136897977	'CT'	'C'	1	0	1	0	0	0	0	8	0	0	NaN	NaN	NaN	NaN	14	NaN	NaN	NaN	NaN	0	0	0	0	1	0	0	NaN	NaN	NaN	NaN	NaN	NaN	NaN	NaN	NaN	NaN	NaN	NaN	NaN	NaN	0.571429	NaN	NaN
2	136898905	'C'	'CT'	1	0	1	0	0	6	0	6	7	0	NaN	NaN	8	NaN	19	20	NaN	0.975081	0.000185764	0	0	0	0	1	1	0	2	136898061	136900523	3.58449	2.46823	3.06267	3.28915	6.38987	6.09034	3.18213	NaN	NaN	0.75	NaN	0.315789	0.35	NaN
2	145273893	'G'	'GA'	1	0	0	0	17	0	0	7	0	6	NaN	17	NaN	NaN	7	NaN	6	NaN	NaN	0	1	0	0	0	0	0	NaN	NaN	NaN	NaN	NaN	NaN	NaN	NaN	NaN	NaN	NaN	1	NaN	NaN	1	NaN	1
2	145277625	'CA'	'C'	1	0	1	11	8	11	11	6	9	5	11	8	12	11	6	9	6	0.41397	0.355859	1	0	1	1	0	0	0	2	145277437	145277913	2.98061	4.12008	4.18918	3.78651	2.44725	2.8274	3.10857	1	1	0.916667	1	1	1	0.833333
2	145277692	'C'	'CT'	1	0	0	8	9	18	14	8	7	6	8	9	19	14	8	8	6	0.639844	0.121703	0	0	1	1	0	0	0	2	145277437	145277913	2.98061	4.12008	4.18918	3.78651	2.44725	2.8274	3.10857	1	1	0.947368	1	1	0.875	1
2	147940243	'GA'	'G'	1	87	0	0	0	0	0	11	0	0	NaN	NaN	NaN	NaN	14	NaN	NaN	NaN	NaN	0	0	0	0	0	0	0	2	147938218	147941974	2.92975	3.77328	1.28979	1.06047	1.33162	0.952382	0.87392	NaN	NaN	NaN	NaN	0.785714	NaN	NaN
2	148779121	'AC'	'A'	1	0	0	0	0	13	9	0	0	0	NaN	NaN	37	40	NaN	NaN	NaN	-0.17081	0.714235	0	0	1	1	0	0	0	2	148776561	148779867	6.31013	7.17096	5.48352	5.20462	5.69828	4.9771	4.22757	NaN	NaN	0.351351	0.225	NaN	NaN	NaN
2	149402761	'A'	'AC'	1	0	1	7	0	17	9	0	0	0	33	NaN	46	38	NaN	NaN	NaN	0.432768	0.332131	1	0	1	1	0	0	0	2	149401501	149404638	6.99343	7.37345	8.42151	6.44139	6.53659	6.78886	5.64782	0.212121	NaN	0.369565	0.236842	NaN	NaN	NaN
2	149402823	'T'	'TC'	1	0	0	7	0	10	8	8	0	0	13	NaN	20	13	13	NaN	NaN	0.30648	0.503791	1	0	1	1	1	0	0	2	149401501	149404638	6.99343	7.37345	8.42151	6.44139	6.53659	6.78886	5.64782	0.538462	NaN	0.5	0.615385	0.615385	NaN	NaN
2	151335093	'C'	'CA'	1	0	1	0	8	0	0	0	0	0	NaN	20	NaN	NaN	NaN	NaN	NaN	0.742215	0.0560826	0	1	0	0	0	0	0	2	151326471	151344496	5.51342	6.28273	5.01749	4.37628	4.63487	4.21118	3.68596	NaN	0.4	NaN	NaN	NaN	NaN	NaN
2	151343674	'CT'	'C'	1	0	1	0	0	6	0	10	0	0	NaN	NaN	16	NaN	13	NaN	NaN	0.00687512	0.988329	0	0	1	0	1	0	0	2	151326471	151344496	5.51342	6.28273	5.01749	4.37628	4.63487	4.21118	3.68596	NaN	NaN	0.375	NaN	0.769231	NaN	NaN
2	152684704	'A'	'AC'	1	60	1	33	29	36	19	29	18	15	37	36	37	23	38	23	18	NaN	NaN	0	0	0	0	0	0	0	2	152683636	152685848	7.36749	7.69652	7.79927	5.42507	7.29069	6.34305	5.39219	0.891892	0.805556	0.972973	0.826087	0.763158	0.782609	0.833333
2	152684935	'CG'	'C'	1	0	0	0	0	0	0	0	0	7	NaN	NaN	NaN	NaN	NaN	NaN	35	-0.582074	0.170349	0	0	0	0	0	0	1	2	152683636	152685848	7.36749	7.69652	7.79927	5.42507	7.29069	6.34305	5.39219	NaN	NaN	NaN	NaN	NaN	NaN	0.2
2	153263712	'G'	'GT'	1	0	1	6	0	0	0	0	0	0	11	NaN	NaN	NaN	NaN	NaN	NaN	0.379093	0.401661	1	0	0	0	0	0	0	2	153261428	153264241	1.7276	0.847384	1.97054	0.934457	1.70378	1.21285	0.802945	0.545455	NaN	NaN	NaN	NaN	NaN	NaN
2	153574145	'TG'	'T'	1	0	1	17	8	0	10	0	14	6	23	17	NaN	20	NaN	18	11	-0.33812	0.458231	1	1	0	1	0	1	1	2	153572574	153577569	8.4547	9.5825	9.71421	7.9907	8.30309	8.77612	6.72736	0.73913	0.470588	NaN	0.5	NaN	0.777778	0.545455
2	153574145	'TGG'	'T'	1	0	1	0	0	15	0	14	0	0	NaN	NaN	26	NaN	25	NaN	NaN	0.33812	0.458231	0	0	1	0	1	0	0	2	153572574	153577569	8.4547	9.5825	9.71421	7.9907	8.30309	8.77612	6.72736	NaN	NaN	0.576923	NaN	0.56	NaN	NaN
2	157189994	'CG'	'C'	1	0	1	0	0	7	0	0	0	0	NaN	NaN	27	NaN	NaN	NaN	NaN	0.641634	0.120328	0	0	1	0	0	0	0	2	157187710	157192773	11.5744	13.076	13.5495	10.3643	11.9169	11.0226	10.1159	NaN	NaN	0.259259	NaN	NaN	NaN	NaN
2	157198762	'GA'	'G'	1	0	1	0	0	0	0	0	0	7	NaN	NaN	NaN	NaN	NaN	NaN	27	-0.600471	0.153968	0	0	0	0	0	0	1	2	157194406	157200616	7.09985	8.51378	7.42382	5.59791	6.34322	6.52755	5.09303	NaN	NaN	NaN	NaN	NaN	NaN	0.259259
2	158298115	'TACAC'	'T'	1	48	0	0	0	7	0	0	0	0	NaN	NaN	28	NaN	NaN	NaN	NaN	0.995364	2.80352e-06	0	0	1	0	0	0	0	2	158295595	158300566	0.3	0.321486	6.29976	0.486137	0.922361	0.398575	0.362134	NaN	NaN	0.25	NaN	NaN	NaN	NaN
2	158319073	'C'	'CA'	1	61	1	0	0	8	0	0	0	0	NaN	NaN	18	NaN	NaN	NaN	NaN	NaN	NaN	0	0	0	0	0	0	0	2	158318662	158322155	0.570989	1.55992	6.87717	1.23152	2.57136	1.30766	1.00033	NaN	NaN	0.444444	NaN	NaN	NaN	NaN
2	158694387	'CTT'	'C'	1	0	0	22	17	22	15	20	10	9	28	27	29	19	30	17	13	NaN	NaN	1	1	1	1	1	1	1	2	158692567	158696108	4.33121	4.4388	4.13949	2.57963	3.36633	2.85185	2.43204	0.785714	0.62963	0.758621	0.789474	0.666667	0.588235	0.692308
2	158732000	'AAC'	'A'	1	35	0	16	20	13	12	6	6	6	26	31	19	13	10	8	11	0.386571	0.391653	1	1	1	1	1	0	1	2	158731392	158734053	9.22598	11.0544	11.5882	8.76061	8.95833	8.24061	8.16963	0.615385	0.645161	0.684211	0.923077	0.6	0.75	0.545455
2	158732979	'AG'	'A'	1	0	0	0	7	0	0	6	0	0	NaN	12	NaN	NaN	13	NaN	NaN	0.291516	0.525865	0	1	0	0	1	0	0	2	158731392	158734053	9.22598	11.0544	11.5882	8.76061	8.95833	8.24061	8.16963	NaN	0.583333	NaN	NaN	0.461538	NaN	NaN
2	159981254	'AT'	'A'	1	0	1	0	0	0	0	9	0	0	NaN	NaN	NaN	NaN	19	NaN	NaN	-0.0427114	0.927557	0	0	0	0	1	0	0	2	159978628	159983434	5.35719	6.68857	6.5108	5.80733	5.52465	4.74668	4.5829	NaN	NaN	NaN	NaN	0.473684	NaN	NaN
2	160471495	'T'	'TA'	1	0	0	0	0	10	0	0	0	0	NaN	NaN	42	NaN	NaN	NaN	NaN	0.765424	0.0449039	0	0	1	0	0	0	0	2	160468420	160474892	4.27949	4.48131	5.1129	3.90642	4.1768	4.10753	3.42518	NaN	NaN	0.238095	NaN	NaN	NaN	NaN
2	160568604	'GAA'	'G'	1	0	1	6	9	0	0	0	0	0	14	16	NaN	NaN	NaN	NaN	NaN	0.00659437	0.988805	1	1	0	0	0	0	0	2	160567531	160571386	7.62399	8.64396	9.34083	7.77687	8.14677	8.08013	7.2788	0.428571	0.5625	NaN	NaN	NaN	NaN	NaN
2	160568604	'GAAA'	'G'	1	0	1	0	0	0	10	7	7	0	NaN	NaN	NaN	18	17	20	NaN	-0.171473	0.713159	0	0	0	1	1	1	0	2	160567531	160571386	7.62399	8.64396	9.34083	7.77687	8.14677	8.08013	7.2788	NaN	NaN	NaN	0.555556	0.411765	0.35	NaN
2	160919040	'AC'	'A'	1	0	1	41	60	30	23	38	26	15	43	63	31	24	39	27	15	NaN	NaN	1	1	1	1	1	1	1	2	160918043	160922486	4.26739	6.60989	2.48993	2.36684	2.58925	2.11817	2.24029	0.953488	0.952381	0.967742	0.958333	0.974359	0.962963	1
2	169047902	'TA'	'T'	1	0	1	0	0	0	0	17	0	0	NaN	NaN	NaN	NaN	32	NaN	NaN	0.714441	0.0712534	0	0	0	0	1	0	0	2	169041030	169061848	5.57783	5.40462	5.83207	5.79476	7.13202	6.77288	5.15687	NaN	NaN	NaN	NaN	0.53125	NaN	NaN
2	169055047	'CAAGT'	'C'	1	0	0	0	0	0	0	7	0	0	NaN	NaN	NaN	NaN	18	NaN	NaN	0.714441	0.0712534	0	0	0	0	1	0	0	2	169041030	169061848	5.57783	5.40462	5.83207	5.79476	7.13202	6.77288	5.15687	NaN	NaN	NaN	NaN	0.388889	NaN	NaN
2	169056041	'CT'	'C'	1	0	1	0	0	12	0	10	7	8	NaN	NaN	14	NaN	16	10	9	0.804667	0.0290646	0	0	1	0	1	1	0	2	169041030	169061848	5.57783	5.40462	5.83207	5.79476	7.13202	6.77288	5.15687	NaN	NaN	0.857143	NaN	0.625	0.7	0.888889
2	169312342	'CT'	'C'	1	0	1	9	8	0	0	0	0	0	13	10	NaN	NaN	NaN	NaN	NaN	0.462311	0.296268	1	1	0	0	0	0	0	2	169311028	169315546	7.11438	7.88605	8.16939	5.73074	6.64708	6.69367	5.85153	0.692308	0.8	NaN	NaN	NaN	NaN	NaN
2	170441780	'C'	'CTTTTTTTTT'	1	0	1	6	0	0	0	0	0	0	10	NaN	NaN	NaN	NaN	NaN	NaN	0.130243	0.780764	1	0	0	0	0	0	0	2	170440227	170443573	5.87845	7.0696	6.58965	4.96783	5.3686	4.93406	4.31417	0.6	NaN	NaN	NaN	NaN	NaN	NaN
2	170590112	'GCACA'	'G'	1	46	0	0	0	12	0	10	0	6	NaN	NaN	51	NaN	27	NaN	16	0.236312	0.609931	0	0	1	0	1	0	1	2	170589259	170591681	8.15803	9.19239	9.96851	5.61261	7.22662	6.4635	6.92102	NaN	NaN	0.235294	NaN	0.37037	NaN	0.375
2	171567803	'TA'	'T'	1	0	1	0	0	0	0	9	0	0	NaN	NaN	NaN	NaN	13	NaN	NaN	0.490993	0.263191	0	0	0	0	1	0	0	2	171566590	171574987	9.07373	6.2623	8.67894	10.7567	12.4953	12.7263	9.80353	NaN	NaN	NaN	NaN	0.692308	NaN	NaN
2	171571454	'A'	'AGTGTGT'	1	0	0	10	7	0	0	8	0	0	16	17	NaN	NaN	17	NaN	NaN	-0.286292	0.533647	1	1	0	0	1	0	0	2	171566590	171574987	9.07373	6.2623	8.67894	10.7567	12.4953	12.7263	9.80353	0.625	0.411765	NaN	NaN	0.470588	NaN	NaN
2	171673133	'GA'	'G'	1	0	1	0	0	9	0	7	0	0	NaN	NaN	17	NaN	18	NaN	NaN	0.86858	0.0111898	0	0	1	0	1	0	0	2	171672326	171674630	4.73551	4.1835	7.28208	4.70151	6.88213	6.13764	4.67153	NaN	NaN	0.529412	NaN	0.388889	NaN	NaN
2	172017412	'C'	'CGGGCGG'	1	0	0	0	0	0	0	0	0	8	NaN	NaN	NaN	NaN	NaN	NaN	33	-0.323451	0.47916	0	0	0	0	0	0	1	2	172015271	172019164	7.34348	7.93379	9.28816	7.40085	8.36705	7.61253	7.38003	NaN	NaN	NaN	NaN	NaN	NaN	0.242424
2	173117934	'C'	'CTGTGTA'	1	0	0	19	12	17	16	23	17	7	25	18	26	23	31	22	10	NaN	NaN	1	1	1	1	1	1	1	2	173109968	173120524	9.62047	10.1767	11.2811	10.8665	11.1937	10.5199	9.58441	0.76	0.666667	0.653846	0.695652	0.741935	0.772727	0.7
2	173293273	'G'	'GAAA'	1	0	1	7	0	7	0	0	0	0	17	NaN	26	NaN	NaN	NaN	NaN	0.0850805	0.856085	1	0	1	0	0	0	0	2	173288062	173334144	6.74512	7.97432	7.20076	7.13095	6.80099	6.59144	5.78564	0.411765	NaN	0.269231	NaN	NaN	NaN	NaN
2	173307603	'AT'	'A'	1	0	1	0	0	12	6	9	0	0	NaN	NaN	24	12	23	NaN	NaN	0.216509	0.640997	0	0	1	1	1	0	0	2	173288062	173334144	6.74512	7.97432	7.20076	7.13095	6.80099	6.59144	5.78564	NaN	NaN	0.5	0.5	0.391304	NaN	NaN
2	173940437	'CG'	'C'	1	0	0	13	22	30	0	23	18	11	13	22	30	NaN	23	18	11	0.281254	0.541186	1	1	1	0	1	1	1	2	173939558	173943211	7.27982	8.49792	10.7732	7.37085	8.3119	7.84136	7.14012	1	1	1	NaN	1	1	1
2	174829671	'GC'	'G'	1	0	0	0	0	0	6	0	8	0	NaN	NaN	NaN	19	NaN	18	NaN	-0.236223	0.61007	0	0	0	1	0	1	0	2	174823185	174833431	8.1906	9.52816	9.18971	7.7426	7.82591	8.14944	7.06296	NaN	NaN	NaN	0.315789	NaN	0.444444	NaN
2	176046202	'G'	'GC'	1	0	0	0	0	0	0	0	0	8	NaN	NaN	NaN	NaN	NaN	NaN	20	-0.571015	0.180591	0	0	0	0	0	0	1	2	176043792	176047305	5.69697	6.50991	6.22672	6.32662	6.36513	6.00762	5.69654	NaN	NaN	NaN	NaN	NaN	NaN	0.4
2	178078002	'T'	'TCCG'	1	0	0	0	10	0	14	10	0	10	NaN	28	NaN	26	39	NaN	23	-0.320309	0.483687	0	1	0	1	1	0	1	2	178075241	178079905	6.24777	7.61115	9.1934	6.42821	7.38636	7.48129	6.76575	NaN	0.357143	NaN	0.538462	0.25641	NaN	0.434783
2	178129390	'TGGC'	'T'	1	0	0	24	28	34	26	26	29	20	47	51	54	45	44	46	35	NaN	NaN	1	1	1	1	1	1	1	2	178125054	178132835	7.24895	8.31367	8.91337	7.78201	8.21546	8.73251	7.72598	0.510638	0.54902	0.62963	0.577778	0.590909	0.630435	0.571429
2	182656463	'G'	'GA'	1	0	1	10	7	11	8	12	11	0	15	13	16	10	15	15	NaN	0.714801	0.0710439	1	1	1	1	1	1	0	2	182647061	182658039	2.99723	3.88795	3.87672	3.31441	3.28278	3.38689	2.58216	0.666667	0.538462	0.6875	0.8	0.8	0.733333	NaN
2	187350556	'CAAG'	'C'	1	0	0	21	13	21	9	23	22	8	27	29	29	19	41	30	17	NaN	NaN	1	1	1	1	1	1	1	2	187347119	187352719	4.27431	4.917	4.82524	3.5709	4.23532	4.29983	3.22096	0.777778	0.448276	0.724138	0.473684	0.560976	0.733333	0.470588
2	187351344	'C'	'CTG'	1	0	0	26	15	19	14	18	20	11	59	41	49	39	55	44	25	NaN	NaN	1	1	1	1	1	1	1	2	187347119	187352719	4.27431	4.917	4.82524	3.5709	4.23532	4.29983	3.22096	0.440678	0.365854	0.387755	0.358974	0.327273	0.454545	0.44
2	189159251	'CT'	'C'	1	0	1	0	0	8	6	0	0	0	NaN	NaN	12	14	NaN	NaN	NaN	0.143759	0.758461	0	0	1	1	0	0	0	2	189155140	189165145	5.42691	6.37939	5.04253	5.07015	4.27698	3.85653	4.03288	NaN	NaN	0.666667	0.428571	NaN	NaN	NaN
2	191200236	'ATT'	'A'	1	0	1	0	0	8	9	15	11	9	NaN	NaN	29	25	37	27	17	0.565046	0.186239	0	0	1	1	1	1	1	2	191197383	191201073	4.7093	5.66528	7.938	6.23912	7.14988	6.53235	4.87816	NaN	NaN	0.275862	0.36	0.405405	0.407407	0.529412
2	191513243	'T'	'TTG'	1	0	0	0	10	0	0	0	0	0	NaN	18	NaN	NaN	NaN	NaN	NaN	0.257489	0.577218	0	1	0	0	0	0	0	2	191512128	191517033	6.86634	8.59926	9.91279	8.28346	7.80107	7.45601	6.85077	NaN	0.555556	NaN	NaN	NaN	NaN	NaN
2	191745598	'C'	'CGCAGCA'	1	42	0	0	0	11	0	0	0	0	NaN	NaN	22	NaN	NaN	NaN	NaN	0.819569	0.0240385	0	0	1	0	0	0	0	2	191744476	191748587	8.65505	9.20826	11.7965	8.53938	10.0323	10.221	8.62865	NaN	NaN	0.5	NaN	NaN	NaN	NaN
2	191745598	'C'	'CGCAGCAGCA'	1	42	0	0	6	0	0	0	0	0	NaN	14	NaN	NaN	NaN	NaN	NaN	-0.13876	0.766696	0	1	0	0	0	0	0	2	191744476	191748587	8.65505	9.20826	11.7965	8.53938	10.0323	10.221	8.62865	NaN	0.428571	NaN	NaN	NaN	NaN	NaN
2	192543129	'CT'	'C'	1	0	1	0	0	7	0	0	0	0	NaN	NaN	15	NaN	NaN	NaN	NaN	0.0697266	0.881916	0	0	1	0	0	0	0	2	192541733	192546448	4.25467	5.36743	3.50624	2.82734	2.80679	2.39871	2.11108	NaN	NaN	0.466667	NaN	NaN	NaN	NaN
2	198316772	'A'	'ATTTTCT'	1	0	0	8	0	0	6	6	0	0	26	NaN	NaN	18	18	NaN	NaN	-0.403507	0.369362	1	0	0	1	1	0	0	2	198315395	198319902	8.22032	9.6491	9.82386	7.04686	7.80545	8.35851	6.59414	0.307692	NaN	NaN	0.333333	0.333333	NaN	NaN
2	200324568	'ACTCGCC'	'A'	1	0	0	46	51	54	45	59	39	29	51	61	60	49	67	43	35	NaN	NaN	1	1	1	1	1	1	1	2	200315749	200343475	3.94003	4.30853	5.26549	3.69867	4.29131	3.93198	3.48627	0.901961	0.836066	0.9	0.918367	0.880597	0.906977	0.828571
2	201274087	'CT'	'C'	1	0	1	0	0	9	6	12	7	8	NaN	NaN	17	14	22	18	14	-0.161929	0.728691	0	0	1	1	1	1	1	2	201266785	201275752	7.13411	7.78689	7.59533	7.81317	7.47067	7.32291	6.15309	NaN	NaN	0.529412	0.428571	0.545455	0.388889	0.571429
2	201727866	'CT'	'C'	1	0	1	12	6	8	0	7	0	0	15	11	10	NaN	10	NaN	NaN	0.601356	0.153201	1	1	1	0	1	0	0	2	201725791	201730747	9.70087	10.9319	11.7508	9.3342	9.04126	8.87848	9.18045	0.8	0.545455	0.8	NaN	0.7	NaN	NaN
2	201833364	'TA'	'T'	1	0	1	0	0	0	0	6	0	0	NaN	NaN	NaN	NaN	11	NaN	NaN	-0.184539	0.692024	0	0	0	0	1	0	0	2	201825667	201835471	4.70089	5.83403	5.39555	4.24492	4.20734	3.89909	3.56105	NaN	NaN	NaN	NaN	0.545455	NaN	NaN
2	202015056	'CA'	'C'	1	80	1	0	0	0	0	6	0	0	NaN	NaN	NaN	NaN	14	NaN	NaN	NaN	NaN	0	0	0	0	0	0	0	2	202011684	202018427	4.51556	5.88262	3.92225	4.83254	3.14349	2.81605	2.96822	NaN	NaN	NaN	NaN	0.428571	NaN	NaN
2	202016708	'GT'	'G'	1	42	1	0	0	8	0	0	0	0	NaN	NaN	11	NaN	NaN	NaN	NaN	-0.0347348	0.941068	0	0	1	0	0	0	0	2	202011684	202018427	4.51556	5.88262	3.92225	4.83254	3.14349	2.81605	2.96822	NaN	NaN	0.727273	NaN	NaN	NaN	NaN
2	202122204	'CA'	'C'	1	0	1	0	0	0	0	0	6	0	NaN	NaN	NaN	NaN	NaN	21	NaN	-0.374804	0.407447	0	0	0	0	0	1	0	2	202120746	202127116	9.3547	10.5456	9.58972	8.99271	9.12863	8.03553	7.14291	NaN	NaN	NaN	NaN	NaN	0.285714	NaN
2	203052034	'CT'	'C'	1	43	1	0	0	11	0	0	0	0	NaN	NaN	26	NaN	NaN	NaN	NaN	-0.18608	0.689542	0	0	1	0	0	0	0	2	203049835	203054389	4.81283	4.37208	3.46566	4.02938	3.57872	3.11796	2.90652	NaN	NaN	0.423077	NaN	NaN	NaN	NaN
2	203499899	'AG'	'A'	1	0	1	0	0	0	11	0	0	0	NaN	NaN	NaN	36	NaN	NaN	NaN	-0.5211	0.230399	0	0	0	1	0	0	0	2	203498524	203504513	6.68802	7.95735	7.81865	5.79115	6.59813	6.54783	6.00589	NaN	NaN	NaN	0.305556	NaN	NaN	NaN
2	203500196	'C'	'CGCG'	1	0	0	0	0	14	8	10	9	9	NaN	NaN	37	21	36	31	34	-0.452685	0.307757	0	0	1	1	1	1	1	2	203498524	203504513	6.68802	7.95735	7.81865	5.79115	6.59813	6.54783	6.00589	NaN	NaN	0.378378	0.380952	0.277778	0.290323	0.264706
2	204446542	'CT'	'C'	1	64	1	0	0	0	9	0	7	0	NaN	NaN	NaN	15	NaN	10	NaN	NaN	NaN	0	0	0	0	0	0	0	2	204442010	204451124	6.5486	6.5114	6.50825	6.34963	6.65039	6.8485	5.5271	NaN	NaN	NaN	0.6	NaN	0.7	NaN
2	206948584	'C'	'CA'	1	0	1	7	8	0	0	0	0	0	12	21	NaN	NaN	NaN	NaN	NaN	0.152664	0.743839	1	1	0	0	0	0	0	2	206947600	206952271	8.58456	10.4938	10.4627	9.26118	9.23139	8.7367	8.743	0.583333	0.380952	NaN	NaN	NaN	NaN	NaN
2	206948964	'TACAC'	'T'	1	37	0	0	0	0	7	0	0	0	NaN	NaN	NaN	12	NaN	NaN	NaN	-0.0535397	0.909238	0	0	0	1	0	0	0	2	206947600	206952271	8.58456	10.4938	10.4627	9.26118	9.23139	8.7367	8.743	NaN	NaN	NaN	0.583333	NaN	NaN	NaN
2	206950635	'CT'	'C'	1	0	1	0	0	11	0	0	0	0	NaN	NaN	29	NaN	NaN	NaN	NaN	0.603769	0.151118	0	0	1	0	0	0	0	2	206947600	206952271	8.58456	10.4938	10.4627	9.26118	9.23139	8.7367	8.743	NaN	NaN	0.37931	NaN	NaN	NaN	NaN
2	208030128	'C'	'CA'	1	0	0	0	0	8	0	0	7	0	NaN	NaN	25	NaN	NaN	12	NaN	-0.209687	0.651799	0	0	1	0	0	1	0	2	208028021	208032046	6.5673	7.6281	6.0987	5.13279	5.23464	4.82659	4.97209	NaN	NaN	0.32	NaN	NaN	0.583333	NaN
2	208030432	'T'	'TAA'	1	42	1	10	9	6	14	10	10	7	25	23	19	23	20	19	15	NaN	NaN	1	1	1	1	1	1	1	2	208028021	208032046	6.5673	7.6281	6.0987	5.13279	5.23464	4.82659	4.97209	0.4	0.391304	0.315789	0.608696	0.5	0.526316	0.466667
2	208030440	'A'	'AG'	1	0	0	7	0	6	9	8	6	0	25	NaN	17	16	19	13	NaN	-0.343591	0.450514	1	0	1	1	1	1	0	2	208028021	208032046	6.5673	7.6281	6.0987	5.13279	5.23464	4.82659	4.97209	0.28	NaN	0.352941	0.5625	0.421053	0.461538	NaN
2	208030459	'G'	'GGA'	1	0	0	7	0	0	6	0	0	0	27	NaN	NaN	14	NaN	NaN	NaN	0.0462568	0.921556	1	0	0	1	0	0	0	2	208028021	208032046	6.5673	7.6281	6.0987	5.13279	5.23464	4.82659	4.97209	0.259259	NaN	NaN	0.428571	NaN	NaN	NaN
2	208030505	'T'	'TC'	1	0	0	0	0	0	8	0	0	0	NaN	NaN	NaN	13	NaN	NaN	NaN	-0.276022	0.549055	0	0	0	1	0	0	0	2	208028021	208032046	6.5673	7.6281	6.0987	5.13279	5.23464	4.82659	4.97209	NaN	NaN	NaN	0.615385	NaN	NaN	NaN
2	208030559	'TCTC'	'T'	1	0	0	9	10	13	9	11	0	10	26	33	32	20	25	NaN	21	0.406604	0.365343	1	1	1	1	1	0	1	2	208028021	208032046	6.5673	7.6281	6.0987	5.13279	5.23464	4.82659	4.97209	0.346154	0.30303	0.40625	0.45	0.44	NaN	0.47619
2	208395064	'CG'	'C'	1	0	0	14	17	20	8	16	14	25	36	39	48	37	42	44	46	NaN	NaN	1	1	1	1	1	1	1	2	208392145	208397797	7.63029	9.07604	8.32452	6.46528	6.60429	6.86514	6.95098	0.388889	0.435897	0.416667	0.216216	0.380952	0.318182	0.543478
2	208395118	'G'	'GC'	1	0	0	0	6	0	0	0	0	11	NaN	12	NaN	NaN	NaN	NaN	14	0.417978	0.350742	0	1	0	0	0	0	1	2	208392145	208397797	7.63029	9.07604	8.32452	6.46528	6.60429	6.86514	6.95098	NaN	0.5	NaN	NaN	NaN	NaN	0.785714
2	208489342	'GA'	'G'	1	0	1	0	0	10	6	0	0	0	NaN	NaN	25	13	NaN	NaN	NaN	0.357127	0.431633	0	0	1	1	0	0	0	2	208488119	208492372	7.22874	8.29106	9.67647	6.64343	7.69328	7.04595	6.46502	NaN	NaN	0.4	0.461538	NaN	NaN	NaN
2	208491108	'AT'	'A'	1	0	1	6	7	0	8	0	0	0	11	10	NaN	14	NaN	NaN	NaN	-0.159548	0.732578	1	1	0	1	0	0	0	2	208488119	208492372	7.22874	8.29106	9.67647	6.64343	7.69328	7.04595	6.46502	0.545455	0.7	NaN	0.571429	NaN	NaN	NaN
2	208683450	'TA'	'T'	1	72	1	0	0	8	0	0	0	0	NaN	NaN	16	NaN	NaN	NaN	NaN	NaN	NaN	0	0	0	0	0	0	0	2	208680116	208702494	6.64816	7.82634	8.86657	6.91359	7.67438	7.08912	5.76445	NaN	NaN	0.5	NaN	NaN	NaN	NaN
2	208695331	'C'	'CA'	1	70	1	0	0	7	7	14	10	0	NaN	NaN	25	27	38	19	NaN	NaN	NaN	0	0	0	0	0	0	0	2	208680116	208702494	6.64816	7.82634	8.86657	6.91359	7.67438	7.08912	5.76445	NaN	NaN	0.28	0.259259	0.368421	0.526316	NaN
2	208698218	'GT'	'G'	1	0	1	0	0	0	0	7	0	0	NaN	NaN	NaN	NaN	16	NaN	NaN	0.187702	0.686931	0	0	0	0	1	0	0	2	208680116	208702494	6.64816	7.82634	8.86657	6.91359	7.67438	7.08912	5.76445	NaN	NaN	NaN	NaN	0.4375	NaN	NaN
2	211036384	'GA'	'G'	1	0	1	0	0	0	0	0	6	0	NaN	NaN	NaN	NaN	NaN	18	NaN	0.0081908	0.986095	0	0	0	0	0	1	0	2	211033139	211037656	7.90267	8.59537	8.27071	5.74964	6.5978	7.08504	5.22769	NaN	NaN	NaN	NaN	NaN	0.333333	NaN
2	215673424	'CAAG'	'C'	1	0	0	6	15	17	8	8	0	0	10	20	18	11	13	NaN	NaN	0.591136	0.162178	1	1	1	1	1	0	0	2	215671460	215676050	4.75012	6.26697	5.10876	3.32666	3.85487	3.58511	2.86835	0.6	0.75	0.944444	0.727273	0.615385	NaN	NaN
2	219082155	'CG'	'C'	1	0	0	0	0	0	0	12	0	7	NaN	NaN	NaN	NaN	55	NaN	27	-0.532092	0.218935	0	0	0	0	1	0	1	2	219080491	219085479	8.15401	10.1684	9.6227	7.86349	7.5543	6.89062	6.63065	NaN	NaN	NaN	NaN	0.218182	NaN	0.259259
2	219082178	'G'	'GCCC'	1	0	0	0	0	0	14	21	13	17	NaN	NaN	NaN	64	82	58	49	-0.837758	0.0186223	0	0	0	1	1	1	1	2	219080491	219085479	8.15401	10.1684	9.6227	7.86349	7.5543	6.89062	6.63065	NaN	NaN	NaN	0.21875	0.256098	0.224138	0.346939
2	219285301	'GT'	'G'	1	43	1	7	9	0	0	0	0	0	18	12	NaN	NaN	NaN	NaN	NaN	-0.425423	0.34132	1	1	0	0	0	0	0	2	219282176	219289145	6.32671	6.87988	8.68675	7.10713	7.62635	6.95796	6.26566	0.388889	0.75	NaN	NaN	NaN	NaN	NaN
2	220117262	'GC'	'G'	1	0	1	0	0	10	0	6	0	0	NaN	NaN	14	NaN	19	NaN	NaN	0.638727	0.122565	0	0	1	0	1	0	0	2	220109269	220119688	8.54317	9.95087	11.3408	8.15445	9.03032	8.06697	7.16593	NaN	NaN	0.714286	NaN	0.315789	NaN	NaN
2	220118076	'CG'	'C'	1	0	1	0	0	0	0	8	0	0	NaN	NaN	NaN	NaN	23	NaN	NaN	0.0437404	0.925815	0	0	0	0	1	0	0	2	220109269	220119688	8.54317	9.95087	11.3408	8.15445	9.03032	8.06697	7.16593	NaN	NaN	NaN	NaN	0.347826	NaN	NaN
2	220436758	'AGT'	'A'	1	57	0	5	5	7	0	7	11	0	5	5	7	NaN	7	11	NaN	NaN	NaN	0	0	0	0	0	0	0	2	220435111	220437164	6.69857	6.92727	8.85295	8.06923	8.56547	8.08027	7.5456	1	1	1	NaN	1	1	NaN
2	220550644	'A'	'ATT'	1	73	1	11	0	0	0	0	0	0	28	NaN	NaN	NaN	NaN	NaN	NaN	NaN	NaN	0	0	0	0	0	0	0	2	220548988	220554623	8.49147	10.5773	6.46609	9.19935	7.89653	7.9993	6.5272	0.392857	NaN	NaN	NaN	NaN	NaN	NaN
2	220550860	'T'	'TTCTCTC'	1	0	0	0	0	0	9	9	0	0	NaN	NaN	NaN	29	33	NaN	NaN	0.179913	0.699489	0	0	0	1	1	0	0	2	220548988	220554623	8.49147	10.5773	6.46609	9.19935	7.89653	7.9993	6.5272	NaN	NaN	NaN	0.310345	0.272727	NaN	NaN
2	220550860	'T'	'TTCTCTCTC'	1	0	0	15	7	0	0	0	6	0	42	32	NaN	NaN	NaN	17	NaN	0.552033	0.198847	1	1	0	0	0	1	0	2	220548988	220554623	8.49147	10.5773	6.46609	9.19935	7.89653	7.9993	6.5272	0.357143	0.21875	NaN	NaN	NaN	0.352941	NaN
2	222382357	'AT'	'A'	1	0	1	0	0	0	0	0	6	0	NaN	NaN	NaN	NaN	NaN	13	NaN	0.180603	0.698375	0	0	0	0	0	1	0	2	222380310	222387599	4.21511	4.57217	5.91043	5.8697	6.44519	5.66712	4.51839	NaN	NaN	NaN	NaN	NaN	0.461538	NaN
2	222391262	'TAA'	'T'	1	0	1	9	7	30	15	21	20	0	19	11	44	23	34	31	NaN	0.302269	0.509969	1	1	1	1	1	1	0	2	222387697	222400146	4.95835	5.33545	7.63383	6.70751	6.85636	6.64331	5.5835	0.473684	0.636364	0.681818	0.652174	0.617647	0.645161	NaN
2	222391262	'TAAA'	'T'	1	0	1	0	0	0	0	0	0	7	NaN	NaN	NaN	NaN	NaN	NaN	18	-0.302269	0.509969	0	0	0	0	0	0	1	2	222387697	222400146	4.95835	5.33545	7.63383	6.70751	6.85636	6.64331	5.5835	NaN	NaN	NaN	NaN	NaN	NaN	0.388889
2	222396846	'CT'	'C'	1	0	1	0	6	12	0	9	5	0	NaN	9	19	NaN	15	7	NaN	0.707123	0.0755769	0	0	1	0	1	0	0	2	222387697	222400146	4.95835	5.33545	7.63383	6.70751	6.85636	6.64331	5.5835	NaN	0.666667	0.631579	NaN	0.6	0.714286	NaN
2	225449893	'GGGCGGC'	'G'	1	35	0	0	0	0	11	12	11	15	NaN	NaN	NaN	48	56	40	55	-0.605739	0.149429	0	0	0	1	1	1	1	2	225447438	225451892	5.71356	6.70533	6.18983	4.95452	5.6383	5.68394	6.06239	NaN	NaN	NaN	0.229167	0.214286	0.275	0.272727
2	225543747	'TTG'	'T'	1	0	0	14	15	7	12	17	10	9	20	24	11	22	25	15	14	NaN	NaN	1	1	1	1	1	1	1	2	225542218	225545218	6.24291	6.93294	5.68476	5.5583	6.23068	5.55796	4.341	0.7	0.625	0.636364	0.545455	0.68	0.666667	0.642857
2	225544562	'GA'	'G'	1	0	1	0	0	13	0	0	0	0	NaN	NaN	26	NaN	NaN	NaN	NaN	-0.0588304	0.900299	0	0	1	0	0	0	0	2	225542218	225545218	6.24291	6.93294	5.68476	5.5583	6.23068	5.55796	4.341	NaN	NaN	0.5	NaN	NaN	NaN	NaN
2	227942167	'T'	'TG'	1	86	0	7	6	6	11	12	12	0	7	6	6	11	13	12	NaN	NaN	NaN	0	0	0	0	0	0	0	2	227942091	227942310	1.56351	1.07197	1.36244	1.93173	1.80028	2.25195	1.44427	1	1	1	1	0.923077	1	NaN
2	230135770	'T'	'TG'	1	0	0	0	0	6	0	0	6	0	NaN	NaN	11	NaN	NaN	6	NaN	0.307203	0.502733	0	0	1	0	0	0	0	2	230133260	230138956	0.45082	0.772726	0.552436	0.3	0.3	0.3	0.3	NaN	NaN	0.545455	NaN	NaN	1	NaN
2	231549315	'A'	'ATAGT'	1	32	0	7	0	6	0	0	6	0	14	NaN	12	NaN	NaN	9	NaN	0.18859	0.685503	1	0	1	0	0	0	0	2	231548231	231550797	3.5554	3.34819	3.11373	4.29408	2.82594	2.55188	2.39306	0.5	NaN	0.5	NaN	NaN	0.666667	NaN
2	231577771	'A'	'AGCC'	1	0	0	8	9	15	0	0	11	11	25	33	43	NaN	NaN	34	29	0.39417	0.381586	1	1	1	0	0	1	1	2	231576530	231581847	5.95062	7.25308	7.10637	5.43411	5.68759	5.32052	5.45699	0.32	0.272727	0.348837	NaN	NaN	0.323529	0.37931
2	232481025	'TA'	'T'	1	76	1	0	0	0	11	8	12	0	NaN	NaN	NaN	26	22	23	NaN	NaN	NaN	0	0	0	0	0	0	0	2	232474778	232493736	11.0938	12.8662	15.4382	14.0631	13.5062	13.2124	12.9531	NaN	NaN	NaN	0.423077	0.363636	0.521739	NaN
2	232523168	'CA'	'C'	1	60	1	0	0	0	0	0	7	0	NaN	NaN	NaN	NaN	NaN	19	NaN	NaN	NaN	0	0	0	0	0	0	0	2	232519424	232541765	11.7695	13.2872	16.1202	13.6527	13.872	13.3751	12.6146	NaN	NaN	NaN	NaN	NaN	0.368421	NaN
2	232532480	'CT'	'C'	1	46	1	0	0	17	16	29	0	9	NaN	NaN	36	31	43	NaN	16	0.498301	0.255046	0	0	1	1	1	0	1	2	232519424	232541765	11.7695	13.2872	16.1202	13.6527	13.872	13.3751	12.6146	NaN	NaN	0.472222	0.516129	0.674419	NaN	0.5625
2	232535311	'CT'	'C'	1	47	1	14	12	0	11	0	0	0	22	20	NaN	23	NaN	NaN	NaN	-0.433968	0.33064	1	1	0	1	0	0	0	2	232519424	232541765	11.7695	13.2872	16.1202	13.6527	13.872	13.3751	12.6146	0.636364	0.6	NaN	0.478261	NaN	NaN	NaN
2	232535311	'CTT'	'C'	1	0	1	0	0	14	0	0	0	0	NaN	NaN	33	NaN	NaN	NaN	NaN	0.849791	0.015464	0	0	1	0	0	0	0	2	232519424	232541765	11.7695	13.2872	16.1202	13.6527	13.872	13.3751	12.6146	NaN	NaN	0.424242	NaN	NaN	NaN	NaN
2	232542761	'TA'	'T'	1	0	1	0	0	5	5	0	7	0	NaN	NaN	9	10	NaN	9	NaN	-0.0823693	0.860639	0	0	0	1	0	0	0	2	232542245	232543224	3.60351	4.57228	6.11706	4.1468	4.74338	3.76346	3.3143	NaN	NaN	0.555556	0.5	NaN	0.777778	NaN
2	232570389	'GT'	'G'	1	0	1	0	0	0	0	6	0	0	NaN	NaN	NaN	NaN	12	NaN	NaN	-0.107132	0.819169	0	0	0	0	1	0	0	2	232569543	232581555	10.5141	11.6393	12.8976	11.4952	11.2981	11.1763	11.294	NaN	NaN	NaN	NaN	0.5	NaN	NaN
2	233262813	'A'	'AACC'	1	74	0	10	7	0	0	0	0	0	17	18	NaN	NaN	NaN	NaN	NaN	NaN	NaN	0	0	0	0	0	0	0	2	233261970	233265419	6.5205	7.53451	3.7648	1.52438	1.96369	1.7711	1.26891	0.588235	0.388889	NaN	NaN	NaN	NaN	NaN
2	233767712	'A'	'AAAAAC'	1	43	0	6	7	12	6	6	0	0	8	11	19	10	7	NaN	NaN	0.82545	0.0222018	0	1	1	1	0	0	0	2	233764570	233767736	5.30022	6.3296	7.40585	6.21467	5.60791	4.32803	5.35085	0.75	0.636364	0.631579	0.6	0.857143	NaN	NaN
2	233852746	'CGTGTGT'	'C'	1	0	0	9	0	6	0	0	0	0	12	NaN	10	NaN	NaN	NaN	NaN	0.420611	0.347398	1	0	1	0	0	0	0	2	233851377	233855039	9.41547	11.2813	11.6196	10.0067	9.15648	7.30362	7.99965	0.75	NaN	0.6	NaN	NaN	NaN	NaN
2	233927695	'TA'	'T'	1	0	1	0	0	8	16	15	11	8	NaN	NaN	21	31	45	28	22	0.74796	0.0531887	0	0	1	1	1	1	1	2	233924023	233933140	9.88632	10.8373	14.5682	13.0214	13.0449	12.4186	11.0699	NaN	NaN	0.380952	0.516129	0.333333	0.392857	0.363636
2	234074496	'TTG'	'T'	1	34	0	41	40	39	37	44	41	22	56	56	57	53	64	57	34	NaN	NaN	1	1	1	1	1	1	1	2	234072677	234077391	8.02479	8.29182	12.7989	11.4244	11.3975	10.2156	9.85381	0.732143	0.714286	0.684211	0.698113	0.6875	0.719298	0.647059
2	234075629	'CA'	'C'	1	0	1	0	0	0	0	9	0	0	NaN	NaN	NaN	NaN	19	NaN	NaN	0.281802	0.540366	0	0	0	0	1	0	0	2	234072677	234077391	8.02479	8.29182	12.7989	11.4244	11.3975	10.2156	9.85381	NaN	NaN	NaN	NaN	0.473684	NaN	NaN
2	234150165	'AAAG'	'A'	1	65	0	0	11	0	0	0	0	0	NaN	22	NaN	NaN	NaN	NaN	NaN	NaN	NaN	0	0	0	0	0	0	0	2	234148396	234164190	5.70128	7.75079	8.83362	8.32067	7.17677	6.61827	6.06178	NaN	0.5	NaN	NaN	NaN	NaN	NaN
2	234150314	'T'	'TAA'	1	58	1	0	0	12	12	6	6	5	NaN	NaN	27	35	21	18	10	NaN	NaN	0	0	0	0	0	0	0	2	234148396	234164190	5.70128	7.75079	8.83362	8.32067	7.17677	6.61827	6.06178	NaN	NaN	0.444444	0.342857	0.285714	0.333333	0.5
2	234155141	'TA'	'T'	1	0	1	0	0	10	0	8	0	0	NaN	NaN	22	NaN	23	NaN	NaN	0.467871	0.289719	0	0	1	0	1	0	0	2	234148396	234164190	5.70128	7.75079	8.83362	8.32067	7.17677	6.61827	6.06178	NaN	NaN	0.454545	NaN	0.347826	NaN	NaN
2	234258546	'AT'	'A'	1	0	1	13	10	13	13	13	0	8	14	10	14	15	14	NaN	8	0.318205	0.486726	1	1	1	1	1	0	0	2	234255779	234264220	4.00118	4.34866	6.48859	3.66232	4.90145	4.095	4.01891	0.928571	1	0.928571	0.866667	0.928571	NaN	1
2	234599404	'CAT'	'C'	1	0	0	7	15	0	0	0	0	0	7	16	NaN	NaN	NaN	NaN	NaN	0.847721	0.0159835	0	1	0	0	0	0	0	2	234595184	234623162	1.66787	2.69071	1.09539	0.752816	1.31126	1.57692	0.798733	1	0.9375	NaN	NaN	NaN	NaN	NaN
2	234633865	'G'	'GGCA'	1	84	0	8	8	0	9	8	5	0	12	11	NaN	13	14	8	NaN	NaN	NaN	0	0	0	0	0	0	0	2	234633727	234634118	4.50439	5.01346	5.09755	4.94635	4.25415	3.86176	6.4845	0.666667	0.727273	NaN	0.692308	0.571429	0.625	NaN
2	234633895	'G'	'GGCA'	1	64	0	8	0	11	8	8	0	9	13	NaN	21	14	19	NaN	14	NaN	NaN	0	0	0	0	0	0	0	2	234633727	234634118	4.50439	5.01346	5.09755	4.94635	4.25415	3.86176	6.4845	0.615385	NaN	0.52381	0.571429	0.421053	NaN	0.642857
2	234633910	'G'	'GGCA'	1	63	0	15	12	17	16	12	10	14	18	17	24	18	23	12	16	NaN	NaN	0	0	0	0	0	0	0	2	234633727	234634118	4.50439	5.01346	5.09755	4.94635	4.25415	3.86176	6.4845	0.833333	0.705882	0.708333	0.888889	0.521739	0.833333	0.875
2	234886842	'AGTGTGT'	'A'	1	0	0	0	0	7	6	0	0	0	NaN	NaN	9	11	NaN	NaN	NaN	0.618964	0.138336	0	0	0	1	0	0	0	2	234881093	234887887	5.61221	7.03393	6.95487	7.45434	6.29195	5.61008	6.07372	NaN	NaN	0.777778	0.545455	NaN	NaN	NaN
2	235055900	'TA'	'T'	1	60	1	0	0	0	0	8	0	0	NaN	NaN	NaN	NaN	40	NaN	NaN	NaN	NaN	0	0	0	0	0	0	0	2	235053897	235058483	6.93892	8.44323	8.93588	8.99271	8.50719	8.66458	7.52731	NaN	NaN	NaN	NaN	0.2	NaN	NaN
2	235099918	'G'	'GA'	1	0	0	15	14	8	0	5	11	5	15	14	8	NaN	5	11	5	0.56346	0.187754	1	1	0	0	0	1	0	2	235097633	235101253	3.19811	6.49122	2.8696	1.8265	2.56177	2.26515	1.88174	1	1	1	NaN	1	1	1
2	235151097	'GT'	'G'	1	0	1	14	10	12	12	9	9	0	19	16	25	22	23	21	NaN	0.316889	0.488631	1	1	1	1	1	1	0	2	235149334	235156658	5.52546	7.21183	5.29226	7.11805	4.79799	4.29485	4.73297	0.736842	0.625	0.48	0.545455	0.391304	0.428571	NaN
2	235151673	'ATG'	'A'	1	0	0	10	16	10	9	7	6	0	13	19	12	13	12	8	NaN	0.619767	0.137675	1	1	1	1	1	0	0	2	235149334	235156658	5.52546	7.21183	5.29226	7.11805	4.79799	4.29485	4.73297	0.769231	0.842105	0.833333	0.692308	0.583333	0.75	NaN
2	235154066	'TTGTG'	'T'	1	44	0	0	9	0	0	7	0	7	NaN	15	NaN	NaN	10	NaN	11	0.0107116	0.981816	0	1	0	0	1	0	1	2	235149334	235156658	5.52546	7.21183	5.29226	7.11805	4.79799	4.29485	4.73297	NaN	0.6	NaN	NaN	0.7	NaN	0.636364
2	235155460	'AT'	'A'	1	0	1	0	0	0	0	7	0	0	NaN	NaN	NaN	NaN	14	NaN	NaN	-0.292204	0.524843	0	0	0	0	1	0	0	2	235149334	235156658	5.52546	7.21183	5.29226	7.11805	4.79799	4.29485	4.73297	NaN	NaN	NaN	NaN	0.5	NaN	NaN
2	235238518	'T'	'TAA'	1	0	1	0	11	6	0	7	0	0	NaN	16	10	NaN	17	NaN	NaN	0.839527	0.0181369	0	1	1	0	1	0	0	2	235236933	235240086	5.45294	6.94556	7.35718	5.59184	5.84251	5.00037	4.89159	NaN	0.6875	0.6	NaN	0.411765	NaN	NaN
2	235238870	'A'	'AT'	1	0	1	0	0	0	6	0	0	0	NaN	NaN	NaN	10	NaN	NaN	NaN	-0.129553	0.781906	0	0	0	1	0	0	0	2	235236933	235240086	5.45294	6.94556	7.35718	5.59184	5.84251	5.00037	4.89159	NaN	NaN	NaN	0.6	NaN	NaN	NaN
2	235279290	'AT'	'A'	1	48	1	0	0	0	0	18	0	0	NaN	NaN	NaN	NaN	42	NaN	NaN	0.517892	0.233797	0	0	0	0	1	0	0	2	235268705	235282928	8.04793	8.60868	8.08834	9.68222	9.42467	7.65691	7.51561	NaN	NaN	NaN	NaN	0.428571	NaN	NaN
2	235330238	'T'	'TA'	1	0	1	0	6	0	0	0	0	0	NaN	10	NaN	NaN	NaN	NaN	NaN	-0.322764	0.480149	0	1	0	0	0	0	0	2	235328211	235340308	7.95151	9.08617	11.1945	11.2542	11.2566	9.86927	9.54838	NaN	0.6	NaN	NaN	NaN	NaN	NaN
2	235333420	'CT'	'C'	1	0	1	0	0	6	8	0	0	8	NaN	NaN	18	23	NaN	NaN	15	0.46978	0.287486	0	0	1	1	0	0	1	2	235328211	235340308	7.95151	9.08617	11.1945	11.2542	11.2566	9.86927	9.54838	NaN	NaN	0.333333	0.347826	NaN	NaN	0.533333
2	235338909	'CA'	'C'	1	47	1	0	0	0	9	9	0	6	NaN	NaN	NaN	27	42	NaN	17	0.484909	0.270059	0	0	0	1	1	0	1	2	235328211	235340308	7.95151	9.08617	11.1945	11.2542	11.2566	9.86927	9.54838	NaN	NaN	NaN	0.333333	0.214286	NaN	0.352941
2	235361292	'CT'	'C'	1	0	1	0	0	6	0	0	0	0	NaN	NaN	15	NaN	NaN	NaN	NaN	0.394979	0.38052	0	0	1	0	0	0	0	2	235352770	235363577	6.95072	9.06995	10.1594	10.3979	9.97715	8.36564	8.46027	NaN	NaN	0.4	NaN	NaN	NaN	NaN
2	235403511	'TA'	'T'	1	0	1	0	0	0	0	10	0	0	NaN	NaN	NaN	NaN	25	NaN	NaN	0.187785	0.686797	0	0	0	0	1	0	0	2	235395964	235409200	8.64108	9.9276	11.2275	11.0081	10.5305	9.84346	9.95364	NaN	NaN	NaN	NaN	0.4	NaN	NaN
2	235405253	'C'	'CACTGCG'	1	0	0	9	8	0	8	9	0	0	30	29	NaN	30	45	NaN	NaN	-0.194246	0.676424	1	1	0	1	1	0	0	2	235395964	235409200	8.64108	9.9276	11.2275	11.0081	10.5305	9.84346	9.95364	0.3	0.275862	NaN	0.266667	0.2	NaN	NaN
2	235859591	'CTG'	'C'	1	0	0	0	0	14	0	0	5	0	NaN	NaN	14	NaN	NaN	5	NaN	0.840512	0.01787	0	0	1	0	0	0	0	2	235859185	235865977	5.69488	7.43332	11.1119	6.3578	8.88068	7.09064	6.95384	NaN	NaN	1	NaN	NaN	1	NaN
2	235885398	'C'	'CATAAGACAAA'	1	0	0	0	9	19	15	21	9	7	NaN	24	38	30	43	21	22	0.548525	0.202314	0	1	1	1	1	1	1	2	235882244	235894143	10.4367	10.6995	12.0839	13.0663	14.4586	13.5723	11.7039	NaN	0.375	0.5	0.5	0.488372	0.428571	0.318182
2	236014426	'AG'	'A'	1	0	0	0	0	0	0	9	0	0	NaN	NaN	NaN	NaN	18	NaN	NaN	0.072712	0.876886	0	0	0	0	1	0	0	2	236013557	236015899	3.68978	3.99263	6.5883	4.12646	4.43953	3.81786	3.14923	NaN	NaN	NaN	NaN	0.5	NaN	NaN
2	236405407	'G'	'GA'	1	0	1	0	5	5	0	6	0	0	NaN	8	7	NaN	10	NaN	NaN	0.2782	0.545776	0	0	0	0	1	0	0	2	236401347	236428664	7.63458	8.64057	9.36743	8.17411	8.70197	7.90512	7.7063	NaN	0.625	0.714286	NaN	0.6	NaN	NaN
2	236414573	'CT'	'C'	1	42	1	0	0	0	10	0	0	0	NaN	NaN	NaN	18	NaN	NaN	NaN	-0.0910749	0.846027	0	0	0	1	0	0	0	2	236401347	236428664	7.63458	8.64057	9.36743	8.17411	8.70197	7.90512	7.7063	NaN	NaN	NaN	0.555556	NaN	NaN	NaN
2	236420524	'A'	'ATG'	1	81	0	15	13	0	10	16	0	14	62	58	NaN	46	49	NaN	41	NaN	NaN	0	0	0	0	0	0	0	2	236401347	236428664	7.63458	8.64057	9.36743	8.17411	8.70197	7.90512	7.7063	0.241935	0.224138	NaN	0.217391	0.326531	NaN	0.341463
2	236422806	'GCA'	'G'	1	38	0	9	12	0	0	9	6	0	29	33	NaN	NaN	26	19	NaN	-0.165689	0.722563	1	1	0	0	1	1	0	2	236401347	236428664	7.63458	8.64057	9.36743	8.17411	8.70197	7.90512	7.7063	0.310345	0.363636	NaN	NaN	0.346154	0.315789	NaN
2	238110619	'G'	'GA'	1	0	1	0	8	0	0	0	0	0	NaN	19	NaN	NaN	NaN	NaN	NaN	0.78115	0.0380983	0	1	0	0	0	0	0	2	238109956	238112299	6.07526	7.26639	3.3034	3.84141	3.37937	3.19389	3.02739	NaN	0.421053	NaN	NaN	NaN	NaN	NaN
2	238392474	'GT'	'G'	1	0	1	0	0	0	0	6	0	0	NaN	NaN	NaN	NaN	15	NaN	NaN	-0.192284	0.679569	0	0	0	0	1	0	0	2	238390001	238401742	11.0986	11.9526	10.6893	9.26318	9.28827	8.86989	8.07295	NaN	NaN	NaN	NaN	0.4	NaN	NaN
2	238398970	'TA'	'T'	1	0	1	0	0	0	0	0	7	0	NaN	NaN	NaN	NaN	NaN	28	NaN	-0.325826	0.475748	0	0	0	0	0	1	0	2	238390001	238401742	11.0986	11.9526	10.6893	9.26318	9.28827	8.86989	8.07295	NaN	NaN	NaN	NaN	NaN	0.25	NaN
2	238411462	'T'	'TA'	1	0	1	0	0	11	0	7	0	0	NaN	NaN	18	NaN	22	NaN	NaN	0.226738	0.624896	0	0	1	0	1	0	0	2	238408313	238420063	6.02606	6.13895	5.45218	4.14998	5.08051	4.06616	3.62328	NaN	NaN	0.611111	NaN	0.318182	NaN	NaN
2	238498808	'GT'	'G'	1	0	1	0	7	0	0	0	0	0	NaN	13	NaN	NaN	NaN	NaN	NaN	-0.0816308	0.861881	0	1	0	0	0	0	0	2	238497583	238500776	5.48516	5.40646	6.87403	4.67358	6.19356	5.67022	4.58715	NaN	0.538462	NaN	NaN	NaN	NaN	NaN
2	238614307	'CA'	'C'	1	60	1	0	0	9	0	0	0	0	NaN	NaN	13	NaN	NaN	NaN	NaN	NaN	NaN	0	0	0	0	0	0	0	2	238610939	238616672	3.21536	4.39623	4.53907	3.27036	4.02802	3.36488	3.04158	NaN	NaN	0.692308	NaN	NaN	NaN	NaN
2	240086925	'G'	'GA'	1	44	1	0	8	0	6	10	9	0	NaN	8	NaN	6	10	11	NaN	0.558342	0.192684	0	0	0	0	1	1	0	2	240085037	240090089	2.71383	2.73809	2.73853	2.89109	2.85061	2.9414	2.42443	NaN	1	NaN	1	1	0.818182	NaN
2	240128023	'CA'	'C'	1	56	1	0	0	6	0	0	0	0	NaN	NaN	12	NaN	NaN	NaN	NaN	NaN	NaN	0	0	0	0	0	0	0	2	240124296	240128326	6.45107	6.40304	9.87098	7.74895	7.80343	6.39105	7.25183	NaN	NaN	0.5	NaN	NaN	NaN	NaN
2	240144230	'C'	'CA'	1	0	1	0	0	0	0	0	6	0	NaN	NaN	NaN	NaN	NaN	10	NaN	0.0970892	0.835952	0	0	0	0	0	1	0	2	240142315	240204377	13.4785	14.9404	17.9341	16.925	16.6953	16.2204	15.0421	NaN	NaN	NaN	NaN	NaN	0.6	NaN
2	240145551	'TA'	'T'	1	0	1	0	0	0	0	0	9	0	NaN	NaN	NaN	NaN	NaN	14	NaN	0.0970892	0.835952	0	0	0	0	0	1	0	2	240142315	240204377	13.4785	14.9404	17.9341	16.925	16.6953	16.2204	15.0421	NaN	NaN	NaN	NaN	NaN	0.642857	NaN
2	240152064	'CAA'	'C'	1	0	1	0	0	0	10	0	8	0	NaN	NaN	NaN	29	NaN	28	NaN	0.311193	0.496907	0	0	0	1	0	1	0	2	240142315	240204377	13.4785	14.9404	17.9341	16.925	16.6953	16.2204	15.0421	NaN	NaN	NaN	0.344828	NaN	0.285714	NaN
2	240152064	'CAAA'	'C'	1	0	1	8	0	9	0	0	0	0	32	NaN	32	NaN	NaN	NaN	NaN	-0.0842152	0.857538	1	0	1	0	0	0	0	2	240142315	240204377	13.4785	14.9404	17.9341	16.925	16.6953	16.2204	15.0421	0.25	NaN	0.28125	NaN	NaN	NaN	NaN
2	240154431	'TC'	'T'	1	0	0	16	10	11	8	16	9	0	20	13	12	12	16	10	NaN	0.250029	0.58868	1	1	1	1	1	1	0	2	240142315	240204377	13.4785	14.9404	17.9341	16.925	16.6953	16.2204	15.0421	0.8	0.769231	0.916667	0.666667	1	0.9	NaN
2	240154525	'AG'	'A'	1	97	0	0	0	6	8	7	0	0	NaN	NaN	10	13	18	NaN	NaN	NaN	NaN	0	0	0	0	0	0	0	2	240142315	240204377	13.4785	14.9404	17.9341	16.925	16.6953	16.2204	15.0421	NaN	NaN	0.6	0.615385	0.388889	NaN	NaN
2	240159275	'C'	'CA'	1	0	1	0	0	0	8	0	0	0	NaN	NaN	NaN	27	NaN	NaN	NaN	0.304659	0.50646	0	0	0	1	0	0	0	2	240142315	240204377	13.4785	14.9404	17.9341	16.925	16.6953	16.2204	15.0421	NaN	NaN	NaN	0.296296	NaN	NaN	NaN
2	240159275	'CA'	'C'	1	0	1	0	0	0	0	9	6	0	NaN	NaN	NaN	NaN	27	18	NaN	0.258777	0.575246	0	0	0	0	1	1	0	2	240142315	240204377	13.4785	14.9404	17.9341	16.925	16.6953	16.2204	15.0421	NaN	NaN	NaN	NaN	0.333333	0.333333	NaN
2	240164851	'CT'	'C'	1	43	1	0	0	33	8	18	14	8	NaN	NaN	55	40	56	38	29	0.767348	0.0440381	0	0	1	1	1	1	1	2	240142315	240204377	13.4785	14.9404	17.9341	16.925	16.6953	16.2204	15.0421	NaN	NaN	0.6	0.2	0.321429	0.368421	0.275862
2	240169880	'CT'	'C'	1	0	1	0	0	7	0	0	0	6	NaN	NaN	27	NaN	NaN	NaN	16	0.272583	0.554247	0	0	1	0	0	0	1	2	240142315	240204377	13.4785	14.9404	17.9341	16.925	16.6953	16.2204	15.0421	NaN	NaN	0.259259	NaN	NaN	NaN	0.375
2	240176991	'CTG'	'C'	1	0	0	8	14	12	14	22	20	7	14	21	17	17	33	31	16	NaN	NaN	1	1	1	1	1	1	1	2	240142315	240204377	13.4785	14.9404	17.9341	16.925	16.6953	16.2204	15.0421	0.571429	0.666667	0.705882	0.823529	0.666667	0.645161	0.4375
2	240222278	'GA'	'G'	1	0	1	0	0	0	0	0	9	0	NaN	NaN	NaN	NaN	NaN	25	NaN	0.0477326	0.919059	0	0	0	0	0	1	0	2	240205510	240227263	9.50188	10.0905	14.7464	13.1622	13.5206	12.417	12.0646	NaN	NaN	NaN	NaN	NaN	0.36	NaN
2	241542122	'CG'	'C'	1	0	0	7	0	0	11	6	0	0	7	NaN	NaN	11	7	NaN	NaN	-0.162027	0.728531	0	0	0	1	0	0	0	2	241541142	241547814	10.4709	11.7137	13.7111	10.158	10.6835	9.59396	8.85125	1	NaN	NaN	1	0.857143	NaN	NaN
2	241542155	'GC'	'G'	1	0	0	13	13	6	0	11	8	0	15	14	6	NaN	11	9	NaN	0.127304	0.785629	1	1	0	0	1	0	0	2	241541142	241547814	10.4709	11.7137	13.7111	10.158	10.6835	9.59396	8.85125	0.866667	0.928571	1	NaN	1	0.888889	NaN
2	242312477	'G'	'GT'	1	0	1	11	14	8	0	7	7	0	18	23	15	NaN	12	14	NaN	0.790947	0.0341695	1	1	1	0	1	1	0	2	242309869	242316815	6.30144	7.03091	6.13753	5.47895	5.99225	5.83995	4.74148	0.611111	0.608696	0.533333	NaN	0.583333	0.5	NaN
2	242313429	'CT'	'C'	1	0	1	0	0	9	7	0	6	0	NaN	NaN	15	15	NaN	15	NaN	-0.148934	0.749957	0	0	1	1	0	1	0	2	242309869	242316815	6.30144	7.03091	6.13753	5.47895	5.99225	5.83995	4.74148	NaN	NaN	0.6	0.466667	NaN	0.4	NaN
2	242714071	'C'	'CG'	1	0	0	7	0	0	0	0	0	0	18	NaN	NaN	NaN	NaN	NaN	NaN	0.724725	0.0654071	1	0	0	0	0	0	0	2	242709332	242718555	3.64208	1.5312	3.03289	1.17487	2.37968	1.92166	1.66112	0.388889	NaN	NaN	NaN	NaN	NaN	NaN
3	4792225	'GCT'	'G'	1	0	0	0	0	8	0	7	0	0	NaN	NaN	27	NaN	34	NaN	NaN	-0.320631	0.483222	0	0	1	0	1	0	0	3	4791389	4802952	6.04419	6.34019	5.17315	5.55617	5.50877	5.62663	4.81147	NaN	NaN	0.296296	NaN	0.205882	NaN	NaN
3	4792275	'C'	'CA'	1	0	0	0	0	0	0	7	0	0	NaN	NaN	NaN	NaN	19	NaN	NaN	-0.0617221	0.895417	0	0	0	0	1	0	0	3	4791389	4802952	6.04419	6.34019	5.17315	5.55617	5.50877	5.62663	4.81147	NaN	NaN	NaN	NaN	0.368421	NaN	NaN
3	4947560	'C'	'CA'	1	62	1	12	10	0	0	0	0	0	14	10	NaN	NaN	NaN	NaN	NaN	NaN	NaN	0	0	0	0	0	0	0	3	4945676	4950167	2.12876	2.0417	1.61812	1.88625	2.04648	1.97912	1.54045	0.857143	1	NaN	NaN	NaN	NaN	NaN
3	5020622	'G'	'GA'	1	0	0	0	0	0	13	13	13	0	NaN	NaN	NaN	27	38	32	NaN	0.071635	0.8787	0	0	0	1	1	1	0	3	5017535	5031965	9.06388	10.6042	8.95372	9.99428	8.7868	9.42765	8.60411	NaN	NaN	NaN	0.481481	0.342105	0.40625	NaN
3	5021148	'AGACC'	'A'	1	0	0	0	0	7	0	0	0	0	NaN	NaN	13	NaN	NaN	NaN	NaN	-0.241504	0.601861	0	0	1	0	0	0	0	3	5017535	5031965	9.06388	10.6042	8.95372	9.99428	8.7868	9.42765	8.60411	NaN	NaN	0.538462	NaN	NaN	NaN	NaN
3	5025535	'G'	'GTA'	1	43	0	18	24	17	17	34	21	11	19	25	17	19	35	23	12	NaN	NaN	1	1	1	1	1	1	1	3	5017535	5031965	9.06388	10.6042	8.95372	9.99428	8.7868	9.42765	8.60411	0.947368	0.96	1	0.894737	0.971429	0.913043	0.916667
3	5027456	'T'	'TA'	1	0	1	6	8	0	6	7	6	0	17	13	NaN	15	14	9	NaN	0.458436	0.30087	1	1	0	1	1	0	0	3	5017535	5031965	9.06388	10.6042	8.95372	9.99428	8.7868	9.42765	8.60411	0.352941	0.615385	NaN	0.4	0.5	0.666667	NaN
3	5028256	'TA'	'T'	1	0	1	0	0	0	7	0	0	0	NaN	NaN	NaN	25	NaN	NaN	NaN	0.396173	0.378949	0	0	0	1	0	0	0	3	5017535	5031965	9.06388	10.6042	8.95372	9.99428	8.7868	9.42765	8.60411	NaN	NaN	NaN	0.28	NaN	NaN	NaN
3	5030404	'T'	'TA'	1	58	1	7	6	0	6	0	0	0	13	9	NaN	8	NaN	NaN	NaN	NaN	NaN	0	0	0	0	0	0	0	3	5017535	5031965	9.06388	10.6042	8.95372	9.99428	8.7868	9.42765	8.60411	0.538462	0.666667	NaN	0.75	NaN	NaN	NaN
3	5060659	'CT'	'C'	1	0	0	0	0	8	0	6	0	0	NaN	NaN	16	NaN	12	NaN	NaN	-0.212537	0.647281	0	0	1	0	1	0	0	3	5052395	5067123	7.83894	9.51795	7.86868	8.15104	6.75645	6.87302	6.46933	NaN	NaN	0.5	NaN	0.5	NaN	NaN
3	5164279	'C'	'CA'	1	43	0	0	0	0	10	0	0	0	NaN	NaN	NaN	38	NaN	NaN	NaN	-0.122404	0.793754	0	0	0	1	0	0	0	3	5163547	5166061	4.62276	4.90733	3.69456	3.5591	3.43969	2.95485	3.15845	NaN	NaN	NaN	0.263158	NaN	NaN	NaN
3	8544255	'TACAC'	'T'	1	0	0	0	8	0	0	0	0	0	NaN	14	NaN	NaN	NaN	NaN	NaN	-0.206135	0.657442	0	1	0	0	0	0	0	3	8539166	8547879	3.64998	3.4822	2.43072	4.20639	4.61449	4.82946	3.78812	NaN	0.571429	NaN	NaN	NaN	NaN	NaN
3	8544255	'TACACAC'	'T'	1	0	0	0	0	0	8	0	0	0	NaN	NaN	NaN	14	NaN	NaN	NaN	0.191802	0.680344	0	0	0	1	0	0	0	3	8539166	8547879	3.64998	3.4822	2.43072	4.20639	4.61449	4.82946	3.78812	NaN	NaN	NaN	0.571429	NaN	NaN	NaN
3	8700557	'TA'	'T'	1	0	0	10	11	0	5	0	0	5	12	11	NaN	6	NaN	NaN	5	0.940559	0.00160213	1	1	0	0	0	0	0	3	8699166	8701266	2.20474	2.85609	0.986755	1.46649	1.13107	1.12663	1.20986	0.833333	1	NaN	0.833333	NaN	NaN	1
3	8720865	'CCA'	'C'	1	83	0	23	28	26	25	35	10	14	25	30	28	26	35	11	14	NaN	NaN	0	0	0	0	0	0	0	3	8718752	8726204	5.68286	6.96492	7.28259	7.23457	6.43568	5.50625	6.29541	0.92	0.933333	0.928571	0.961538	1	0.909091	1
3	8721142	'AC'	'A'	1	90	1	0	0	28	0	21	10	7	NaN	NaN	47	NaN	34	17	26	NaN	NaN	0	0	0	0	0	0	0	3	8718752	8726204	5.68286	6.96492	7.28259	7.23457	6.43568	5.50625	6.29541	NaN	NaN	0.595745	NaN	0.617647	0.588235	0.269231
3	9773486	'TC'	'T'	1	0	0	0	7	0	8	0	0	0	NaN	32	NaN	28	NaN	NaN	NaN	0.314838	0.491606	0	1	0	1	0	0	0	3	9772620	9775625	3.87531	4.3237	3.65612	3.22517	3.57824	3.33289	3.01838	NaN	0.21875	NaN	0.285714	NaN	NaN	NaN
3	9851643	'G'	'GGGC'	1	0	0	0	9	9	0	0	0	6	NaN	38	29	NaN	NaN	NaN	16	0.490219	0.26406	0	1	1	0	0	0	1	3	9849430	9852888	4.47491	5.65891	4.49878	3.57068	3.98948	3.45341	3.60292	NaN	0.236842	0.310345	NaN	NaN	NaN	0.375
3	9851680	'G'	'GGA'	1	0	0	0	0	0	0	11	8	0	NaN	NaN	NaN	NaN	39	24	NaN	-0.400577	0.37318	0	0	0	0	1	1	0	3	9849430	9852888	4.47491	5.65891	4.49878	3.57068	3.98948	3.45341	3.60292	NaN	NaN	NaN	NaN	0.282051	0.333333	NaN
3	11623742	'A'	'AG'	1	0	0	0	0	12	0	0	0	6	NaN	NaN	14	NaN	NaN	NaN	10	-0.527344	0.223854	0	0	1	0	0	0	1	3	11622638	11625493	3.01898	2.11942	2.09899	3.97116	3.25526	3.4983	2.74426	NaN	NaN	0.857143	NaN	NaN	NaN	0.6
3	11665222	'T'	'TC'	1	45	0	8	0	5	0	9	0	0	9	NaN	5	NaN	11	NaN	NaN	0.449701	0.311358	0	0	0	0	1	0	0	3	11663618	11670391	3.5714	3.48532	2.97568	3.16037	3.67732	3.53089	2.64758	0.888889	NaN	1	NaN	0.818182	NaN	NaN
3	14444329	'CT'	'C'	1	0	0	19	19	14	12	0	14	11	19	19	14	12	NaN	14	11	-0.445965	0.315891	1	1	1	1	0	1	1	3	14443109	14448842	6.59869	6.73601	5.68038	7.12437	7.20535	6.99376	6.02775	1	1	1	1	NaN	1	1
3	14444585	'AGT'	'A'	1	0	0	9	0	0	0	0	0	0	24	NaN	NaN	NaN	NaN	NaN	NaN	-0.0192226	0.967373	1	0	0	0	0	0	0	3	14443109	14448842	6.59869	6.73601	5.68038	7.12437	7.20535	6.99376	6.02775	0.375	NaN	NaN	NaN	NaN	NaN	NaN
3	15839239	'GT'	'G'	1	0	0	0	0	0	0	0	6	0	NaN	NaN	NaN	NaN	NaN	17	NaN	0.332361	0.466406	0	0	0	0	0	1	0	3	15837074	15840750	2.41351	2.17355	1.23633	2.01539	2.05222	2.27556	1.55543	NaN	NaN	NaN	NaN	NaN	0.352941	NaN
3	15901053	'CT'	'C'	1	0	0	0	29	25	23	35	21	29	NaN	30	27	25	35	22	29	-0.175115	0.707253	0	1	1	1	1	1	1	3	15899677	15902426	6.5709	7.37515	6.66685	5.64064	6.45069	5.90512	5.6102	NaN	0.966667	0.925926	0.92	1	0.954545	1
3	17784020	'CT'	'C'	1	85	0	0	0	8	7	0	0	8	NaN	NaN	32	32	NaN	NaN	30	NaN	NaN	0	0	0	0	0	0	0	3	17780457	17785820	6.19029	7.16156	5.89991	6.27883	5.93416	6.75781	5.08111	NaN	NaN	0.25	0.21875	NaN	NaN	0.266667
3	17784024	'TC'	'T'	1	93	0	0	0	0	7	0	0	0	NaN	NaN	NaN	30	NaN	NaN	NaN	NaN	NaN	0	0	0	0	0	0	0	3	17780457	17785820	6.19029	7.16156	5.89991	6.27883	5.93416	6.75781	5.08111	NaN	NaN	NaN	0.233333	NaN	NaN	NaN
3	17784114	'AGGG'	'A'	1	0	1	0	0	7	7	0	0	0	NaN	NaN	15	13	NaN	NaN	NaN	-0.0995091	0.831903	0	0	1	1	0	0	0	3	17780457	17785820	6.19029	7.16156	5.89991	6.27883	5.93416	6.75781	5.08111	NaN	NaN	0.466667	0.538462	NaN	NaN	NaN
3	18466338	'GC'	'G'	1	0	1	0	0	12	12	22	13	10	NaN	NaN	24	25	33	22	15	0.2218	0.632654	0	0	1	1	1	1	1	3	18464629	18468562	4.75067	3.43699	4.84448	4.01727	4.7265	4.25381	3.84096	NaN	NaN	0.5	0.48	0.666667	0.590909	0.666667
3	23958213	'G'	'GA'	1	0	0	0	0	0	0	0	5	0	NaN	NaN	NaN	NaN	NaN	10	NaN	0.382166	0.397536	0	0	0	0	0	1	0	3	23957422	23960724	6.13032	6.15624	5.51285	5.14659	5.51585	6.06641	4.91676	NaN	NaN	NaN	NaN	NaN	0.5	NaN
3	24536806	'A'	'ACC'	1	32	0	42	54	42	0	45	34	18	48	57	48	NaN	47	37	20	0.348642	0.443433	1	1	1	0	1	1	1	3	24534628	24538105	9.10532	11.369	8.61087	6.56012	6.9944	7.09067	6.26304	0.875	0.947368	0.875	NaN	0.957447	0.918919	0.9
3	25470145	'TG'	'T'	1	0	0	0	0	13	0	0	0	0	NaN	NaN	13	NaN	NaN	NaN	NaN	0.983598	6.55973e-05	0	0	1	0	0	0	0	3	25468923	25471074	0.340988	0.401823	0.847301	0.345592	0.358401	0.3	0.3	NaN	NaN	1	NaN	NaN	NaN	NaN
3	25824704	'C'	'CG'	1	0	0	12	0	0	0	0	6	0	15	NaN	NaN	NaN	NaN	13	NaN	0.377512	0.40379	1	0	0	0	0	1	0	3	25823967	25825804	5.53948	5.98779	4.87872	3.36712	4.21897	4.74704	3.36142	0.8	NaN	NaN	NaN	NaN	0.461538	NaN
3	31328422	'TAG'	'T'	1	0	0	0	0	0	0	11	0	0	NaN	NaN	NaN	NaN	18	NaN	NaN	0.403482	0.369394	0	0	0	0	1	0	0	3	31326088	31332484	4.98276	5.30874	4.6309	7.15413	6.6378	5.93331	6.03769	NaN	NaN	NaN	NaN	0.611111	NaN	NaN
3	31328422	'TAGAGAG'	'T'	1	40	0	0	0	0	0	0	0	8	NaN	NaN	NaN	NaN	NaN	NaN	14	0.110204	0.814047	0	0	0	0	0	0	1	3	31326088	31332484	4.98276	5.30874	4.6309	7.15413	6.6378	5.93331	6.03769	NaN	NaN	NaN	NaN	NaN	NaN	0.571429
3	31574451	'C'	'CGGT'	1	0	0	0	0	8	0	0	0	0	NaN	NaN	35	NaN	NaN	NaN	NaN	-0.625526	0.132991	0	0	1	0	0	0	0	3	31572013	31578906	6.30332	7.08876	5.96732	7.47829	6.80029	7.386	6.42691	NaN	NaN	0.228571	NaN	NaN	NaN	NaN
3	31574463	'A'	'AC'	1	0	0	0	0	10	0	0	0	0	NaN	NaN	33	NaN	NaN	NaN	NaN	-0.625526	0.132991	0	0	1	0	0	0	0	3	31572013	31578906	6.30332	7.08876	5.96732	7.47829	6.80029	7.386	6.42691	NaN	NaN	0.30303	NaN	NaN	NaN	NaN
3	32433737	'G'	'GT'	1	0	1	0	7	10	0	0	0	0	NaN	32	34	NaN	NaN	NaN	NaN	0.726217	0.0645815	0	1	1	0	0	0	0	3	32432765	32434675	8.71178	9.35161	8.39135	6.93566	6.81755	6.69732	6.18891	NaN	0.21875	0.294118	NaN	NaN	NaN	NaN
3	33701088	'CA'	'C'	1	0	0	0	0	0	6	0	0	0	NaN	NaN	NaN	12	NaN	NaN	NaN	-0.345204	0.448248	0	0	0	1	0	0	0	3	33700117	33701863	2.70399	2.12989	2.07316	1.9461	2.72052	3.45033	1.79857	NaN	NaN	NaN	0.5	NaN	NaN	NaN
3	39188537	'AAC'	'A'	1	0	0	15	11	0	0	11	8	0	23	22	NaN	NaN	16	14	NaN	0.580706	0.171601	1	1	0	0	1	1	0	3	39187265	39190794	6.35974	7.97246	4.18187	3.65687	4.34623	3.82839	3.59046	0.652174	0.5	NaN	NaN	0.6875	0.571429	NaN
3	40954009	'CT'	'C'	1	39	1	0	0	7	0	0	0	8	NaN	NaN	10	NaN	NaN	NaN	10	-0.58056	0.171734	0	0	1	0	0	0	1	3	40952335	40955458	4.13999	3.6655	3.7419	3.65599	4.57076	3.98232	3.27731	NaN	NaN	0.7	NaN	NaN	NaN	0.8
3	42171881	'G'	'GC'	1	0	0	13	10	8	6	7	11	0	16	11	9	6	7	11	NaN	0.653167	0.11166	1	1	0	0	0	1	0	3	42168264	42178466	4.37592	5.71432	3.0993	3.78516	3.63665	3.46914	2.97578	0.8125	0.909091	0.888889	1	1	1	NaN
3	42221395	'CT'	'C'	1	0	1	0	0	14	15	16	21	16	NaN	NaN	35	30	43	40	23	-0.0574243	0.902674	0	0	1	1	1	1	1	3	42215956	42227178	6.25644	6.96477	5.48612	7.11187	7.2122	6.87176	5.98632	NaN	NaN	0.4	0.5	0.372093	0.525	0.695652
3	42632693	'CT'	'C'	1	51	1	0	0	0	0	14	0	0	NaN	NaN	NaN	NaN	22	NaN	NaN	NaN	NaN	0	0	0	0	0	0	0	3	42631237	42633850	4.69331	5.37306	4.02285	3.30237	3.9713	3.33782	3.13337	NaN	NaN	NaN	NaN	0.636364	NaN	NaN
3	45017239	'GTC'	'G'	1	50	0	0	0	0	0	0	7	0	NaN	NaN	NaN	NaN	NaN	22	NaN	-0.301284	0.511419	0	0	0	0	0	1	0	3	45015048	45019182	5.24622	7.20523	5.04392	4.3166	4.11866	4.04038	3.88477	NaN	NaN	NaN	NaN	NaN	0.318182	NaN
3	45187581	'T'	'TCTCCGCACC'	1	0	0	28	28	29	34	41	23	28	41	44	38	49	53	34	38	NaN	NaN	1	1	1	1	1	1	1	3	45185209	45188698	9.15943	10.7443	8.48822	8.97298	8.60692	8.2887	8.99303	0.682927	0.636364	0.763158	0.693878	0.773585	0.676471	0.736842
3	45638355	'C'	'CT'	1	44	1	9	0	0	0	0	0	0	14	NaN	NaN	NaN	NaN	NaN	NaN	0.590637	0.162623	1	0	0	0	0	0	0	3	45634095	45644897	5.99448	5.16167	4.23352	4.73052	5.71351	5.51853	4.79419	0.642857	NaN	NaN	NaN	NaN	NaN	NaN
3	45653562	'G'	'GCT'	1	0	0	7	0	0	7	10	12	8	17	NaN	NaN	23	36	21	17	0.834848	0.0194364	1	0	0	1	1	1	1	3	45649159	45654821	3.42574	2.20716	2.3421	3.67251	4.81839	5.04012	3.74678	0.411765	NaN	NaN	0.304348	0.277778	0.571429	0.470588
3	46887685	'G'	'GC'	1	0	0	0	0	6	0	0	0	0	NaN	NaN	15	NaN	NaN	NaN	NaN	0.590697	0.162569	0	0	1	0	0	0	0	3	46886711	46888193	3.32452	3.72824	3.82333	2.38209	2.57229	2.85817	2.76151	NaN	NaN	0.4	NaN	NaN	NaN	NaN
3	46978214	'GA'	'G'	1	0	1	0	0	10	6	6	5	0	NaN	NaN	14	14	16	6	NaN	0.749096	0.0526264	0	0	1	1	1	0	0	3	46963936	46993223	5.58723	5.95506	6.6965	7.77846	7.20776	6.65072	6.62381	NaN	NaN	0.714286	0.428571	0.375	0.833333	NaN
3	46990419	'T'	'TGCCA'	1	0	0	9	8	8	16	13	7	8	9	9	9	17	18	7	9	0.795472	0.032435	0	0	0	1	1	0	0	3	46963936	46993223	5.58723	5.95506	6.6965	7.77846	7.20776	6.65072	6.62381	1	0.888889	0.888889	0.941176	0.722222	1	0.888889
3	46991515	'CA'	'C'	1	60	1	7	0	0	6	0	0	0	10	NaN	NaN	9	NaN	NaN	NaN	NaN	NaN	0	0	0	0	0	0	0	3	46963936	46993223	5.58723	5.95506	6.6965	7.77846	7.20776	6.65072	6.62381	0.7	NaN	NaN	0.666667	NaN	NaN	NaN
3	47021260	'T'	'TC'	1	0	0	0	0	10	0	8	8	0	NaN	NaN	29	NaN	36	18	NaN	0.466093	0.291806	0	0	1	0	1	1	0	3	47015976	47025521	8.76564	10.0714	10.1131	10.8321	10.759	10.6336	9.83392	NaN	NaN	0.344828	NaN	0.222222	0.444444	NaN
3	47844737	'CT'	'C'	1	0	0	0	0	0	6	0	0	0	NaN	NaN	NaN	19	NaN	NaN	NaN	-0.283725	0.537484	0	0	0	1	0	0	0	3	47842651	47845849	5.34039	6.49564	4.87223	4.55003	4.56135	4.83539	4.43651	NaN	NaN	NaN	0.315789	NaN	NaN	NaN
3	47844934	'CG'	'C'	1	0	1	0	0	8	0	0	0	0	NaN	NaN	19	NaN	NaN	NaN	NaN	-0.0863019	0.854034	0	0	1	0	0	0	0	3	47842651	47845849	5.34039	6.49564	4.87223	4.55003	4.56135	4.83539	4.43651	NaN	NaN	0.421053	NaN	NaN	NaN	NaN
3	48471607	'AC'	'A'	1	0	1	0	0	16	9	20	19	14	NaN	NaN	32	21	33	29	22	-0.462854	0.295625	0	0	1	1	1	1	1	3	48462264	48478698	3.74354	4.92027	4.06244	4.05004	4.05999	3.81164	3.727	NaN	NaN	0.5	0.428571	0.606061	0.655172	0.636364
3	49158255	'G'	'GT'	1	0	0	0	0	7	0	0	6	0	NaN	NaN	22	NaN	NaN	19	NaN	-0.335277	0.46226	0	0	1	0	0	1	0	3	49156756	49159351	4.40785	5.63238	4.30091	3.9494	4.312	3.77446	3.99827	NaN	NaN	0.318182	NaN	NaN	0.315789	NaN
3	49389750	'CA'	'C'	1	60	1	0	0	6	0	0	0	0	NaN	NaN	10	NaN	NaN	NaN	NaN	NaN	NaN	0	0	0	0	0	0	0	3	49387819	49390137	5.28046	7.20913	3.31747	3.32158	2.49893	2.82478	2.49674	NaN	NaN	0.6	NaN	NaN	NaN	NaN
3	49506269	'C'	'CA'	1	0	0	11	8	5	0	0	0	0	11	10	6	NaN	NaN	NaN	NaN	0.319828	0.484382	1	1	0	0	0	0	0	3	49505874	49509836	8.51755	10.5132	9.36595	9.15535	9.01037	9.43159	8.13348	1	0.8	0.833333	NaN	NaN	NaN	NaN
3	49507964	'TG'	'T'	1	0	0	0	0	13	0	0	0	0	NaN	NaN	53	NaN	NaN	NaN	NaN	0.11938	0.798775	0	0	1	0	0	0	0	3	49505874	49509836	8.51755	10.5132	9.36595	9.15535	9.01037	9.43159	8.13348	NaN	NaN	0.245283	NaN	NaN	NaN	NaN
3	49711234	'C'	'CCTCACG'	1	0	0	11	11	13	9	9	11	0	22	22	31	21	26	21	NaN	0.646726	0.116459	1	1	1	1	1	1	0	3	49710353	49714159	6.06566	7.35108	5.84591	4.92572	5.33864	5.59586	4.14529	0.5	0.5	0.419355	0.428571	0.346154	0.52381	NaN
3	49823861	'G'	'GC'	1	0	1	10	0	12	7	0	0	8	46	NaN	43	31	NaN	NaN	32	-0.315099	0.491227	1	0	1	1	0	0	1	3	49822285	49825236	4.66863	5.06854	4.74683	3.923	4.3569	4.30759	3.99448	0.217391	NaN	0.27907	0.225806	NaN	NaN	0.25
3	49824010	'C'	'CA'	1	0	0	0	0	6	0	0	0	0	NaN	NaN	11	NaN	NaN	NaN	NaN	0.32842	0.472032	0	0	1	0	0	0	0	3	49822285	49825236	4.66863	5.06854	4.74683	3.923	4.3569	4.30759	3.99448	NaN	NaN	0.545455	NaN	NaN	NaN	NaN
3	52090317	'A'	'AGCCGCC'	1	0	0	0	7	0	0	6	0	0	NaN	21	NaN	NaN	13	NaN	NaN	0.601493	0.153082	0	1	0	0	1	0	0	3	52088833	52092251	5.66076	7.41123	4.661	4.6923	4.96289	5.20047	4.45049	NaN	0.333333	NaN	NaN	0.461538	NaN	NaN
3	52446217	'GA'	'G'	1	46	1	0	0	0	0	6	0	0	NaN	NaN	NaN	NaN	12	NaN	NaN	-0.0496709	0.91578	0	0	0	0	1	0	0	3	52438797	52447780	4.30092	5.01674	3.64494	4.16276	4.14169	4.68126	3.46993	NaN	NaN	NaN	NaN	0.5	NaN	NaN
3	53033882	'CT'	'C'	1	0	1	0	0	8	6	0	0	0	NaN	NaN	11	9	NaN	NaN	NaN	0.128104	0.784304	0	0	1	0	0	0	0	3	53032793	53034204	4.9046	6.47669	4.26324	3.14145	2.70163	2.57305	2.82536	NaN	NaN	0.727273	0.666667	NaN	NaN	NaN
3	53196286	'CG'	'C'	1	0	1	0	0	8	0	0	0	5	NaN	NaN	13	NaN	NaN	NaN	7	-0.426048	0.340534	0	0	1	0	0	0	0	3	53178104	53206529	2.96223	2.42439	2.27232	2.33319	2.56369	2.61334	2.3461	NaN	NaN	0.615385	NaN	NaN	NaN	0.714286
3	53511955	'AAC'	'A'	1	54	0	0	0	0	0	6	0	0	NaN	NaN	NaN	NaN	18	NaN	NaN	NaN	NaN	0	0	0	0	0	0	0	3	53511203	53514806	4.74663	4.14432	3.68016	3.81762	4.13552	4.61276	3.23265	NaN	NaN	NaN	NaN	0.333333	NaN	NaN
3	53511956	'AC'	'A'	1	49	0	12	14	13	6	10	10	10	12	16	13	6	12	10	10	0.196166	0.673348	1	1	1	0	1	1	1	3	53511203	53514806	4.74663	4.14432	3.68016	3.81762	4.13552	4.61276	3.23265	1	0.875	1	1	0.833333	1	1
3	57026045	'C'	'CCT'	1	50	0	0	0	0	0	19	0	13	NaN	NaN	NaN	NaN	23	NaN	15	0.154091	0.741502	0	0	0	0	1	0	1	3	57022992	57030734	4.25281	4.37913	4.1388	5.46112	5.74775	5.92564	4.40451	NaN	NaN	NaN	NaN	0.826087	NaN	0.866667
3	57049038	'CT'	'C'	1	0	1	0	0	0	0	0	6	0	NaN	NaN	NaN	NaN	NaN	11	NaN	0.0833076	0.859063	0	0	0	0	0	1	0	3	57047896	57052716	2.92054	3.0927	1.60613	3.0798	2.37813	2.69472	2.39464	NaN	NaN	NaN	NaN	NaN	0.545455	NaN
3	57094328	'TC'	'T'	1	55	0	6	0	0	0	0	0	0	16	NaN	NaN	NaN	NaN	NaN	NaN	NaN	NaN	0	0	0	0	0	0	0	3	57092917	57104886	4.33532	4.19653	3.30327	4.63546	3.9479	3.8584	3.41837	0.375	NaN	NaN	NaN	NaN	NaN	NaN
3	57102196	'T'	'TAC'	1	38	0	6	10	7	10	13	12	7	10	14	10	16	18	17	10	NaN	NaN	1	1	1	1	1	1	1	3	57092917	57104886	4.33532	4.19653	3.30327	4.63546	3.9479	3.8584	3.41837	0.6	0.714286	0.7	0.625	0.722222	0.705882	0.7
3	57435977	'TA'	'T'	1	0	1	0	0	0	0	15	0	0	NaN	NaN	NaN	NaN	34	NaN	NaN	0.390398	0.386569	0	0	0	0	1	0	0	3	57434818	57438597	5.72679	5.0813	5.42511	7.8981	7.58263	7.39794	6.89278	NaN	NaN	NaN	NaN	0.441176	NaN	NaN
3	57964349	'GTCCA'	'G'	1	48	0	0	0	8	0	0	0	0	NaN	NaN	20	NaN	NaN	NaN	NaN	0.341528	0.453418	0	0	1	0	0	0	0	3	57952028	57966406	3.22147	5.17368	4.99768	5.49549	3.94755	3.24452	3.79341	NaN	NaN	0.4	NaN	NaN	NaN	NaN
3	57964833	'TA'	'T'	1	34	1	0	0	0	7	0	0	0	NaN	NaN	NaN	26	NaN	NaN	NaN	0.574428	0.177398	0	0	0	1	0	0	0	3	57952028	57966406	3.22147	5.17368	4.99768	5.49549	3.94755	3.24452	3.79341	NaN	NaN	NaN	0.269231	NaN	NaN	NaN
3	58163307	'GAA'	'G'	1	0	1	0	0	14	0	0	0	0	NaN	NaN	30	NaN	NaN	NaN	NaN	0.124303	0.790603	0	0	1	0	0	0	0	3	58157557	58166385	7.00488	8.35468	7.04159	6.80502	6.73832	6.17564	5.38624	NaN	NaN	0.466667	NaN	NaN	NaN	NaN
3	58691624	'CTT'	'C'	1	0	1	0	0	0	7	8	0	0	NaN	NaN	NaN	10	12	NaN	NaN	0.300127	0.513123	0	0	0	1	1	0	0	3	58689055	58692189	3.08678	1.41258	1.45804	2.32993	4.08928	4.34587	2.08336	NaN	NaN	NaN	0.7	0.666667	NaN	NaN
3	61546647	'GA'	'G'	1	0	1	9	15	10	17	13	9	0	11	20	10	20	19	14	NaN	0.584253	0.168366	1	1	1	1	1	1	0	3	61545415	61550228	3.22012	3.96267	4.03674	3.26636	3.65032	3.49337	3.00682	0.818182	0.75	1	0.85	0.684211	0.642857	NaN
3	71101321	'GA'	'G'	1	0	1	0	0	0	8	5	0	5	NaN	NaN	NaN	11	8	NaN	8	0.406022	0.366097	0	0	0	1	0	0	0	3	71093528	71103437	2.84155	2.91916	2.68935	4.2053	4.26373	4.35771	3.42001	NaN	NaN	NaN	0.727273	0.625	NaN	0.625
3	71105972	'TA'	'T'	1	0	1	0	0	0	0	6	0	0	NaN	NaN	NaN	NaN	10	NaN	NaN	0.210182	0.651013	0	0	0	0	1	0	0	3	71103959	71118150	4.02981	4.32236	3.19265	4.6003	4.39321	4.64484	3.87822	NaN	NaN	NaN	NaN	0.6	NaN	NaN
3	71632761	'C'	'CG'	1	0	0	7	10	17	7	8	0	0	30	32	36	19	28	NaN	NaN	0.686814	0.0882908	1	1	1	1	1	0	0	3	71624685	71635680	5.50555	5.48572	4.66122	4.03877	3.99049	3.79467	3.25562	0.233333	0.3125	0.472222	0.368421	0.285714	NaN	NaN
3	75467229	'AG'	'A'	1	94	0	11	16	10	21	24	19	9	12	24	12	22	26	19	12	NaN	NaN	0	0	0	0	0	0	0	3	75466742	75468270	2.00969	2.41643	2.49943	1.85876	2.0041	1.81812	1.98573	0.916667	0.666667	0.833333	0.954545	0.923077	1	0.75
3	75687880	'C'	'CG'	1	93	0	14	21	14	14	19	9	14	16	21	14	16	20	10	14	NaN	NaN	0	0	0	0	0	0	0	3	75687812	75688394	2.20268	2.83162	2.39926	2.41466	2.75316	2.31332	2.96727	0.875	1	1	0.875	0.95	0.9	1
3	75690783	'G'	'GC'	1	93	0	12	11	15	12	12	10	0	13	13	15	14	14	11	NaN	NaN	NaN	0	0	0	0	0	0	0	3	75689815	75693097	5.38536	6.06604	4.87691	5.15367	5.42881	5.49974	5.54892	0.923077	0.846154	1	0.857143	0.857143	0.909091	NaN
3	75691142	'A'	'AG'	1	97	0	12	11	0	11	8	7	0	23	22	NaN	22	26	15	NaN	NaN	NaN	0	0	0	0	0	0	0	3	75689815	75693097	5.38536	6.06604	4.87691	5.15367	5.42881	5.49974	5.54892	0.521739	0.5	NaN	0.5	0.307692	0.466667	NaN
3	75691146	'G'	'GC'	1	97	0	11	12	10	13	20	9	7	11	12	10	13	20	9	7	NaN	NaN	0	0	0	0	0	0	0	3	75689815	75693097	5.38536	6.06604	4.87691	5.15367	5.42881	5.49974	5.54892	1	1	1	1	1	1	1
3	75691267	'A'	'AG'	1	97	0	24	28	17	21	25	19	16	26	28	17	21	26	19	19	NaN	NaN	0	0	0	0	0	0	0	3	75689815	75693097	5.38536	6.06604	4.87691	5.15367	5.42881	5.49974	5.54892	0.923077	1	1	1	0.961538	1	0.842105
3	75691353	'T'	'TGCTG'	1	93	0	9	11	7	0	13	9	7	10	11	8	NaN	14	9	7	NaN	NaN	0	0	0	0	0	0	0	3	75689815	75693097	5.38536	6.06604	4.87691	5.15367	5.42881	5.49974	5.54892	0.9	1	0.875	NaN	0.928571	1	1
3	75691589	'G'	'GA'	1	95	0	26	26	15	15	22	19	12	26	26	15	15	22	19	13	NaN	NaN	0	0	0	0	0	0	0	3	75689815	75693097	5.38536	6.06604	4.87691	5.15367	5.42881	5.49974	5.54892	1	1	1	1	1	1	0.923077
3	75691751	'GA'	'G'	1	96	0	17	11	12	10	15	9	0	18	11	13	10	15	10	NaN	NaN	NaN	0	0	0	0	0	0	0	3	75689815	75693097	5.38536	6.06604	4.87691	5.15367	5.42881	5.49974	5.54892	0.944444	1	0.923077	1	1	0.9	NaN
3	75691887	'C'	'CTTT'	1	94	0	10	0	0	6	6	0	0	12	NaN	NaN	7	8	NaN	NaN	NaN	NaN	0	0	0	0	0	0	0	3	75689815	75693097	5.38536	6.06604	4.87691	5.15367	5.42881	5.49974	5.54892	0.833333	NaN	NaN	0.857143	0.75	NaN	NaN
3	88108443	'T'	'TG'	1	0	0	0	0	9	0	0	0	0	NaN	NaN	36	NaN	NaN	NaN	NaN	-0.350575	0.440734	0	0	1	0	0	0	0	3	88106857	88110007	6.57159	7.30144	5.76293	5.85004	5.90762	6.62983	5.68054	NaN	NaN	0.25	NaN	NaN	NaN	NaN
3	88199185	'T'	'TC'	1	0	1	33	41	32	31	42	26	22	38	43	33	34	48	32	23	NaN	NaN	1	1	1	1	1	1	1	3	88197925	88201895	3.82864	4.42117	3.57278	3.61195	3.53284	3.83296	3.44954	0.868421	0.953488	0.969697	0.911765	0.875	0.8125	0.956522
3	98621041	'C'	'CT'	1	0	1	0	6	0	0	0	0	0	NaN	21	NaN	NaN	NaN	NaN	NaN	0.521043	0.230459	0	1	0	0	0	0	0	3	98618676	98621590	10.7302	10.5714	7.86614	9.68596	8.13076	9.02669	8.21147	NaN	0.285714	NaN	NaN	NaN	NaN	NaN
3	98621041	'CT'	'C'	1	0	1	0	0	0	8	0	0	0	NaN	NaN	NaN	18	NaN	NaN	NaN	0.190737	0.682053	0	0	0	1	0	0	0	3	98618676	98621590	10.7302	10.5714	7.86614	9.68596	8.13076	9.02669	8.21147	NaN	NaN	NaN	0.444444	NaN	NaN	NaN
3	101405820	'CT'	'C'	1	42	1	0	0	9	0	0	12	0	NaN	NaN	27	NaN	NaN	27	NaN	-0.31272	0.494683	0	0	1	0	0	1	0	3	101402634	101406963	6.09033	5.85196	4.56295	3.92591	4.6216	4.15718	4.09304	NaN	NaN	0.333333	NaN	NaN	0.444444	NaN
3	105084349	'A'	'AGT'	1	41	0	10	0	0	0	0	0	0	13	NaN	NaN	NaN	NaN	NaN	NaN	0.65891	0.107468	1	0	0	0	0	0	0	3	105083495	105090933	11.9728	11.6101	7.80667	8.16225	8.66431	9.17215	7.51745	0.769231	NaN	NaN	NaN	NaN	NaN	NaN
3	105587525	'GC'	'G'	1	0	1	0	0	18	0	11	9	7	NaN	NaN	51	NaN	47	39	33	-0.597568	0.156498	0	0	1	0	1	1	1	3	105586232	105590290	9.35562	8.38596	4.95375	4.80314	5.81349	6.17744	5.04474	NaN	NaN	0.352941	NaN	0.234043	0.230769	0.212121
3	107647001	'CA'	'C'	1	0	1	19	23	24	10	16	9	5	20	29	26	11	18	11	5	0.553484	0.197421	1	1	1	1	1	1	0	3	107646068	107647359	5.07615	5.17178	5.16186	3.0015	3.7754	2.70552	2.32266	0.95	0.793103	0.923077	0.909091	0.888889	0.818182	1
3	107663757	'GA'	'G'	1	0	1	0	10	0	0	0	0	0	NaN	15	NaN	NaN	NaN	NaN	NaN	0.799145	0.031064	0	1	0	0	0	0	0	3	107660495	107664013	4.49636	6.30706	2.27137	0.822726	1.17288	1.22797	1.10358	NaN	0.666667	NaN	NaN	NaN	NaN	NaN
3	107712517	'CT'	'C'	1	50	1	0	0	6	8	8	8	0	NaN	NaN	12	15	22	16	NaN	-0.626298	0.132369	0	0	1	1	1	1	0	3	107710709	107713626	7.46568	6.54644	5.73518	4.80614	5.60067	5.48024	5.3114	NaN	NaN	0.5	0.533333	0.363636	0.5	NaN
3	107851334	'GCACACACA'	'G'	1	36	0	9	9	0	0	0	0	0	21	32	NaN	NaN	NaN	NaN	NaN	0.99333	6.95394e-06	1	1	0	0	0	0	0	3	107850407	107852418	5.73286	6.82442	0.583482	0.594063	0.538747	0.738712	0.57905	0.428571	0.28125	NaN	NaN	NaN	NaN	NaN
3	107940569	'A'	'AG'	1	0	0	6	10	0	0	0	0	0	6	10	NaN	NaN	NaN	NaN	NaN	0.631347	0.12834	0	1	0	0	0	0	0	3	107939457	107944401	3.26466	3.2854	1.63658	0.794957	1.13395	1.17999	1.00666	1	1	NaN	NaN	NaN	NaN	NaN
3	108064968	'C'	'CAT'	1	0	0	13	8	0	0	0	0	0	14	9	NaN	NaN	NaN	NaN	NaN	0.685441	0.0891882	1	0	0	0	0	0	0	3	108063440	108065360	1.77865	1.65052	0.3	0.3	0.3	0.3	0.3	0.928571	0.888889	NaN	NaN	NaN	NaN	NaN
3	108852362	'G'	'GTTTTTC'	1	0	1	8	0	9	6	0	9	0	10	NaN	10	9	NaN	9	NaN	0.317888	0.487185	1	0	1	0	0	0	0	3	108849640	108854237	4.52843	3.51624	1.96651	2.55907	2.74281	2.48421	1.92723	0.8	NaN	0.9	0.666667	NaN	1	NaN
3	111805438	'G'	'GT'	1	0	0	86	63	58	54	71	62	42	87	65	62	55	73	67	45	NaN	NaN	1	1	1	1	1	1	1	3	111802444	111812735	7.33931	6.71133	4.76407	4.51892	4.68068	4.59711	3.99628	0.988506	0.969231	0.935484	0.981818	0.972603	0.925373	0.933333
3	112021000	'GC'	'G'	1	92	0	6	8	8	8	10	7	7	6	9	9	9	11	8	7	NaN	NaN	0	0	0	0	0	0	0	3	112020893	112022844	0.587383	0.604081	0.486252	0.462644	0.662096	0.705017	0.68728	1	0.888889	0.888889	0.888889	0.909091	0.875	1
3	112022459	'G'	'GA'	1	83	0	9	8	8	9	9	10	0	12	8	9	9	9	11	NaN	NaN	NaN	0	0	0	0	0	0	0	3	112020893	112022844	0.587383	0.604081	0.486252	0.462644	0.662096	0.705017	0.68728	0.75	1	0.888889	1	1	0.909091	NaN
3	112022494	'GAA'	'G'	1	71	0	10	7	8	7	10	6	0	15	8	10	8	12	9	NaN	NaN	NaN	0	0	0	0	0	0	0	3	112020893	112022844	0.587383	0.604081	0.486252	0.462644	0.662096	0.705017	0.68728	0.666667	0.875	0.8	0.875	0.833333	0.666667	NaN
3	112738282	'T'	'TC'	1	0	1	0	0	0	0	0	0	6	NaN	NaN	NaN	NaN	NaN	NaN	12	-0.27342	0.552982	0	0	0	0	0	0	1	3	112736505	112739499	7.38859	7.01682	6.00472	4.88656	6.01348	6.00103	5.611	NaN	NaN	NaN	NaN	NaN	NaN	0.5
3	116163634	'GAC'	'G'	1	37	0	7	9	5	0	0	0	0	10	10	6	NaN	NaN	NaN	NaN	0.415457	0.353957	1	1	0	0	0	0	0	3	116157411	116164806	4.90192	3.27369	2.62073	3.74572	3.85002	4.02661	3.0025	0.7	0.9	0.833333	NaN	NaN	NaN	NaN
3	118958844	'TA'	'T'	1	0	1	12	13	0	6	8	7	0	18	16	NaN	10	13	11	NaN	0.515283	0.236578	1	1	0	1	1	1	0	3	118957539	118960957	8.10213	8.02436	5.93218	4.90983	6.40786	6.2792	4.72929	0.666667	0.8125	NaN	0.6	0.615385	0.636364	NaN
3	119216948	'C'	'CT'	1	49	1	18	16	0	0	0	0	0	28	25	NaN	NaN	NaN	NaN	NaN	0.929769	0.00241677	1	1	0	0	0	0	0	3	119216147	119219097	7.16462	7.34343	5.62872	4.46437	5.43915	5.17646	4.58205	0.642857	0.64	NaN	NaN	NaN	NaN	NaN
3	119217939	'CT'	'C'	1	0	1	12	13	0	0	0	0	0	21	22	NaN	NaN	NaN	NaN	NaN	0.929769	0.00241677	1	1	0	0	0	0	0	3	119216147	119219097	7.16462	7.34343	5.62872	4.46437	5.43915	5.17646	4.58205	0.571429	0.590909	NaN	NaN	NaN	NaN	NaN
3	119812729	'GA'	'G'	1	0	0	0	0	7	0	0	0	7	NaN	NaN	18	NaN	NaN	NaN	10	-0.58665	0.166199	0	0	1	0	0	0	1	3	119810333	119818933	8.27035	8.32328	6.91171	6.80321	6.99692	7.82738	6.6414	NaN	NaN	0.388889	NaN	NaN	NaN	0.7
3	119812964	'G'	'GGCGGCA'	1	0	0	0	0	0	16	0	0	0	NaN	NaN	NaN	69	NaN	NaN	NaN	-0.362394	0.42437	0	0	0	1	0	0	0	3	119810333	119818933	8.27035	8.32328	6.91171	6.80321	6.99692	7.82738	6.6414	NaN	NaN	NaN	0.231884	NaN	NaN	NaN
3	120056693	'CT'	'C'	1	49	1	0	0	6	0	8	0	0	NaN	NaN	15	NaN	20	NaN	NaN	0.229963	0.619843	0	0	1	0	1	0	0	3	120056279	120059141	2.37084	1.40034	1.81468	1.73488	2.15516	2.13423	1.3811	NaN	NaN	0.4	NaN	0.4	NaN	NaN
3	122085048	'A'	'AT'	1	39	0	0	7	0	0	0	0	0	NaN	11	NaN	NaN	NaN	NaN	NaN	0.4274	0.338836	0	1	0	0	0	0	0	3	122079308	122087643	4.75629	4.25622	2.55892	3.50177	3.23583	3.42727	2.88416	NaN	0.636364	NaN	NaN	NaN	NaN	NaN
3	122451267	'TA'	'T'	1	0	1	0	0	0	0	6	0	0	NaN	NaN	NaN	NaN	11	NaN	NaN	0.115185	0.805751	0	0	0	0	1	0	0	3	122450300	122452795	7.9378	7.19132	5.2838	5.73578	6.54758	5.97673	5.34659	NaN	NaN	NaN	NaN	0.545455	NaN	NaN
3	124311156	'CAA'	'C'	1	66	1	7	0	0	0	0	0	0	15	NaN	NaN	NaN	NaN	NaN	NaN	NaN	NaN	0	0	0	0	0	0	0	3	124300791	124315432	7.40785	6.15631	5.06827	4.87796	5.67759	5.44762	4.56918	0.466667	NaN	NaN	NaN	NaN	NaN	NaN
3	124326161	'A'	'ACAT'	1	0	0	12	8	9	5	6	8	0	12	8	9	5	7	8	NaN	0.814329	0.0257449	1	0	0	0	0	0	0	3	124323739	124344852	6.30468	5.21617	3.81283	3.85071	4.49408	4.62902	3.70535	1	1	1	1	0.857143	1	NaN
3	124332047	'TA'	'T'	1	0	1	14	12	8	14	13	11	9	15	14	9	14	13	13	10	0.357651	0.430909	1	1	0	1	1	1	1	3	124323739	124344852	6.30468	5.21617	3.81283	3.85071	4.49408	4.62902	3.70535	0.933333	0.857143	0.888889	1	1	0.846154	0.9
3	124347729	'GC'	'G'	1	42	0	13	9	8	0	8	0	0	19	19	18	NaN	9	NaN	NaN	0.767452	0.0439916	1	1	1	0	0	0	0	3	124345018	124361676	7.31207	6.81086	4.57757	4.01153	4.61854	4.55179	3.8104	0.684211	0.473684	0.444444	NaN	0.888889	NaN	NaN
3	124349227	'G'	'GTGTT'	1	0	0	8	0	0	0	0	0	0	20	NaN	NaN	NaN	NaN	NaN	NaN	0.705715	0.0764247	1	0	0	0	0	0	0	3	124345018	124361676	7.31207	6.81086	4.57757	4.01153	4.61854	4.55179	3.8104	0.4	NaN	NaN	NaN	NaN	NaN	NaN
3	124349227	'GTGTT'	'G'	1	46	0	0	8	6	0	0	0	0	NaN	24	10	NaN	NaN	NaN	NaN	0.294057	0.522093	0	1	1	0	0	0	0	3	124345018	124361676	7.31207	6.81086	4.57757	4.01153	4.61854	4.55179	3.8104	NaN	0.333333	0.6	NaN	NaN	NaN	NaN
3	125315119	'TG'	'T'	1	0	1	9	9	0	0	0	0	0	12	11	NaN	NaN	NaN	NaN	NaN	0.914065	0.00396809	1	1	0	0	0	0	0	3	125311971	125316189	7.66918	8.04309	6.2815	5.04279	5.19281	5.16684	4.35971	0.75	0.818182	NaN	NaN	NaN	NaN	NaN
3	125352291	'TTTCC'	'T'	1	0	0	10	0	6	0	5	0	0	16	NaN	10	NaN	5	NaN	NaN	0.440368	0.322736	1	0	1	0	0	0	0	3	125350431	125353502	1.80645	2.08128	1.14645	0.622529	0.597132	0.663009	0.54014	0.625	NaN	0.6	NaN	1	NaN	NaN
3	128839911	'GCC'	'G'	1	0	1	8	13	0	0	0	0	0	13	19	NaN	NaN	NaN	NaN	NaN	0.931611	0.00226374	1	1	0	0	0	0	0	3	128834712	128842980	8.23357	7.58637	5.73022	4.81822	5.48044	6.01138	4.78611	0.615385	0.684211	NaN	NaN	NaN	NaN	NaN
3	128968816	'AC'	'A'	1	0	1	0	0	0	0	7	0	0	NaN	NaN	NaN	NaN	11	NaN	NaN	0.115975	0.804436	0	0	0	0	1	0	0	3	128967395	128969820	9.64141	9.52666	8.17499	6.95234	8.51515	7.15892	7.66919	NaN	NaN	NaN	NaN	0.636364	NaN	NaN
3	129107300	'TGAGAGAGA'	'T'	1	42	0	0	0	0	0	6	0	0	NaN	NaN	NaN	NaN	12	NaN	NaN	0.684834	0.0895864	0	0	0	0	1	0	0	3	129106590	129109203	3.09671	3.05743	2.83797	3.43447	3.79586	2.91664	3.55206	NaN	NaN	NaN	NaN	0.5	NaN	NaN
3	129314764	'G'	'GCACACA'	1	0	0	0	0	0	0	0	8	0	NaN	NaN	NaN	NaN	NaN	18	NaN	0.445098	0.316947	0	0	0	0	0	1	0	3	129310730	129317145	9.69654	10.6432	11.9284	9.21115	14.172	13.1699	8.74358	NaN	NaN	NaN	NaN	NaN	0.444444	NaN
3	129314764	'G'	'GCACACACA'	1	0	0	0	6	8	0	8	0	0	NaN	15	19	NaN	18	NaN	NaN	0.527494	0.223697	0	1	1	0	1	0	0	3	129310730	129317145	9.69654	10.6432	11.9284	9.21115	14.172	13.1699	8.74358	NaN	0.4	0.421053	NaN	0.444444	NaN	NaN
3	130466768	'AT'	'A'	1	87	1	10	9	0	0	9	0	0	19	15	NaN	NaN	12	NaN	NaN	NaN	NaN	0	0	0	0	0	0	0	3	130464546	130467421	4.9116	3.89958	3.04843	2.42893	2.98619	2.37341	2.62697	0.526316	0.6	NaN	NaN	0.75	NaN	NaN
3	132023308	'G'	'GA'	1	88	1	13	9	0	0	0	0	0	24	13	NaN	NaN	NaN	NaN	NaN	NaN	NaN	0	0	0	0	0	0	0	3	132019075	132024100	11.2148	10.9591	8.77658	5.9665	7.23325	6.97132	6.70827	0.541667	0.692308	NaN	NaN	NaN	NaN	NaN
3	132035969	'CA'	'C'	1	67	1	16	15	0	0	0	7	6	33	26	NaN	NaN	NaN	13	11	NaN	NaN	0	0	0	0	0	0	0	3	132035127	132038141	5.78039	4.97132	2.49366	1.8148	3.02828	3.00343	2.23654	0.484848	0.576923	NaN	NaN	NaN	0.538462	0.545455
3	132136061	'C'	'CGCGCG'	1	0	0	0	0	0	7	0	0	0	NaN	NaN	NaN	22	NaN	NaN	NaN	-0.370564	0.413198	0	0	0	1	0	0	0	3	132134734	132138371	9.77643	10.0335	7.68976	6.38842	7.06496	6.93014	6.12346	NaN	NaN	NaN	0.318182	NaN	NaN	NaN
3	133260607	'AT'	'A'	1	40	1	0	0	6	0	0	0	0	NaN	NaN	11	NaN	NaN	NaN	NaN	-0.16875	0.717583	0	0	1	0	0	0	0	3	133259034	133262079	6.0227	5.79819	3.0751	2.66833	3.02483	2.70178	2.38763	NaN	NaN	0.545455	NaN	NaN	NaN	NaN
3	135916125	'CT'	'C'	1	0	1	0	0	10	0	9	0	7	NaN	NaN	23	NaN	30	NaN	13	-0.711106	0.073207	0	0	1	0	1	0	1	3	135910536	135917691	10.8729	10.6521	9.34405	9.06036	9.307	10.6041	8.68305	NaN	NaN	0.434783	NaN	0.3	NaN	0.538462
3	138328374	'A'	'AAC'	1	0	0	0	0	0	14	0	0	0	NaN	NaN	NaN	15	NaN	NaN	NaN	-0.66636	0.102155	0	0	0	1	0	0	0	3	138326835	138328981	10.6166	10.3497	10.2611	8.75889	9.01001	9.69168	10.0635	NaN	NaN	NaN	0.933333	NaN	NaN	NaN
3	138551908	'AT'	'A'	1	40	1	0	0	0	0	0	6	0	NaN	NaN	NaN	NaN	NaN	18	NaN	-0.125249	0.789035	0	0	0	0	0	1	0	3	138550331	138556017	11.7016	12.7632	10.5411	10.0977	9.88202	10.4975	10.0941	NaN	NaN	NaN	NaN	NaN	0.333333	NaN
3	138580600	'A'	'AT'	1	0	1	0	0	0	0	8	0	0	NaN	NaN	NaN	NaN	24	NaN	NaN	-0.254979	0.581067	0	0	0	0	1	0	0	3	138579454	138584915	14.4298	14.0757	9.8229	10.2996	9.89219	10.3	9.17193	NaN	NaN	NaN	NaN	0.333333	NaN	NaN
3	138580600	'A'	'ATT'	1	0	1	16	13	8	0	0	0	0	33	28	20	NaN	NaN	NaN	NaN	0.707489	0.0753577	1	1	1	0	0	0	0	3	138579454	138584915	14.4298	14.0757	9.8229	10.2996	9.89219	10.3	9.17193	0.484848	0.464286	0.4	NaN	NaN	NaN	NaN
3	139046844	'CGT'	'C'	1	0	0	16	9	0	6	0	0	0	21	18	NaN	8	NaN	NaN	NaN	0.900872	0.00562962	1	1	0	0	0	0	0	3	139044280	139048278	2.66645	3.33526	2.03621	1.14242	1.46475	1.09435	1.07706	0.761905	0.5	NaN	0.75	NaN	NaN	NaN
3	139483641	'GCA'	'G'	1	31	0	24	6	6	6	6	0	0	30	8	6	8	8	NaN	NaN	0.967962	0.000346846	1	0	0	0	0	0	0	3	139482028	139484561	6.18081	2.33703	1.34057	1.55133	2.00721	2.48736	1.61615	0.8	0.75	1	0.75	0.75	NaN	NaN
3	141087837	'C'	'CA'	1	0	1	12	14	0	15	0	8	0	28	29	NaN	32	NaN	20	NaN	0.640185	0.12144	1	1	0	1	0	1	0	3	141084015	141089778	11.4936	13.7656	11.2496	10.6862	9.439	11.3218	9.5305	0.428571	0.482759	NaN	0.46875	NaN	0.4	NaN
3	141457106	'C'	'CGGG'	1	0	0	0	0	0	0	6	0	0	NaN	NaN	NaN	NaN	11	NaN	NaN	-0.343921	0.45005	0	0	0	0	1	0	0	3	141455949	141461071	5.16998	6.20951	5.58262	4.4744	4.63456	4.81922	4.86531	NaN	NaN	NaN	NaN	0.545455	NaN	NaN
3	141516372	'GT'	'G'	1	0	1	10	15	10	14	20	13	7	10	15	11	15	21	13	9	-0.691738	0.0851123	1	1	1	1	1	1	0	3	141516096	141517005	0.629984	1.09422	0.686208	0.934021	1.00791	1.05861	1.35786	1	1	0.909091	0.933333	0.952381	1	0.777778
3	142338964	'CT'	'C'	1	48	1	0	0	13	0	10	0	0	NaN	NaN	21	NaN	17	NaN	NaN	-0.236228	0.610062	0	0	1	0	1	0	0	3	142330261	142344940	4.7425	5.89405	3.49317	2.80087	2.86837	2.96613	2.51797	NaN	NaN	0.619048	NaN	0.588235	NaN	NaN
3	142383813	'CT'	'C'	1	0	1	0	0	0	0	6	0	0	NaN	NaN	NaN	NaN	14	NaN	NaN	-0.0833309	0.859024	0	0	0	0	1	0	0	3	142377552	142387436	3.68388	4.01074	2.69363	2.25979	2.71612	2.81782	1.83576	NaN	NaN	NaN	NaN	0.428571	NaN	NaN
3	142569654	'A'	'ACT'	1	0	0	10	8	0	0	0	0	0	10	9	NaN	NaN	NaN	NaN	NaN	0.695	0.0830402	1	0	0	0	0	0	0	3	142568885	142570386	1.95421	1.76203	0.432375	0.72504	0.333082	0.513094	0.634635	1	0.888889	NaN	NaN	NaN	NaN	NaN
3	148322466	'C'	'CA'	1	64	1	0	6	0	0	0	0	0	NaN	13	NaN	NaN	NaN	NaN	NaN	NaN	NaN	0	0	0	0	0	0	0	3	148317067	148323052	7.93751	8.57552	6.48025	6.42066	6.97167	7.2511	5.37883	NaN	0.461538	NaN	NaN	NaN	NaN	NaN
3	149016213	'CA'	'C'	1	58	1	6	0	0	0	0	0	0	19	NaN	NaN	NaN	NaN	NaN	NaN	NaN	NaN	0	0	0	0	0	0	0	3	149013030	149021432	4.17258	4.58089	1.45653	2.14943	2.09619	1.98166	1.72678	0.315789	NaN	NaN	NaN	NaN	NaN	NaN
3	149034236	'TTG'	'T'	1	0	0	13	11	0	0	0	0	0	15	12	NaN	NaN	NaN	NaN	NaN	0.973162	0.00022338	1	1	0	0	0	0	0	3	149032307	149035284	4.67407	6.31775	0.679388	1.11489	1.26696	0.914997	1.22108	0.866667	0.916667	NaN	NaN	NaN	NaN	NaN
3	149096292	'A'	'AGAAG'	1	73	0	0	0	0	0	0	7	0	NaN	NaN	NaN	NaN	NaN	30	NaN	NaN	NaN	0	0	0	0	0	0	0	3	149082143	149113236	8.55633	9.30959	6.83693	8.37054	8.33305	8.5783	7.59477	NaN	NaN	NaN	NaN	NaN	0.233333	NaN
3	149104658	'CGT'	'C'	1	46	0	38	42	31	30	45	33	30	54	59	59	55	72	63	47	NaN	NaN	1	1	1	1	1	1	1	3	149082143	149113236	8.55633	9.30959	6.83693	8.37054	8.33305	8.5783	7.59477	0.703704	0.711864	0.525424	0.545455	0.625	0.52381	0.638298
3	149109327	'CA'	'C'	1	0	1	6	0	0	0	0	0	0	19	NaN	NaN	NaN	NaN	NaN	NaN	0.184013	0.692871	1	0	0	0	0	0	0	3	149082143	149113236	8.55633	9.30959	6.83693	8.37054	8.33305	8.5783	7.59477	0.315789	NaN	NaN	NaN	NaN	NaN	NaN
3	149197153	'C'	'CT'	1	0	1	0	8	0	0	0	0	0	NaN	10	NaN	NaN	NaN	NaN	NaN	0.790197	0.0344619	0	1	0	0	0	0	0	3	149196511	149200767	3.38827	4.20417	1.6253	2.04029	2.47774	2.05604	2.41334	NaN	0.8	NaN	NaN	NaN	NaN	NaN
3	149273271	'GA'	'G'	1	0	1	0	0	0	0	6	0	0	NaN	NaN	NaN	NaN	14	NaN	NaN	0.604608	0.150398	0	0	0	0	1	0	0	3	149270629	149275450	4.20394	5.21683	4.28904	4.291	5.80142	5.66802	4.46614	NaN	NaN	NaN	NaN	0.428571	NaN	NaN
3	149300347	'TA'	'T'	1	53	1	0	0	0	0	7	6	0	NaN	NaN	NaN	NaN	20	13	NaN	NaN	NaN	0	0	0	0	0	0	0	3	149288112	149303376	5.48912	6.74619	4.31817	5.17304	5.14681	4.68798	4.3642	NaN	NaN	NaN	NaN	0.35	0.461538	NaN
3	149326681	'GA'	'G'	1	67	1	0	0	0	0	0	8	0	NaN	NaN	NaN	NaN	NaN	17	NaN	NaN	NaN	0	0	0	0	0	0	0	3	149321653	149329835	4.39124	5.79921	3.87963	3.58023	4.3051	4.00261	2.78277	NaN	NaN	NaN	NaN	NaN	0.470588	NaN
3	149328766	'CA'	'C'	1	63	1	0	0	0	0	6	0	0	NaN	NaN	NaN	NaN	15	NaN	NaN	NaN	NaN	0	0	0	0	0	0	0	3	149321653	149329835	4.39124	5.79921	3.87963	3.58023	4.3051	4.00261	2.78277	NaN	NaN	NaN	NaN	0.4	NaN	NaN
3	150067424	'AT'	'A'	1	0	1	0	6	0	0	0	0	0	NaN	10	NaN	NaN	NaN	NaN	NaN	0.791175	0.0340808	0	1	0	0	0	0	0	3	150061653	150068164	3.39464	4.3257	1.48441	2.52478	1.96225	1.77519	1.87582	NaN	0.6	NaN	NaN	NaN	NaN	NaN
3	150421975	'CT'	'C'	1	0	1	0	0	0	7	0	0	0	NaN	NaN	NaN	14	NaN	NaN	NaN	-0.25702	0.577936	0	0	0	1	0	0	0	3	150420136	150422633	4.31456	3.72391	3.27973	2.91344	3.33793	2.9419	2.40263	NaN	NaN	NaN	0.5	NaN	NaN	NaN
3	150421975	'CTT'	'C'	1	0	1	0	0	0	0	9	6	0	NaN	NaN	NaN	NaN	19	14	NaN	-0.147686	0.752006	0	0	0	0	1	1	0	3	150420136	150422633	4.31456	3.72391	3.27973	2.91344	3.33793	2.9419	2.40263	NaN	NaN	NaN	NaN	0.473684	0.428571	NaN
3	150471592	'C'	'CA'	1	49	1	7	0	0	0	0	0	0	10	NaN	NaN	NaN	NaN	NaN	NaN	0.245843	0.595142	1	0	0	0	0	0	0	3	150460937	150482752	4.02477	4.09103	3.86073	3.57218	3.98924	4.14447	3.46636	0.7	NaN	NaN	NaN	NaN	NaN	NaN
3	152017152	'AG'	'A'	1	0	0	0	0	6	0	0	0	0	NaN	NaN	14	NaN	NaN	NaN	NaN	-0.178049	0.702503	0	0	1	0	0	0	0	3	152015211	152018082	3.56108	2.947	2.53954	2.04388	2.66373	3.3734	2.23726	NaN	NaN	0.428571	NaN	NaN	NaN	NaN
3	152858819	'AT'	'A'	1	0	1	0	0	0	0	6	5	0	NaN	NaN	NaN	NaN	10	8	NaN	-0.179037	0.700906	0	0	0	0	1	0	0	3	152853752	152860937	7.27577	7.33675	4.10506	5.76245	5.41875	6.00193	5.27651	NaN	NaN	NaN	NaN	0.6	0.625	NaN
3	152881734	'G'	'GT'	1	0	0	0	0	0	6	0	0	0	NaN	NaN	NaN	12	NaN	NaN	NaN	-0.174145	0.708824	0	0	0	1	0	0	0	3	152875586	152885826	9.7561	10.9743	7.14876	7.73935	7.37251	8.16766	7.11537	NaN	NaN	NaN	0.5	NaN	NaN	NaN
3	155272334	'ACTT'	'A'	1	0	0	13	16	0	21	21	25	6	19	18	NaN	21	27	30	7	0.850881	0.0151943	1	1	0	1	1	1	0	3	155269919	155275711	5.5577	5.76726	3.51408	6.0752	6.12442	6.82751	4.89985	0.684211	0.888889	NaN	1	0.777778	0.833333	0.857143
3	155456576	'CA'	'C'	1	60	1	0	0	0	0	7	0	0	NaN	NaN	NaN	NaN	13	NaN	NaN	NaN	NaN	0	0	0	0	0	0	0	3	155453584	155457934	6.03459	6.6789	2.86463	3.37586	4.24477	4.22568	3.01033	NaN	NaN	NaN	NaN	0.538462	NaN	NaN
3	155461796	'GT'	'G'	1	0	1	0	0	24	8	0	13	0	NaN	NaN	40	18	NaN	32	NaN	-0.58856	0.16448	0	0	1	1	0	1	0	3	155460795	155464606	9.15573	10.0704	5.87756	5.69965	6.97762	6.69323	5.83469	NaN	NaN	0.6	0.444444	NaN	0.40625	NaN
3	156392967	'C'	'CG'	1	0	1	68	58	55	46	63	54	34	74	66	61	50	73	61	38	NaN	NaN	1	1	1	1	1	1	1	3	156390933	156396433	7.39925	8.5218	6.78823	6.39285	7.06718	7.3	6.58469	0.918919	0.878788	0.901639	0.92	0.863014	0.885246	0.894737
3	156542770	'C'	'CTTTTTT'	1	51	1	7	0	0	0	0	0	0	11	NaN	NaN	NaN	NaN	NaN	NaN	NaN	NaN	0	0	0	0	0	0	0	3	156541076	156545836	10.6445	12.3891	10.3458	10.4884	9.94325	11.4177	9.6622	0.636364	NaN	NaN	NaN	NaN	NaN	NaN
3	159482271	'GGCA'	'G'	1	0	0	0	0	9	0	0	0	0	NaN	NaN	24	NaN	NaN	NaN	NaN	0.463023	0.295425	0	0	1	0	0	0	0	3	159480409	159483610	7.77033	8.33903	8.00356	2.99457	3.03371	2.27789	2.31541	NaN	NaN	0.375	NaN	NaN	NaN	NaN
3	160283312	'A'	'AC'	1	0	0	0	8	7	0	0	0	0	NaN	28	26	NaN	NaN	NaN	NaN	0.653589	0.111349	0	1	1	0	0	0	0	3	160280710	160285064	7.82459	9.21191	7.75436	6.8553	7.16544	7.70415	7.89588	NaN	0.285714	0.269231	NaN	NaN	NaN	NaN
3	160283364	'GC'	'G'	1	0	0	0	0	0	6	9	0	0	NaN	NaN	NaN	7	15	NaN	NaN	-0.361049	0.42622	0	0	0	0	1	0	0	3	160280710	160285064	7.82459	9.21191	7.75436	6.8553	7.16544	7.70415	7.89588	NaN	NaN	NaN	0.857143	0.6	NaN	NaN
3	164914736	'C'	'CTT'	1	82	0	0	0	0	0	15	7	0	NaN	NaN	NaN	NaN	16	9	NaN	NaN	NaN	0	0	0	0	0	0	0	3	164914440	164915163	1.61534	1.59249	1.242	1.50416	1.64114	1.06446	1.56042	NaN	NaN	NaN	NaN	0.9375	0.777778	NaN
3	166561001	'T'	'TGGCA'	1	90	0	8	9	11	5	9	7	5	8	9	11	6	12	7	5	NaN	NaN	0	0	0	0	0	0	0	NaN	NaN	NaN	NaN	NaN	NaN	NaN	NaN	NaN	NaN	1	1	1	0.833333	0.75	1	1
3	167452625	'C'	'CT'	1	0	0	0	0	0	0	0	0	7	NaN	NaN	NaN	NaN	NaN	NaN	33	-0.456352	0.303357	0	0	0	0	0	0	1	3	167450356	167454078	8.11808	9.17094	6.52795	6.64922	6.98764	7.68864	6.26813	NaN	NaN	NaN	NaN	NaN	NaN	0.212121
3	168850543	'C'	'CT'	1	59	1	6	0	0	0	0	0	0	10	NaN	NaN	NaN	NaN	NaN	NaN	NaN	NaN	0	0	0	0	0	0	0	3	168848949	168852573	1.3664	1.25055	0.4341	0.351707	0.52329	0.417603	0.409045	0.6	NaN	NaN	NaN	NaN	NaN	NaN
3	168864887	'GT'	'G'	1	0	0	0	0	0	0	6	0	0	NaN	NaN	NaN	NaN	18	NaN	NaN	-0.195261	0.674797	0	0	0	0	1	0	0	3	168862447	168873374	2.78459	3.03568	2.13255	1.56528	1.75301	1.62453	1.36979	NaN	NaN	NaN	NaN	0.333333	NaN	NaN
3	169045427	'C'	'CA'	1	57	1	0	7	0	0	0	0	0	NaN	14	NaN	NaN	NaN	NaN	NaN	NaN	NaN	0	0	0	0	0	0	0	3	169038470	169048314	2.52956	2.65896	1.48675	1.36516	1.78705	1.90388	1.17263	NaN	0.5	NaN	NaN	NaN	NaN	NaN
3	169351690	'CA'	'C'	1	0	1	0	8	0	0	7	0	0	NaN	21	NaN	NaN	13	NaN	NaN	0.412903	0.357227	0	1	0	0	1	0	0	3	169350479	169353813	4.43501	5.33503	3.17561	1.80792	2.54395	2.85555	1.88432	NaN	0.380952	NaN	NaN	0.538462	NaN	NaN
3	169351690	'CAAAAA'	'C'	1	0	1	11	0	0	0	0	0	0	23	NaN	NaN	NaN	NaN	NaN	NaN	0.433432	0.331306	1	0	0	0	0	0	0	3	169350479	169353813	4.43501	5.33503	3.17561	1.80792	2.54395	2.85555	1.88432	0.478261	NaN	NaN	NaN	NaN	NaN	NaN
3	169352029	'AACAC'	'A'	1	0	0	6	0	0	6	10	0	0	15	NaN	NaN	10	13	NaN	NaN	-0.15665	0.737314	1	0	0	1	1	0	0	3	169350479	169353813	4.43501	5.33503	3.17561	1.80792	2.54395	2.85555	1.88432	0.4	NaN	NaN	0.6	0.769231	NaN	NaN
3	169489749	'CA'	'C'	1	0	1	0	0	9	6	9	10	6	NaN	NaN	14	10	24	20	16	-0.592256	0.161181	0	0	1	1	1	1	1	3	169489192	169492735	10.0487	11.8005	10.7763	8.92619	9.54628	10.1273	8.56712	NaN	NaN	0.642857	0.6	0.375	0.5	0.375
3	169684571	'C'	'CCCCGA'	1	0	0	0	0	8	7	0	0	0	NaN	NaN	33	23	NaN	NaN	NaN	-0.172504	0.711486	0	0	1	1	0	0	0	3	169683563	169686461	5.28396	5.00754	5.14379	3.80231	5.0118	3.97809	4.17711	NaN	NaN	0.242424	0.304348	NaN	NaN	NaN
3	169899109	'C'	'CG'	1	0	0	0	0	0	0	0	11	0	NaN	NaN	NaN	NaN	NaN	31	NaN	-0.200064	0.667117	0	0	0	0	0	1	0	3	169896189	169900292	7.56	8.6771	7.7052	5.76658	6.34402	6.54563	6.42604	NaN	NaN	NaN	NaN	NaN	0.354839	NaN
3	169899448	'G'	'GC'	1	0	1	0	0	0	0	15	0	0	NaN	NaN	NaN	NaN	55	NaN	NaN	-0.288154	0.530868	0	0	0	0	1	0	0	3	169896189	169900292	7.56	8.6771	7.7052	5.76658	6.34402	6.54563	6.42604	NaN	NaN	NaN	NaN	0.272727	NaN	NaN
3	170048768	'C'	'CA'	1	58	1	0	7	0	0	0	0	0	NaN	19	NaN	NaN	NaN	NaN	NaN	NaN	NaN	0	0	0	0	0	0	0	3	170046570	170050609	8.25305	8.12704	9.25545	8.69157	9.63324	9.6606	7.91729	NaN	0.368421	NaN	NaN	NaN	NaN	NaN
3	170075408	'CTG'	'C'	1	0	0	0	0	7	0	0	0	0	NaN	NaN	32	NaN	NaN	NaN	NaN	-0.00757315	0.987144	0	0	1	0	0	0	0	3	170072894	170077703	10.0164	10.6177	10.3599	9.59186	10.453	11.2441	10.2978	NaN	NaN	0.21875	NaN	NaN	NaN	NaN
3	170075458	'AG'	'A'	1	0	0	0	0	13	0	0	0	0	NaN	NaN	64	NaN	NaN	NaN	NaN	-0.00757315	0.987144	0	0	1	0	0	0	0	3	170072894	170077703	10.0164	10.6177	10.3599	9.59186	10.453	11.2441	10.2978	NaN	NaN	0.203125	NaN	NaN	NaN	NaN
3	171177464	'T'	'TACACAC'	1	0	0	0	17	0	0	0	0	0	NaN	61	NaN	NaN	NaN	NaN	NaN	0.81895	0.0242368	0	1	0	0	0	0	0	3	171171070	171180989	8.33345	10.0932	8.39733	7.70597	8.4369	8.35149	6.93634	NaN	0.278689	NaN	NaN	NaN	NaN	NaN
3	171177464	'T'	'TACACACAC'	1	0	0	0	0	0	17	17	0	12	NaN	NaN	NaN	41	56	NaN	30	-0.617006	0.139951	0	0	0	1	1	0	1	3	171171070	171180989	8.33345	10.0932	8.39733	7.70597	8.4369	8.35149	6.93634	NaN	NaN	NaN	0.414634	0.303571	NaN	0.4
3	171177702	'T'	'TG'	1	0	1	0	0	0	7	0	0	0	NaN	NaN	NaN	24	NaN	NaN	NaN	-0.284894	0.535735	0	0	0	1	0	0	0	3	171171070	171180989	8.33345	10.0932	8.39733	7.70597	8.4369	8.35149	6.93634	NaN	NaN	NaN	0.291667	NaN	NaN	NaN
3	171505983	'CA'	'C'	1	57	1	0	0	0	0	6	0	0	NaN	NaN	NaN	NaN	16	NaN	NaN	NaN	NaN	0	0	0	0	0	0	0	3	171503046	171511220	7.94676	8.21851	7.22605	7.41115	8.0755	9.31602	6.85792	NaN	NaN	NaN	NaN	0.375	NaN	NaN
3	171679174	'CGTGTGT'	'C'	1	0	0	10	13	0	0	0	0	0	33	39	NaN	NaN	NaN	NaN	NaN	0.961642	0.000542148	1	1	0	0	0	0	0	3	171676095	171681538	8.01589	8.98165	4.9231	5.08391	5.39896	5.99619	5.415	0.30303	0.333333	NaN	NaN	NaN	NaN	NaN
3	171759149	'TTTTC'	'T'	1	0	0	0	10	0	0	0	0	0	NaN	30	NaN	NaN	NaN	NaN	NaN	0.835458	0.0192642	0	1	0	0	0	0	0	3	171756186	171761104	10.0555	11.5757	8.99288	7.88359	8.01353	8.46586	8.27527	NaN	0.333333	NaN	NaN	NaN	NaN	NaN
3	171773577	'CT'	'C'	1	52	1	0	0	12	0	15	0	0	NaN	NaN	38	NaN	52	NaN	NaN	NaN	NaN	0	0	0	0	0	0	0	3	171770872	171775218	4.13051	4.49689	3.44187	2.52964	3.12177	2.70363	2.46084	NaN	NaN	0.315789	NaN	0.288462	NaN	NaN
3	176829059	'AT'	'A'	1	42	1	10	15	10	0	8	6	0	26	25	24	NaN	26	17	NaN	0.812591	0.0263253	1	1	1	0	1	1	0	3	176820891	176832751	5.29544	4.82938	4.15914	3.90547	4.60281	4.78726	3.56885	0.384615	0.6	0.416667	NaN	0.307692	0.352941	NaN
3	177112675	'A'	'AT'	1	87	0	6	6	0	6	12	7	0	16	19	NaN	14	17	10	NaN	NaN	NaN	0	0	0	0	0	0	0	3	177111458	177113408	4.53692	4.49935	4.03284	4.07063	4.86142	4.42977	4.5239	0.375	0.315789	NaN	0.428571	0.705882	0.7	NaN
3	177166763	'T'	'TTTCAGC'	1	0	0	7	9	0	0	8	8	0	21	17	NaN	NaN	17	16	NaN	0.89923	0.00586036	1	1	0	0	1	1	0	3	177160318	177171345	3.64932	3.54515	2.2559	2.6566	3.14911	3.04739	2.16411	0.333333	0.529412	NaN	NaN	0.470588	0.5	NaN
3	178865958	'AG'	'A'	1	0	1	0	0	0	0	0	6	0	NaN	NaN	NaN	NaN	NaN	10	NaN	0.0348454	0.940881	0	0	0	0	0	1	0	3	178864573	178867899	10.4215	12.6175	11.0888	9.18905	9.73034	10.5727	9.76259	NaN	NaN	NaN	NaN	NaN	0.6	NaN
3	182984578	'CT'	'C'	1	49	1	0	0	12	11	23	16	0	NaN	NaN	27	31	49	37	NaN	-0.327782	0.472946	0	0	1	1	1	1	0	3	182969393	183000094	7.26289	8.21394	6.90795	6.65458	6.73051	7.04009	6.18766	NaN	NaN	0.444444	0.354839	0.469388	0.432432	NaN
3	182992753	'GT'	'G'	1	0	1	0	0	6	6	0	0	0	NaN	NaN	14	10	NaN	NaN	NaN	-0.235664	0.610941	0	0	1	1	0	0	0	3	182969393	183000094	7.26289	8.21394	6.90795	6.65458	6.73051	7.04009	6.18766	NaN	NaN	0.428571	0.6	NaN	NaN	NaN
3	183096643	'GA'	'G'	1	69	1	0	0	0	6	0	0	0	NaN	NaN	NaN	11	NaN	NaN	NaN	NaN	NaN	0	0	0	0	0	0	0	3	183092201	183100636	3.00098	3.3174	2.62334	2.5157	2.49324	2.45352	2.31848	NaN	NaN	NaN	0.545455	NaN	NaN	NaN
3	183096643	'GAA'	'G'	1	68	1	0	0	0	0	6	0	0	NaN	NaN	NaN	NaN	13	NaN	NaN	NaN	NaN	0	0	0	0	0	0	0	3	183092201	183100636	3.00098	3.3174	2.62334	2.5157	2.49324	2.45352	2.31848	NaN	NaN	NaN	NaN	0.461538	NaN	NaN
3	183208881	'CTTTGTTTTTGTT'	'C'	1	0	0	6	0	0	0	0	0	0	17	NaN	NaN	NaN	NaN	NaN	NaN	0.570624	0.180958	1	0	0	0	0	0	0	3	183206727	183209893	3.1642	3.624	0.496878	0.444504	0.572638	0.573594	0.445904	0.352941	NaN	NaN	NaN	NaN	NaN	NaN
3	184016496	'G'	'GCAA'	1	60	0	11	14	10	0	9	10	6	30	35	27	NaN	29	24	15	NaN	NaN	0	0	0	0	0	0	0	3	184014593	184018506	3.70863	4.64624	3.12703	2.48375	2.74281	2.64409	2.51659	0.366667	0.4	0.37037	NaN	0.310345	0.416667	0.4
3	184285268	'GGT'	'G'	1	0	0	0	10	0	0	0	0	0	NaN	28	NaN	NaN	NaN	NaN	NaN	-0.00318161	0.994599	0	1	0	0	0	0	0	3	184272313	184289839	9.23302	9.81798	10.2266	9.39425	10.8027	9.81166	9.46717	NaN	0.357143	NaN	NaN	NaN	NaN	NaN
3	185246111	'G'	'GA'	1	0	0	0	9	0	0	0	6	0	NaN	30	NaN	NaN	NaN	19	NaN	0.563546	0.187672	0	1	0	0	0	1	0	3	185243716	185248541	5.59744	6.87942	4.006	4.2269	4.15525	4.3972	3.55532	NaN	0.3	NaN	NaN	NaN	0.315789	NaN
3	185264285	'TA'	'T'	1	57	1	0	0	0	9	9	7	0	NaN	NaN	NaN	15	16	9	NaN	NaN	NaN	0	0	0	0	0	0	0	3	185253274	185280140	7.19771	8.66272	5.41172	5.48683	5.35041	5.23288	4.51112	NaN	NaN	NaN	0.6	0.5625	0.777778	NaN
3	185265614	'CA'	'C'	1	67	1	0	0	6	0	0	0	0	NaN	NaN	14	NaN	NaN	NaN	NaN	NaN	NaN	0	0	0	0	0	0	0	3	185253274	185280140	7.19771	8.66272	5.41172	5.48683	5.35041	5.23288	4.51112	NaN	NaN	0.428571	NaN	NaN	NaN	NaN
3	185275189	'CT'	'C'	1	51	1	0	8	6	0	0	0	0	NaN	14	9	NaN	NaN	NaN	NaN	NaN	NaN	0	0	0	0	0	0	0	3	185253274	185280140	7.19771	8.66272	5.41172	5.48683	5.35041	5.23288	4.51112	NaN	0.571429	0.666667	NaN	NaN	NaN	NaN
3	185275820	'T'	'TAC'	1	56	0	22	24	10	10	0	0	8	62	68	37	34	NaN	NaN	26	NaN	NaN	0	0	0	0	0	0	0	3	185253274	185280140	7.19771	8.66272	5.41172	5.48683	5.35041	5.23288	4.51112	0.354839	0.352941	0.27027	0.294118	NaN	NaN	0.307692
3	185276008	'C'	'CA'	1	56	1	0	0	0	6	9	6	0	NaN	NaN	NaN	18	24	12	NaN	NaN	NaN	0	0	0	0	0	0	0	3	185253274	185280140	7.19771	8.66272	5.41172	5.48683	5.35041	5.23288	4.51112	NaN	NaN	NaN	0.333333	0.375	0.5	NaN
3	185654497	'C'	'CACA'	1	0	0	8	0	0	0	11	7	0	13	NaN	NaN	NaN	18	10	NaN	-0.246997	0.593358	1	0	0	0	1	1	0	3	185649420	185656875	5.09622	6.01673	5.13563	4.22144	4.44529	4.68452	4.68769	0.615385	NaN	NaN	NaN	0.611111	0.7	NaN
3	187461628	'C'	'CCCTT'	1	0	0	8	8	19	9	9	0	12	37	27	36	23	34	NaN	21	0.1624	0.727923	1	1	1	1	1	0	1	3	187454552	187465101	6.11867	6.86264	5.42413	4.67528	4.96732	4.96995	4.14284	0.216216	0.296296	0.527778	0.391304	0.264706	NaN	0.571429
3	187463158	'CAGT'	'C'	1	40	0	0	10	19	9	11	0	0	NaN	37	42	20	32	NaN	NaN	0.235475	0.611235	0	1	1	1	1	0	0	3	187454552	187465101	6.11867	6.86264	5.42413	4.67528	4.96732	4.96995	4.14284	NaN	0.27027	0.452381	0.45	0.34375	NaN	NaN
3	187468378	'GA'	'G'	1	0	1	0	0	0	0	0	19	0	NaN	NaN	NaN	NaN	NaN	32	NaN	-0.0178948	0.969626	0	0	0	0	0	1	0	3	187465852	187470145	6.53658	7.04217	5.89257	4.32378	5.34484	5.49964	4.16024	NaN	NaN	NaN	NaN	NaN	0.59375	NaN
3	187468406	'AAC'	'A'	1	48	0	11	26	0	9	27	0	0	46	57	NaN	42	61	NaN	NaN	0.315241	0.49102	1	1	0	1	1	0	0	3	187465852	187470145	6.53658	7.04217	5.89257	4.32378	5.34484	5.49964	4.16024	0.23913	0.45614	NaN	0.214286	0.442623	NaN	NaN
3	187468431	'A'	'ACG'	1	44	0	27	10	18	19	13	13	10	44	20	25	24	23	23	19	NaN	NaN	1	1	1	1	1	1	1	3	187465852	187470145	6.53658	7.04217	5.89257	4.32378	5.34484	5.49964	4.16024	0.613636	0.5	0.72	0.791667	0.565217	0.565217	0.526316
3	187607946	'GA'	'G'	1	0	1	0	0	8	0	9	0	0	NaN	NaN	21	NaN	37	NaN	NaN	-0.122006	0.794413	0	0	1	0	1	0	0	3	187607129	187608884	7.53499	8.50576	6.69967	6.76131	7.68049	7.33551	6.65478	NaN	NaN	0.380952	NaN	0.243243	NaN	NaN
3	188666015	'TA'	'T'	1	0	0	15	0	18	16	14	13	15	59	NaN	48	33	50	43	36	-0.845741	0.0164896	1	0	1	1	1	1	1	3	188664168	188671147	4.70784	6.59973	3.68228	2.6409	2.72662	2.84308	2.23056	0.254237	NaN	0.375	0.484848	0.28	0.302326	0.416667
3	191048085	'AAC'	'A'	1	0	0	10	11	0	6	0	0	7	23	21	NaN	10	NaN	NaN	9	0.533271	0.217721	1	1	0	1	0	0	0	3	191046426	191049141	9.53225	10.6899	8.50686	7.00215	7.75944	7.47886	7.0063	0.434783	0.52381	NaN	0.6	NaN	NaN	0.777778
3	193547270	'AGTGT'	'A'	1	0	0	17	9	16	13	21	8	14	45	33	32	40	53	27	29	NaN	NaN	1	1	1	1	1	1	1	3	193540212	193554068	6.20077	6.83221	5.12286	5.12363	5.11619	5.15836	4.61402	0.377778	0.272727	0.5	0.325	0.396226	0.296296	0.482759
3	193721110	'C'	'CG'	1	0	0	11	13	16	13	10	10	7	23	19	23	25	22	16	14	NaN	NaN	1	1	1	1	1	1	1	3	193719636	193724440	6.41412	7.54209	5.02679	5.77658	5.36643	5.49331	4.87136	0.478261	0.684211	0.695652	0.52	0.454545	0.625	0.5
3	193721124	'CG'	'C'	1	0	0	12	14	18	15	12	0	10	26	19	20	26	26	NaN	15	0.138497	0.767129	1	1	1	1	1	0	1	3	193719636	193724440	6.41412	7.54209	5.02679	5.77658	5.36643	5.49331	4.87136	0.461538	0.736842	0.9	0.576923	0.461538	NaN	0.666667
3	193852633	'G'	'GAC'	1	0	0	17	0	16	10	17	17	8	43	NaN	31	17	44	30	19	-0.853186	0.014633	1	0	1	1	1	1	1	3	193846723	193862708	8.27832	9.42848	7.79683	7.15289	7.99728	7.9648	7.36522	0.395349	NaN	0.516129	0.588235	0.386364	0.566667	0.421053
3	193852639	'C'	'CGG'	1	0	0	0	7	8	0	10	0	0	NaN	24	15	NaN	28	NaN	NaN	0.518429	0.233226	0	1	1	0	1	0	0	3	193846723	193862708	8.27832	9.42848	7.79683	7.15289	7.99728	7.9648	7.36522	NaN	0.291667	0.533333	NaN	0.357143	NaN	NaN
3	193868815	'TA'	'T'	1	57	1	13	10	9	0	8	14	7	25	22	19	NaN	26	24	12	NaN	NaN	0	0	0	0	0	0	0	3	193866589	193872111	2.65727	3.48244	3.48235	2.94804	3.64596	3.33894	2.67197	0.52	0.454545	0.473684	NaN	0.307692	0.583333	0.583333
3	194014660	'GA'	'G'	1	0	1	0	0	8	0	14	0	0	NaN	NaN	27	NaN	35	NaN	NaN	0.221545	0.633056	0	0	1	0	1	0	0	3	194013876	194017039	5.80533	4.86972	5.04454	4.72629	6.16005	6.37642	4.5637	NaN	NaN	0.296296	NaN	0.4	NaN	NaN
3	194840016	'CAAAAA'	'C'	1	65	1	7	0	6	0	0	0	0	12	NaN	7	NaN	NaN	NaN	NaN	NaN	NaN	0	0	0	0	0	0	0	3	194835633	194842088	5.22848	6.07199	8.55813	7.52074	6.3834	6.65501	7.20198	0.583333	NaN	0.857143	NaN	NaN	NaN	NaN
3	194843173	'G'	'GT'	1	0	0	0	0	8	0	0	8	0	NaN	NaN	30	NaN	NaN	20	NaN	0.648879	0.114843	0	0	1	0	0	1	0	3	194842666	194844203	1.47608	1.20966	7.6493	4.62835	5.65183	6.19197	5.55506	NaN	NaN	0.266667	NaN	NaN	0.4	NaN
3	194871623	'T'	'TCC'	1	39	0	0	19	13	16	14	0	9	NaN	72	63	52	67	NaN	45	-0.210976	0.649754	0	1	1	1	1	0	1	3	194867859	194877243	9.61483	10.5066	10.1189	7.8311	9.06445	9.40826	7.73426	NaN	0.263889	0.206349	0.307692	0.208955	NaN	0.2
3	195361430	'C'	'CT'	1	99	1	7	8	0	0	0	0	0	21	31	NaN	NaN	NaN	NaN	NaN	NaN	NaN	0	0	0	0	0	0	0	3	195360037	195365396	12.5738	15.3947	12.5356	10.4064	10.7921	11.3793	11.0524	0.333333	0.258065	NaN	NaN	NaN	NaN	NaN
3	195361430	'CT'	'C'	1	100	1	0	0	9	9	0	0	0	NaN	NaN	35	31	NaN	NaN	NaN	NaN	NaN	0	0	0	0	0	0	0	3	195360037	195365396	12.5738	15.3947	12.5356	10.4064	10.7921	11.3793	11.0524	NaN	NaN	0.257143	0.290323	NaN	NaN	NaN
3	195361977	'T'	'TGA'	1	98	0	26	26	21	16	23	20	13	44	57	51	39	56	47	31	NaN	NaN	0	0	0	0	0	0	0	3	195360037	195365396	12.5738	15.3947	12.5356	10.4064	10.7921	11.3793	11.0524	0.590909	0.45614	0.411765	0.410256	0.410714	0.425532	0.419355
3	195362302	'G'	'GA'	1	99	0	0	7	13	0	0	0	0	NaN	23	23	NaN	NaN	NaN	NaN	NaN	NaN	0	0	0	0	0	0	0	3	195360037	195365396	12.5738	15.3947	12.5356	10.4064	10.7921	11.3793	11.0524	NaN	0.304348	0.565217	NaN	NaN	NaN	NaN
3	195362798	'ATCTTG'	'A'	1	100	0	25	27	29	21	23	23	20	83	81	77	52	76	55	53	NaN	NaN	0	0	0	0	0	0	0	3	195360037	195365396	12.5738	15.3947	12.5356	10.4064	10.7921	11.3793	11.0524	0.301205	0.333333	0.376623	0.403846	0.302632	0.418182	0.377358
3	195408660	'C'	'CT'	1	99	1	0	11	0	6	0	0	0	NaN	22	NaN	12	NaN	NaN	NaN	NaN	NaN	0	0	0	0	0	0	0	3	195406425	195415347	9.34424	11.9375	5.38022	4.37279	3.97143	4.6855	3.60444	NaN	0.5	NaN	0.5	NaN	NaN	NaN
3	195442681	'AAAG'	'A'	1	0	0	0	18	0	0	0	0	0	NaN	63	NaN	NaN	NaN	NaN	NaN	0.780975	0.0381709	0	1	0	0	0	0	0	3	195435919	195451700	7.75908	9.68484	4.11182	3.28523	3.12112	3.12002	2.89022	NaN	0.285714	NaN	NaN	NaN	NaN	NaN
3	195445766	'TTTTTG'	'T'	1	51	0	10	0	0	0	0	0	0	14	NaN	NaN	NaN	NaN	NaN	NaN	NaN	NaN	0	0	0	0	0	0	0	3	195435919	195451700	7.75908	9.68484	4.11182	3.28523	3.12112	3.12002	2.89022	0.714286	NaN	NaN	NaN	NaN	NaN	NaN
3	195448583	'T'	'TAGAGC'	1	94	0	43	44	16	13	13	8	0	45	46	18	16	14	12	NaN	NaN	NaN	0	0	0	0	0	0	0	3	195435919	195451700	7.75908	9.68484	4.11182	3.28523	3.12112	3.12002	2.89022	0.955556	0.956522	0.888889	0.8125	0.928571	0.666667	NaN
3	195448754	'C'	'CG'	1	87	1	0	0	0	6	0	0	0	NaN	NaN	NaN	19	NaN	NaN	NaN	NaN	NaN	0	0	0	0	0	0	0	3	195435919	195451700	7.75908	9.68484	4.11182	3.28523	3.12112	3.12002	2.89022	NaN	NaN	NaN	0.315789	NaN	NaN	NaN
3	195597843	'TG'	'T'	1	0	0	0	7	0	0	7	0	0	NaN	7	NaN	NaN	11	NaN	NaN	-0.289133	0.52941	0	0	0	0	1	0	0	3	195593016	195606786	17.015	19.7322	18.2705	16.871	16.4177	15.8775	16.7357	NaN	1	NaN	NaN	0.636364	NaN	NaN
3	195631133	'TA'	'T'	1	59	1	7	8	0	0	0	0	0	17	17	NaN	NaN	NaN	NaN	NaN	NaN	NaN	0	0	0	0	0	0	0	3	195621337	195637814	11.9792	12.1541	12.7194	12.2458	12.1368	12.7213	12.1781	0.411765	0.470588	NaN	NaN	NaN	NaN	NaN
3	195680572	'CAGACA'	'C'	1	100	0	16	15	15	13	0	0	0	71	73	73	51	NaN	NaN	NaN	NaN	NaN	0	0	0	0	0	0	0	3	195677424	195683471	10.4306	12.9502	10.3745	8.55071	8.64765	9.00623	8.67435	0.225352	0.205479	0.205479	0.254902	NaN	NaN	NaN
3	195681403	'C'	'CCT'	1	0	0	17	12	20	16	19	13	9	65	55	74	56	66	47	42	NaN	NaN	1	1	1	1	1	1	1	3	195677424	195683471	10.4306	12.9502	10.3745	8.55071	8.64765	9.00623	8.67435	0.261538	0.218182	0.27027	0.285714	0.287879	0.276596	0.214286
3	195694296	'TA'	'T'	1	100	0	24	24	10	6	14	8	0	35	39	12	11	19	14	NaN	NaN	NaN	0	0	0	0	0	0	0	3	195688831	195697548	6.92046	8.87884	3.46964	3.03452	2.9721	3.45706	2.41357	0.685714	0.615385	0.833333	0.545455	0.736842	0.571429	NaN
3	195889899	'CT'	'C'	1	47	1	0	0	0	0	8	0	0	NaN	NaN	NaN	NaN	17	NaN	NaN	0.557367	0.19363	0	0	0	0	1	0	0	3	195888791	195894018	9.26381	6.6211	9.45035	7.57513	10.7536	10.3083	7.7524	NaN	NaN	NaN	NaN	0.470588	NaN	NaN
3	195891849	'GGTGT'	'G'	1	65	0	10	0	0	6	0	0	0	14	NaN	NaN	10	NaN	NaN	NaN	NaN	NaN	0	0	0	0	0	0	0	3	195888791	195894018	9.26381	6.6211	9.45035	7.57513	10.7536	10.3083	7.7524	0.714286	NaN	NaN	0.6	NaN	NaN	NaN
3	195910288	'C'	'CAA'	1	64	1	0	0	0	0	6	0	0	NaN	NaN	NaN	NaN	19	NaN	NaN	NaN	NaN	0	0	0	0	0	0	0	3	195899565	195912640	6.47818	6.84952	8.25786	6.27264	7.69824	7.50612	6.18018	NaN	NaN	NaN	NaN	0.315789	NaN	NaN
3	196006201	'GT'	'G'	1	0	0	11	7	0	6	0	9	7	24	17	NaN	12	NaN	19	10	0.417587	0.351241	1	1	0	1	0	1	1	3	196004810	196009461	2.42032	2.4052	1.18662	1.63867	2.07468	1.92288	1.6696	0.458333	0.411765	NaN	0.5	NaN	0.473684	0.7
3	196015158	'CA'	'C'	1	0	1	0	0	0	10	0	0	0	NaN	NaN	NaN	29	NaN	NaN	NaN	-0.355356	0.434086	0	0	0	1	0	0	0	3	196012954	196016035	9.46424	11.1719	8.31519	7.71327	8.3192	8.43934	7.58325	NaN	NaN	NaN	0.344828	NaN	NaN	NaN
3	196159291	'C'	'CGCG'	1	0	0	0	6	7	0	0	7	0	NaN	9	11	NaN	NaN	9	NaN	0.183781	0.693245	0	0	1	0	0	0	0	3	196157903	196160216	8.29456	9.35361	8.06333	6.9904	7.54	6.9107	6.3011	NaN	0.666667	0.636364	NaN	NaN	0.777778	NaN
3	196337317	'CT'	'C'	1	30	1	0	0	0	6	8	0	0	NaN	NaN	NaN	17	25	NaN	NaN	0.261382	0.571265	0	0	0	1	1	0	0	3	196335959	196338307	5.42779	5.53301	5.61446	6.07211	6.54024	7.21783	6.02686	NaN	NaN	NaN	0.352941	0.32	NaN	NaN
3	196345388	'GT'	'G'	1	0	1	0	0	5	0	0	6	0	NaN	NaN	10	NaN	NaN	13	NaN	0.576782	0.175213	0	0	1	0	0	1	0	3	196343957	196348488	3.55204	4.03579	5.93585	5.59708	5.91508	6.31008	5.35176	NaN	NaN	0.5	NaN	NaN	0.461538	NaN
3	196346462	'CT'	'C'	1	0	1	0	0	6	0	0	0	0	NaN	NaN	14	NaN	NaN	NaN	NaN	0.293186	0.523385	0	0	1	0	0	0	0	3	196343957	196348488	3.55204	4.03579	5.93585	5.59708	5.91508	6.31008	5.35176	NaN	NaN	0.428571	NaN	NaN	NaN	NaN
3	196360328	'C'	'CA'	1	73	1	25	15	24	21	28	14	12	41	33	45	40	56	34	25	NaN	NaN	0	0	0	0	0	0	0	3	196356140	196361741	13.6885	14.7343	15.0974	16.6565	16.4396	17.5156	16.7762	0.609756	0.454545	0.533333	0.525	0.5	0.411765	0.48
3	196412243	'CT'	'C'	1	83	1	0	0	8	6	7	0	0	NaN	NaN	13	11	15	NaN	NaN	NaN	NaN	0	0	0	0	0	0	0	3	196411015	196412731	3.6327	3.49484	5.06251	5.15136	5.88817	6.66856	5.67504	NaN	NaN	0.615385	0.545455	0.466667	NaN	NaN
3	196747360	'G'	'GCA'	1	32	0	0	0	0	0	6	0	0	NaN	NaN	NaN	NaN	10	NaN	NaN	NaN	NaN	0	0	0	0	1	0	0	NaN	NaN	NaN	NaN	NaN	NaN	NaN	NaN	NaN	NaN	NaN	NaN	NaN	NaN	0.6	NaN	NaN
3	196747536	'GT'	'G'	1	44	1	0	0	0	0	7	0	0	NaN	NaN	NaN	NaN	17	NaN	NaN	NaN	NaN	0	0	0	0	1	0	0	NaN	NaN	NaN	NaN	NaN	NaN	NaN	NaN	NaN	NaN	NaN	NaN	NaN	NaN	0.411765	NaN	NaN
3	197198419	'AT'	'A'	1	0	1	0	0	10	8	9	6	6	NaN	NaN	21	16	14	16	10	0.639575	0.12191	0	0	1	1	1	1	1	3	197198105	197199689	5.17947	9.93592	13.2691	10.9094	9.27191	9.5335	10.892	NaN	NaN	0.47619	0.5	0.642857	0.375	0.6
3	197246369	'TA'	'T'	1	85	1	0	0	0	8	8	0	0	NaN	NaN	NaN	20	20	NaN	NaN	NaN	NaN	0	0	0	0	0	0	0	3	197236293	197255997	9.66716	11.4336	10.2206	9.53266	9.00037	8.9772	8.71817	NaN	NaN	NaN	0.4	0.4	NaN	NaN
3	197266930	'CT'	'C'	1	42	1	0	0	0	7	0	0	8	NaN	NaN	NaN	27	NaN	NaN	23	-0.372548	0.410503	0	0	0	1	0	0	1	3	197264992	197270471	9.00937	9.54427	7.48428	8.10408	8.3001	8.74435	8.08524	NaN	NaN	NaN	0.259259	NaN	NaN	0.347826
3	197380873	'CAGACA'	'C'	1	100	0	24	27	0	0	0	10	0	73	74	NaN	NaN	NaN	48	NaN	NaN	NaN	0	0	0	0	0	0	0	3	197378575	197383683	13.0524	15.9407	12.9852	10.6474	10.9143	11.0386	10.9458	0.328767	0.364865	NaN	NaN	NaN	0.208333	NaN
3	197381382	'G'	'GT'	1	99	0	9	10	0	0	7	0	0	20	21	NaN	NaN	16	NaN	NaN	NaN	NaN	0	0	0	0	0	0	0	3	197378575	197383683	13.0524	15.9407	12.9852	10.6474	10.9143	11.0386	10.9458	0.45	0.47619	NaN	NaN	0.4375	NaN	NaN
3	197381704	'C'	'CCT'	1	98	0	23	27	24	21	19	21	11	52	50	60	40	60	52	33	NaN	NaN	0	0	0	0	0	0	0	3	197378575	197383683	13.0524	15.9407	12.9852	10.6474	10.9143	11.0386	10.9458	0.442308	0.54	0.4	0.525	0.316667	0.403846	0.333333
3	197382235	'C'	'CA'	1	100	1	0	0	0	0	13	0	0	NaN	NaN	NaN	NaN	40	NaN	NaN	NaN	NaN	0	0	0	0	0	0	0	3	197378575	197383683	13.0524	15.9407	12.9852	10.6474	10.9143	11.0386	10.9458	NaN	NaN	NaN	NaN	0.325	NaN	NaN
3	197382235	'CA'	'C'	1	100	1	0	0	10	9	0	7	6	NaN	NaN	38	30	NaN	28	21	NaN	NaN	0	0	0	0	0	0	0	3	197378575	197383683	13.0524	15.9407	12.9852	10.6474	10.9143	11.0386	10.9458	NaN	NaN	0.263158	0.3	NaN	0.25	0.285714
3	197880130	'GGCA'	'G'	1	100	0	0	0	0	8	0	0	0	NaN	NaN	NaN	25	NaN	NaN	NaN	NaN	NaN	0	0	0	0	0	0	0	3	197879536	197881663	6.06692	4.59304	5.97453	7.03972	9.17862	8.88575	7.93024	NaN	NaN	NaN	0.32	NaN	NaN	NaN
3	197880130	'GGCAGCAGCA'	'G'	1	100	0	0	0	0	0	9	7	0	NaN	NaN	NaN	NaN	39	28	NaN	NaN	NaN	0	0	0	0	0	0	0	3	197879536	197881663	6.06692	4.59304	5.97453	7.03972	9.17862	8.88575	7.93024	NaN	NaN	NaN	NaN	0.230769	0.25	NaN
4	699650	'CG'	'C'	1	0	0	0	0	8	0	0	0	0	NaN	NaN	25	NaN	NaN	NaN	NaN	-0.596599	0.157347	0	0	1	0	0	0	0	4	697835	702465	4.01585	3.97214	3.38721	4.0837	4.01963	3.54226	4.70371	NaN	NaN	0.32	NaN	NaN	NaN	NaN
4	776847	'CA'	'C'	1	63	1	0	0	0	0	8	0	0	NaN	NaN	NaN	NaN	17	NaN	NaN	NaN	NaN	0	0	0	0	0	0	0	4	772911	777335	6.17724	6.70341	5.91569	7.77929	7.81053	7.7751	7.33216	NaN	NaN	NaN	NaN	0.470588	NaN	NaN
4	1035220	'GCACA'	'G'	1	0	0	7	0	0	14	10	0	0	19	NaN	NaN	25	18	NaN	NaN	0.637788	0.123292	1	0	0	1	1	0	0	4	1032501	1038937	9.68628	8.60566	4.39259	9.54009	8.3226	7.77783	7.4536	0.368421	NaN	NaN	0.56	0.555556	NaN	NaN
4	1243279	'C'	'CGCCGCA'	1	0	0	18	14	13	15	18	16	0	23	23	17	21	24	25	NaN	-0.671409	0.0986342	1	1	1	1	1	1	0	4	1239132	1244659	9.2796	9.049	9.2583	10.5755	10.5924	10.4957	11.5148	0.782609	0.608696	0.764706	0.714286	0.75	0.64	NaN
4	1324098	'T'	'TTCTCTCTC'	1	0	0	21	11	12	13	28	23	10	30	19	14	18	43	31	18	NaN	NaN	1	1	1	1	1	1	1	4	1322557	1327442	11.935	10.3614	10.0965	12.0792	11.2375	9.59898	9.56675	0.7	0.578947	0.857143	0.722222	0.651163	0.741935	0.555556
4	1325552	'TG'	'T'	1	0	1	27	0	17	18	0	10	12	34	NaN	22	20	NaN	15	14	-0.0666105	0.887169	1	0	1	1	0	1	1	4	1322557	1327442	11.935	10.3614	10.0965	12.0792	11.2375	9.59898	9.56675	0.794118	NaN	0.772727	0.9	NaN	0.666667	0.857143
4	1327129	'CA'	'C'	1	57	1	0	0	11	0	0	0	0	NaN	NaN	19	NaN	NaN	NaN	NaN	NaN	NaN	0	0	0	0	0	0	0	4	1322557	1327442	11.935	10.3614	10.0965	12.0792	11.2375	9.59898	9.56675	NaN	NaN	0.578947	NaN	NaN	NaN	NaN
4	1870003	'G'	'GT'	1	51	1	6	0	0	0	0	0	0	11	NaN	NaN	NaN	NaN	NaN	NaN	NaN	NaN	0	0	0	0	0	0	0	4	1867292	1878349	7.79312	7.3341	6.57541	7.39573	7.88534	8.35572	7.23777	0.545455	NaN	NaN	NaN	NaN	NaN	NaN
4	1875526	'G'	'GTT'	1	0	0	7	0	6	0	0	0	0	22	NaN	8	NaN	NaN	NaN	NaN	0.219447	0.63636	1	0	0	0	0	0	0	4	1867292	1878349	7.79312	7.3341	6.57541	7.39573	7.88534	8.35572	7.23777	0.318182	NaN	0.75	NaN	NaN	NaN	NaN
4	2263555	'C'	'CG'	1	0	0	0	6	0	0	0	7	0	NaN	12	NaN	NaN	NaN	16	NaN	0.0415869	0.929461	0	1	0	0	0	1	0	4	2261665	2264922	2.9069	2.60589	2.88266	2.73113	3.68537	3.68336	3.32673	NaN	0.5	NaN	NaN	NaN	0.4375	NaN
4	2802276	'G'	'GC'	1	0	1	12	17	8	10	9	6	7	16	24	19	14	14	12	12	NaN	NaN	1	1	1	1	1	1	1	4	2793282	2810335	5.79135	6.84056	4.77033	4.57275	4.29399	3.61519	3.60415	0.75	0.708333	0.421053	0.714286	0.642857	0.5	0.583333
4	5589493	'G'	'GT'	1	92	0	25	22	22	27	24	23	20	25	24	22	28	25	23	22	NaN	NaN	0	0	0	0	0	0	0	4	5589112	5589973	1.83558	1.91512	1.68065	2.15694	1.81369	1.97967	2.41643	1	0.916667	1	0.964286	0.96	1	0.909091
4	6276559	'ATGGCG'	'A'	1	0	0	15	18	10	23	20	9	18	15	18	10	24	20	9	18	-0.125451	0.788699	1	1	1	1	1	0	1	4	6270780	6283222	10.7571	8.83635	7.88504	11.4395	10.6497	10.2725	9.61844	1	1	1	0.958333	1	1	1
4	6323395	'CA'	'C'	1	0	1	0	0	15	0	0	0	0	NaN	NaN	29	NaN	NaN	NaN	NaN	-0.643665	0.118777	0	0	1	0	0	0	0	4	6321044	6329339	12.1955	9.70636	9.47513	13.8313	13.4178	13.4799	12.6987	NaN	NaN	0.517241	NaN	NaN	NaN	NaN
4	6323828	'T'	'TCCTA'	1	0	0	7	0	0	0	8	0	0	15	NaN	NaN	NaN	15	NaN	NaN	0.261279	0.571423	1	0	0	0	1	0	0	4	6321044	6329339	12.1955	9.70636	9.47513	13.8313	13.4178	13.4799	12.6987	0.466667	NaN	NaN	NaN	0.533333	NaN	NaN
4	6325577	'AG'	'A'	1	66	0	0	0	0	0	7	0	0	NaN	NaN	NaN	NaN	32	NaN	NaN	NaN	NaN	0	0	0	0	0	0	0	4	6321044	6329339	12.1955	9.70636	9.47513	13.8313	13.4178	13.4799	12.6987	NaN	NaN	NaN	NaN	0.21875	NaN	NaN
4	6326161	'AAAAAG'	'A'	1	66	0	32	12	21	37	39	24	26	48	18	31	50	58	40	35	NaN	NaN	0	0	0	0	0	0	0	4	6321044	6329339	12.1955	9.70636	9.47513	13.8313	13.4178	13.4799	12.6987	0.666667	0.666667	0.677419	0.74	0.672414	0.6	0.742857
4	6697532	'AGGGCT'	'A'	1	0	0	7	0	8	0	0	0	0	18	NaN	15	NaN	NaN	NaN	NaN	-0.131444	0.778777	1	0	1	0	0	0	0	4	6693628	6698744	12.2881	11.0509	8.77182	11.2173	10.9584	10.8224	10.0663	0.388889	NaN	0.533333	NaN	NaN	NaN	NaN
4	6698500	'C'	'CTGAGCCTGAA'	1	0	0	0	0	0	0	11	0	0	NaN	NaN	NaN	NaN	12	NaN	NaN	0.0887882	0.849862	0	0	0	0	1	0	0	4	6693628	6698744	12.2881	11.0509	8.77182	11.2173	10.9584	10.8224	10.0663	NaN	NaN	NaN	NaN	0.916667	NaN	NaN
4	6784441	'GGCC'	'G'	1	0	0	10	0	0	0	7	0	6	20	NaN	NaN	NaN	25	NaN	16	0.448307	0.313046	1	0	0	0	1	0	1	4	6781186	6786181	7.86719	7.3534	7.24941	8.08639	8.20713	8.75959	9.48331	0.5	NaN	NaN	NaN	0.28	NaN	0.375
4	6896149	'CT'	'C'	1	67	0	0	0	0	0	7	0	0	NaN	NaN	NaN	NaN	19	NaN	NaN	NaN	NaN	0	0	0	0	0	0	0	4	6893183	6896961	7.91283	5.37387	5.36045	7.64716	9.09605	9.20618	7.0254	NaN	NaN	NaN	NaN	0.368421	NaN	NaN
4	7054475	'C'	'CAGT'	1	0	0	22	13	14	12	13	11	8	23	13	14	13	13	11	8	-0.0213157	0.963822	1	1	1	1	1	1	0	4	7053533	7055974	5.39011	4.24925	2.78215	4.77493	4.81441	4.17028	4.40945	0.956522	1	1	0.923077	1	1	1
4	7971457	'GACACAC'	'G'	1	0	0	8	0	0	0	10	0	0	24	NaN	NaN	NaN	23	NaN	NaN	0.32663	0.474596	1	0	0	0	1	0	0	4	7968460	7976197	12.3607	10.6535	10.1939	13.5072	12.9792	12.8585	12.0085	0.333333	NaN	NaN	NaN	0.434783	NaN	NaN
4	9543153	'GA'	'G'	1	91	1	6	0	0	0	9	0	0	9	NaN	NaN	NaN	11	NaN	NaN	NaN	NaN	0	0	0	0	0	0	0	4	9540211	9546698	3.73237	3.12199	2.39462	2.32534	4.29887	3.13079	2.55207	0.666667	NaN	NaN	NaN	0.818182	NaN	NaN
4	10123739	'TG'	'T'	1	0	1	10	14	0	7	11	19	6	30	21	NaN	30	47	44	18	0.566345	0.185003	1	1	0	1	1	1	1	4	10115871	10127466	10.0775	8.66602	8.60745	11.6085	12.1754	12.4256	10.8447	0.333333	0.666667	NaN	0.233333	0.234043	0.431818	0.333333
4	10125815	'T'	'TA'	1	0	0	13	14	17	19	16	21	11	55	38	37	48	70	54	35	NaN	NaN	1	1	1	1	1	1	1	4	10115871	10127466	10.0775	8.66602	8.60745	11.6085	12.1754	12.4256	10.8447	0.236364	0.368421	0.459459	0.395833	0.228571	0.388889	0.314286
4	13658747	'A'	'AAAAC'	1	0	0	0	6	0	0	0	8	9	NaN	7	NaN	NaN	NaN	10	9	0.144302	0.757569	0	0	0	0	0	1	0	4	13658314	13659711	2.55887	1.55573	1.19708	1.74795	1.68492	1.90974	1.76775	NaN	0.857143	NaN	NaN	NaN	0.8	1
4	13705321	'C'	'CT'	1	0	1	0	0	5	0	7	0	0	NaN	NaN	7	NaN	13	NaN	NaN	-0.186761	0.688446	0	0	0	0	1	0	0	4	13702744	13708313	5.35204	4.16343	3.08974	4.75432	4.09422	5.04027	4.36711	NaN	NaN	0.714286	NaN	0.538462	NaN	NaN
4	13707892	'CT'	'C'	1	44	1	0	0	0	0	8	0	0	NaN	NaN	NaN	NaN	12	NaN	NaN	-0.186761	0.688446	0	0	0	0	1	0	0	4	13702744	13708313	5.35204	4.16343	3.08974	4.75432	4.09422	5.04027	4.36711	NaN	NaN	NaN	NaN	0.666667	NaN	NaN
4	14926107	'A'	'AG'	1	40	0	0	0	0	11	5	0	0	NaN	NaN	NaN	11	5	NaN	NaN	0.865954	0.0117399	0	0	0	1	0	0	0	4	14925944	14928412	1.62535	1.54951	0.303499	3.56086	1.24954	1.68331	1.6301	NaN	NaN	NaN	1	1	NaN	NaN
4	15005210	'A'	'ACGC'	1	0	0	13	9	12	14	17	9	20	46	41	38	48	51	40	45	NaN	NaN	1	1	1	1	1	1	1	4	15001940	15007952	11.0519	10.7987	8.86878	10.9417	10.3828	11.3062	11.5607	0.282609	0.219512	0.315789	0.291667	0.333333	0.225	0.444444
4	15005830	'GCCC'	'G'	1	0	1	0	0	8	0	0	0	0	NaN	NaN	29	NaN	NaN	NaN	NaN	-0.907901	0.00470245	0	0	1	0	0	0	0	4	15001940	15007952	11.0519	10.7987	8.86878	10.9417	10.3828	11.3062	11.5607	NaN	NaN	0.275862	NaN	NaN	NaN	NaN
4	16080712	'GT'	'G'	1	0	1	19	0	0	11	19	0	0	39	NaN	NaN	24	34	NaN	NaN	0.350916	0.440258	1	0	0	1	1	0	0	4	16076614	16080771	10.9308	9.1442	6.5839	7.7614	10.9541	10.9685	8.12564	0.487179	NaN	NaN	0.458333	0.558824	NaN	NaN
4	16122949	'CA'	'C'	1	0	0	0	5	5	0	10	0	0	NaN	5	6	NaN	14	NaN	NaN	NaN	NaN	0	0	0	0	1	0	0	NaN	NaN	NaN	NaN	NaN	NaN	NaN	NaN	NaN	NaN	NaN	1	0.833333	NaN	0.714286	NaN	NaN
4	18023333	'AGCG'	'A'	1	37	0	0	12	13	10	12	0	0	NaN	42	33	25	38	NaN	NaN	-0.551632	0.199242	0	1	1	1	1	0	0	4	18021674	18025053	8.53484	7.46573	6.66572	7.15896	7.70908	7.91514	7.17579	NaN	0.285714	0.393939	0.4	0.315789	NaN	NaN
4	23891840	'TA'	'T'	1	0	1	7	0	0	7	8	0	0	15	NaN	NaN	14	21	NaN	NaN	0.535022	0.215926	1	0	0	1	1	0	0	4	23887999	23893725	4.3044	3.31264	3.01376	5.20372	5.62355	5.59897	3.96382	0.466667	NaN	NaN	0.5	0.380952	NaN	NaN
4	24660300	'TTC'	'T'	1	0	0	0	0	0	0	7	0	0	NaN	NaN	NaN	NaN	14	NaN	NaN	0.336475	0.460561	0	0	0	0	1	0	0	4	24656226	24662367	7.146	6.06243	4.35142	7.62414	7.53446	7.56435	5.94348	NaN	NaN	NaN	NaN	0.5	NaN	NaN
4	25920967	'CT'	'C'	1	40	1	0	0	0	0	9	0	0	NaN	NaN	NaN	NaN	15	NaN	NaN	0.514719	0.23718	0	0	0	0	1	0	0	4	25920637	25922844	2.31599	2.0887	1.91181	2.47809	3.37038	3.49034	2.89407	NaN	NaN	NaN	NaN	0.6	NaN	NaN
4	26276257	'CA'	'C'	1	43	1	0	0	0	0	6	0	0	NaN	NaN	NaN	NaN	13	NaN	NaN	0.253092	0.583966	0	0	0	0	1	0	0	4	26273399	26276561	4.85743	2.74215	1.99792	4.56823	4.45509	4.17687	4.12983	NaN	NaN	NaN	NaN	0.461538	NaN	NaN
4	26320618	'CAAAAAAAA'	'C'	1	0	1	15	11	0	10	15	15	8	22	16	NaN	14	24	18	10	0.951343	0.00097703	1	1	0	1	1	1	1	4	26319870	26324249	8.64902	7.70556	5.87952	8.42925	8.42857	8.50223	8.29414	0.681818	0.6875	NaN	0.714286	0.625	0.833333	0.8
4	26859904	'GA'	'G'	1	0	1	20	11	0	11	15	0	7	22	12	NaN	13	20	NaN	10	0.269772	0.558502	1	1	0	1	1	0	1	4	26858259	26863941	7.90475	6.84257	5.30062	5.91236	6.45205	6.68844	5.38606	0.909091	0.916667	NaN	0.846154	0.75	NaN	0.7
4	38133806	'GT'	'G'	1	0	1	0	0	17	20	24	19	9	NaN	NaN	23	32	34	36	17	0.629262	0.129997	0	0	1	1	1	1	1	4	38124383	38138729	7.24209	6.11669	6.49215	8.95865	9.03003	9.55574	7.98762	NaN	NaN	0.73913	0.625	0.705882	0.527778	0.529412
4	38134423	'GT'	'G'	1	0	1	0	0	0	6	7	8	7	NaN	NaN	NaN	14	18	13	8	0.88763	0.00764576	0	0	0	1	1	1	0	4	38124383	38138729	7.24209	6.11669	6.49215	8.95865	9.03003	9.55574	7.98762	NaN	NaN	NaN	0.428571	0.388889	0.615385	0.875
4	38153287	'CG'	'C'	1	66	1	10	6	8	6	0	0	0	14	11	16	8	NaN	NaN	NaN	NaN	NaN	0	0	0	0	0	0	0	4	38152016	38168783	7.80199	7.2354	5.8706	7.43391	7.09722	7.5638	6.41326	0.714286	0.545455	0.5	0.75	NaN	NaN	NaN
4	38155367	'TG'	'T'	1	35	1	0	0	7	0	15	11	0	NaN	NaN	16	NaN	45	25	NaN	-0.294709	0.521127	0	0	1	0	1	1	0	4	38152016	38168783	7.80199	7.2354	5.8706	7.43391	7.09722	7.5638	6.41326	NaN	NaN	0.4375	NaN	0.333333	0.44	NaN
4	38617879	'CT'	'C'	1	37	1	0	0	0	0	7	0	0	NaN	NaN	NaN	NaN	12	NaN	NaN	-0.124365	0.790501	0	0	0	0	1	0	0	4	38610736	38619765	1.96047	1.66856	1.44668	1.10304	1.38046	1.50269	1.17682	NaN	NaN	NaN	NaN	0.583333	NaN	NaN
4	38664994	'CT'	'C'	1	0	0	0	12	9	9	0	13	10	NaN	30	26	39	NaN	44	33	-0.358406	0.429865	0	1	1	1	0	1	1	4	38662610	38680662	7.42957	7.0281	6.0878	7.92732	8.06541	7.90969	7.24746	NaN	0.4	0.346154	0.230769	NaN	0.295455	0.30303
4	38665808	'C'	'CG'	1	79	0	0	0	0	9	0	12	0	NaN	NaN	NaN	25	NaN	36	NaN	NaN	NaN	0	0	0	0	0	0	0	4	38662610	38680662	7.42957	7.0281	6.0878	7.92732	8.06541	7.90969	7.24746	NaN	NaN	NaN	0.36	NaN	0.333333	NaN
4	38668009	'CT'	'C'	1	0	1	0	0	0	0	0	9	0	NaN	NaN	NaN	NaN	NaN	18	NaN	0.334885	0.462817	0	0	0	0	0	1	0	4	38662610	38680662	7.42957	7.0281	6.0878	7.92732	8.06541	7.90969	7.24746	NaN	NaN	NaN	NaN	NaN	0.5	NaN
4	38668724	'C'	'CT'	1	0	0	0	0	7	0	0	0	0	NaN	NaN	34	NaN	NaN	NaN	NaN	-0.828052	0.0214151	0	0	1	0	0	0	0	4	38662610	38680662	7.42957	7.0281	6.0878	7.92732	8.06541	7.90969	7.24746	NaN	NaN	0.205882	NaN	NaN	NaN	NaN
4	39699091	'TGAGAGA'	'T'	1	56	0	6	0	0	0	0	0	0	13	NaN	NaN	NaN	NaN	NaN	NaN	NaN	NaN	0	0	0	0	0	0	0	4	39698422	39702815	6.03816	5.95159	5.02516	5.65197	5.71184	5.7879	5.62429	0.461538	NaN	NaN	NaN	NaN	NaN	NaN
4	39699863	'A'	'AGGC'	1	0	0	0	0	0	0	7	0	0	NaN	NaN	NaN	NaN	32	NaN	NaN	0.0368187	0.937537	0	0	0	0	1	0	0	4	39698422	39702815	6.03816	5.95159	5.02516	5.65197	5.71184	5.7879	5.62429	NaN	NaN	NaN	NaN	0.21875	NaN	NaN
4	39979110	'GC'	'G'	1	0	0	0	0	7	0	9	0	7	NaN	NaN	30	NaN	39	NaN	22	-0.224462	0.628468	0	0	1	0	1	0	1	4	39977381	39980283	8.59435	8.22307	6.91777	7.84119	8.17155	8.49513	8.95078	NaN	NaN	0.233333	NaN	0.230769	NaN	0.318182
4	39979133	'G'	'GCGCCGC'	1	0	0	0	0	0	0	0	0	7	NaN	NaN	NaN	NaN	NaN	NaN	29	0.52524	0.226049	0	0	0	0	0	0	1	4	39977381	39980283	8.59435	8.22307	6.91777	7.84119	8.17155	8.49513	8.95078	NaN	NaN	NaN	NaN	NaN	NaN	0.241379
4	39979179	'CCCG'	'C'	1	0	0	13	18	13	10	13	0	14	42	47	29	34	41	NaN	39	-0.218503	0.637849	1	1	1	1	1	0	1	4	39977381	39980283	8.59435	8.22307	6.91777	7.84119	8.17155	8.49513	8.95078	0.309524	0.382979	0.448276	0.294118	0.317073	NaN	0.358974
4	40058062	'CA'	'C'	1	0	0	0	0	0	0	0	0	11	NaN	NaN	NaN	NaN	NaN	NaN	13	0.303457	0.508224	0	0	0	0	0	0	1	4	40055623	40060486	8.73129	7.80616	7.03533	8.39322	8.88413	9.04824	8.90596	NaN	NaN	NaN	NaN	NaN	NaN	0.846154
4	40195099	'CGAGAGA'	'C'	1	0	0	6	0	0	0	0	0	0	10	NaN	NaN	NaN	NaN	NaN	NaN	0.177534	0.703336	1	0	0	0	0	0	0	4	40191372	40203357	5.29761	4.01604	3.80109	4.83536	6.16352	5.66276	4.91895	0.6	NaN	NaN	NaN	NaN	NaN	NaN
4	40515731	'CT'	'C'	1	54	1	0	0	14	9	11	7	0	NaN	NaN	16	12	14	11	NaN	NaN	NaN	0	0	0	0	0	0	0	4	40505905	40520004	4.32119	3.58489	3.00267	4.02563	4.3243	4.11686	3.72825	NaN	NaN	0.875	0.75	0.785714	0.636364	NaN
4	40518278	'CT'	'C'	1	0	1	0	0	0	0	7	0	0	NaN	NaN	NaN	NaN	21	NaN	NaN	0.420693	0.347294	0	0	0	0	1	0	0	4	40505905	40520004	4.32119	3.58489	3.00267	4.02563	4.3243	4.11686	3.72825	NaN	NaN	NaN	NaN	0.333333	NaN	NaN
4	40579556	'TA'	'T'	1	0	1	0	0	7	0	9	0	11	NaN	NaN	12	NaN	17	NaN	15	-0.749892	0.0522343	0	0	1	0	1	0	1	4	40577322	40584745	3.13207	2.54484	1.5443	2.37205	2.18169	2.24299	1.87365	NaN	NaN	0.583333	NaN	0.529412	NaN	0.733333
4	40623024	'CA'	'C'	1	0	1	8	7	0	0	11	0	0	16	15	NaN	NaN	19	NaN	NaN	0.630287	0.129181	1	1	0	0	1	0	0	4	40621534	40634309	8.21339	7.07188	4.71954	6.73594	7.08442	7.21058	5.94948	0.5	0.466667	NaN	NaN	0.578947	NaN	NaN
4	40625857	'CTTGT'	'C'	1	0	0	7	9	0	6	13	7	0	25	22	NaN	18	21	14	NaN	0.851887	0.0149477	1	1	0	1	1	1	0	4	40621534	40634309	8.21339	7.07188	4.71954	6.73594	7.08442	7.21058	5.94948	0.28	0.409091	NaN	0.333333	0.619048	0.5	NaN
4	40631126	'GA'	'G'	1	0	1	0	0	0	0	7	0	0	NaN	NaN	NaN	NaN	16	NaN	NaN	0.14858	0.750537	0	0	0	0	1	0	0	4	40621534	40634309	8.21339	7.07188	4.71954	6.73594	7.08442	7.21058	5.94948	NaN	NaN	NaN	NaN	0.4375	NaN	NaN
4	40631963	'GTC'	'G'	1	0	0	8	8	12	9	0	0	6	39	30	26	33	NaN	NaN	14	-0.269185	0.559392	1	1	1	1	0	0	1	4	40621534	40634309	8.21339	7.07188	4.71954	6.73594	7.08442	7.21058	5.94948	0.205128	0.266667	0.461538	0.272727	NaN	NaN	0.428571
4	40992302	'T'	'TTC'	1	0	0	0	0	8	12	15	0	0	NaN	NaN	9	14	17	NaN	NaN	-0.168335	0.718258	0	0	0	1	1	0	0	4	40991833	40997070	3.91384	4.23221	2.7801	3.07802	2.90912	2.62732	2.54775	NaN	NaN	0.888889	0.857143	0.882353	NaN	NaN
4	47914846	'TA'	'T'	1	50	1	0	0	9	0	0	0	0	NaN	NaN	11	NaN	NaN	NaN	NaN	-0.385191	0.393491	0	0	1	0	0	0	0	4	47914719	47917672	7.1651	6.25376	6.41784	7.06741	7.38126	7.30491	6.33425	NaN	NaN	0.818182	NaN	NaN	NaN	NaN
4	47916233	'GA'	'G'	1	0	1	0	0	0	0	10	0	0	NaN	NaN	NaN	NaN	32	NaN	NaN	0.480812	0.27473	0	0	0	0	1	0	0	4	47914719	47917672	7.1651	6.25376	6.41784	7.06741	7.38126	7.30491	6.33425	NaN	NaN	NaN	NaN	0.3125	NaN	NaN
4	48946912	'ATT'	'A'	1	0	1	7	0	0	0	0	0	0	26	NaN	NaN	NaN	NaN	NaN	NaN	0.60592	0.149275	1	0	0	0	0	0	0	4	48946001	48947865	4.73383	4.84733	1.31252	2.57779	1.94482	1.97758	1.64691	0.269231	NaN	NaN	NaN	NaN	NaN	NaN
4	55779316	'AT'	'A'	1	0	1	0	0	0	7	0	0	0	NaN	NaN	NaN	14	NaN	NaN	NaN	0.66648	0.102071	0	0	0	1	0	0	0	4	55777010	55781191	3.61902	3.2645	2.94456	5.47484	4.52596	4.81766	4.16191	NaN	NaN	NaN	0.5	NaN	NaN	NaN
4	56707649	'TA'	'T'	1	0	1	0	0	0	0	6	0	0	NaN	NaN	NaN	NaN	16	NaN	NaN	0.084861	0.856454	0	0	0	0	1	0	0	4	56706917	56709067	7.03614	5.33576	4.13397	5.43326	5.76615	6.38512	5.00598	NaN	NaN	NaN	NaN	0.375	NaN	NaN
4	62407560	'T'	'TAC'	1	57	0	0	0	0	0	0	8	0	NaN	NaN	NaN	NaN	NaN	14	NaN	NaN	NaN	0	0	0	0	0	0	0	4	62404413	62408977	1.86867	1.41781	1.23112	1.78045	1.81284	1.91129	1.50034	NaN	NaN	NaN	NaN	NaN	0.571429	NaN
4	69522109	'AT'	'A'	1	86	1	0	0	0	0	0	8	0	NaN	NaN	NaN	NaN	NaN	13	NaN	NaN	NaN	0	0	0	0	0	0	0	4	69520380	69526937	3.65406	2.76501	1.41306	2.30456	2.51746	2.77841	2.12645	NaN	NaN	NaN	NaN	NaN	0.615385	NaN
4	74473446	'TA'	'T'	1	33	0	13	17	13	26	28	19	18	14	17	13	30	28	21	18	NaN	NaN	1	1	1	1	1	1	1	4	74463734	74487997	4.543	3.70852	3.17166	5.33764	5.41237	5.79993	4.36796	0.928571	1	1	0.866667	1	0.904762	1
4	74473451	'AACCCTCC'	'A'	1	33	0	13	17	13	26	28	19	18	13	17	13	26	28	19	18	NaN	NaN	1	1	1	1	1	1	1	4	74463734	74487997	4.543	3.70852	3.17166	5.33764	5.41237	5.79993	4.36796	1	1	1	1	1	1	1
4	77158050	'CT'	'C'	1	55	1	0	0	0	0	8	0	0	NaN	NaN	NaN	NaN	15	NaN	NaN	NaN	NaN	0	0	0	0	0	0	0	4	77154038	77159744	5.30392	5.08279	3.89966	5.11956	5.16111	4.66849	3.97771	NaN	NaN	NaN	NaN	0.533333	NaN	NaN
4	77996624	'C'	'CCTTCTT'	1	33	0	0	0	0	0	0	7	0	NaN	NaN	NaN	NaN	NaN	11	NaN	0.883091	0.00842015	0	0	0	0	0	1	0	4	77995241	77998599	7.37301	6.96633	6.64047	7.20371	7.26081	8.28419	6.92636	NaN	NaN	NaN	NaN	NaN	0.636364	NaN
4	79473547	'AT'	'A'	1	0	1	0	0	11	0	0	0	0	NaN	NaN	22	NaN	NaN	NaN	NaN	-0.821056	0.0235663	0	0	1	0	0	0	0	4	79471761	79475578	11.2435	10.8233	8.28892	12.2858	10.0514	11.282	10.4027	NaN	NaN	0.5	NaN	NaN	NaN	NaN
4	79697730	'GGGC'	'G'	1	0	0	10	0	0	7	0	0	7	49	NaN	NaN	32	NaN	NaN	31	-0.318446	0.486378	1	0	0	1	0	0	1	4	79695387	79699107	7.50001	7.04916	6.76641	6.90977	8.52637	8.85408	7.54288	0.204082	NaN	NaN	0.21875	NaN	NaN	0.225806
4	80273704	'A'	'AGG'	1	87	0	5	0	0	9	8	5	7	7	NaN	NaN	13	10	6	9	NaN	NaN	0	0	0	0	0	0	0	4	80273492	80274905	1.73526	1.50106	2.08444	3.2685	2.35874	1.71294	3.84504	0.714286	NaN	NaN	0.692308	0.8	0.833333	0.777778
4	80274566	'A'	'AAG'	1	91	0	0	0	0	0	0	0	7	NaN	NaN	NaN	NaN	NaN	NaN	20	NaN	NaN	0	0	0	0	0	0	0	4	80273492	80274905	1.73526	1.50106	2.08444	3.2685	2.35874	1.71294	3.84504	NaN	NaN	NaN	NaN	NaN	NaN	0.35
4	80993002	'CA'	'C'	1	0	1	0	0	13	0	15	6	0	NaN	NaN	29	NaN	34	15	NaN	-0.431356	0.333889	0	0	1	0	1	1	0	4	80990349	80995241	7.92032	7.6153	6.30448	8.01777	7.81328	7.86958	7.66265	NaN	NaN	0.448276	NaN	0.441176	0.4	NaN
4	81123613	'C'	'CGGGGGG'	1	0	0	0	0	0	0	6	0	0	NaN	NaN	NaN	NaN	14	NaN	NaN	0.200608	0.666249	0	0	0	0	1	0	0	4	81122557	81124795	11.0202	8.99984	8.23303	9.96491	10.2784	10.5473	9.88652	NaN	NaN	NaN	NaN	0.428571	NaN	NaN
4	82549300	'A'	'ATTTG'	1	0	0	9	0	0	0	0	0	0	10	NaN	NaN	NaN	NaN	NaN	NaN	0.760105	0.0473458	1	0	0	0	0	0	0	4	82548224	82550343	2.40131	1.81696	0.541975	0.989781	0.993104	1.35023	0.59951	0.9	NaN	NaN	NaN	NaN	NaN	NaN
4	83439981	'C'	'CA'	1	0	1	0	0	0	0	6	0	0	NaN	NaN	NaN	NaN	10	NaN	NaN	0.552729	0.198162	0	0	0	0	1	0	0	4	83438727	83440880	2.60826	1.07053	1.91335	3.21842	4.70327	4.56175	3.24526	NaN	NaN	NaN	NaN	0.6	NaN	NaN
4	83662252	'A'	'AT'	1	91	1	6	0	0	0	0	0	0	20	NaN	NaN	NaN	NaN	NaN	NaN	NaN	NaN	0	0	0	0	0	0	0	4	83661385	83664449	5.52898	3.03501	2.91749	5.05227	6.13459	5.02883	4.90692	0.3	NaN	NaN	NaN	NaN	NaN	NaN
4	85886940	'CG'	'C'	1	0	1	21	15	11	9	13	0	9	31	26	18	17	24	NaN	15	0.509662	0.242619	1	1	1	1	1	0	1	4	85886445	85889260	10.5862	9.56584	7.1315	8.73427	8.24635	6.9787	8.04882	0.677419	0.576923	0.611111	0.529412	0.541667	NaN	0.6
4	87964977	'CTT'	'C'	1	0	1	6	0	0	0	0	0	0	12	NaN	NaN	NaN	NaN	NaN	NaN	0.631159	0.128489	1	0	0	0	0	0	0	4	87963231	87967768	2.70852	1.88242	1.3155	2.04272	2.20489	2.42001	1.57151	0.5	NaN	NaN	NaN	NaN	NaN	NaN
4	88312251	'G'	'GT'	1	0	1	7	0	0	0	0	0	0	19	NaN	NaN	NaN	NaN	NaN	NaN	0.564552	0.18671	1	0	0	0	0	0	0	4	88305842	88313700	4.46724	4.41452	2.62525	3.40676	3.72134	3.54073	3.02328	0.368421	NaN	NaN	NaN	NaN	NaN	NaN
4	99065178	'GAAAAAA'	'G'	1	0	1	0	10	0	0	0	0	0	NaN	10	NaN	NaN	NaN	NaN	NaN	0.513591	0.238389	0	1	0	0	0	0	0	4	99063566	99065638	4.44691	5.00563	4.07263	3.85669	4.69599	4.9126	3.5594	NaN	1	NaN	NaN	NaN	NaN	NaN
4	99917139	'C'	'CG'	1	0	0	0	0	7	0	7	0	0	NaN	NaN	22	NaN	33	NaN	NaN	-0.129594	0.781837	0	0	1	0	1	0	0	4	99915719	99920466	4.18735	3.80252	3.1354	3.36211	3.85472	3.75641	2.95195	NaN	NaN	0.318182	NaN	0.212121	NaN	NaN
4	100870905	'G'	'GC'	1	40	0	0	0	7	0	11	0	0	NaN	NaN	27	NaN	48	NaN	NaN	-0.499745	0.253451	0	0	1	0	1	0	0	4	100866195	100872876	6.47242	6.05485	4.75112	5.58891	6.17998	6.29399	5.87528	NaN	NaN	0.259259	NaN	0.229167	NaN	NaN
4	102267868	'A'	'AC'	1	0	0	0	0	6	0	0	0	0	NaN	NaN	17	NaN	NaN	NaN	NaN	-0.837903	0.0185823	0	0	1	0	0	0	0	4	102266429	102272161	9.63176	9.21906	6.5266	9.66916	8.55558	8.70412	8.00555	NaN	NaN	0.352941	NaN	NaN	NaN	NaN
4	102268034	'A'	'ACGCCGC'	1	34	0	14	0	7	12	13	12	9	33	NaN	25	28	28	29	23	-0.241855	0.601316	1	0	1	1	1	1	1	4	102266429	102272161	9.63176	9.21906	6.5266	9.66916	8.55558	8.70412	8.00555	0.424242	NaN	0.28	0.428571	0.464286	0.413793	0.391304
4	102268167	'CGCT'	'C'	1	37	0	0	0	13	0	0	0	0	NaN	NaN	54	NaN	NaN	NaN	NaN	-0.837903	0.0185823	0	0	1	0	0	0	0	4	102266429	102272161	9.63176	9.21906	6.5266	9.66916	8.55558	8.70412	8.00555	NaN	NaN	0.240741	NaN	NaN	NaN	NaN
4	103422450	'G'	'GCT'	1	0	0	0	0	11	0	0	0	7	NaN	NaN	39	NaN	NaN	NaN	29	-0.134137	0.774325	0	0	1	0	0	0	1	4	103420609	103426308	5.34262	4.85918	4.36457	4.83694	5.20402	5.38405	5.64872	NaN	NaN	0.282051	NaN	NaN	NaN	0.241379
4	106689185	'TA'	'T'	1	0	1	0	10	0	8	0	0	0	NaN	11	NaN	10	NaN	NaN	NaN	0.274872	0.55079	0	1	0	1	0	0	0	4	106686195	106690943	2.89238	2.24572	1.30965	2.81329	2.30006	2.67762	1.87339	NaN	0.909091	NaN	0.8	NaN	NaN	NaN
4	111544002	'GC'	'G'	1	0	1	12	9	0	0	7	6	0	19	12	NaN	NaN	13	15	NaN	0.94496	0.00132504	1	1	0	0	1	1	0	4	111539178	111546303	4.54703	4.28761	3.83818	3.66773	4.49319	4.23711	3.61665	0.631579	0.75	NaN	NaN	0.538462	0.4	NaN
4	113206050	'CA'	'C'	1	0	1	0	8	0	0	0	0	0	NaN	14	NaN	NaN	NaN	NaN	NaN	-0.013589	0.976933	0	1	0	0	0	0	0	4	113205153	113208056	5.80393	4.74626	3.88776	4.55492	5.37644	4.92851	4.07266	NaN	0.571429	NaN	NaN	NaN	NaN	NaN
4	114486806	'C'	'CA'	1	66	1	0	0	0	9	0	0	0	NaN	NaN	NaN	27	NaN	NaN	NaN	NaN	NaN	0	0	0	0	0	0	0	4	114484716	114488760	4.76203	3.79614	1.83398	6.03455	4.47827	5.16455	4.45125	NaN	NaN	NaN	0.333333	NaN	NaN	NaN
4	114560236	'CA'	'C'	1	64	1	0	0	0	0	7	0	0	NaN	NaN	NaN	NaN	14	NaN	NaN	NaN	NaN	0	0	0	0	0	0	0	4	114558263	114569520	3.97807	3.01885	1.66845	3.48943	3.1144	3.38853	2.86626	NaN	NaN	NaN	NaN	0.5	NaN	NaN
4	115519866	'C'	'CG'	1	0	1	13	10	8	11	15	12	8	13	10	8	11	15	12	8	0.767708	0.043877	1	1	0	1	1	1	0	4	115513889	115530521	6.38049	5.58008	4.6523	5.562	6.33143	6.37088	5.40191	1	1	1	1	1	1	1
4	115537047	'G'	'GAGA'	1	77	0	6	7	0	0	14	0	0	14	9	NaN	NaN	18	NaN	NaN	NaN	NaN	0	0	0	0	0	0	0	4	115533086	115538593	5.82445	4.50049	3.11998	4.8657	4.9275	5.48178	4.23039	0.428571	0.777778	NaN	NaN	0.777778	NaN	NaN
4	124257887	'CA'	'C'	1	81	1	7	0	7	0	8	0	6	11	NaN	10	NaN	16	NaN	7	NaN	NaN	0	0	0	0	0	0	0	4	124257269	124258248	6.06045	3.58296	4.58779	4.47204	6.18979	3.81964	5.58387	0.636364	NaN	0.7	NaN	0.5	NaN	0.857143
4	124280662	'AT'	'A'	1	0	1	9	0	0	0	0	0	0	17	NaN	NaN	NaN	NaN	NaN	NaN	0.766256	0.0445286	1	0	0	0	0	0	0	4	124280544	124282744	2.49006	1.97629	0.487984	0.38617	0.596664	0.662773	0.657648	0.529412	NaN	NaN	NaN	NaN	NaN	NaN
4	124318987	'TA'	'T'	1	0	1	19	15	9	17	0	10	9	32	25	23	33	NaN	24	24	-0.302531	0.509584	1	1	1	1	0	1	1	4	124317005	124322372	12.3671	10.8222	8.81302	13.3301	13.0905	12.9774	12.4434	0.59375	0.6	0.391304	0.515152	NaN	0.416667	0.375
4	124318987	'TAA'	'T'	1	0	1	0	0	0	0	12	0	0	NaN	NaN	NaN	NaN	37	NaN	NaN	0.302531	0.509584	0	0	0	0	1	0	0	4	124317005	124322372	12.3671	10.8222	8.81302	13.3301	13.0905	12.9774	12.4434	NaN	NaN	NaN	NaN	0.324324	NaN	NaN
4	124320288	'TG'	'T'	1	81	1	81	51	47	73	95	74	52	87	58	49	79	104	81	56	NaN	NaN	0	0	0	0	0	0	0	4	124317005	124322372	12.3671	10.8222	8.81302	13.3301	13.0905	12.9774	12.4434	0.931034	0.87931	0.959184	0.924051	0.913462	0.91358	0.928571
4	124340693	'TA'	'T'	1	42	1	0	0	0	0	10	0	0	NaN	NaN	NaN	NaN	14	NaN	NaN	0.389479	0.387787	0	0	0	0	1	0	0	4	124332744	124342122	4.43274	2.72402	2.41284	4.79739	4.90074	4.73648	3.95242	NaN	NaN	NaN	NaN	0.714286	NaN	NaN
4	124426753	'CA'	'C'	1	0	1	0	0	0	0	6	0	0	NaN	NaN	NaN	NaN	15	NaN	NaN	0.433891	0.330736	0	0	0	0	1	0	0	4	124424717	124428348	5.32878	3.85264	3.61053	5.94556	6.50843	6.75971	5.12265	NaN	NaN	NaN	NaN	0.4	NaN	NaN
4	124570265	'CT'	'C'	1	0	1	9	0	0	0	12	7	0	10	NaN	NaN	NaN	14	9	NaN	0.608016	0.147489	1	0	0	0	1	0	0	4	124568969	124573836	5.22882	4.21477	2.79643	4.06494	4.82167	5.05471	3.58992	0.9	NaN	NaN	NaN	0.857143	0.777778	NaN
4	129731137	'ACGGCGG'	'A'	1	0	0	0	0	0	0	0	0	7	NaN	NaN	NaN	NaN	NaN	NaN	19	0.0974472	0.835353	0	0	0	0	0	0	1	4	129730342	129734095	4.05607	2.21971	4.53782	3.33254	5.14748	4.50177	4.21322	NaN	NaN	NaN	NaN	NaN	NaN	0.368421
4	139319786	'GCT'	'G'	1	0	0	6	9	9	7	12	0	0	8	9	11	7	13	NaN	NaN	0.740351	0.0570393	0	0	1	0	1	0	0	4	139319632	139319970	1.8264	1.70054	2.28412	1.17528	1.84472	1.38025	1.458	0.75	1	0.818182	1	0.923077	NaN	NaN
4	139319853	'A'	'AG'	1	0	0	0	6	8	0	11	8	0	NaN	8	10	NaN	14	8	NaN	0.740351	0.0570393	0	0	1	0	1	0	0	4	139319632	139319970	1.8264	1.70054	2.28412	1.17528	1.84472	1.38025	1.458	NaN	0.75	0.8	NaN	0.785714	1	NaN
4	140566441	'AT'	'A'	1	56	1	6	0	0	0	6	7	0	14	NaN	NaN	NaN	15	11	NaN	NaN	NaN	0	0	0	0	0	0	0	4	140566026	140569258	5.16365	3.91475	2.6191	2.79332	2.3534	2.12835	2.00929	0.428571	NaN	NaN	NaN	0.4	0.636364	NaN
4	141072844	'CG'	'C'	1	0	1	18	8	9	0	14	8	0	31	22	22	NaN	32	24	NaN	0.178641	0.701546	1	1	1	0	1	1	0	4	141070633	141076294	11.8221	10.4269	9.32594	10.7896	11.3725	11.9827	10.5065	0.580645	0.363636	0.409091	NaN	0.4375	0.333333	NaN
4	141072844	'CGG'	'C'	1	0	1	0	0	0	9	0	0	6	NaN	NaN	NaN	32	NaN	NaN	18	-0.178641	0.701546	0	0	0	1	0	0	1	4	141070633	141076294	11.8221	10.4269	9.32594	10.7896	11.3725	11.9827	10.5065	NaN	NaN	NaN	0.28125	NaN	NaN	0.333333
4	141073363	'ACC'	'A'	1	0	1	0	0	7	0	0	0	0	NaN	NaN	22	NaN	NaN	NaN	NaN	-0.746824	0.0537544	0	0	1	0	0	0	0	4	141070633	141076294	11.8221	10.4269	9.32594	10.7896	11.3725	11.9827	10.5065	NaN	NaN	0.318182	NaN	NaN	NaN	NaN
4	141073786	'C'	'CT'	1	0	0	0	0	6	0	0	0	0	NaN	NaN	19	NaN	NaN	NaN	NaN	-0.746824	0.0537544	0	0	1	0	0	0	0	4	141070633	141076294	11.8221	10.4269	9.32594	10.7896	11.3725	11.9827	10.5065	NaN	NaN	0.315789	NaN	NaN	NaN	NaN
4	141075110	'TG'	'T'	1	0	1	0	14	9	10	0	0	11	NaN	45	32	45	NaN	NaN	37	-0.847392	0.016067	0	1	1	1	0	0	1	4	141070633	141076294	11.8221	10.4269	9.32594	10.7896	11.3725	11.9827	10.5065	NaN	0.311111	0.28125	0.222222	NaN	NaN	0.297297
4	142142541	'GA'	'G'	1	0	1	0	0	0	0	7	0	8	NaN	NaN	NaN	NaN	35	NaN	16	-0.0234733	0.960161	0	0	0	0	1	0	1	4	142141590	142143334	5.49303	4.7452	4.12244	4.38374	4.98138	4.4953	4.26891	NaN	NaN	NaN	NaN	0.2	NaN	0.5
4	143489306	'CT'	'C'	1	0	1	6	5	0	0	0	0	0	12	8	NaN	NaN	NaN	NaN	NaN	0.658067	0.108078	1	0	0	0	0	0	0	4	143484274	143490210	4.18691	3.88399	0.563761	1.40926	1.90652	1.84049	1.22498	0.5	0.625	NaN	NaN	NaN	NaN	NaN
4	144257901	'T'	'TTGTG'	1	0	0	8	8	0	0	0	0	0	23	19	NaN	NaN	NaN	NaN	NaN	0.989872	1.97215e-05	1	1	0	0	0	0	0	4	144256554	144259834	8.79935	8.21811	4.62865	4.8168	5.10174	5.05848	4.58388	0.347826	0.421053	NaN	NaN	NaN	NaN	NaN
4	151936377	'AC'	'A'	1	0	1	0	0	7	0	0	0	0	NaN	NaN	25	NaN	NaN	NaN	NaN	-0.649512	0.11437	0	0	1	0	0	0	0	4	151933811	151939323	9.25493	7.91387	6.86407	7.87249	8.70037	9.17628	7.48611	NaN	NaN	0.28	NaN	NaN	NaN	NaN
4	153856982	'G'	'GGT'	1	30	0	0	17	15	17	0	0	12	NaN	68	59	61	NaN	NaN	54	-0.743366	0.0554959	0	1	1	1	0	0	1	4	153855874	153860261	12.5893	11.2267	10.2917	12.0881	13.197	13.2225	12.4628	NaN	0.25	0.254237	0.278689	NaN	NaN	0.222222
4	154143144	'G'	'GAGGA'	1	82	0	0	0	0	7	0	0	0	NaN	NaN	NaN	11	NaN	NaN	NaN	NaN	NaN	0	0	0	0	0	0	0	4	154135576	154147642	5.5642	4.61882	4.46693	4.36047	5.18068	4.90626	4.01114	NaN	NaN	NaN	0.636364	NaN	NaN	NaN
4	154163470	'CT'	'C'	1	0	1	6	5	0	5	6	8	0	10	6	NaN	7	12	12	NaN	0.946139	0.001256	1	0	0	0	1	1	0	4	154161610	154175066	3.33824	2.16141	2.06031	2.52644	3.42646	3.37273	2.60252	0.6	0.833333	NaN	0.714286	0.5	0.666667	NaN
4	154387976	'GGC'	'G'	1	0	0	0	0	9	0	0	6	0	NaN	NaN	16	NaN	NaN	14	NaN	-0.074624	0.873667	0	0	1	0	0	1	0	4	154386651	154388794	3.4226	2.32216	2.00383	1.72202	3.12097	2.76009	1.8278	NaN	NaN	0.5625	NaN	NaN	0.428571	NaN
4	154388445	'CA'	'C'	1	0	0	0	0	0	0	6	0	0	NaN	NaN	NaN	NaN	10	NaN	NaN	0.444534	0.317635	0	0	0	0	1	0	0	4	154386651	154388794	3.4226	2.32216	2.00383	1.72202	3.12097	2.76009	1.8278	NaN	NaN	NaN	NaN	0.6	NaN	NaN
4	159727192	'CT'	'C'	1	0	1	0	0	0	0	7	0	0	NaN	NaN	NaN	NaN	14	NaN	NaN	0.342509	0.452037	0	0	0	0	1	0	0	4	159725344	159734472	3.4112	2.58621	2.26824	3.58747	3.75851	4.12451	2.95848	NaN	NaN	NaN	NaN	0.5	NaN	NaN
4	169401132	'CA'	'C'	1	56	1	0	0	0	6	0	0	0	NaN	NaN	NaN	23	NaN	NaN	NaN	NaN	NaN	0	0	0	0	0	0	0	4	169400589	169403101	8.97	8.46694	5.6854	7.93772	7.49039	8.08301	7.72681	NaN	NaN	NaN	0.26087	NaN	NaN	NaN
4	169401132	'CAAAAA'	'C'	1	56	1	0	11	0	0	10	0	0	NaN	25	NaN	NaN	24	NaN	NaN	NaN	NaN	0	0	0	0	0	0	0	4	169400589	169403101	8.97	8.46694	5.6854	7.93772	7.49039	8.08301	7.72681	NaN	0.44	NaN	NaN	0.416667	NaN	NaN
4	170171109	'GA'	'G'	1	0	1	0	0	0	0	0	8	0	NaN	NaN	NaN	NaN	NaN	20	NaN	0.420278	0.347821	0	0	0	0	0	1	0	4	170167144	170179440	4.40279	3.85267	2.84168	4.43227	4.33621	4.60186	3.37628	NaN	NaN	NaN	NaN	NaN	0.4	NaN
4	177242314	'CT'	'C'	1	0	1	0	0	0	7	0	0	0	NaN	NaN	NaN	10	NaN	NaN	NaN	-0.0510132	0.91351	0	0	0	1	0	0	0	4	177240350	177243086	7.15508	6.80703	6.28784	7.27838	7.44858	8.14553	8.42303	NaN	NaN	NaN	0.7	NaN	NaN	NaN
4	184020362	'GGGC'	'G'	1	0	0	0	9	13	9	0	7	8	NaN	40	32	38	NaN	26	32	-0.524931	0.226372	0	1	1	1	0	1	1	4	184019161	184021312	12.9256	9.86292	8.71676	11.4663	11.0232	10.6156	11.8447	NaN	0.225	0.40625	0.236842	NaN	0.269231	0.25
4	184020398	'C'	'CAAG'	1	0	0	0	0	8	0	0	0	0	NaN	NaN	30	NaN	NaN	NaN	NaN	-0.710176	0.0737567	0	0	1	0	0	0	0	4	184019161	184021312	12.9256	9.86292	8.71676	11.4663	11.0232	10.6156	11.8447	NaN	NaN	0.266667	NaN	NaN	NaN	NaN
4	184359001	'CT'	'C'	1	0	1	0	0	7	0	11	0	0	NaN	NaN	13	NaN	16	NaN	NaN	-0.559821	0.191253	0	0	1	0	1	0	0	4	184355517	184367877	5.96243	5.50318	4.20914	5.82108	5.81464	6.04318	5.35237	NaN	NaN	0.538462	NaN	0.6875	NaN	NaN
4	184558055	'TC'	'T'	1	0	1	22	22	13	24	20	17	15	26	23	14	25	22	19	15	NaN	NaN	1	1	1	1	1	1	1	4	184557331	184560425	2.54135	1.98115	1.35583	2.69474	2.32363	2.2855	2.00762	0.846154	0.956522	0.928571	0.96	0.909091	0.894737	1
4	185204797	'C'	'CT'	1	0	1	0	10	0	0	13	0	0	NaN	24	NaN	NaN	40	NaN	NaN	-0.00206481	0.996495	0	1	0	0	1	0	0	4	185201063	185206406	9.37168	8.45344	9.87154	11.4764	13.3248	12.8967	10.8675	NaN	0.416667	NaN	NaN	0.325	NaN	NaN
4	185306358	'CT'	'C'	1	0	1	18	10	12	19	35	18	21	32	15	22	32	49	29	24	NaN	NaN	1	1	1	1	1	1	1	4	185301787	185310112	6.98189	6.02377	5.145	8.02643	8.69766	8.90575	6.83956	0.5625	0.666667	0.545455	0.59375	0.714286	0.62069	0.875
4	185394362	'GC'	'G'	1	0	0	12	14	13	0	0	15	10	57	48	54	NaN	NaN	58	48	-0.112319	0.810521	1	1	1	0	0	1	1	4	185390473	185397504	8.6906	8.22406	7.1254	8.46091	8.68556	9.24115	8.81608	0.210526	0.291667	0.240741	NaN	NaN	0.258621	0.208333
4	185395405	'A'	'AT'	1	0	0	0	0	11	0	0	0	0	NaN	NaN	34	NaN	NaN	NaN	NaN	-0.883161	0.00840792	0	0	1	0	0	0	0	4	185390473	185397504	8.6906	8.22406	7.1254	8.46091	8.68556	9.24115	8.81608	NaN	NaN	0.323529	NaN	NaN	NaN	NaN
4	185653772	'T'	'TG'	1	0	1	8	10	7	0	9	7	6	8	10	7	NaN	10	8	6	0.402255	0.370991	0	1	0	0	1	0	0	4	185653123	185656446	5.02229	4.80086	3.25375	3.90747	4.79744	5.0096	3.98291	1	1	1	NaN	0.9	0.875	1
4	186307065	'G'	'GT'	1	0	0	0	0	0	0	0	0	9	NaN	NaN	NaN	NaN	NaN	NaN	10	-0.194301	0.676336	0	0	0	0	0	0	1	4	186304163	186307963	4.63938	3.08157	5.32285	4.62603	6.47133	6.22744	4.46763	NaN	NaN	NaN	NaN	NaN	NaN	0.9
4	187112347	'C'	'CGTT'	1	0	0	83	56	62	59	97	76	44	83	58	62	61	99	76	47	NaN	NaN	1	1	1	1	1	1	1	4	187110002	187114312	8.18638	7.86537	8.01891	7.54755	8.87777	8.75962	7.567	1	0.965517	1	0.967213	0.979798	1	0.93617
4	187563158	'C'	'CA'	1	63	1	0	0	0	7	0	0	0	NaN	NaN	NaN	28	NaN	NaN	NaN	NaN	NaN	0	0	0	0	0	0	0	4	187561457	187586381	5.64799	4.30929	4.74506	7.76962	7.25677	7.48803	6.49291	NaN	NaN	NaN	0.25	NaN	NaN	NaN
4	187571489	'GA'	'G'	1	0	1	0	0	0	0	8	0	0	NaN	NaN	NaN	NaN	19	NaN	NaN	0.32523	0.476604	0	0	0	0	1	0	0	4	187561457	187586381	5.64799	4.30929	4.74506	7.76962	7.25677	7.48803	6.49291	NaN	NaN	NaN	NaN	0.421053	NaN	NaN
4	187607392	'AC'	'A'	1	0	1	0	0	0	0	0	10	0	NaN	NaN	NaN	NaN	NaN	14	NaN	0.227818	0.623202	0	0	0	0	0	1	0	4	187586700	187640622	4.6915	3.47646	3.20823	5.53903	5.01389	4.88174	4.31526	NaN	NaN	NaN	NaN	NaN	0.714286	NaN
4	187611843	'CA'	'C'	1	58	1	0	0	0	7	6	0	0	NaN	NaN	NaN	17	15	NaN	NaN	NaN	NaN	0	0	0	0	0	0	0	4	187586700	187640622	4.6915	3.47646	3.20823	5.53903	5.01389	4.88174	4.31526	NaN	NaN	NaN	0.411765	0.4	NaN	NaN
4	187644048	'C'	'CA'	1	0	1	0	0	0	6	0	0	0	NaN	NaN	NaN	11	NaN	NaN	NaN	0.288203	0.530795	0	0	0	1	0	0	0	4	187641213	187652840	9.3753	8.71429	7.17247	9.06618	9.03872	8.26567	8.49822	NaN	NaN	NaN	0.545455	NaN	NaN	NaN
4	187644200	'AT'	'A'	1	0	1	0	0	7	9	0	7	0	NaN	NaN	11	25	NaN	24	NaN	-0.541966	0.208873	0	0	1	1	0	1	0	4	187641213	187652840	9.3753	8.71429	7.17247	9.06618	9.03872	8.26567	8.49822	NaN	NaN	0.636364	0.36	NaN	0.291667	NaN
4	187651127	'TA'	'T'	1	0	1	0	0	0	0	7	0	0	NaN	NaN	NaN	NaN	14	NaN	NaN	0.271579	0.555766	0	0	0	0	1	0	0	4	187641213	187652840	9.3753	8.71429	7.17247	9.06618	9.03872	8.26567	8.49822	NaN	NaN	NaN	NaN	0.5	NaN	NaN
4	187685840	'CT'	'C'	1	69	1	0	0	0	0	9	0	0	NaN	NaN	NaN	NaN	18	NaN	NaN	NaN	NaN	0	0	0	0	0	0	0	4	187684950	187688337	6.78873	5.39852	3.81157	6.82846	6.87872	7.27903	4.93929	NaN	NaN	NaN	NaN	0.5	NaN	NaN
4	187745728	'ATTAAC'	'A'	1	0	0	12	6	0	0	0	0	0	12	6	NaN	NaN	NaN	NaN	NaN	0.760945	0.0469556	1	0	0	0	0	0	0	4	187740220	187748754	3.03603	2.30568	2.22417	1.75208	2.50095	2.11548	1.62976	1	1	NaN	NaN	NaN	NaN	NaN
4	190861343	'C'	'CA'	1	95	0	12	7	8	0	8	0	0	20	13	12	NaN	17	NaN	NaN	NaN	NaN	0	0	0	0	0	0	0	4	190860753	190863504	7.66603	7.91253	6.03574	7.20975	6.87018	7.64107	7.73569	0.6	0.538462	0.666667	NaN	0.470588	NaN	NaN
4	190862280	'A'	'AC'	1	82	1	41	43	42	36	36	20	23	70	73	64	48	64	62	42	NaN	NaN	0	0	0	0	0	0	0	4	190860753	190863504	7.66603	7.91253	6.03574	7.20975	6.87018	7.64107	7.73569	0.585714	0.589041	0.65625	0.75	0.5625	0.322581	0.547619
4	190970523	'T'	'TG'	1	99	0	22	23	20	24	27	30	15	28	26	33	24	34	34	19	NaN	NaN	0	0	0	0	0	0	0	4	190969318	190971394	5.45408	6.05574	5.54398	5.74193	5.52999	6.78489	5.77926	0.785714	0.884615	0.606061	1	0.794118	0.882353	0.789474
5	219505	'TACCC'	'T'	1	94	0	14	13	9	6	0	0	0	17	17	20	14	NaN	NaN	NaN	NaN	NaN	0	0	0	0	0	0	0	5	217401	220683	9.16419	9.72163	9.06146	7.07113	7.9686	7.58729	7.28027	0.823529	0.764706	0.45	0.428571	NaN	NaN	NaN
5	251667	'AT'	'A'	1	89	0	7	16	0	0	7	0	0	23	32	NaN	NaN	13	NaN	NaN	NaN	NaN	0	0	0	0	0	0	0	5	250182	256836	6.97074	7.20159	3.5093	4.2027	4.44158	4.66106	3.80896	0.304348	0.5	NaN	NaN	0.538462	NaN	NaN
5	271139	'C'	'CT'	1	0	1	0	0	5	0	9	0	0	NaN	NaN	7	NaN	18	NaN	NaN	-0.0994014	0.832083	0	0	0	0	1	0	0	5	270131	274167	6.26539	6.51685	5.46335	5.0267	5.4011	5.20205	4.90607	NaN	NaN	0.714286	NaN	0.5	NaN	NaN
5	271139	'C'	'CTT'	1	0	1	13	8	0	0	0	6	0	21	20	NaN	NaN	NaN	9	NaN	0.941895	0.00151473	1	1	0	0	0	0	0	5	270131	274167	6.26539	6.51685	5.46335	5.0267	5.4011	5.20205	4.90607	0.619048	0.4	NaN	NaN	NaN	0.666667	NaN
5	272046	'T'	'TC'	1	0	0	14	12	11	12	16	12	6	17	16	14	12	17	13	7	0.453112	0.307244	1	1	1	1	1	1	0	5	270131	274167	6.26539	6.51685	5.46335	5.0267	5.4011	5.20205	4.90607	0.823529	0.75	0.785714	1	0.941176	0.923077	0.857143
5	391423	'T'	'TG'	1	46	0	0	10	10	8	19	6	0	NaN	10	10	8	21	6	NaN	-0.181512	0.696907	0	1	1	0	1	0	0	5	389989	402928	3.00731	1.35069	1.88397	1.71396	2.52432	2.17596	1.56879	NaN	1	1	1	0.904762	1	NaN
5	475352	'A'	'ACGTG'	1	0	0	0	0	7	0	0	0	0	NaN	NaN	10	NaN	NaN	NaN	NaN	0.345204	0.448248	0	0	1	0	0	0	0	5	471739	475619	13.3949	13.355	14.0819	13.3251	13.5191	14.7016	12.69	NaN	NaN	0.7	NaN	NaN	NaN	NaN
5	522854	'CA'	'C'	1	75	1	0	0	0	0	0	7	0	NaN	NaN	NaN	NaN	NaN	11	NaN	NaN	NaN	0	0	0	0	0	0	0	5	517954	524992	9.5811	11.9646	11.5859	12.3278	11.3866	13.3533	11.5909	NaN	NaN	NaN	NaN	NaN	0.636364	NaN
5	955852	'CTCTG'	'C'	1	63	0	0	0	11	7	8	7	0	NaN	NaN	11	7	8	7	NaN	NaN	NaN	0	0	0	0	0	0	0	5	954999	961872	9.27065	7.97852	12.0166	11.5148	11.9632	12.1323	10.3797	NaN	NaN	1	1	1	1	NaN
5	960240	'TC'	'T'	1	0	1	0	0	10	11	16	0	6	NaN	NaN	30	23	29	NaN	13	0.555558	0.195392	0	0	1	1	1	0	1	5	954999	961872	9.27065	7.97852	12.0166	11.5148	11.9632	12.1323	10.3797	NaN	NaN	0.333333	0.478261	0.551724	NaN	0.461538
5	1004310	'GGTGTGTGT'	'G'	1	0	0	17	18	10	18	17	19	8	28	30	25	39	51	34	23	NaN	NaN	1	1	1	1	1	1	1	5	1001319	1012378	6.08948	6.53908	9.70212	7.90833	8.93938	8.00581	7.72166	0.607143	0.6	0.4	0.461538	0.333333	0.558824	0.347826
5	1004598	'G'	'GC'	1	0	0	19	14	18	13	21	14	11	45	39	44	42	57	38	30	NaN	NaN	1	1	1	1	1	1	1	5	1001319	1012378	6.08948	6.53908	9.70212	7.90833	8.93938	8.00581	7.72166	0.422222	0.358974	0.409091	0.309524	0.368421	0.368421	0.366667
5	1004615	'G'	'GC'	1	0	0	13	17	13	18	17	15	14	48	48	42	46	54	41	41	NaN	NaN	1	1	1	1	1	1	1	5	1001319	1012378	6.08948	6.53908	9.70212	7.90833	8.93938	8.00581	7.72166	0.270833	0.354167	0.309524	0.391304	0.314815	0.365854	0.341463
5	1118190	'C'	'CA'	1	56	1	0	0	8	7	9	0	0	NaN	NaN	30	25	35	NaN	NaN	NaN	NaN	0	0	0	0	0	0	0	5	1116560	1120581	9.47019	8.9778	13.4019	9.99843	11.2312	11.7705	9.12896	NaN	NaN	0.266667	0.28	0.257143	NaN	NaN
5	1524243	'C'	'CG'	1	0	1	0	0	8	0	0	0	0	NaN	NaN	12	NaN	NaN	NaN	NaN	0.358242	0.430092	0	0	1	0	0	0	0	5	1521028	1525140	5.07915	4.3641	6.68023	4.87569	7.1157	6.31048	6.39481	NaN	NaN	0.666667	NaN	NaN	NaN	NaN
5	1576205	'TA'	'T'	1	88	0	11	0	0	0	0	0	0	36	NaN	NaN	NaN	NaN	NaN	NaN	NaN	NaN	0	0	0	0	0	0	0	5	1572028	1577535	5.83694	4.6004	3.91358	4.06038	5.47247	5.9665	3.98682	0.305556	NaN	NaN	NaN	NaN	NaN	NaN
5	2743676	'A'	'AG'	1	0	0	6	8	6	0	13	0	9	13	11	11	NaN	22	NaN	17	-0.604061	0.150868	1	1	1	0	1	0	1	5	2741048	2745679	5.72296	4.91602	5.68907	6.1873	6.79094	7.18995	5.43439	0.461538	0.727273	0.545455	NaN	0.590909	NaN	0.529412
5	2743867	'A'	'ATC'	1	0	0	52	31	38	42	61	56	23	53	31	40	42	63	56	23	NaN	NaN	1	1	1	1	1	1	1	5	2741048	2745679	5.72296	4.91602	5.68907	6.1873	6.79094	7.18995	5.43439	0.981132	1	0.95	1	0.968254	1	1
5	4572355	'T'	'TCACA'	1	45	0	0	5	0	6	7	9	0	NaN	5	NaN	13	14	14	NaN	0.764466	0.0453385	0	0	0	1	1	1	0	5	4569694	4572527	4.14287	1.77527	3.00547	5.04232	4.90609	5.56498	4.26046	NaN	1	NaN	0.461538	0.5	0.642857	NaN
5	6238045	'T'	'TATC'	1	31	0	10	12	0	5	0	0	0	14	13	NaN	6	NaN	NaN	NaN	0.858854	0.0133036	1	1	0	0	0	0	0	5	6234721	6238301	10.6621	10.42	6.02652	9.13807	6.92129	7.34789	7.33497	0.714286	0.923077	NaN	0.833333	NaN	NaN	NaN
5	6659615	'TGAA'	'T'	1	0	0	17	11	19	10	14	10	9	17	13	20	12	16	11	10	NaN	NaN	1	1	1	1	1	1	1	5	6658195	6662830	4.25389	3.97351	3.51287	3.55219	4.14119	3.98965	3.44973	1	0.846154	0.95	0.833333	0.875	0.909091	0.9
5	9725667	'C'	'CG'	1	86	0	0	7	0	0	7	0	0	NaN	11	NaN	NaN	14	NaN	NaN	NaN	NaN	0	0	0	0	0	0	0	5	9725479	9725841	1.32661	1.51592	1.51382	1.09757	1.09108	1.21317	1.55612	NaN	0.636364	NaN	NaN	0.5	NaN	NaN
5	10249373	'CA'	'C'	1	68	1	8	8	0	0	0	0	0	15	17	NaN	NaN	NaN	NaN	NaN	NaN	NaN	0	0	0	0	0	0	0	5	10248735	10252921	9.66111	10.4389	10.1356	8.81145	8.68266	9.06505	8.45722	0.533333	0.470588	NaN	NaN	NaN	NaN	NaN
5	14158532	'C'	'CA'	1	67	1	0	0	0	6	7	0	0	NaN	NaN	NaN	16	14	NaN	NaN	NaN	NaN	0	0	0	0	0	0	0	5	14152079	14194992	5.12075	5.02165	5.46019	6.66104	5.92126	6.16423	5.52594	NaN	NaN	NaN	0.375	0.5	NaN	NaN
5	14169306	'CT'	'C'	1	0	1	0	7	0	0	0	0	0	NaN	13	NaN	NaN	NaN	NaN	NaN	-0.506408	0.246149	0	1	0	0	0	0	0	5	14152079	14194992	5.12075	5.02165	5.46019	6.66104	5.92126	6.16423	5.52594	NaN	0.538462	NaN	NaN	NaN	NaN	NaN
5	14186694	'CT'	'C'	1	47	1	0	0	8	0	7	0	10	NaN	NaN	21	NaN	17	NaN	18	-0.096539	0.836873	0	0	1	0	1	0	1	5	14152079	14194992	5.12075	5.02165	5.46019	6.66104	5.92126	6.16423	5.52594	NaN	NaN	0.380952	NaN	0.411765	NaN	0.555556
5	14207632	'TAC'	'T'	1	0	0	12	20	20	10	21	9	15	16	25	26	16	31	15	21	NaN	NaN	1	1	1	1	1	1	1	5	14198610	14224144	5.74296	5.35465	6.99892	6.92558	7.43363	7.50209	6.05852	0.75	0.8	0.769231	0.625	0.677419	0.6	0.714286
5	14212060	'CA'	'C'	1	60	1	0	0	8	10	13	14	12	NaN	NaN	22	23	27	23	22	NaN	NaN	0	0	0	0	0	0	0	5	14198610	14224144	5.74296	5.35465	6.99892	6.92558	7.43363	7.50209	6.05852	NaN	NaN	0.363636	0.434783	0.481481	0.608696	0.545455
5	16735794	'GA'	'G'	1	55	1	0	0	0	0	8	0	8	NaN	NaN	NaN	NaN	35	NaN	22	NaN	NaN	0	0	0	0	0	0	0	5	16733470	16740677	7.08177	6.29282	4.88609	6.42289	7.96161	7.90432	6.36245	NaN	NaN	NaN	NaN	0.228571	NaN	0.363636
5	16809276	'GA'	'G'	1	0	1	0	0	6	6	0	6	0	NaN	NaN	10	20	NaN	16	NaN	0.0827699	0.859966	0	0	1	1	0	1	0	5	16808596	16814124	3.24333	2.60663	2.43049	3.70387	3.81543	3.66885	3.06496	NaN	NaN	0.6	0.3	NaN	0.375	NaN
5	16868713	'CA'	'C'	1	70	1	0	0	0	0	6	0	0	NaN	NaN	NaN	NaN	12	NaN	NaN	NaN	NaN	0	0	0	0	0	0	0	5	16865793	16872769	3.4642	2.30602	2.62417	3.95163	4.23062	4.13824	3.65847	NaN	NaN	NaN	NaN	0.5	NaN	NaN
5	19531718	'TCA'	'T'	1	0	0	14	11	8	0	0	0	0	21	14	11	NaN	NaN	NaN	NaN	0.646913	0.116318	1	1	1	0	0	0	0	5	19530951	19533192	1.8206	2.06871	0.612751	0.98331	0.688027	0.8348	0.488153	0.666667	0.785714	0.727273	NaN	NaN	NaN	NaN
5	32444706	'T'	'TC'	1	0	0	0	0	0	0	0	0	8	NaN	NaN	NaN	NaN	NaN	NaN	39	-0.280332	0.542571	0	0	0	0	0	0	1	5	32442983	32445363	10.5171	9.61866	11.2983	8.95786	10.3395	9.17847	9.35621	NaN	NaN	NaN	NaN	NaN	NaN	0.205128
5	32444717	'A'	'AT'	1	0	0	0	0	0	0	0	0	8	NaN	NaN	NaN	NaN	NaN	NaN	37	-0.280332	0.542571	0	0	0	0	0	0	1	5	32442983	32445363	10.5171	9.61866	11.2983	8.95786	10.3395	9.17847	9.35621	NaN	NaN	NaN	NaN	NaN	NaN	0.216216
5	34008869	'GA'	'G'	1	0	1	0	0	0	0	8	0	0	NaN	NaN	NaN	NaN	24	NaN	NaN	0.425389	0.341362	0	0	0	0	1	0	0	5	34006180	34013676	4.89706	4.78846	4.89764	4.89276	5.15781	5.29036	4.54904	NaN	NaN	NaN	NaN	0.333333	NaN	NaN
5	34916290	'GT'	'G'	1	0	1	0	0	0	6	0	0	0	NaN	NaN	NaN	15	NaN	NaN	NaN	-0.0455358	0.922776	0	0	0	1	0	0	0	5	34913596	34918221	4.91742	5.44919	4.21699	4.47855	4.64131	4.20057	3.83114	NaN	NaN	NaN	0.4	NaN	NaN	NaN
5	36876976	'A'	'AG'	1	0	0	0	0	6	0	0	0	0	NaN	NaN	13	NaN	NaN	NaN	NaN	0.626874	0.131907	0	0	1	0	0	0	0	5	36874886	36879362	10.0392	9.81542	10.2768	8.88736	9.09336	9.26478	9.4629	NaN	NaN	0.461538	NaN	NaN	NaN	NaN
5	36876984	'G'	'GC'	1	0	0	0	0	7	0	0	0	0	NaN	NaN	27	NaN	NaN	NaN	NaN	0.626874	0.131907	0	0	1	0	0	0	0	5	36874886	36879362	10.0392	9.81542	10.2768	8.88736	9.09336	9.26478	9.4629	NaN	NaN	0.259259	NaN	NaN	NaN	NaN
5	36877072	'T'	'TTG'	1	0	0	0	7	0	0	0	0	0	NaN	27	NaN	NaN	NaN	NaN	NaN	0.229723	0.620219	0	1	0	0	0	0	0	5	36874886	36879362	10.0392	9.81542	10.2768	8.88736	9.09336	9.26478	9.4629	NaN	0.259259	NaN	NaN	NaN	NaN	NaN
5	36877294	'C'	'CT'	1	0	0	9	12	11	7	8	0	7	33	40	38	32	33	NaN	22	0.244263	0.597586	1	1	1	1	1	0	1	5	36874886	36879362	10.0392	9.81542	10.2768	8.88736	9.09336	9.26478	9.4629	0.272727	0.3	0.289474	0.21875	0.242424	NaN	0.318182
5	36877333	'T'	'TC'	1	0	0	6	7	13	6	8	9	9	12	14	22	13	14	16	14	NaN	NaN	1	1	1	1	1	1	1	5	36874886	36879362	10.0392	9.81542	10.2768	8.88736	9.09336	9.26478	9.4629	0.5	0.5	0.590909	0.461538	0.571429	0.5625	0.642857
5	36877496	'T'	'TC'	1	0	0	0	0	16	11	0	0	14	NaN	NaN	62	47	NaN	NaN	54	-0.0113074	0.980805	0	0	1	1	0	0	1	5	36874886	36879362	10.0392	9.81542	10.2768	8.88736	9.09336	9.26478	9.4629	NaN	NaN	0.258065	0.234043	NaN	NaN	0.259259
5	39424858	'TA'	'T'	1	0	1	0	0	8	11	14	0	0	NaN	NaN	19	20	31	NaN	NaN	-0.304264	0.507039	0	0	1	1	1	0	0	5	39421503	39434800	5.71648	5.47799	4.19618	5.16923	4.90958	5.10406	4.11505	NaN	NaN	0.421053	0.55	0.451613	NaN	NaN
5	39433924	'T'	'TACACACAC'	1	0	0	14	0	0	10	11	5	0	21	NaN	NaN	15	18	7	NaN	0.477717	0.278283	1	0	0	1	1	0	0	5	39421503	39434800	5.71648	5.47799	4.19618	5.16923	4.90958	5.10406	4.11505	0.666667	NaN	NaN	0.666667	0.611111	0.714286	NaN
5	43556891	'C'	'CCAGGAA'	1	0	0	0	0	0	10	0	0	0	NaN	NaN	NaN	27	NaN	NaN	NaN	-0.687657	0.0877425	0	0	0	1	0	0	0	5	43555468	43558189	11.9965	11.1958	11.5071	10.9777	11.625	11.8609	11.9843	NaN	NaN	NaN	0.37037	NaN	NaN	NaN
5	44810239	'TG'	'T'	1	0	0	11	14	6	0	10	14	0	11	14	6	NaN	10	14	NaN	0.516984	0.234763	1	1	0	0	1	1	0	5	44807862	44811660	6.69412	6.57334	5.64782	5.7681	5.48158	5.54244	5.09262	1	1	1	NaN	1	1	NaN
5	49962435	'GGCT'	'G'	1	88	0	8	8	8	0	7	0	8	33	26	24	NaN	35	NaN	17	NaN	NaN	0	0	0	0	0	0	0	5	49960727	49967442	7.96932	7.68632	7.67638	6.24086	7.01777	7.20062	6.93368	0.242424	0.307692	0.333333	NaN	0.2	NaN	0.470588
5	49962472	'T'	'TG'	1	89	0	0	9	7	0	0	0	0	NaN	35	30	NaN	NaN	NaN	NaN	NaN	NaN	0	0	0	0	0	0	0	5	49960727	49967442	7.96932	7.68632	7.67638	6.24086	7.01777	7.20062	6.93368	NaN	0.257143	0.233333	NaN	NaN	NaN	NaN
5	51738804	'GT'	'G'	1	85	0	7	8	0	0	0	0	0	10	11	NaN	NaN	NaN	NaN	NaN	NaN	NaN	0	0	0	0	0	0	0	5	51738677	51739020	1.39988	1.37112	1.16177	1.08098	0.969551	0.880123	0.821035	0.7	0.727273	NaN	NaN	NaN	NaN	NaN
5	52285663	'CACAG'	'C'	1	38	0	0	0	32	27	0	0	0	NaN	NaN	37	33	NaN	NaN	NaN	0.231445	0.617526	0	0	1	1	0	0	0	5	52281852	52288094	9.74485	10.2582	9.76234	9.49618	9.01863	9.32451	8.34686	NaN	NaN	0.864865	0.818182	NaN	NaN	NaN
5	52301410	'CA'	'C'	1	58	1	8	0	0	0	7	0	0	13	NaN	NaN	NaN	12	NaN	NaN	NaN	NaN	0	0	0	0	0	0	0	5	52298330	52307590	2.66432	2.56916	3.02347	2.87381	3.01392	3.26625	2.4741	0.615385	NaN	NaN	NaN	0.583333	NaN	NaN
5	54398880	'G'	'GA'	1	0	1	6	0	0	7	6	0	0	11	NaN	NaN	7	6	NaN	NaN	0.660865	0.106061	1	0	0	0	0	0	0	5	54397499	54401688	4.00616	2.90179	0.637862	2.28845	2.38304	2.83778	1.16277	0.545455	NaN	NaN	1	1	NaN	NaN
5	54527871	'TA'	'T'	1	0	1	0	0	11	0	7	10	0	NaN	NaN	17	NaN	19	21	NaN	0.472466	0.284356	0	0	1	0	1	1	0	5	54526418	54531367	13.9627	14.1182	14.245	12.1216	13.6021	13.7953	11.8609	NaN	NaN	0.647059	NaN	0.368421	0.47619	NaN
5	54529709	'C'	'CG'	1	0	0	15	17	11	9	8	10	6	23	23	14	10	17	19	12	NaN	NaN	1	1	1	1	1	1	1	5	54526418	54531367	13.9627	14.1182	14.245	12.1216	13.6021	13.7953	11.8609	0.652174	0.73913	0.785714	0.9	0.470588	0.526316	0.5
5	55761763	'GTGTGCA'	'G'	1	0	0	0	0	0	9	0	7	0	NaN	NaN	NaN	32	NaN	33	NaN	0.454455	0.30563	0	0	0	1	0	1	0	5	55759488	55762814	8.56741	7.92333	7.47763	8.4865	7.70658	8.05778	6.67464	NaN	NaN	NaN	0.28125	NaN	0.212121	NaN
5	55965815	'T'	'TC'	1	0	1	12	7	0	15	11	8	0	25	17	NaN	24	16	15	NaN	0.78632	0.0359957	1	1	0	1	1	1	0	5	55964079	55967394	4.986	4.77293	3.42732	5.66308	4.9536	4.78928	4.45032	0.48	0.411765	NaN	0.625	0.6875	0.533333	NaN
5	56329974	'GT'	'G'	1	0	1	0	0	0	0	6	6	0	NaN	NaN	NaN	NaN	11	8	NaN	0.0116136	0.980285	0	0	0	0	1	0	0	5	56324792	56332916	4.61733	4.22162	2.86824	3.36715	3.47123	3.07928	2.53758	NaN	NaN	NaN	NaN	0.545455	0.75	NaN
5	56469635	'T'	'TC'	1	0	1	6	7	7	0	11	0	0	8	7	8	NaN	12	NaN	NaN	-0.367356	0.417571	0	0	0	0	1	0	0	5	56466660	56476270	6.62342	7.32591	6.63498	5.59082	5.29647	5.52138	5.04717	0.75	1	0.875	NaN	0.916667	NaN	NaN
5	59995270	'G'	'GAAAAA'	1	0	1	0	0	0	0	6	0	0	NaN	NaN	NaN	NaN	12	NaN	NaN	0.333431	0.464884	0	0	0	0	1	0	0	5	59994737	59997037	7.07576	7.19719	8.25001	6.61433	7.70037	7.33251	6.797	NaN	NaN	NaN	NaN	0.5	NaN	NaN
5	60628826	'TG'	'T'	1	0	1	0	0	8	0	6	0	0	NaN	NaN	12	NaN	17	NaN	NaN	-0.472651	0.284141	0	0	1	0	1	0	0	5	60624165	60631401	7.98814	7.41901	6.22983	6.00811	5.97104	6.51871	6.3028	NaN	NaN	0.666667	NaN	0.352941	NaN	NaN
5	65109755	'CA'	'C'	1	54	1	0	0	11	7	7	0	6	NaN	NaN	16	18	17	NaN	13	NaN	NaN	0	0	0	0	0	0	0	5	65104258	65111598	6.9316	7.31748	5.89659	5.65163	5.09137	5.48152	4.3283	NaN	NaN	0.6875	0.388889	0.411765	NaN	0.461538
5	65222388	'GT'	'G'	1	0	1	0	0	0	0	8	7	7	NaN	NaN	NaN	NaN	39	33	22	-0.459296	0.299845	0	0	0	0	1	1	1	5	65219987	65228123	8.71096	9.21332	8.5552	8.7025	8.13627	8.91303	8.45624	NaN	NaN	NaN	NaN	0.205128	0.212121	0.318182
5	66291716	'T'	'TAC'	1	0	0	0	0	0	0	10	0	0	NaN	NaN	NaN	NaN	16	NaN	NaN	0.716086	0.0702999	0	0	0	0	1	0	0	5	66288160	66292076	2.44126	2.68259	3.29681	3.03789	3.8636	3.25339	2.34342	NaN	NaN	NaN	NaN	0.625	NaN	NaN
5	67584512	'AT'	'A'	1	0	1	0	0	12	17	32	14	17	NaN	NaN	38	57	76	52	42	0.647022	0.116237	0	0	1	1	1	1	1	5	67579030	67587049	6.5935	5.13292	6.22581	7.60075	8.11201	8.04438	6.53265	NaN	NaN	0.315789	0.298246	0.421053	0.269231	0.404762
5	67737819	'AT'	'A'	1	0	1	9	0	0	11	14	16	10	11	NaN	NaN	14	18	18	14	0.787801	0.0354052	1	0	0	1	1	1	1	5	67735555	67739207	2.56119	1.49203	2.17438	3.30107	3.68061	4.43787	3.10231	0.818182	NaN	NaN	0.785714	0.777778	0.888889	0.714286
5	68389515	'CA'	'C'	1	66	1	0	0	6	6	0	0	0	NaN	NaN	11	17	NaN	NaN	NaN	NaN	NaN	0	0	0	0	0	0	0	5	68388905	68392028	7.33307	7.58263	7.124	6.18118	6.59925	6.36114	5.71833	NaN	NaN	0.545455	0.352941	NaN	NaN	NaN
5	68514297	'A'	'ATG'	1	0	0	12	6	8	0	8	0	0	34	22	16	NaN	21	NaN	NaN	0.522577	0.228843	1	1	1	0	1	0	0	5	68512281	68515335	4.9616	5.16355	5.03648	4.921	4.74223	4.8651	4.57629	0.352941	0.272727	0.5	NaN	0.380952	NaN	NaN
5	68514297	'A'	'ATGTGTG'	1	0	0	0	0	0	0	0	6	0	NaN	NaN	NaN	NaN	NaN	23	NaN	-0.0687898	0.883495	0	0	0	0	0	1	0	5	68512281	68515335	4.9616	5.16355	5.03648	4.921	4.74223	4.8651	4.57629	NaN	NaN	NaN	NaN	NaN	0.26087	NaN
5	68748788	'TA'	'T'	1	72	1	0	0	0	0	0	6	0	NaN	NaN	NaN	NaN	NaN	11	NaN	NaN	NaN	0	0	0	0	0	0	0	5	68744592	68751969	6.90927	7.69987	5.03758	3.81246	4.29452	3.86856	3.20123	NaN	NaN	NaN	NaN	NaN	0.545455	NaN
5	68749093	'TA'	'T'	1	52	1	0	0	8	0	0	0	0	NaN	NaN	11	NaN	NaN	NaN	NaN	NaN	NaN	0	0	0	0	0	0	0	5	68744592	68751969	6.90927	7.69987	5.03758	3.81246	4.29452	3.86856	3.20123	NaN	NaN	0.727273	NaN	NaN	NaN	NaN
5	68750889	'GT'	'G'	1	45	1	0	0	7	0	0	0	0	NaN	NaN	22	NaN	NaN	NaN	NaN	0.0162813	0.972364	0	0	1	0	0	0	0	5	68744592	68751969	6.90927	7.69987	5.03758	3.81246	4.29452	3.86856	3.20123	NaN	NaN	0.318182	NaN	NaN	NaN	NaN
5	69005562	'AT'	'A'	1	100	1	0	0	0	0	10	0	0	NaN	NaN	NaN	NaN	14	NaN	NaN	NaN	NaN	0	0	0	0	0	0	0	5	69004485	69008482	5.23672	4.91565	5.33547	4.86314	5.76662	5.88616	4.69785	NaN	NaN	NaN	NaN	0.714286	NaN	NaN
5	69142292	'T'	'TG'	1	99	0	0	0	0	0	7	0	0	NaN	NaN	NaN	NaN	11	NaN	NaN	NaN	NaN	0	0	0	0	0	0	0	5	69138684	69145411	3.68444	3.3923	3.72368	3.35963	3.91935	4.25049	3.24814	NaN	NaN	NaN	NaN	0.636364	NaN	NaN
5	69345281	'C'	'CA'	1	99	1	11	11	9	6	9	9	10	24	27	21	20	30	22	19	NaN	NaN	0	0	0	0	0	0	0	5	69344573	69347347	3.99131	3.81488	3.64543	3.86693	4.4395	3.71944	3.95665	0.458333	0.407407	0.428571	0.3	0.3	0.409091	0.526316
5	70016460	'TA'	'T'	1	100	1	0	11	5	10	8	0	0	NaN	14	6	12	13	NaN	NaN	NaN	NaN	0	0	0	0	0	0	0	5	70013552	70021003	4.00346	3.72028	4.22668	3.75678	4.38334	4.54299	3.57214	NaN	0.785714	0.833333	0.833333	0.615385	NaN	NaN
5	70220699	'C'	'CA'	1	99	1	11	11	0	0	0	7	0	27	26	NaN	NaN	NaN	21	NaN	NaN	NaN	0	0	0	0	0	0	0	5	70219978	70222893	3.21638	3.22604	3.31498	3.14253	3.68868	3.39801	3.01468	0.407407	0.423077	NaN	NaN	NaN	0.333333	NaN
5	70898708	'GT'	'G'	1	0	1	0	0	0	0	6	0	0	NaN	NaN	NaN	NaN	12	NaN	NaN	0.434795	0.329614	0	0	0	0	1	0	0	5	70894183	70900379	3.29336	2.70621	3.06733	3.95611	4.01635	4.11725	3.12767	NaN	NaN	NaN	NaN	0.5	NaN	NaN
5	72112537	'G'	'GA'	1	0	0	8	13	19	7	0	11	0	33	29	45	32	NaN	39	NaN	0.448639	0.312643	1	1	1	1	0	1	0	5	72111324	72114578	7.63677	6.35973	8.11113	7.62972	7.14057	7.86396	6.73551	0.242424	0.448276	0.422222	0.21875	NaN	0.282051	NaN
5	72112584	'G'	'GT'	1	0	0	0	0	9	0	0	7	0	NaN	NaN	31	NaN	NaN	27	NaN	0.683555	0.0904285	0	0	1	0	0	1	0	5	72111324	72114578	7.63677	6.35973	8.11113	7.62972	7.14057	7.86396	6.73551	NaN	NaN	0.290323	NaN	NaN	0.259259	NaN
5	72251808	'GC'	'G'	1	0	0	0	0	0	0	7	0	0	NaN	NaN	NaN	NaN	29	NaN	NaN	-0.535979	0.214947	0	0	0	0	1	0	0	5	72250765	72253513	12.7879	13.1543	11.7485	10.6767	10.4492	11.5242	11.3529	NaN	NaN	NaN	NaN	0.241379	NaN	NaN
5	72815524	'GCA'	'G'	1	54	0	0	0	0	6	0	0	0	NaN	NaN	NaN	10	NaN	NaN	NaN	NaN	NaN	0	0	0	0	0	0	0	5	72814833	72815758	1.73348	1.3017	0.755274	1.2334	1.013	1.09976	1.06752	NaN	NaN	NaN	0.6	NaN	NaN	NaN
5	73331273	'G'	'GA'	1	0	1	0	0	0	7	0	0	0	NaN	NaN	NaN	10	NaN	NaN	NaN	0.833586	0.0197956	0	0	0	1	0	0	0	5	73330212	73332426	3.56136	3.5372	2.2779	5.3722	3.53853	3.8521	3.41091	NaN	NaN	NaN	0.7	NaN	NaN	NaN
5	74614302	'GA'	'G'	1	92	0	0	0	6	6	6	0	0	NaN	NaN	6	8	10	NaN	NaN	NaN	NaN	0	0	0	0	0	0	0	5	74614107	74614424	0.50478	0.659213	0.628377	0.918784	0.852168	0.519318	0.444082	NaN	NaN	1	0.75	0.6	NaN	NaN
5	76448571	'T'	'TG'	1	0	0	0	0	0	0	0	7	0	NaN	NaN	NaN	NaN	NaN	12	NaN	0.383308	0.396007	0	0	0	0	0	1	0	5	76447457	76451340	3.30038	3.66339	2.81034	5.49142	5.43138	5.3432	4.58122	NaN	NaN	NaN	NaN	NaN	0.583333	NaN
5	76476792	'CGT'	'C'	1	0	0	12	7	6	15	8	0	0	30	18	11	25	38	NaN	NaN	-0.403072	0.369927	1	1	1	1	1	0	0	5	76474194	76478066	6.93331	6.35303	5.88817	12.1799	11.4534	10.6528	10.9022	0.4	0.388889	0.545455	0.6	0.210526	NaN	NaN
5	76476792	'CGTGT'	'C'	1	0	0	0	0	0	0	0	6	0	NaN	NaN	NaN	NaN	NaN	22	NaN	0.239684	0.604686	0	0	0	0	0	1	0	5	76474194	76478066	6.93331	6.35303	5.88817	12.1799	11.4534	10.6528	10.9022	NaN	NaN	NaN	NaN	NaN	0.272727	NaN
5	79449224	'GA'	'G'	1	55	1	0	0	0	0	14	0	0	NaN	NaN	NaN	NaN	34	NaN	NaN	NaN	NaN	0	0	0	0	0	0	0	5	79444278	79455352	3.42884	2.702	3.60856	5.41058	5.08947	4.71944	4.55531	NaN	NaN	NaN	NaN	0.411765	NaN	NaN
5	79478366	'GC'	'G'	1	0	1	6	0	0	11	9	0	0	8	NaN	NaN	17	9	NaN	NaN	0.487504	0.26712	0	0	0	1	0	0	0	5	79470693	79485771	5.95679	5.07253	4.63316	7.8315	7.33368	7.46552	6.87172	0.75	NaN	NaN	0.647059	1	NaN	NaN
5	79488256	'A'	'AT'	1	0	1	0	7	0	0	0	0	0	NaN	12	NaN	NaN	NaN	NaN	NaN	-0.657446	0.108529	0	1	0	0	0	0	0	5	79486393	79493478	4.17788	3.10258	4.03962	6.04993	6.40422	6.18374	5.01218	NaN	0.583333	NaN	NaN	NaN	NaN	NaN
5	79502630	'C'	'CT'	1	0	1	10	0	6	0	6	0	0	16	NaN	14	NaN	17	NaN	NaN	-0.159498	0.732659	1	0	1	0	1	0	0	5	79493859	79510373	3.12556	3.04798	4.38003	5.71432	6.23909	5.82976	5.29514	0.625	NaN	0.428571	NaN	0.352941	NaN	NaN
5	79950389	'GC'	'G'	1	42	1	0	13	16	11	10	11	10	NaN	24	25	20	17	20	11	-0.162197	0.728254	0	1	1	1	1	1	1	5	79949130	79951636	10.5373	11.696	10.9596	8.92084	9.52051	10.6824	8.37901	NaN	0.541667	0.64	0.55	0.588235	0.55	0.909091
5	79951103	'CT'	'C'	1	0	1	0	0	6	0	9	13	0	NaN	NaN	13	NaN	17	23	NaN	0.226377	0.625462	0	0	1	0	1	1	0	5	79949130	79951636	10.5373	11.696	10.9596	8.92084	9.52051	10.6824	8.37901	NaN	NaN	0.461538	NaN	0.529412	0.565217	NaN
5	81267383	'GT'	'G'	1	0	1	0	0	0	0	0	0	6	NaN	NaN	NaN	NaN	NaN	NaN	20	-0.486856	0.267853	0	0	0	0	0	0	1	5	81266576	81269149	9.37213	8.56151	8.62682	8.21396	8.32518	8.35125	8.01003	NaN	NaN	NaN	NaN	NaN	NaN	0.3
5	81919390	'GT'	'G'	1	53	1	0	0	0	0	0	6	0	NaN	NaN	NaN	NaN	NaN	10	NaN	NaN	NaN	0	0	0	0	0	0	0	5	81917741	81921841	2.7511	2.61973	2.23529	1.54795	1.69264	1.71814	1.4721	NaN	NaN	NaN	NaN	NaN	0.6	NaN
5	82030067	'AT'	'A'	1	0	1	0	0	6	0	0	0	0	NaN	NaN	10	NaN	NaN	NaN	NaN	0.176564	0.704907	0	0	1	0	0	0	0	5	82029061	82033523	3.11884	3.37014	5.06499	5.75503	5.5161	5.22972	4.48524	NaN	NaN	0.6	NaN	NaN	NaN	NaN
5	86315323	'GAA'	'G'	1	0	1	7	6	7	10	8	7	0	7	6	7	10	8	7	NaN	0.178874	0.701168	0	0	0	1	0	0	0	5	86314768	86317197	6.34153	5.21917	4.89281	7.0502	8.56976	7.06785	6.69768	1	1	1	1	1	1	NaN
5	86557135	'AT'	'A'	1	36	1	0	0	0	0	0	13	0	NaN	NaN	NaN	NaN	NaN	30	NaN	0.588287	0.164725	0	0	0	0	0	1	0	5	86553914	86572566	4.87814	5.07554	4.37613	4.96537	5.08142	5.40502	4.27182	NaN	NaN	NaN	NaN	NaN	0.433333	NaN
5	87468996	'GA'	'G'	1	84	1	0	0	0	7	0	0	0	NaN	NaN	NaN	13	NaN	NaN	NaN	NaN	NaN	0	0	0	0	0	0	0	5	87467947	87469978	3.13727	3.19809	2.04052	1.20258	1.93886	1.57124	1.38994	NaN	NaN	NaN	0.538462	NaN	NaN	NaN
5	88179591	'G'	'GA'	1	0	0	9	7	6	0	10	0	6	10	7	7	NaN	10	NaN	7	-0.276395	0.548493	1	0	0	0	1	0	0	5	88178047	88180051	0.560419	0.614251	0.834676	0.503405	0.592611	0.672653	0.563463	0.9	1	0.857143	NaN	1	NaN	0.857143
5	90610514	'CT'	'C'	1	42	1	0	0	6	6	0	0	0	NaN	NaN	17	13	NaN	NaN	NaN	0.915603	0.00379617	0	0	1	1	0	0	0	5	90606256	90611899	9.08481	9.14623	12.188	12.6641	9.9647	9.83134	10.7465	NaN	NaN	0.352941	0.461538	NaN	NaN	NaN
5	90676004	'C'	'CT'	1	0	0	0	0	7	0	9	0	10	NaN	NaN	19	NaN	15	NaN	17	-0.504087	0.248682	0	0	1	0	1	0	1	5	90673776	90680894	10.7683	10.2179	10.6417	11.3274	10.7462	12.2483	9.79936	NaN	NaN	0.368421	NaN	0.6	NaN	0.588235
5	90679086	'G'	'GAA'	1	0	0	0	8	0	0	0	0	0	NaN	18	NaN	NaN	NaN	NaN	NaN	-0.336942	0.459899	0	1	0	0	0	0	0	5	90673776	90680894	10.7683	10.2179	10.6417	11.3274	10.7462	12.2483	9.79936	NaN	0.444444	NaN	NaN	NaN	NaN	NaN
5	95056333	'CT'	'C'	1	0	1	0	0	0	12	0	0	0	NaN	NaN	NaN	22	NaN	NaN	NaN	0.375859	0.40602	0	0	0	1	0	0	0	5	95045136	95072245	7.41655	6.69156	6.51307	7.54609	7.5277	7.52819	6.25219	NaN	NaN	NaN	0.545455	NaN	NaN	NaN
5	95156806	'AAAAC'	'A'	1	61	0	8	0	7	0	0	0	0	10	NaN	7	NaN	NaN	NaN	NaN	NaN	NaN	0	0	0	0	0	0	0	5	95156777	95161307	10.0866	10.4156	9.44874	8.76386	10.1627	10.4118	8.11902	0.8	NaN	1	NaN	NaN	NaN	NaN
5	95170387	'CT'	'C'	1	44	1	0	0	0	7	0	0	0	NaN	NaN	NaN	14	NaN	NaN	NaN	-0.33905	0.456915	0	0	0	1	0	0	0	5	95169638	95171911	8.04718	7.23656	7.88663	6.4943	7.17762	7.8069	5.57358	NaN	NaN	NaN	0.5	NaN	NaN	NaN
5	95993802	'GA'	'G'	1	53	1	0	0	0	0	7	0	0	NaN	NaN	NaN	NaN	11	NaN	NaN	NaN	NaN	0	0	0	0	0	0	0	5	95991185	96008340	5.51098	5.57493	4.5891	4.383	3.90152	3.76215	3.57037	NaN	NaN	NaN	NaN	0.636364	NaN	NaN
5	95996961	'TA'	'T'	1	68	1	6	0	0	0	0	0	0	17	NaN	NaN	NaN	NaN	NaN	NaN	NaN	NaN	0	0	0	0	0	0	0	5	95991185	96008340	5.51098	5.57493	4.5891	4.383	3.90152	3.76215	3.57037	0.352941	NaN	NaN	NaN	NaN	NaN	NaN
5	96142664	'TTTTTG'	'T'	1	0	0	12	11	16	12	16	10	0	18	21	24	21	29	15	NaN	0.479675	0.276032	1	1	1	1	1	1	0	5	96136035	96145323	8.97607	8.76748	9.77446	8.0836	8.75195	9.17955	8.18666	0.666667	0.52381	0.666667	0.571429	0.551724	0.666667	NaN
5	96143986	'C'	'CT'	1	0	1	0	0	0	0	7	0	0	NaN	NaN	NaN	NaN	18	NaN	NaN	-0.0495767	0.915939	0	0	0	0	1	0	0	5	96136035	96145323	8.97607	8.76748	9.77446	8.0836	8.75195	9.17955	8.18666	NaN	NaN	NaN	NaN	0.388889	NaN	NaN
5	96143986	'CT'	'C'	1	0	1	0	0	8	6	0	0	0	NaN	NaN	13	10	NaN	NaN	NaN	0.13192	0.77799	0	0	1	1	0	0	0	5	96136035	96145323	8.97607	8.76748	9.77446	8.0836	8.75195	9.17955	8.18666	NaN	NaN	0.615385	0.6	NaN	NaN	NaN
5	98032497	'GC'	'G'	1	59	0	10	8	10	0	0	9	7	10	8	10	NaN	NaN	9	8	NaN	NaN	0	0	0	0	0	0	0	NaN	NaN	NaN	NaN	NaN	NaN	NaN	NaN	NaN	NaN	1	1	1	NaN	NaN	1	0.875
5	99871686	'TG'	'T'	1	0	0	0	0	0	6	0	0	0	NaN	NaN	NaN	12	NaN	NaN	NaN	-0.274959	0.550658	0	0	0	1	0	0	0	5	99870162	99872584	5.48916	4.7476	3.97916	3.65039	4.00045	3.83948	3.17638	NaN	NaN	NaN	0.5	NaN	NaN	NaN
5	106812436	'T'	'TTC'	1	0	0	9	6	0	0	0	0	0	26	9	NaN	NaN	NaN	NaN	NaN	0.569671	0.181854	1	0	0	0	0	0	0	5	106809248	106814663	5.13163	5.32202	1.80325	2.74636	3.09832	3.26261	2.21631	0.346154	0.666667	NaN	NaN	NaN	NaN	NaN
5	106907185	'AC'	'A'	1	0	1	26	21	16	12	19	9	9	38	35	22	23	33	18	13	NaN	NaN	1	1	1	1	1	1	1	5	106905225	106908968	8.2563	7.57276	4.76343	4.80287	6.40282	5.57975	4.69595	0.684211	0.6	0.727273	0.521739	0.575758	0.5	0.692308
5	106907240	'C'	'CT'	1	0	1	10	0	0	0	0	0	0	23	NaN	NaN	NaN	NaN	NaN	NaN	0.684301	0.0899372	1	0	0	0	0	0	0	5	106905225	106908968	8.2563	7.57276	4.76343	4.80287	6.40282	5.57975	4.69595	0.434783	NaN	NaN	NaN	NaN	NaN	NaN
5	106907240	'CT'	'C'	1	0	1	0	0	0	0	9	0	0	NaN	NaN	NaN	NaN	23	NaN	NaN	0.119527	0.798531	0	0	0	0	1	0	0	5	106905225	106908968	8.2563	7.57276	4.76343	4.80287	6.40282	5.57975	4.69595	NaN	NaN	NaN	NaN	0.391304	NaN	NaN
5	108084877	'GC'	'G'	1	0	1	0	0	6	0	0	0	0	NaN	NaN	15	NaN	NaN	NaN	NaN	0.465394	0.292628	0	0	1	0	0	0	0	5	108083196	108085532	9.35116	8.84669	9.23448	7.21711	8.12585	7.67888	6.81315	NaN	NaN	0.4	NaN	NaN	NaN	NaN
5	108745517	'TG'	'T'	1	0	0	0	0	0	0	7	0	0	NaN	NaN	NaN	NaN	35	NaN	NaN	0.144394	0.757417	0	0	0	0	1	0	0	5	108744021	108748082	8.76724	8.55394	8.49202	8.06907	8.52391	8.76128	7.34424	NaN	NaN	NaN	NaN	0.2	NaN	NaN
5	108745517	'TGA'	'T'	1	0	0	0	0	7	0	0	0	8	NaN	NaN	31	NaN	NaN	NaN	17	-0.597099	0.156909	0	0	1	0	0	0	1	5	108744021	108748082	8.76724	8.55394	8.49202	8.06907	8.52391	8.76128	7.34424	NaN	NaN	0.225806	NaN	NaN	NaN	0.470588
5	108745518	'GA'	'G'	1	0	1	0	0	6	0	0	6	0	NaN	NaN	21	NaN	NaN	18	NaN	0.3629	0.423675	0	0	1	0	0	1	0	5	108744021	108748082	8.76724	8.55394	8.49202	8.06907	8.52391	8.76128	7.34424	NaN	NaN	0.285714	NaN	NaN	0.333333	NaN
5	108745518	'GAA'	'G'	1	0	1	0	0	0	0	9	0	0	NaN	NaN	NaN	NaN	30	NaN	NaN	0.144394	0.757417	0	0	0	0	1	0	0	5	108744021	108748082	8.76724	8.55394	8.49202	8.06907	8.52391	8.76128	7.34424	NaN	NaN	NaN	NaN	0.3	NaN	NaN
5	108746289	'CA'	'C'	1	0	1	0	0	13	0	12	6	6	NaN	NaN	25	NaN	20	15	11	-0.194071	0.676704	0	0	1	0	1	1	1	5	108744021	108748082	8.76724	8.55394	8.49202	8.06907	8.52391	8.76128	7.34424	NaN	NaN	0.52	NaN	0.6	0.4	0.545455
5	109025774	'TG'	'T'	1	0	0	0	0	0	0	0	0	7	NaN	NaN	NaN	NaN	NaN	NaN	35	-0.578094	0.174001	0	0	0	0	0	0	1	5	109023981	109027580	11.3638	10.809	10.8654	8.36679	10.1042	9.80919	8.39462	NaN	NaN	NaN	NaN	NaN	NaN	0.2
5	110223102	'T'	'TA'	1	96	0	9	10	7	7	10	10	7	9	10	7	7	11	10	7	NaN	NaN	0	0	0	0	0	0	0	NaN	NaN	NaN	NaN	NaN	NaN	NaN	NaN	NaN	NaN	1	1	1	1	0.909091	1	1
5	114749723	'AT'	'A'	1	0	1	0	0	8	9	15	7	0	NaN	NaN	16	22	29	10	NaN	0.880758	0.00883494	0	0	1	1	1	1	0	5	114748980	114756508	5.75037	5.84354	7.15931	6.72409	7.0712	7.64409	6.38191	NaN	NaN	0.5	0.409091	0.517241	0.7	NaN
5	114751281	'CA'	'C'	1	0	1	0	0	9	0	15	11	0	NaN	NaN	37	NaN	39	46	NaN	0.849433	0.0155532	0	0	1	0	1	1	0	5	114748980	114756508	5.75037	5.84354	7.15931	6.72409	7.0712	7.64409	6.38191	NaN	NaN	0.243243	NaN	0.384615	0.23913	NaN
5	114910069	'GGAA'	'G'	1	0	0	0	0	0	0	9	0	0	NaN	NaN	NaN	NaN	11	NaN	NaN	0.253727	0.58299	0	0	0	0	1	0	0	5	114909362	114912841	3.18931	3.68207	4.97406	5.04511	4.76807	4.87204	3.81451	NaN	NaN	NaN	NaN	0.818182	NaN	NaN
5	122758458	'A'	'AC'	1	0	0	0	7	0	0	6	0	0	NaN	26	NaN	NaN	18	NaN	NaN	0.547008	0.203821	0	1	0	0	1	0	0	5	122757330	122760764	5.63439	6.07224	5.14103	4.63178	5.15217	5.11214	4.75865	NaN	0.269231	NaN	NaN	0.333333	NaN	NaN
5	123624295	'G'	'GT'	1	0	0	8	0	0	0	0	6	0	10	NaN	NaN	NaN	NaN	11	NaN	0.336518	0.4605	1	0	0	0	0	1	0	5	123623667	123627613	5.31019	2.88792	4.60071	5.51144	6.78121	6.33878	4.96427	0.8	NaN	NaN	NaN	NaN	0.545455	NaN
5	123626756	'AT'	'A'	1	78	1	0	0	7	0	0	0	0	NaN	NaN	15	NaN	NaN	NaN	NaN	NaN	NaN	0	0	0	0	0	0	0	5	123623667	123627613	5.31019	2.88792	4.60071	5.51144	6.78121	6.33878	4.96427	NaN	NaN	0.466667	NaN	NaN	NaN	NaN
5	123935469	'G'	'GTCCTGT'	1	0	0	0	0	0	7	0	0	0	NaN	NaN	NaN	13	NaN	NaN	NaN	0.428772	0.337117	0	0	0	1	0	0	0	5	123931576	123936342	2.03963	1.2478	1.7134	2.50735	2.4794	2.4712	1.83669	NaN	NaN	NaN	0.538462	NaN	NaN	NaN
5	124081759	'A'	'AGT'	1	0	0	0	0	6	0	0	0	0	NaN	NaN	14	NaN	NaN	NaN	NaN	-0.800783	0.0304631	0	0	1	0	0	0	0	5	124074397	124086246	6.73816	5.39111	4.05339	6.80281	6.13575	6.35255	5.32993	NaN	NaN	0.428571	NaN	NaN	NaN	NaN
5	124082861	'CT'	'C'	1	0	1	0	0	0	0	0	9	0	NaN	NaN	NaN	NaN	NaN	15	NaN	0.236058	0.610328	0	0	0	0	0	1	0	5	124074397	124086246	6.73816	5.39111	4.05339	6.80281	6.13575	6.35255	5.32993	NaN	NaN	NaN	NaN	NaN	0.6	NaN
5	124083135	'CA'	'C'	1	0	0	0	0	9	0	0	0	6	NaN	NaN	16	NaN	NaN	NaN	13	-0.794652	0.0327456	0	0	1	0	0	0	1	5	124074397	124086246	6.73816	5.39111	4.05339	6.80281	6.13575	6.35255	5.32993	NaN	NaN	0.5625	NaN	NaN	NaN	0.461538
5	124084095	'GGTT'	'G'	1	0	0	0	0	7	0	0	0	0	NaN	NaN	20	NaN	NaN	NaN	NaN	-0.800783	0.0304631	0	0	1	0	0	0	0	5	124074397	124086246	6.73816	5.39111	4.05339	6.80281	6.13575	6.35255	5.32993	NaN	NaN	0.35	NaN	NaN	NaN	NaN
5	124084112	'CA'	'C'	1	0	0	0	9	8	0	0	0	0	NaN	33	24	NaN	NaN	NaN	NaN	-0.773281	0.0414267	0	1	1	0	0	0	0	5	124074397	124086246	6.73816	5.39111	4.05339	6.80281	6.13575	6.35255	5.32993	NaN	0.272727	0.333333	NaN	NaN	NaN	NaN
5	124084187	'T'	'TA'	1	0	0	0	0	10	0	0	0	0	NaN	NaN	16	NaN	NaN	NaN	NaN	-0.800783	0.0304631	0	0	1	0	0	0	0	5	124074397	124086246	6.73816	5.39111	4.05339	6.80281	6.13575	6.35255	5.32993	NaN	NaN	0.625	NaN	NaN	NaN	NaN
5	124085123	'GT'	'G'	1	0	1	0	0	0	7	8	0	0	NaN	NaN	NaN	22	27	NaN	NaN	0.44725	0.314328	0	0	0	1	1	0	0	5	124074397	124086246	6.73816	5.39111	4.05339	6.80281	6.13575	6.35255	5.32993	NaN	NaN	NaN	0.318182	0.296296	NaN	NaN
5	127211755	'AT'	'A'	1	0	1	7	0	0	0	0	0	0	17	NaN	NaN	NaN	NaN	NaN	NaN	0.736777	0.0588984	1	0	0	0	0	0	0	5	127209455	127214421	6.06642	5.2017	2.87144	2.34757	3.23571	3.00341	1.97597	0.411765	NaN	NaN	NaN	NaN	NaN	NaN
5	127296492	'AACAC'	'A'	1	0	0	0	7	0	0	0	0	0	NaN	15	NaN	NaN	NaN	NaN	NaN	0.0831418	0.859342	0	1	0	0	0	0	0	5	127291736	127299882	7.70386	6.13039	4.7399	4.90341	6.85719	6.58788	4.3291	NaN	0.466667	NaN	NaN	NaN	NaN	NaN
5	127418054	'CA'	'C'	1	65	1	0	0	6	0	0	0	0	NaN	NaN	14	NaN	NaN	NaN	NaN	NaN	NaN	0	0	0	0	0	0	0	5	127414708	127423140	8.56292	7.98882	6.91315	5.47729	6.87429	6.7757	5.61405	NaN	NaN	0.428571	NaN	NaN	NaN	NaN
5	127418856	'GA'	'G'	1	0	1	0	0	18	0	14	13	0	NaN	NaN	29	NaN	32	29	NaN	-0.0267051	0.95468	0	0	1	0	1	1	0	5	127414708	127423140	8.56292	7.98882	6.91315	5.47729	6.87429	6.7757	5.61405	NaN	NaN	0.62069	NaN	0.4375	0.448276	NaN
5	131594830	'C'	'CTGTG'	1	0	0	0	0	0	0	0	0	6	NaN	NaN	NaN	NaN	NaN	NaN	11	0.173228	0.710312	0	0	0	0	0	0	1	5	131594189	131596951	5.96732	3.16759	7.4491	12.5068	7.40112	7.06276	8.54821	NaN	NaN	NaN	NaN	NaN	NaN	0.545455
5	131594830	'C'	'CTGTGTG'	1	0	0	0	0	0	6	0	0	0	NaN	NaN	NaN	22	NaN	NaN	NaN	0.793839	0.0330553	0	0	0	1	0	0	0	5	131594189	131596951	5.96732	3.16759	7.4491	12.5068	7.40112	7.06276	8.54821	NaN	NaN	NaN	0.272727	NaN	NaN	NaN
5	132155627	'T'	'TG'	1	0	0	19	15	21	22	30	15	11	20	15	21	24	31	15	11	NaN	NaN	1	1	1	1	1	1	1	5	132153226	132158168	4.83402	4.0554	6.3923	8.20534	9.23977	9.90034	7.37087	0.95	1	1	0.916667	0.967742	1	1
5	132156429	'CTTTTTTTT'	'C'	1	41	1	0	0	0	0	0	6	0	NaN	NaN	NaN	NaN	NaN	10	NaN	0.556911	0.194074	0	0	0	0	0	1	0	5	132153226	132158168	4.83402	4.0554	6.3923	8.20534	9.23977	9.90034	7.37087	NaN	NaN	NaN	NaN	NaN	0.6	NaN
5	132173038	'GT'	'G'	1	0	1	0	0	0	6	6	0	0	NaN	NaN	NaN	15	11	NaN	NaN	-0.26983	0.558414	0	0	0	1	1	0	0	5	132171067	132177863	13.0429	12.7452	13.5565	12.6026	12.4545	13.5129	11.6297	NaN	NaN	NaN	0.4	0.545455	NaN	NaN
5	132298263	'T'	'TG'	1	0	0	0	0	0	0	7	0	0	NaN	NaN	NaN	NaN	25	NaN	NaN	-0.0934673	0.842017	0	0	0	0	1	0	0	5	132296776	132300444	9.20632	9.92727	10.1913	8.00674	8.70971	8.86704	7.49583	NaN	NaN	NaN	NaN	0.28	NaN	NaN
5	132388056	'GT'	'G'	1	0	0	0	0	0	0	0	9	0	NaN	NaN	NaN	NaN	NaN	39	NaN	-0.283065	0.538473	0	0	0	0	0	1	0	5	132384794	132389634	10.587	11.2912	11.31	8.51539	8.59047	8.84675	8.67844	NaN	NaN	NaN	NaN	NaN	0.230769	NaN
5	132707957	'G'	'GTATC'	1	74	0	5	7	0	9	9	12	0	6	8	NaN	10	9	12	NaN	NaN	NaN	0	0	0	0	0	0	0	5	132702950	132710117	9.57183	7.84868	9.14024	7.78531	7.6367	7.72572	7.5357	0.833333	0.875	NaN	0.9	1	1	NaN
5	133354877	'CA'	'C'	1	0	1	0	0	0	0	15	0	0	NaN	NaN	NaN	NaN	57	NaN	NaN	0.269876	0.558344	0	0	0	0	1	0	0	5	133351443	133357767	12.1636	11.0283	10.6744	12.9048	12.3589	12.5108	11.2193	NaN	NaN	NaN	NaN	0.263158	NaN	NaN
5	133380313	'A'	'ACTAT'	1	0	0	0	0	0	9	0	0	0	NaN	NaN	NaN	15	NaN	NaN	NaN	NaN	NaN	0	0	0	1	0	0	0	NaN	NaN	NaN	NaN	NaN	NaN	NaN	NaN	NaN	NaN	NaN	NaN	NaN	0.6	NaN	NaN	NaN
5	133383626	'CT'	'C'	1	0	1	0	0	0	0	6	0	0	NaN	NaN	NaN	NaN	17	NaN	NaN	0.580068	0.172185	0	0	0	0	1	0	0	5	133381823	133384016	8.40331	6.80771	9.22159	11.0894	13.1685	12.2565	10.7169	NaN	NaN	NaN	NaN	0.352941	NaN	NaN
5	133390149	'C'	'CT'	1	64	1	15	8	0	0	0	0	0	27	19	NaN	NaN	NaN	NaN	NaN	NaN	NaN	0	0	0	0	0	0	0	5	133386227	133391497	10.315	8.86382	10.4963	14.3766	14.9845	14.9969	13.5029	0.555556	0.421053	NaN	NaN	NaN	NaN	NaN
5	133390149	'CT'	'C'	1	62	1	0	0	11	0	0	6	0	NaN	NaN	29	NaN	NaN	21	NaN	NaN	NaN	0	0	0	0	0	0	0	5	133386227	133391497	10.315	8.86382	10.4963	14.3766	14.9845	14.9969	13.5029	NaN	NaN	0.37931	NaN	NaN	0.285714	NaN
5	133423687	'CA'	'C'	1	100	1	0	0	0	9	13	0	0	NaN	NaN	NaN	41	60	NaN	NaN	NaN	NaN	0	0	0	0	0	0	0	5	133419127	133432453	11.5767	8.98362	11.1873	13.75	15.7415	15.2892	13.2958	NaN	NaN	NaN	0.219512	0.216667	NaN	NaN
5	133428366	'C'	'CA'	1	64	1	0	0	0	0	11	0	0	NaN	NaN	NaN	NaN	28	NaN	NaN	NaN	NaN	0	0	0	0	0	0	0	5	133419127	133432453	11.5767	8.98362	11.1873	13.75	15.7415	15.2892	13.2958	NaN	NaN	NaN	NaN	0.392857	NaN	NaN
5	133707247	'CT'	'C'	1	0	1	0	0	7	0	7	8	0	NaN	NaN	29	NaN	25	20	NaN	0.328948	0.471277	0	0	1	0	1	1	0	5	133705713	133708996	9.43373	9.91815	10.268	8.65424	8.96274	9.38694	8.61111	NaN	NaN	0.241379	NaN	0.28	0.4	NaN
5	133838682	'CA'	'C'	1	58	1	0	0	18	14	21	24	12	NaN	NaN	39	41	56	51	32	NaN	NaN	0	0	0	0	0	0	0	5	133836086	133848944	17.3765	16.673	18.8029	21.0606	19.555	19.6406	19.0895	NaN	NaN	0.461538	0.341463	0.375	0.470588	0.375
5	133841248	'TA'	'T'	1	92	1	0	0	0	7	8	6	0	NaN	NaN	NaN	26	33	18	NaN	NaN	NaN	0	0	0	0	0	0	0	5	133836086	133848944	17.3765	16.673	18.8029	21.0606	19.555	19.6406	19.0895	NaN	NaN	NaN	0.269231	0.242424	0.333333	NaN
5	133841410	'TA'	'T'	1	61	1	0	0	16	10	18	18	9	NaN	NaN	42	41	46	36	26	NaN	NaN	0	0	0	0	0	0	0	5	133836086	133848944	17.3765	16.673	18.8029	21.0606	19.555	19.6406	19.0895	NaN	NaN	0.380952	0.243902	0.391304	0.5	0.346154
5	133846811	'T'	'TAC'	1	0	0	26	26	8	15	23	12	6	41	42	24	42	50	23	17	NaN	NaN	1	1	1	1	1	1	1	5	133836086	133848944	17.3765	16.673	18.8029	21.0606	19.555	19.6406	19.0895	0.634146	0.619048	0.333333	0.357143	0.46	0.521739	0.352941
5	133848740	'CT'	'C'	1	0	1	0	0	7	0	0	0	0	NaN	NaN	15	NaN	NaN	NaN	NaN	-0.024756	0.957986	0	0	1	0	0	0	0	5	133836086	133848944	17.3765	16.673	18.8029	21.0606	19.555	19.6406	19.0895	NaN	NaN	0.466667	NaN	NaN	NaN	NaN
5	133848740	'CTT'	'C'	1	0	1	0	0	0	6	0	0	0	NaN	NaN	NaN	10	NaN	NaN	NaN	0.652367	0.11225	0	0	0	1	0	0	0	5	133836086	133848944	17.3765	16.673	18.8029	21.0606	19.555	19.6406	19.0895	NaN	NaN	NaN	0.6	NaN	NaN	NaN
5	133860854	'CTT'	'C'	1	39	1	0	0	16	13	11	13	0	NaN	NaN	42	37	44	31	NaN	0.822634	0.023071	0	0	1	1	1	1	0	5	133858588	133868015	12.4848	12.9184	13.7713	13.5849	13.1798	13.2861	12.9677	NaN	NaN	0.380952	0.351351	0.25	0.419355	NaN
5	133862882	'GC'	'G'	1	0	0	0	0	0	7	0	0	0	NaN	NaN	NaN	13	NaN	NaN	NaN	0.422829	0.344591	0	0	0	1	0	0	0	5	133858588	133868015	12.4848	12.9184	13.7713	13.5849	13.1798	13.2861	12.9677	NaN	NaN	NaN	0.538462	NaN	NaN	NaN
5	133968767	'A'	'AT'	1	49	1	8	10	10	8	13	8	6	25	23	20	20	26	21	16	NaN	NaN	1	1	1	1	1	1	1	5	133967105	133969470	5.10772	5.10562	4.39173	4.23228	4.46686	4.16464	3.84977	0.32	0.434783	0.5	0.4	0.5	0.380952	0.375
5	133974284	'GA'	'G'	1	62	1	0	0	0	0	6	0	0	NaN	NaN	NaN	NaN	12	NaN	NaN	NaN	NaN	0	0	0	0	0	0	0	5	133972381	133975813	2.87895	3.61799	2.40103	2.14316	2.39239	2.07651	1.9128	NaN	NaN	NaN	NaN	0.5	NaN	NaN
5	133983756	'CA'	'C'	1	0	1	0	0	0	6	0	0	0	NaN	NaN	NaN	20	NaN	NaN	NaN	-0.147153	0.75288	0	0	0	1	0	0	0	5	133982208	133986354	8.08987	8.70087	7.56507	7.14149	6.85127	7.35385	6.19765	NaN	NaN	NaN	0.3	NaN	NaN	NaN
5	133984644	'CCT'	'C'	1	0	0	0	0	19	0	0	0	0	NaN	NaN	48	NaN	NaN	NaN	NaN	0.0813288	0.862388	0	0	1	0	0	0	0	5	133982208	133986354	8.08987	8.70087	7.56507	7.14149	6.85127	7.35385	6.19765	NaN	NaN	0.395833	NaN	NaN	NaN	NaN
5	134240008	'CA'	'C'	1	0	1	7	0	0	0	0	0	0	19	NaN	NaN	NaN	NaN	NaN	NaN	-0.220992	0.633925	1	0	0	0	0	0	0	5	134239428	134243076	11.1044	11.1881	12.1091	11.9813	11.3167	12.0158	10.304	0.368421	NaN	NaN	NaN	NaN	NaN	NaN
5	135369810	'CGT'	'C'	1	0	0	0	0	0	0	6	0	0	NaN	NaN	NaN	NaN	12	NaN	NaN	0.228758	0.621729	0	0	0	0	1	0	0	5	135363966	135380738	7.63424	8.37369	9.65583	10.005	9.45019	9.31738	8.72246	NaN	NaN	NaN	NaN	0.5	NaN	NaN
5	135374241	'TA'	'T'	1	74	1	0	0	0	6	0	0	0	NaN	NaN	NaN	16	NaN	NaN	NaN	NaN	NaN	0	0	0	0	0	0	0	5	135363966	135380738	7.63424	8.37369	9.65583	10.005	9.45019	9.31738	8.72246	NaN	NaN	NaN	0.375	NaN	NaN	NaN
5	135374409	'C'	'CA'	1	52	1	0	0	0	0	7	0	0	NaN	NaN	NaN	NaN	24	NaN	NaN	NaN	NaN	0	0	0	0	0	0	0	5	135363966	135380738	7.63424	8.37369	9.65583	10.005	9.45019	9.31738	8.72246	NaN	NaN	NaN	NaN	0.291667	NaN	NaN
5	137674166	'CT'	'C'	1	0	0	0	0	7	0	0	0	0	NaN	NaN	25	NaN	NaN	NaN	NaN	0.204397	0.660207	0	0	1	0	0	0	0	5	137672486	137675643	7.38482	7.16909	7.43486	6.37537	7.63053	7.83532	6.1263	NaN	NaN	0.28	NaN	NaN	NaN	NaN
5	137674278	'ACC'	'A'	1	0	1	0	9	6	6	8	7	0	NaN	14	11	11	15	11	NaN	0.404567	0.367985	0	1	1	1	1	1	0	5	137672486	137675643	7.38482	7.16909	7.43486	6.37537	7.63053	7.83532	6.1263	NaN	0.642857	0.545455	0.545455	0.533333	0.636364	NaN
5	138032081	'CA'	'C'	1	0	1	0	0	6	0	0	0	0	NaN	NaN	13	NaN	NaN	NaN	NaN	0.456429	0.303265	0	0	1	0	0	0	0	5	138030785	138035823	3.82721	3.51532	5.70543	5.20261	5.79152	4.99242	4.49801	NaN	NaN	0.461538	NaN	NaN	NaN	NaN
5	138057060	'CT'	'C'	1	39	1	0	0	0	6	0	8	0	NaN	NaN	NaN	12	NaN	17	NaN	0.10134	0.828842	0	0	0	1	0	1	0	5	138054806	138062855	8.47751	5.98616	6.56874	6.79703	8.42359	8.07936	6.68373	NaN	NaN	NaN	0.5	NaN	0.470588	NaN
5	138058708	'A'	'AT'	1	55	1	0	0	8	0	0	0	0	NaN	NaN	28	NaN	NaN	NaN	NaN	NaN	NaN	0	0	0	0	0	0	0	5	138054806	138062855	8.47751	5.98616	6.56874	6.79703	8.42359	8.07936	6.68373	NaN	NaN	0.285714	NaN	NaN	NaN	NaN
5	138088378	'TA'	'T'	1	45	1	0	0	0	0	9	8	0	NaN	NaN	NaN	NaN	37	30	NaN	-0.205045	0.659176	0	0	0	0	1	1	0	5	138087327	138093587	8.56678	8.96057	9.60661	8.75193	8.46998	9.26254	9.33784	NaN	NaN	NaN	NaN	0.243243	0.266667	NaN
5	138088378	'TAA'	'T'	1	45	1	0	0	9	9	0	0	7	NaN	NaN	31	28	NaN	NaN	26	0.524974	0.226328	0	0	1	1	0	0	1	5	138087327	138093587	8.56678	8.96057	9.60661	8.75193	8.46998	9.26254	9.33784	NaN	NaN	0.290323	0.321429	NaN	NaN	0.269231
5	138608294	'TACAC'	'T'	1	0	0	0	0	0	0	0	0	7	NaN	NaN	NaN	NaN	NaN	NaN	10	-0.614816	0.141769	0	0	0	0	0	0	1	5	138605875	138620354	4.5942	4.45535	4.25212	3.82643	4.67725	4.78246	3.77426	NaN	NaN	NaN	NaN	NaN	NaN	0.7
5	138609678	'AT'	'A'	1	0	1	0	0	12	0	10	7	0	NaN	NaN	20	NaN	18	19	NaN	0.539983	0.210875	0	0	1	0	1	1	0	5	138605875	138620354	4.5942	4.45535	4.25212	3.82643	4.67725	4.78246	3.77426	NaN	NaN	0.6	NaN	0.555556	0.368421	NaN
5	138724126	'TG'	'T'	1	0	1	17	10	15	16	22	8	0	20	10	16	17	23	9	NaN	0.13158	0.778551	1	1	1	1	1	0	0	5	138722951	138729855	8.10654	6.78147	7.21666	6.78167	7.41135	7.19885	7.07624	0.85	1	0.9375	0.941176	0.956522	0.888889	NaN
5	139016938	'AC'	'A'	1	0	1	23	0	15	15	0	16	0	37	NaN	23	27	NaN	28	NaN	0.630077	0.129348	1	0	1	1	0	1	0	5	139013269	139025237	11.8728	10.6444	11.1085	11.6218	11.5347	12.0384	11.0465	0.621622	NaN	0.652174	0.555556	NaN	0.571429	NaN
5	139027636	'CT'	'C'	1	0	1	0	0	8	7	0	0	0	NaN	NaN	23	23	NaN	NaN	NaN	-0.20034	0.666676	0	0	1	1	0	0	0	5	139026063	139046143	11.858	10.9507	9.62251	11.5697	10.6059	10.7568	10.3464	NaN	NaN	0.347826	0.304348	NaN	NaN	NaN
5	139027652	'TG'	'T'	1	0	0	0	0	0	0	0	7	0	NaN	NaN	NaN	NaN	NaN	14	NaN	-0.0346929	0.941139	0	0	0	0	0	1	0	5	139026063	139046143	11.858	10.9507	9.62251	11.5697	10.6059	10.7568	10.3464	NaN	NaN	NaN	NaN	NaN	0.5	NaN
5	139028241	'T'	'TC'	1	0	1	0	0	10	0	0	0	0	NaN	NaN	30	NaN	NaN	NaN	NaN	-0.702627	0.0783015	0	0	1	0	0	0	0	5	139026063	139046143	11.858	10.9507	9.62251	11.5697	10.6059	10.7568	10.3464	NaN	NaN	0.333333	NaN	NaN	NaN	NaN
5	139065855	'C'	'CGT'	1	35	0	0	0	0	10	0	0	0	NaN	NaN	NaN	30	NaN	NaN	NaN	0.229133	0.621143	0	0	0	1	0	0	0	5	139062809	139067396	9.61141	7.1392	7.15912	10.137	11.0906	10.9483	8.91077	NaN	NaN	NaN	0.333333	NaN	NaN	NaN
5	139081441	'AT'	'A'	1	0	1	0	0	9	12	14	0	0	NaN	NaN	37	38	39	NaN	NaN	0.532158	0.218867	0	0	1	1	1	0	0	5	139075219	139081980	15.2808	14.462	16.3417	18.2888	17.3927	17.8242	16.3	NaN	NaN	0.243243	0.315789	0.358974	NaN	NaN
5	139089322	'CT'	'C'	1	0	0	0	0	0	0	0	0	7	NaN	NaN	NaN	NaN	NaN	NaN	31	-0.0720534	0.877996	0	0	0	0	0	0	1	5	139086584	139091392	15.4164	13.644	17.161	17.0005	17.9628	19.3508	16.4079	NaN	NaN	NaN	NaN	NaN	NaN	0.225806
5	139135220	'CTG'	'C'	1	36	0	0	0	0	8	0	0	0	NaN	NaN	NaN	23	NaN	NaN	NaN	0.0953305	0.838896	0	0	0	1	0	0	0	5	139134786	139138446	3.26339	3.07058	5.6151	5.69532	6.66755	7.33017	5.78604	NaN	NaN	NaN	0.347826	NaN	NaN	NaN
5	139135220	'CTGTGTG'	'C'	1	33	0	0	6	0	0	10	12	10	NaN	13	NaN	NaN	30	31	24	0.283769	0.537418	0	1	0	0	1	1	1	5	139134786	139138446	3.26339	3.07058	5.6151	5.69532	6.66755	7.33017	5.78604	NaN	0.461538	NaN	NaN	0.333333	0.387097	0.416667
5	139135813	'G'	'GTAC'	1	0	1	0	0	0	0	0	6	0	NaN	NaN	NaN	NaN	NaN	12	NaN	0.542611	0.208223	0	0	0	0	0	1	0	5	139134786	139138446	3.26339	3.07058	5.6151	5.69532	6.66755	7.33017	5.78604	NaN	NaN	NaN	NaN	NaN	0.5	NaN
5	139145498	'T'	'TGAG'	1	0	0	11	8	8	6	6	0	7	14	9	11	10	11	NaN	8	0.371467	0.411971	1	0	1	1	1	0	0	5	139145019	139146000	5.53437	5.12333	7.57988	5.92353	6.17719	6.75483	5.17703	0.785714	0.888889	0.727273	0.6	0.545455	NaN	0.875
5	139256510	'CTG'	'C'	1	0	0	0	0	0	7	8	0	0	NaN	NaN	NaN	24	33	NaN	NaN	0.0365999	0.937908	0	0	0	1	1	0	0	5	139255499	139258905	8.10374	7.84496	8.52638	8.05334	7.93555	7.98167	7.38835	NaN	NaN	NaN	0.291667	0.242424	NaN	NaN
5	139256510	'CTGTG'	'C'	1	0	0	8	12	7	0	0	0	8	26	31	23	NaN	NaN	NaN	18	-0.0383651	0.934917	1	1	1	0	0	0	1	5	139255499	139258905	8.10374	7.84496	8.52638	8.05334	7.93555	7.98167	7.38835	0.307692	0.387097	0.304348	NaN	NaN	NaN	0.444444
5	139493518	'AG'	'A'	1	0	0	0	8	13	6	12	7	0	NaN	18	26	13	22	15	NaN	0.734274	0.0602198	0	1	1	1	1	1	0	5	139486231	139495132	8.78411	10.2819	10.1124	9.12427	9.13945	9.07155	7.80887	NaN	0.444444	0.5	0.461538	0.545455	0.466667	NaN
5	140902145	'CA'	'C'	1	0	1	0	0	0	0	6	0	0	NaN	NaN	NaN	NaN	18	NaN	NaN	-0.0856686	0.855098	0	0	0	0	1	0	0	5	140898086	140906655	6.64396	6.85516	5.9749	7.68323	6.61116	6.76374	6.44709	NaN	NaN	NaN	NaN	0.333333	NaN	NaN
5	141247181	'TA'	'T'	1	0	1	0	0	6	0	9	9	0	NaN	NaN	16	NaN	22	19	NaN	0.130768	0.779894	0	0	1	0	1	1	0	5	141239905	141259312	13.5322	13.249	13.4375	14.4288	13.8973	14.1845	13.7376	NaN	NaN	0.375	NaN	0.409091	0.473684	NaN
5	141392400	'T'	'TGC'	1	0	1	0	0	6	0	0	0	0	NaN	NaN	19	NaN	NaN	NaN	NaN	0.171046	0.713853	0	0	1	0	0	0	0	5	141391138	141396030	6.61276	7.58852	6.16154	4.929	5.22731	5.01763	4.67552	NaN	NaN	0.315789	NaN	NaN	NaN	NaN
5	141545656	'CA'	'C'	1	73	1	0	0	0	0	6	6	0	NaN	NaN	NaN	NaN	19	14	NaN	NaN	NaN	0	0	0	0	0	0	0	5	141543651	141551611	3.83391	3.41659	4.49924	3.67006	4.86767	4.6916	3.21071	NaN	NaN	NaN	NaN	0.315789	0.428571	NaN
5	141702605	'TA'	'T'	1	0	1	0	0	0	9	0	7	0	NaN	NaN	NaN	18	NaN	15	NaN	0.760584	0.0471232	0	0	0	1	0	1	0	5	141696398	141708338	11.2516	11.7446	11.3647	11.9894	11.6787	11.896	11.5898	NaN	NaN	NaN	0.5	NaN	0.466667	NaN
5	141702605	'TAA'	'T'	1	0	1	0	0	6	0	0	0	0	NaN	NaN	18	NaN	NaN	NaN	NaN	-0.462168	0.296437	0	0	1	0	0	0	0	5	141696398	141708338	11.2516	11.7446	11.3647	11.9894	11.6787	11.896	11.5898	NaN	NaN	0.333333	NaN	NaN	NaN	NaN
5	141704840	'CT'	'C'	1	0	1	0	0	10	10	12	8	0	NaN	NaN	14	15	22	14	NaN	0.406841	0.365037	0	0	1	1	1	1	0	5	141696398	141708338	11.2516	11.7446	11.3647	11.9894	11.6787	11.896	11.5898	NaN	NaN	0.714286	0.666667	0.545455	0.571429	NaN
5	141743451	'T'	'TA'	1	49	1	0	0	8	0	0	0	0	NaN	NaN	32	NaN	NaN	NaN	NaN	0.0602482	0.897905	0	0	1	0	0	0	0	5	141731958	141747862	10.1371	9.92297	11.9652	13.1011	12.9161	12.8543	11.6002	NaN	NaN	0.25	NaN	NaN	NaN	NaN
5	141743451	'TA'	'T'	1	47	1	0	0	0	14	0	0	0	NaN	NaN	NaN	48	NaN	NaN	NaN	0.44062	0.322427	0	0	0	1	0	0	0	5	141731958	141747862	10.1371	9.92297	11.9652	13.1011	12.9161	12.8543	11.6002	NaN	NaN	NaN	0.291667	NaN	NaN	NaN
5	142197782	'T'	'TA'	1	0	1	0	0	0	0	0	8	0	NaN	NaN	NaN	NaN	NaN	22	NaN	0.367789	0.416981	0	0	0	0	0	1	0	5	142192466	142234593	7.27167	6.70394	6.96073	6.90763	7.48598	7.37031	6.07068	NaN	NaN	NaN	NaN	NaN	0.363636	NaN
5	142197782	'T'	'TAA'	1	0	1	8	12	0	0	0	0	0	31	25	NaN	NaN	NaN	NaN	NaN	0.0290207	0.950754	1	1	0	0	0	0	0	5	142192466	142234593	7.27167	6.70394	6.96073	6.90763	7.48598	7.37031	6.07068	0.258065	0.48	NaN	NaN	NaN	NaN	NaN
5	142197782	'TA'	'T'	1	0	1	0	0	10	8	12	0	7	NaN	NaN	25	35	40	NaN	15	-0.286558	0.533249	0	0	1	1	1	0	1	5	142192466	142234593	7.27167	6.70394	6.96073	6.90763	7.48598	7.37031	6.07068	NaN	NaN	0.4	0.228571	0.3	NaN	0.466667
5	142203703	'ATG'	'A'	1	0	0	0	0	0	9	14	0	0	NaN	NaN	NaN	32	44	NaN	NaN	0.324488	0.477669	0	0	0	1	1	0	0	5	142192466	142234593	7.27167	6.70394	6.96073	6.90763	7.48598	7.37031	6.07068	NaN	NaN	NaN	0.28125	0.318182	NaN	NaN
5	142248948	'AT'	'A'	1	74	1	0	0	8	0	7	6	0	NaN	NaN	20	NaN	16	14	NaN	NaN	NaN	0	0	0	0	0	0	0	5	142234967	142261157	6.9746	6.31406	6.86463	6.51278	7.2944	7.20069	6.34621	NaN	NaN	0.4	NaN	0.4375	0.428571	NaN
5	145316732	'GA'	'G'	1	0	1	0	0	9	0	7	0	0	NaN	NaN	13	NaN	14	NaN	NaN	-0.321974	0.481286	0	0	1	0	1	0	0	5	145314194	145327755	5.80472	6.61372	4.3926	5.49556	5.14755	4.75508	4.06619	NaN	NaN	0.692308	NaN	0.5	NaN	NaN
5	145562642	'C'	'CT'	1	44	1	17	18	6	14	7	0	0	29	30	18	23	22	NaN	NaN	0.471488	0.285494	1	1	1	1	1	0	0	5	145560920	145563238	5.71555	6.84754	4.63154	4.40969	5.03381	4.32026	4.5672	0.586207	0.6	0.333333	0.608696	0.318182	NaN	NaN
5	147763140	'CA'	'C'	1	0	1	0	0	0	0	6	0	0	NaN	NaN	NaN	NaN	14	NaN	NaN	0.229521	0.620535	0	0	0	0	1	0	0	5	147762303	147765958	2.88525	2.96727	2.63034	2.37569	2.77672	2.52202	2.47209	NaN	NaN	NaN	NaN	0.428571	NaN	NaN
5	148930140	'TA'	'T'	1	0	1	0	0	8	0	0	0	0	NaN	NaN	11	NaN	NaN	NaN	NaN	-0.261868	0.570524	0	0	1	0	0	0	0	5	148924581	148932318	6.57004	7.57192	5.9104	6.00013	5.95351	6.13578	5.8126	NaN	NaN	0.727273	NaN	NaN	NaN	NaN
5	149566533	'GGT'	'G'	1	39	0	0	0	14	0	0	0	0	NaN	NaN	16	NaN	NaN	NaN	NaN	0.587629	0.165316	0	0	1	0	0	0	0	5	149540713	149570927	1.87762	3.6164	3.44145	0.910721	1.19422	1.00476	0.958123	NaN	NaN	0.875	NaN	NaN	NaN	NaN
5	150474807	'AAC'	'A'	1	0	0	0	0	10	8	11	10	0	NaN	NaN	28	23	28	26	NaN	-0.219851	0.635723	0	0	1	1	1	1	0	5	150472073	150481894	4.02036	3.72433	4.01041	3.18832	3.27048	3.04046	2.94743	NaN	NaN	0.357143	0.347826	0.392857	0.384615	NaN
5	150509258	'T'	'TTTTG'	1	47	0	0	7	0	0	0	0	0	NaN	10	NaN	NaN	NaN	NaN	NaN	NaN	NaN	0	1	0	0	0	0	0	NaN	NaN	NaN	NaN	NaN	NaN	NaN	NaN	NaN	NaN	NaN	0.7	NaN	NaN	NaN	NaN	NaN
5	150509783	'G'	'GT'	1	0	1	10	0	0	6	7	0	0	17	NaN	NaN	13	11	NaN	NaN	0.462616	0.295906	1	0	0	1	1	0	0	5	150509344	150512391	9.31401	8.49385	8.04737	9.77746	9.19165	10.1679	8.22381	0.588235	NaN	NaN	0.461538	0.636364	NaN	NaN
5	150827302	'C'	'CGAG'	1	0	0	0	0	0	0	6	0	0	NaN	NaN	NaN	NaN	16	NaN	NaN	0.309716	0.499061	0	0	0	0	1	0	0	5	150827011	150829490	3.05136	3.06414	3.67619	2.91317	3.33694	3.07424	2.64784	NaN	NaN	NaN	NaN	0.375	NaN	NaN
5	154027482	'GT'	'G'	1	0	1	9	0	6	0	6	0	0	12	NaN	11	NaN	13	NaN	NaN	0.0583167	0.901167	1	0	1	0	1	0	0	5	154026230	154028978	3.65368	3.16465	2.93484	3.59432	3.82177	3.88478	3.0694	0.75	NaN	0.545455	NaN	0.461538	NaN	NaN
5	154061748	'CT'	'C'	1	0	1	0	0	0	6	0	0	0	NaN	NaN	NaN	11	NaN	NaN	NaN	-0.418316	0.350312	0	0	0	1	0	0	0	5	154060598	154063905	4.70691	5.23599	4.82495	3.83805	3.96994	4.55957	3.63931	NaN	NaN	NaN	0.545455	NaN	NaN	NaN
5	154208157	'G'	'GT'	1	47	1	0	0	8	7	0	0	0	NaN	NaN	24	21	NaN	NaN	NaN	0.443399	0.319021	0	0	1	1	0	0	0	5	154206653	154211672	7.00277	8.47184	7.66754	9.09008	7.96027	7.96656	7.29298	NaN	NaN	0.333333	0.333333	NaN	NaN	NaN
5	156817279	'AT'	'A'	1	0	1	20	11	11	8	12	12	7	20	12	11	17	18	13	7	0.438687	0.324803	1	1	1	1	1	1	0	5	156813851	156819215	7.05254	7.62911	5.98727	5.6489	5.12489	5.40216	4.97487	1	0.916667	1	0.470588	0.666667	0.923077	1
5	157000749	'GA'	'G'	1	60	1	0	0	7	0	0	0	0	NaN	NaN	12	NaN	NaN	NaN	NaN	NaN	NaN	0	0	0	0	0	0	0	5	156999553	157003663	7.92643	8.8663	8.92548	9.34262	8.28034	6.64161	7.26529	NaN	NaN	0.583333	NaN	NaN	NaN	NaN
5	157031290	'C'	'CTT'	1	50	1	0	6	0	8	8	0	0	NaN	9	NaN	16	18	NaN	NaN	0.548797	0.202044	0	0	0	1	1	0	0	5	157028609	157036869	5.75437	6.46132	6.05023	6.9546	5.96014	5.37416	5.06426	NaN	0.666667	NaN	0.5	0.444444	NaN	NaN
5	158636219	'C'	'CG'	1	0	0	0	0	0	0	7	0	0	NaN	NaN	NaN	NaN	19	NaN	NaN	0.0380937	0.935377	0	0	0	0	1	0	0	5	158632571	158639416	6.54179	7.34132	5.9289	5.83912	6.33338	6.56938	5.39933	NaN	NaN	NaN	NaN	0.368421	NaN	NaN
5	159334941	'TTC'	'T'	1	0	0	0	0	9	9	12	0	0	NaN	NaN	13	14	18	NaN	NaN	-0.273754	0.552477	0	0	1	1	1	0	0	5	159328789	159335647	5.97441	7.18988	4.97447	5.68865	4.99632	4.89964	4.63761	NaN	NaN	0.692308	0.642857	0.666667	NaN	NaN
5	162888792	'GA'	'G'	1	0	1	0	0	0	0	6	0	0	NaN	NaN	NaN	NaN	16	NaN	NaN	-0.130049	0.781084	0	0	0	0	1	0	0	5	162885105	162890165	6.66058	8.13397	6.29261	5.89375	6.22766	6.64575	5.476	NaN	NaN	NaN	NaN	0.375	NaN	NaN
5	162888792	'GAA'	'G'	1	0	1	0	0	0	5	0	0	0	NaN	NaN	NaN	10	NaN	NaN	NaN	-0.305078	0.505846	0	0	0	1	0	0	0	5	162885105	162890165	6.66058	8.13397	6.29261	5.89375	6.22766	6.64575	5.476	NaN	NaN	NaN	0.5	NaN	NaN	NaN
5	167715885	'C'	'CA'	1	0	1	0	0	0	8	0	0	0	NaN	NaN	NaN	33	NaN	NaN	NaN	0.343874	0.450117	0	0	0	1	0	0	0	5	167714125	167721315	7.11126	6.80327	7.01648	7.63113	7.68185	7.58236	7.6196	NaN	NaN	NaN	0.242424	NaN	NaN	NaN
5	167727150	'C'	'CA'	1	0	0	8	0	0	0	0	0	8	12	NaN	NaN	NaN	NaN	NaN	12	0.175514	0.706606	1	0	0	0	0	0	1	5	167726773	167730848	4.69205	5.32303	2.88632	3.66227	3.37535	2.96442	3.25674	0.666667	NaN	NaN	NaN	NaN	NaN	0.666667
5	167858462	'TCTGG'	'T'	1	43	0	0	6	0	0	0	0	0	NaN	11	NaN	NaN	NaN	NaN	NaN	0.0605894	0.897329	0	1	0	0	0	0	0	5	167854579	167858981	3.67695	4.13617	3.47752	5.00097	4.45029	3.78195	3.92896	NaN	0.545455	NaN	NaN	NaN	NaN	NaN
5	168006586	'GCCA'	'G'	1	34	0	0	0	8	0	0	0	0	NaN	NaN	21	NaN	NaN	NaN	NaN	-0.155423	0.73932	0	0	1	0	0	0	0	5	168001977	168008053	5.76965	5.82113	5.4543	5.30175	5.48833	5.73395	5.20533	NaN	NaN	0.380952	NaN	NaN	NaN	NaN
5	169010485	'C'	'CA'	1	0	1	7	0	0	10	0	7	6	25	NaN	NaN	15	NaN	20	13	-0.7277	0.0637661	1	0	0	1	0	1	1	5	169010016	169012020	4.73497	5.29302	4.79627	4.11997	4.81366	4.61247	4.41966	0.28	NaN	NaN	0.666667	NaN	0.35	0.461538
5	172261583	'G'	'GC'	1	0	1	8	6	8	0	7	0	0	10	8	11	NaN	10	NaN	NaN	0.656095	0.109512	1	0	1	0	1	0	0	5	172259417	172268541	1.64855	1.53633	1.72998	1.05663	1.26785	1.11	1.10653	0.8	0.75	0.727273	NaN	0.7	NaN	NaN
5	172331784	'A'	'ACGAAGG'	1	0	0	25	37	15	16	14	0	13	55	55	42	34	35	NaN	31	0.388015	0.389731	1	1	1	1	1	0	1	5	172328140	172336404	3.02146	3.07533	2.00368	1.83502	1.55111	1.52522	1.74707	0.454545	0.672727	0.357143	0.470588	0.4	NaN	0.419355
5	172386224	'CA'	'C'	1	59	1	0	0	0	0	6	0	0	NaN	NaN	NaN	NaN	10	NaN	NaN	NaN	NaN	0	0	0	0	0	0	0	5	172385017	172387508	4.73904	4.77387	3.11724	3.31482	3.48817	3.35764	3.54178	NaN	NaN	NaN	NaN	0.6	NaN	NaN
5	173248436	'AACACAC'	'A'	1	0	0	0	0	0	0	6	0	0	NaN	NaN	NaN	NaN	12	NaN	NaN	0.0470754	0.920171	0	0	0	0	1	0	0	5	173247460	173255166	5.71873	4.66478	4.61187	4.32865	4.76844	4.77123	4.14107	NaN	NaN	NaN	NaN	0.5	NaN	NaN
5	173250259	'C'	'CA'	1	0	1	0	0	0	0	7	0	0	NaN	NaN	NaN	NaN	12	NaN	NaN	0.0470754	0.920171	0	0	0	0	1	0	0	5	173247460	173255166	5.71873	4.66478	4.61187	4.32865	4.76844	4.77123	4.14107	NaN	NaN	NaN	NaN	0.583333	NaN	NaN
5	173315542	'GCGA'	'G'	1	0	0	0	0	0	7	0	0	0	NaN	NaN	NaN	19	NaN	NaN	NaN	-0.320113	0.483969	0	0	0	1	0	0	0	5	173310026	173321594	4.04358	3.89805	3.41993	2.66783	2.6649	2.89299	2.39249	NaN	NaN	NaN	0.368421	NaN	NaN	NaN
5	173845701	'AAGAAAGAG'	'A'	1	64	0	0	12	0	0	5	0	0	NaN	14	NaN	NaN	5	NaN	NaN	NaN	NaN	0	0	0	0	0	0	0	5	173845226	173849162	5.09652	5.28467	6.30635	5.5929	6.27955	5.74666	4.90514	NaN	0.857143	NaN	NaN	1	NaN	NaN
5	173853390	'GCTCA'	'G'	1	48	0	0	6	0	6	7	0	0	NaN	15	NaN	12	20	NaN	NaN	-0.139855	0.764889	0	1	0	1	1	0	0	5	173850852	173856629	7.77478	7.04298	7.54786	8.21936	7.7205	8.59346	7.28331	NaN	0.4	NaN	0.5	0.35	NaN	NaN
5	173855058	'TC'	'T'	1	0	0	0	0	0	10	0	7	0	NaN	NaN	NaN	10	NaN	8	NaN	0.397888	0.376699	0	0	0	1	0	0	0	5	173850852	173856629	7.77478	7.04298	7.54786	8.21936	7.7205	8.59346	7.28331	NaN	NaN	NaN	1	NaN	0.875	NaN
5	173948717	'T'	'TGAGA'	1	85	0	34	28	30	22	27	15	18	48	36	36	27	31	19	18	NaN	NaN	0	0	0	0	0	0	0	5	173945534	173951976	7.23214	7.44262	6.28811	6.19611	5.81392	6.24552	5.50143	0.708333	0.777778	0.833333	0.814815	0.870968	0.789474	1
5	173949128	'AGT'	'A'	1	90	0	8	10	9	7	0	0	7	26	31	25	18	NaN	NaN	12	NaN	NaN	0	0	0	0	0	0	0	5	173945534	173951976	7.23214	7.44262	6.28811	6.19611	5.81392	6.24552	5.50143	0.307692	0.322581	0.36	0.388889	NaN	NaN	0.583333
5	173949207	'C'	'CAG'	1	91	0	18	8	8	9	14	0	0	20	11	12	11	14	NaN	NaN	NaN	NaN	0	0	0	0	0	0	0	5	173945534	173951976	7.23214	7.44262	6.28811	6.19611	5.81392	6.24552	5.50143	0.9	0.727273	0.666667	0.818182	1	NaN	NaN
5	173953551	'G'	'GCCGGCCCAC'	1	0	0	8	6	10	7	0	0	0	12	10	13	9	NaN	NaN	NaN	0.151244	0.746166	1	1	1	0	0	0	0	5	173952442	173957629	6.10857	6.18222	4.8579	5.91842	5.58501	5.69258	5.10377	0.666667	0.6	0.769231	0.777778	NaN	NaN	NaN
5	174028280	'TA'	'T'	1	58	1	0	0	0	0	7	0	0	NaN	NaN	NaN	NaN	16	NaN	NaN	NaN	NaN	0	0	0	0	0	0	0	5	174026233	174030689	9.52346	8.74241	6.47847	7.72939	6.93598	6.97822	6.05967	NaN	NaN	NaN	NaN	0.4375	NaN	NaN
5	174805137	'C'	'CA'	1	0	1	0	9	0	0	0	0	0	NaN	17	NaN	NaN	NaN	NaN	NaN	0.891941	0.00695012	0	1	0	0	0	0	0	5	174803967	174806834	1.67108	3.46276	1.57636	0.583458	1.11204	0.758153	0.467772	NaN	0.529412	NaN	NaN	NaN	NaN	NaN
5	174905676	'TG'	'T'	1	0	0	56	50	73	41	60	46	37	59	52	76	45	63	50	40	NaN	NaN	1	1	1	1	1	1	1	5	174905105	174907547	7.02117	7.18644	9.29389	6.9692	8.29377	7.60483	7.74589	0.949153	0.961538	0.960526	0.911111	0.952381	0.92	0.925
5	175826878	'C'	'CA'	1	70	1	0	8	0	0	0	0	0	NaN	11	NaN	NaN	NaN	NaN	NaN	NaN	NaN	0	0	0	0	0	0	0	5	175825087	175835170	4.22062	7.6735	6.73246	6.83259	4.58292	4.51725	5.36709	NaN	0.727273	NaN	NaN	NaN	NaN	NaN
5	175971376	'C'	'CTT'	1	0	1	47	45	45	41	43	29	18	52	51	45	43	48	29	21	NaN	NaN	1	1	1	1	1	1	1	5	175967901	175982817	13.5879	14.1444	14.5076	12.7651	11.9633	12.5524	11.9591	0.903846	0.882353	1	0.953488	0.895833	1	0.857143
5	175971428	'T'	'TTTTC'	1	36	0	8	0	10	12	7	8	0	32	NaN	34	35	30	20	NaN	0.0111873	0.981009	1	0	1	1	1	1	0	5	175967901	175982817	13.5879	14.1444	14.5076	12.7651	11.9633	12.5524	11.9591	0.25	NaN	0.294118	0.342857	0.233333	0.4	NaN
5	175971438	'T'	'TTC'	1	38	0	0	0	0	0	6	0	0	NaN	NaN	NaN	NaN	19	NaN	NaN	-0.475282	0.281092	0	0	0	0	1	0	0	5	175967901	175982817	13.5879	14.1444	14.5076	12.7651	11.9633	12.5524	11.9591	NaN	NaN	NaN	NaN	0.315789	NaN	NaN
5	175971452	'C'	'CCTTT'	1	65	0	23	27	19	23	19	11	16	32	31	29	35	27	19	18	NaN	NaN	0	0	0	0	0	0	0	5	175967901	175982817	13.5879	14.1444	14.5076	12.7651	11.9633	12.5524	11.9591	0.71875	0.870968	0.655172	0.657143	0.703704	0.578947	0.888889
5	175972459	'TA'	'T'	1	0	1	0	0	9	0	0	0	0	NaN	NaN	29	NaN	NaN	NaN	NaN	0.61883	0.138445	0	0	1	0	0	0	0	5	175967901	175982817	13.5879	14.1444	14.5076	12.7651	11.9633	12.5524	11.9591	NaN	NaN	0.310345	NaN	NaN	NaN	NaN
5	175973982	'CT'	'C'	1	0	1	7	13	8	0	11	0	0	12	15	14	NaN	16	NaN	NaN	0.586566	0.166274	1	1	1	0	1	0	0	5	175967901	175982817	13.5879	14.1444	14.5076	12.7651	11.9633	12.5524	11.9591	0.583333	0.866667	0.571429	NaN	0.6875	NaN	NaN
5	176560003	'A'	'AGCT'	1	0	0	0	5	10	7	6	12	8	NaN	6	17	10	10	12	9	0.100789	0.829763	0	0	1	1	1	1	0	5	176559856	176562996	8.45419	8.18397	9.7574	7.69523	8.21603	8.237	8.42992	NaN	0.833333	0.588235	0.7	0.6	1	0.888889
5	176560206	'C'	'CG'	1	0	0	10	9	16	9	11	17	9	39	24	41	34	35	39	28	NaN	NaN	1	1	1	1	1	1	1	5	176559856	176562996	8.45419	8.18397	9.7574	7.69523	8.21603	8.237	8.42992	0.25641	0.375	0.390244	0.264706	0.314286	0.435897	0.321429
5	176560472	'G'	'GCC'	1	0	0	0	7	0	0	0	0	0	NaN	26	NaN	NaN	NaN	NaN	NaN	-0.166344	0.721497	0	1	0	0	0	0	0	5	176559856	176562996	8.45419	8.18397	9.7574	7.69523	8.21603	8.237	8.42992	NaN	0.269231	NaN	NaN	NaN	NaN	NaN
5	176753936	'GA'	'G'	1	100	0	0	0	0	7	0	0	0	NaN	NaN	NaN	10	NaN	NaN	NaN	NaN	NaN	0	0	0	0	0	0	0	5	176752084	176756189	12.3425	11.1171	10.1408	12.5367	11.9609	11.7643	9.98259	NaN	NaN	NaN	0.7	NaN	NaN	NaN
5	176755109	'AT'	'A'	1	0	1	0	0	6	12	14	0	0	NaN	NaN	24	25	33	NaN	NaN	0.127526	0.785262	0	0	1	1	1	0	0	5	176752084	176756189	12.3425	11.1171	10.1408	12.5367	11.9609	11.7643	9.98259	NaN	NaN	0.25	0.48	0.424242	NaN	NaN
5	176784763	'C'	'CGT'	1	44	0	18	8	19	10	24	13	13	45	29	36	29	62	39	34	NaN	NaN	1	1	1	1	1	1	1	5	176783960	176786402	13.5918	11.6699	14.13	13.5361	14.4202	14.0267	13.2952	0.4	0.275862	0.527778	0.344828	0.387097	0.333333	0.382353
5	176875383	'AT'	'A'	1	0	1	0	0	8	0	9	0	0	NaN	NaN	24	NaN	35	NaN	NaN	0.519058	0.23256	0	0	1	0	1	0	0	5	176873077	176876220	10.5905	9.66803	10.9001	9.57184	12.372	12.2824	9.54479	NaN	NaN	0.333333	NaN	0.257143	NaN	NaN
5	176981493	'C'	'CCG'	1	53	0	0	0	17	15	0	11	0	NaN	NaN	19	17	NaN	14	NaN	NaN	NaN	0	0	0	0	0	0	0	5	176979989	176982490	6.14071	6.70279	6.63883	5.37169	6.05698	5.32436	6.29329	NaN	NaN	0.894737	0.882353	NaN	0.785714	NaN
5	177370295	'G'	'GC'	1	96	1	0	0	14	0	10	0	0	NaN	NaN	15	NaN	14	NaN	NaN	NaN	NaN	0	0	0	0	0	0	0	5	177365132	177374328	1.10705	1.09977	6.33344	1.00503	2.59065	2.2954	1.25909	NaN	NaN	0.933333	NaN	0.714286	NaN	NaN
5	177372883	'GTAAC'	'G'	1	92	0	0	0	10	0	0	0	0	NaN	NaN	15	NaN	NaN	NaN	NaN	NaN	NaN	0	0	0	0	0	0	0	5	177365132	177374328	1.10705	1.09977	6.33344	1.00503	2.59065	2.2954	1.25909	NaN	NaN	0.666667	NaN	NaN	NaN	NaN
5	177495888	'AT'	'A'	1	0	0	0	0	10	0	6	0	0	NaN	NaN	11	NaN	7	NaN	NaN	0.253627	0.583144	0	0	1	0	0	0	0	5	177494067	177496599	3.45827	1.54139	7.43521	6.02949	8.82204	8.3343	5.79813	NaN	NaN	0.909091	NaN	0.857143	NaN	NaN
5	177630838	'AAAAG'	'A'	1	36	0	0	6	0	6	0	7	0	NaN	15	NaN	9	NaN	9	NaN	0.569231	0.18227	0	1	0	0	0	0	0	5	177628557	177646397	5.10273	6.30381	5.85494	5.37596	6.06982	6.0151	5.331	NaN	0.4	NaN	0.666667	NaN	0.777778	NaN
5	177632276	'T'	'TGCCAGG'	1	0	0	30	32	36	21	35	33	30	55	57	63	39	67	63	59	NaN	NaN	1	1	1	1	1	1	1	5	177628557	177646397	5.10273	6.30381	5.85494	5.37596	6.06982	6.0151	5.331	0.545455	0.561404	0.571429	0.538462	0.522388	0.52381	0.508475
5	178977140	'TA'	'T'	1	0	1	9	9	12	7	11	18	0	19	24	24	18	25	26	NaN	0.410821	0.359901	1	1	1	1	1	1	0	5	178976548	178979536	9.8431	10.9496	11.5907	9.65943	9.83337	10.9119	9.60273	0.473684	0.375	0.5	0.388889	0.44	0.692308	NaN
5	178977533	'GCGCC'	'G'	1	0	0	0	0	0	0	7	0	0	NaN	NaN	NaN	NaN	11	NaN	NaN	-0.282573	0.539209	0	0	0	0	1	0	0	5	178976548	178979536	9.8431	10.9496	11.5907	9.65943	9.83337	10.9119	9.60273	NaN	NaN	NaN	NaN	0.636364	NaN	NaN
5	179084655	'T'	'TG'	1	99	0	8	10	9	8	11	0	7	17	17	22	18	27	NaN	14	NaN	NaN	0	0	0	0	0	0	0	5	179084271	179086122	6.24052	5.81519	6.15009	5.75111	6.07802	6.07843	5.22323	0.470588	0.588235	0.409091	0.444444	0.407407	NaN	0.5
5	179160345	'C'	'CCGG'	1	0	0	0	0	0	0	0	0	13	NaN	NaN	NaN	NaN	NaN	NaN	35	-0.0384026	0.934854	0	0	0	0	0	0	1	5	179157417	179162879	5.07908	5.39135	4.91512	3.982	4.13626	4.68051	4.64652	NaN	NaN	NaN	NaN	NaN	NaN	0.371429
5	179253598	'GT'	'G'	1	37	1	0	0	0	0	7	5	0	NaN	NaN	NaN	NaN	16	9	NaN	0.0578023	0.902036	0	0	0	0	1	0	0	5	179243520	179257428	10.4328	9.89633	8.65762	10.1517	10.0083	10.6185	9.70626	NaN	NaN	NaN	NaN	0.4375	0.555556	NaN
5	179718973	'G'	'GCC'	1	42	0	0	0	0	0	0	0	9	NaN	NaN	NaN	NaN	NaN	NaN	19	0.20938	0.652286	0	0	0	0	0	0	1	5	179716429	179721952	4.23841	4.58707	4.07859	3.6928	3.88681	3.48283	4.19896	NaN	NaN	NaN	NaN	NaN	NaN	0.473684
5	179857998	'TA'	'T'	1	91	0	8	0	0	0	0	0	0	10	NaN	NaN	NaN	NaN	NaN	NaN	NaN	NaN	0	0	0	0	0	0	0	5	179857855	179858066	1.29801	1.11242	1.06039	0.877022	0.589963	0.519318	0.999184	0.8	NaN	NaN	NaN	NaN	NaN	NaN
5	180288899	'CT'	'C'	1	42	1	0	0	8	0	10	0	0	NaN	NaN	14	NaN	21	NaN	NaN	-0.236974	0.6089	0	0	1	0	1	0	0	5	180286457	180297410	3.08153	3.10741	2.91417	2.85399	2.83926	3.14084	2.63962	NaN	NaN	0.571429	NaN	0.47619	NaN	NaN
5	180313901	'C'	'CGTTT'	1	50	0	19	22	15	13	15	7	5	20	23	16	14	15	7	5	0.654395	0.110756	1	1	1	1	1	0	0	5	180311833	180314536	7.11519	6.96763	5.27457	5.23563	5.06487	4.85535	3.90386	0.95	0.956522	0.9375	0.928571	1	1	1
5	180632756	'GCACA'	'G'	1	0	0	0	0	6	0	0	0	0	NaN	NaN	10	NaN	NaN	NaN	NaN	0.842369	0.0173724	0	0	1	0	0	0	0	5	180628799	180635292	6.1513	7.4689	9.01577	6.61781	7.24163	6.85341	5.88771	NaN	NaN	0.6	NaN	NaN	NaN	NaN
6	157231	'GA'	'G'	1	91	1	14	5	0	0	15	13	0	14	7	NaN	NaN	16	14	NaN	NaN	NaN	0	0	0	0	0	0	0	6	151268	158954	7.20429	5.46095	5.97236	7.64322	8.88375	9.5458	6.69623	1	0.714286	NaN	NaN	0.9375	0.928571	NaN
6	157807	'GA'	'G'	1	91	1	12	6	8	23	20	21	6	13	6	10	25	26	22	9	NaN	NaN	0	0	0	0	0	0	0	6	151268	158954	7.20429	5.46095	5.97236	7.64322	8.88375	9.5458	6.69623	0.923077	1	0.8	0.92	0.769231	0.954545	0.666667
6	186515	'AT'	'A'	1	0	0	32	21	39	28	44	39	16	32	21	39	28	44	39	16	NaN	NaN	1	1	1	1	1	1	1	6	185389	188067	5.63228	5.82957	7.37498	7.00963	8.62137	7.97257	6.64183	1	1	1	1	1	1	1
6	293574	'GT'	'G'	1	0	1	0	0	8	12	15	18	0	NaN	NaN	29	35	43	39	NaN	0.391918	0.384558	0	0	1	1	1	1	0	6	290841	297107	10.0698	10.4489	10.6895	9.45558	10.3478	11.1553	9.2275	NaN	NaN	0.275862	0.342857	0.348837	0.461538	NaN
6	469150	'GTC'	'G'	1	97	0	0	6	0	0	0	0	0	NaN	14	NaN	NaN	NaN	NaN	NaN	NaN	NaN	0	0	0	0	0	0	0	6	465920	469671	1.43627	0.852039	2.36998	2.04589	1.82786	1.72391	2.26769	NaN	0.428571	NaN	NaN	NaN	NaN	NaN
6	862127	'G'	'GT'	1	99	0	8	0	0	0	0	0	0	19	NaN	NaN	NaN	NaN	NaN	NaN	NaN	NaN	0	0	0	0	0	0	0	6	861148	864363	9.07703	9.1827	5.98042	7.83787	7.18179	7.1206	7.50879	0.421053	NaN	NaN	NaN	NaN	NaN	NaN
6	862321	'G'	'GT'	1	99	0	0	0	0	0	6	0	0	NaN	NaN	NaN	NaN	12	NaN	NaN	NaN	NaN	0	0	0	0	0	0	0	6	861148	864363	9.07703	9.1827	5.98042	7.83787	7.18179	7.1206	7.50879	NaN	NaN	NaN	NaN	0.5	NaN	NaN
6	862418	'G'	'GT'	1	99	0	0	8	0	0	0	0	0	NaN	28	NaN	NaN	NaN	NaN	NaN	NaN	NaN	0	0	0	0	0	0	0	6	861148	864363	9.07703	9.1827	5.98042	7.83787	7.18179	7.1206	7.50879	NaN	0.285714	NaN	NaN	NaN	NaN	NaN
6	862612	'G'	'GT'	1	99	0	7	7	0	0	0	0	6	25	31	NaN	NaN	NaN	NaN	13	NaN	NaN	0	0	0	0	0	0	0	6	861148	864363	9.07703	9.1827	5.98042	7.83787	7.18179	7.1206	7.50879	0.28	0.225806	NaN	NaN	NaN	NaN	0.461538
6	862709	'G'	'GT'	1	99	0	0	0	8	0	0	0	0	NaN	NaN	16	NaN	NaN	NaN	NaN	NaN	NaN	0	0	0	0	0	0	0	6	861148	864363	9.07703	9.1827	5.98042	7.83787	7.18179	7.1206	7.50879	NaN	NaN	0.5	NaN	NaN	NaN	NaN
6	862806	'G'	'GT'	1	99	0	11	0	0	0	0	0	0	30	NaN	NaN	NaN	NaN	NaN	NaN	NaN	NaN	0	0	0	0	0	0	0	6	861148	864363	9.07703	9.1827	5.98042	7.83787	7.18179	7.1206	7.50879	0.366667	NaN	NaN	NaN	NaN	NaN	NaN
6	862903	'G'	'GT'	1	99	0	7	0	0	0	0	7	0	21	NaN	NaN	NaN	NaN	23	NaN	NaN	NaN	0	0	0	0	0	0	0	6	861148	864363	9.07703	9.1827	5.98042	7.83787	7.18179	7.1206	7.50879	0.333333	NaN	NaN	NaN	NaN	0.304348	NaN
6	863000	'G'	'GT'	1	99	0	8	0	7	0	0	0	0	30	NaN	18	NaN	NaN	NaN	NaN	NaN	NaN	0	0	0	0	0	0	0	6	861148	864363	9.07703	9.1827	5.98042	7.83787	7.18179	7.1206	7.50879	0.266667	NaN	0.388889	NaN	NaN	NaN	NaN
6	863388	'G'	'GT'	1	99	0	8	0	0	0	0	0	0	33	NaN	NaN	NaN	NaN	NaN	NaN	NaN	NaN	0	0	0	0	0	0	0	6	861148	864363	9.07703	9.1827	5.98042	7.83787	7.18179	7.1206	7.50879	0.242424	NaN	NaN	NaN	NaN	NaN	NaN
6	885661	'T'	'TCACA'	1	0	0	15	19	23	11	22	22	13	35	30	33	21	31	33	18	NaN	NaN	1	1	1	1	1	1	1	6	883069	887109	4.39221	4.7985	5.19834	4.50246	4.16804	4.7065	3.80915	0.428571	0.633333	0.69697	0.52381	0.709677	0.666667	0.722222
6	885662	'C'	'CACAT'	1	40	0	13	7	7	0	0	6	0	18	11	10	NaN	NaN	9	NaN	0.59303	0.160495	1	1	1	0	0	0	0	6	883069	887109	4.39221	4.7985	5.19834	4.50246	4.16804	4.7065	3.80915	0.722222	0.636364	0.7	NaN	NaN	0.666667	NaN
6	1039007	'CTGTG'	'C'	1	0	0	0	7	0	0	0	0	0	NaN	11	NaN	NaN	NaN	NaN	NaN	0.500795	0.252294	0	1	0	0	0	0	0	6	1038097	1041251	6.8758	6.80217	2.97677	6.1878	3.77925	3.78616	4.38648	NaN	0.636364	NaN	NaN	NaN	NaN	NaN
6	1054144	'C'	'CA'	1	0	0	0	0	6	0	0	7	0	NaN	NaN	11	NaN	NaN	16	NaN	-0.694216	0.0835358	0	0	1	0	0	1	0	6	1053568	1057733	9.09331	8.88133	6.07362	9.68471	7.86579	7.80261	7.65241	NaN	NaN	0.545455	NaN	NaN	0.4375	NaN
6	1326188	'GA'	'G'	1	0	1	18	11	0	21	14	12	8	19	12	NaN	22	16	13	8	0.721684	0.0671082	1	1	0	1	1	1	0	6	1321856	1327559	4.37402	3.92321	1.8173	4.25147	3.25983	3.0834	3.13804	0.947368	0.916667	NaN	0.954545	0.875	0.923077	1
6	1612017	'A'	'ACGG'	1	42	0	32	29	24	26	30	22	24	58	53	45	44	53	43	38	NaN	NaN	1	1	1	1	1	1	1	6	1608992	1613341	11.1494	13.2886	11.243	12.6151	11.1127	10.7628	12.9206	0.551724	0.54717	0.533333	0.590909	0.566038	0.511628	0.631579
6	2840069	'G'	'GC'	1	0	0	37	38	24	27	35	32	16	37	39	24	27	36	32	16	NaN	NaN	1	1	1	1	1	1	1	6	2836623	2843702	7.30373	7.813	6.09632	7.04923	6.8189	6.65548	5.69958	1	0.974359	1	1	0.972222	1	1
6	2858564	'C'	'CT'	1	0	1	0	0	7	0	0	0	0	NaN	NaN	14	NaN	NaN	NaN	NaN	-0.042173	0.928469	0	0	1	0	0	0	0	6	2856368	2859634	8.14217	10.0901	7.01861	6.78055	5.84461	5.93106	6.33255	NaN	NaN	0.5	NaN	NaN	NaN	NaN
6	2876432	'AC'	'A'	1	0	1	8	8	8	8	7	0	0	10	11	9	8	9	NaN	NaN	0.834442	0.0195517	1	1	0	0	0	0	0	6	2874950	2878886	13.6587	14.6493	12.0227	13.338	11.5955	11.6611	12.2046	0.8	0.727273	0.888889	1	0.777778	NaN	NaN
6	2982218	'TTTTC'	'T'	1	0	0	0	0	6	0	0	0	0	NaN	NaN	14	NaN	NaN	NaN	NaN	0.175175	0.707155	0	0	1	0	0	0	0	6	2979698	2992362	7.78383	10.3884	8.02885	6.63768	6.56221	6.73916	5.90127	NaN	NaN	0.428571	NaN	NaN	NaN	NaN
6	2982317	'C'	'CT'	1	100	0	11	13	0	5	5	0	0	11	13	NaN	5	5	NaN	NaN	NaN	NaN	0	0	0	0	0	0	0	6	2979698	2992362	7.78383	10.3884	8.02885	6.63768	6.56221	6.73916	5.90127	1	1	NaN	1	1	NaN	NaN
6	3247358	'GA'	'G'	1	0	1	0	0	8	0	8	0	0	NaN	NaN	14	NaN	18	NaN	NaN	0.217683	0.639143	0	0	1	0	1	0	0	6	3246991	3249516	7.6892	9.3881	9.62137	10.8201	10.8188	10.918	9.71363	NaN	NaN	0.571429	NaN	0.444444	NaN	NaN
6	3405492	'C'	'CA'	1	65	1	0	0	11	0	7	0	0	NaN	NaN	13	NaN	8	NaN	NaN	NaN	NaN	0	0	0	0	0	0	0	6	3389043	3415958	3.56291	3.34312	2.52786	2.72165	2.98089	3.15365	2.44492	NaN	NaN	0.846154	NaN	0.875	NaN	NaN
6	5892164	'G'	'GT'	1	76	1	6	0	0	0	0	0	0	11	NaN	NaN	NaN	NaN	NaN	NaN	NaN	NaN	0	0	0	0	0	0	0	6	5891662	5893323	3.38039	3.24787	3.09595	3.42004	3.72507	3.59367	2.9739	0.545455	NaN	NaN	NaN	NaN	NaN	NaN
6	6748716	'AACAC'	'A'	1	0	0	8	8	8	0	0	0	0	27	29	22	NaN	NaN	NaN	NaN	0.426694	0.339723	1	1	1	0	0	0	0	6	6746367	6755237	8.41672	10.7786	7.86704	8.19802	8.77662	8.37723	7.11184	0.296296	0.275862	0.363636	NaN	NaN	NaN	NaN
6	6818286	'G'	'GGTTTGTTT'	1	59	0	0	6	0	0	9	0	0	NaN	11	NaN	NaN	15	NaN	NaN	NaN	NaN	0	0	0	0	0	0	0	6	6817216	6828051	8.02262	8.54595	7.70592	8.59637	8.92603	8.67931	7.83893	NaN	0.545455	NaN	NaN	0.6	NaN	NaN
6	6851143	'CA'	'C'	1	64	1	14	16	7	0	6	0	0	20	25	12	NaN	9	NaN	NaN	NaN	NaN	0	0	0	0	0	0	0	6	6849815	6864594	3.4273	4.661	4.03568	3.87456	4.1056	3.95911	3.34174	0.7	0.64	0.583333	NaN	0.666667	NaN	NaN
6	6916694	'GGT'	'G'	1	61	0	18	17	10	12	20	6	7	18	17	10	12	20	6	7	NaN	NaN	0	0	0	0	0	0	0	6	6915318	6920354	4.41147	4.81728	3.85802	4.28186	5.09857	4.68293	4.05122	1	1	1	1	1	1	1
6	6965353	'CA'	'C'	1	0	1	0	0	0	0	0	6	0	NaN	NaN	NaN	NaN	NaN	10	NaN	0.253111	0.583936	0	0	0	0	0	1	0	6	6963268	6974003	5.31635	6.17505	6.15841	7.20191	7.11219	6.86302	6.55711	NaN	NaN	NaN	NaN	NaN	0.6	NaN
6	6965353	'CAA'	'C'	1	0	1	0	0	9	0	0	0	0	NaN	NaN	11	NaN	NaN	NaN	NaN	-0.216729	0.640649	0	0	1	0	0	0	0	6	6963268	6974003	5.31635	6.17505	6.15841	7.20191	7.11219	6.86302	6.55711	NaN	NaN	0.818182	NaN	NaN	NaN	NaN
6	7052938	'C'	'CT'	1	0	0	0	0	11	10	0	0	0	NaN	NaN	39	50	NaN	NaN	NaN	-0.135004	0.772893	0	0	1	1	0	0	0	6	7049323	7055336	9.57828	11.2893	9.27848	10.4938	9.60813	10.0777	9.82115	NaN	NaN	0.282051	0.2	NaN	NaN	NaN
6	7060338	'TA'	'T'	1	50	1	0	0	11	0	0	0	0	NaN	NaN	24	NaN	NaN	NaN	NaN	-0.588122	0.164874	0	0	1	0	0	0	0	6	7056076	7063621	6.26922	7.50761	5.68674	6.78638	6.60775	6.45968	5.98857	NaN	NaN	0.458333	NaN	NaN	NaN	NaN
6	7109257	'C'	'CG'	1	0	1	0	0	0	14	10	10	8	NaN	NaN	NaN	20	19	16	12	-0.182627	0.695107	0	0	0	1	1	1	1	6	7106010	7120961	5.88316	6.69288	5.4844	5.96349	6.35175	5.83354	5.27017	NaN	NaN	NaN	0.7	0.526316	0.625	0.666667
6	7142453	'TA'	'T'	1	59	1	0	0	8	17	9	0	0	NaN	NaN	10	23	15	NaN	NaN	NaN	NaN	0	0	0	0	0	0	0	6	7135266	7149689	5.63111	5.78974	4.53704	5.20028	5.76484	5.446	4.64803	NaN	NaN	0.8	0.73913	0.6	NaN	NaN
[truncated: 4,187 more rows]

## Sheet: correl_indels
							alt_ct							tot_ct									indel_called							overlapping_H3K27ac_pk			H3K27ac_pk_signal							frac_reads_supporting_mutation
[truncated: 20 more rows]
